# Supplementary material for: Effect of robot’s vertical body movement on its perceived emotion: A preliminary study on vertical oscillation and transition
Source: PLoS One. 2022 Aug 10;17(8):e0271789. doi: 10.1371/journal.pone.0271789 (PMC9365172; doi:10.1371/journal.pone.0271789)
Supplement: S1 Data — (ZIP) [file pone.0271789.s001.zip]

Archive with 9 entries (9 files):
- 解析データ/解析するデータ名.txt
- 解析データ/tran_angry_data.csv
- 解析データ/tran_sad_data.csv
- 解析データ/long_angry_data.csv
- 解析データ/long_relieved_data.csv
- 解析データ/long_happy_data.csv
- 解析データ/tran_relieved.csv
- 解析データ/tran_happy_data.csv
- 解析データ/long_sad_data.csv
