# Supplementary material for: Effect of robot’s vertical body movement on its perceived emotion: A preliminary study on vertical oscillation and transition
Source: PLoS One. 2022 Aug 10;17(8):e0271789. doi: 10.1371/journal.pone.0271789 (PMC9365172; doi:10.1371/journal.pone.0271789)
Supplement: S1 Data — (ZIP) [file pone.0271789.s001.zip › 解析データ/解析するデータ名.txt]

tran_sad q4_ q3-q2_
tran_relieved q4 q3q2
tran_happy q4 q3q2
tran_angry q4_ q3-q2_
long_sad_data q4_ q3-q2_
long_relieved q4_ q3-q2_
long_happy_data q4_ q3-q2_
long_angry_data q4_ q3-q2_
