# Supplementary material for: Effect of robot’s vertical body movement on its perceived emotion: A preliminary study on vertical oscillation and transition
Source: PLoS One. 2022 Aug 10;17(8):e0271789. doi: 10.1371/journal.pone.0271789 (PMC9365172; doi:10.1371/journal.pone.0271789)
Supplement: S1 Data — (ZIP) [file pone.0271789.s001.zip › 解析データ/tran_angry_data.csv]

MID	SEX	GEN	q1	q2	q3	q4	q2_	q3_	q4_	q3_-q2_	up_down	osc_speed
fdUjssS5mM9jqnXOsMjHijA	2	1	1	3	3	4	5	5	4	0	0	0
fUwyzk1xKtNHBK1g1L6voXg	2	7	9	4	4	4	4	4	4	0	0	0
fX009sQFfkkgaojG8JCgT%2Fw	2	7	1	5	3	3	3	5	5	2	0	0
f3PmGb2stDF6XvXEE2WmWOw	2	6	2	5	5	5	3	3	3	0	0	0
f56cwxzpMKJcXB3MBtqEMvQ	1	4	4	3	3	3	5	5	5	0	0	0
fB6bmnBkh8WUVdWklbWh%2FeA	1	7	2	5	5	5	3	3	3	0	0	0
fsarNXKAh3mwr0tS4rvWTOw	2	5	3	7	7	7	1	1	1	0	0	0
fXrqBdPyxpBFCcBN18aK%2B5w	2	7	2	5	5	5	3	3	3	0	0	0
fnl8MObaTR1tfx25gSs7Vnw	2	7	9	4	4	3	4	4	5	0	0	0
fLwWDet4c6%2FNvBftSg%2BRkBQ	2	7	9	3	3	4	5	5	4	0	0	0
ff4b5lAJYZ0ISKmfScLZwOg	1	7	2	2	2	3	6	6	5	0	0	0
f0%2FSeINBGCuGRIii%2BoXshRg	2	7	1	6	7	7	2	1	1	-1	0	0
fE4NmQfrIWXoJFl1lxgxLfQ	2	6	7	7	7	7	1	1	1	0	0	0
fK63rEYi79d55Bw45HfFMFQ	2	7	3	3	3	3	5	5	5	0	0	0
fNcdpZznRLhAA%2BbtMtGHpwQ	2	7	2	3	3	4	5	5	4	0	0	0
fskzWKyhimQneQWv92eobpw	1	7	8	4	4	4	4	4	4	0	0	0
ffeZi2XE2DP7z%2FVf5AlDkYg	1	6	3	6	6	6	2	2	2	0	0	0
f96DIiWzqy%2Fg3yxZzUU7VYA	2	5	2	3	3	4	5	5	4	0	0	0
f9Rvcn6vfZJ527zV3fHh6PA	1	6	3	5	5	5	3	3	3	0	0	0
f4XL2b9rL9vHGO%2FuLwMollg	2	7	3	3	3	4	5	5	4	0	0	0
fKdfCBqz8GiuHcKsI%2BW1lng	1	7	3	4	4	4	4	4	4	0	0	0
fJVY5yvs5GgXMWHdNV86%2F%2BQ	2	7	9	4	5	4	4	3	4	-1	0	0
fxhAeUfFvmgBnPioAiaGgJA	2	7	3	5	5	5	3	3	3	0	0	0
ftAuTsz6bz%2FloPr%2B6UtLksg	2	5	3	5	5	5	3	3	3	0	0	0
fzNZH256lL96fZcqfiDShxw	1	5	1	5	5	6	3	3	2	0	0	0
f7TmgxgeWFC5BzPlf0e3Yhg	2	4	9	7	4	4	1	4	4	3	0	0
f11btxNfxbUvkQbHF0P%2Bvug	1	7	3	3	3	4	5	5	4	0	0	0
fW3JAEDe%2FyT82oaCqMCOUxg	1	6	3	5	5	4	3	3	4	0	0	0
fyhG2YCP5%2BRho9PiG%2FKqnGw	2	4	1	6	6	6	2	2	2	0	0	0
fKrZDb9reEgb3agMyXDfSaw	1	5	3	4	4	4	4	4	4	0	0	0
fIgnB3HC1rdeRn8KVOFrO%2BQ	2	4	2	5	5	4	3	3	4	0	0	0
fCQYK0eYID5bccVR4qY5fXA	1	4	3	2	2	2	6	6	6	0	0	0
fL%2F2ZwMRc8qUEy4Z2SiFMIA	1	5	2	4	4	3	4	4	5	0	0	0
fqUQG%2FzxvvNRqcwPjxKJX2w	2	4	9	4	4	4	4	4	4	0	0	0
f0PRRJya2hUGYt0lNlcsaMA	1	5	3	3	3	3	5	5	5	0	0	0
fWm0%2F913z5MqSi63p%2B8obhw	2	4	3	6	6	6	2	2	2	0	0	0
f0brVx69CVGfNX7VdDQc%2Byg	2	5	2	5	5	5	3	3	3	0	0	0
fyhG2YCP5%2BRhpvjFQGRZDVg	2	4	9	4	4	4	4	4	4	0	0	0
fAwNPJ1lwLIGLQgSwlthiVQ	2	6	4	7	6	6	1	2	2	1	0	0
fnxW7X9SSLUB8lqmurgT%2FAw	2	4	2	4	4	4	4	4	4	0	0	0
fZi5ELq0nWE8dqaFEPhY0VA	1	5	3	3	2	2	5	6	6	1	0	0
fiJuZGeyTt6lGqFnniqzzpQ	1	3	3	3	2	4	5	6	4	1	0	0
fxkDDqCg0O%2BTTxAuwnFqOjA	1	3	1	1	2	2	7	6	6	-1	0	0
frs2JLm8YxDTFC4JA1fTm6w	1	5	1	5	5	5	3	3	3	0	0	0
fUY1ZhpAzP44554dWPN%2BfeQ	1	6	3	6	6	6	2	2	2	0	0	0
f021ii71Ko7dKe%2FGHWi0ZRw	1	6	4	4	3	4	4	5	4	1	0	0
f29M8KdIxB5v5R5bKC0Rj5w	1	6	2	3	3	4	5	5	4	0	0	0
fTgkyfSeEac2pd%2BGSV%2B8Wiw	2	4	9	7	6	4	1	2	4	1	0	0
fqsyDHSjH6rmL3BMFy41sUA	1	6	2	2	2	2	6	6	6	0	0	0
fH%2F%2By5Z4Jtzf6jAcG9OvlZA	1	3	1	6	6	7	2	2	1	0	0	0
fBbevB7UnTWXAKFjvVAKf8Q	1	3	3	3	3	4	5	5	4	0	0	0
fEwWDn8%2FaXngU7vU%2FQVtUQg	2	5	1	3	3	4	5	5	4	0	0	0
fp%2B%2Bu6iCrs5nH6lEsh7NadQ	1	4	1	4	4	4	4	4	4	0	0	0
fh40hLttbSq8gXv3HuW2rpQ	2	3	2	3	3	4	5	5	4	0	0	0
fsgGy6chSFcJnhm7ggZ67tw	2	3	4	3	4	4	5	4	4	-1	0	0
fbCsocFA1%2Fb82MTh7YSJEXg	1	3	2	3	3	3	5	5	5	0	0	0
fLzuNzebP1QhHloKdSO8l%2BQ	1	2	9	3	4	4	5	4	4	-1	0	0
fCStDeEQq0hecmhJF1XpoIQ	1	3	1	3	3	4	5	5	4	0	0	0
fwSZipenhpqv%2BixURYhfWLQ	1	4	2	5	5	5	3	3	3	0	0	0
fvGcFTYjCQGueNqeAnTrAzg	1	3	1	2	2	3	6	6	5	0	0	0
fuSAduNGsUnj1TO2k4yJXFA	2	3	2	4	3	3	4	5	5	1	0	0
ftLDr9bKm6Y1fXUQhYBKIlQ	1	2	2	5	5	4	3	3	4	0	0	0
fwYcoEDOuNB8ie1SRtCaB5Q	2	2	2	3	3	4	5	5	4	0	0	0
ffbBf%2Bzf47b%2BiCkEYm1ikww	1	4	3	5	5	5	3	3	3	0	0	0
fcxPf9PnDHB3LW1%2BQriz6jw	2	3	3	5	5	4	3	3	4	0	0	0
fJQd%2FJGGlh6JKQby7ieJPxw	2	2	2	6	6	4	2	2	4	0	0	0
frQnTykf9hRoxUtk4TdthKw	1	5	1	1	1	2	7	7	6	0	0	0
ffFDkwkCMKLt1Ruy8fM9lkw	1	2	3	3	2	3	5	6	5	1	0	0
fbbiA29le3aB0fMSXLoaUdw	1	3	2	3	3	3	5	5	5	0	0	0
fMAixFPSizKCApVU5b6d3Kw	2	5	2	3	2	4	5	6	4	1	0	0
fmspQ3tG5v%2FxUm34%2FtKB%2FIQ	1	4	1	5	5	5	3	3	3	0	0	0
f1549RyTrceeq6jCBS57WQw	1	5	9	4	4	4	4	4	4	0	0	0
fCw2YVHMcF4DOhmqcjcu83A	2	3	3	2	1	2	6	7	6	1	0	0
fer5315CNZjhlVqQfq%2F8sQA	1	2	1	3	2	3	5	6	5	1	0	0
fvYO3HAKE3SjaCa6MmjLTFw	2	3	7	1	2	2	7	6	6	-1	0	0
f44WRT1x2zwu5Dn5%2FXqS%2BhQ	2	5	3	2	2	2	6	6	6	0	0	0
fYEpby6vBQDj6y0BmTklH0w	2	3	5	1	2	3	7	6	5	-1	0	0
f%2FBBT2ixAnZXtWx2xqaKSRw	2	2	7	3	3	3	5	5	5	0	0	0
fZy7Jx9BrFeA87TW4jR8yFw	2	3	2	2	2	2	6	6	6	0	0	0
fj5DUwuc%2Bll%2FqUvEYlVADHw	1	3	2	3	4	4	5	4	4	-1	0	0
fNHMIz2ADiqFHi9Vl9BdaKA	1	4	3	3	4	4	5	4	4	-1	0	0
fFLd%2BzXIq1%2FTl4qjQkvv6MQ	1	5	4	5	5	6	3	3	2	0	0	0
fZPdjci8SoxFPeS3d3AuQlQ	2	5	3	3	3	4	5	5	4	0	0	0
ffe3Sl56%2BFBeL%2B%2FPMkmOmag	2	4	2	2	3	3	6	5	5	-1	0	0
fdTLNlWqkhLKAFqpIX%2FFJaw	1	4	9	3	3	2	5	5	6	0	0	0
fJSIQi0J6RMro1xfVFYliVA	1	6	2	5	5	3	3	3	5	0	0	0
fBQDK4ZzON%2B2dUFvSBYjqFQ	1	7	1	5	5	4	3	3	4	0	0	0
fFp8mCQnrsP8pbj1dusxzzA	2	6	4	5	3	6	3	5	2	2	0	0
fGeA56K3kskAS8z281CxzfQ	1	7	2	3	3	4	5	5	4	0	0	0
f9SnxhC9bOtRiYHyh9u0FGg	2	5	3	6	5	4	2	3	4	1	0	0
faGomboncMa5iKhygQSrO1w	1	3	10	7	7	7	1	1	1	0	0	0
fQ79uMPA%2BnJDJGY4K%2BPkE0w	1	6	1	7	7	7	1	1	1	0	0	0
fRyhU%2Bv6ZB%2Fo7oeAadaIvDA	1	5	3	6	6	4	2	2	4	0	0	0
fyMvEiDxECp%2BIUZdJxQrZwQ	1	6	2	5	5	4	3	3	4	0	0	0
fl4is0P9uqPXMNdMusKlCtA	2	6	2	3	3	4	5	5	4	0	0	0
fSiCIoOxpvXKLlTvMBZcAMA	1	7	2	2	3	3	6	5	5	-1	0	0
fO8Y91JjYVH%2BHaKQtON5Vxw	2	7	3	3	3	3	5	5	5	0	0	0
fdHaRqIcAEfb9SSCQ%2BowRyg	1	5	2	5	5	5	3	3	3	0	0	0
f9omGLlNoS9eplpXTmRA0LA	1	6	9	7	7	7	1	1	1	0	0	0
fD%2BfHlL4oSUeAXEgsWvnxYA	1	6	1	3	3	4	5	5	4	0	0	0
fiig%2FsdMi7tDkVxU4DueKRg	2	4	9	2	2	4	6	6	4	0	0	0
fLl9EUj3H1E%2BuqOCxEmjHIA	2	3	2	3	3	4	5	5	4	0	0	0
fTFtbxIHNjZnUyAAKlyi10Q	2	5	1	5	6	5	3	2	3	-1	0	0
fx283HoAhduCLwwgDdLrYvg	1	3	2	5	5	4	3	3	4	0	0	0
frqr6tdPi8TpdZyIbOm%2BExA	1	3	2	3	3	3	5	5	5	0	0	0
fl2cQDIfDQ%2F0O%2ByhQJqyrww	1	5	3	2	3	4	6	5	4	-1	0	0
fyMzU72y5aeRd%2B56SDHxfEA	2	3	2	3	3	4	5	5	4	0	0	0
fN8EFajVe4PjtzNwKq0p6QQ	2	7	1	1	1	1	7	7	7	0	0	0
fl9ZnLlvVnDSCzhpJ2qQoqw	2	4	1	7	7	7	1	1	1	0	0	0
fnYcgEpqpHPWVP%2Bf%2FpX%2F7HQ	2	4	2	5	5	4	3	3	4	0	0	0
fg%2FFmw9XEFUyPynSDGQ5Bxg	2	3	3	3	3	4	5	5	4	0	0	0
fY42htg14P5o8p7nuBcKLGg	2	4	2	2	2	2	6	6	6	0	0	0
frQtO7wTSFAtcQXJeE0RKBw	1	3	1	1	1	2	7	7	6	0	0	0
fGHqeSj%2FN5HaGCjtdfuh5LQ	2	5	9	5	3	3	3	5	5	2	0	0
frQtO7wTSFAtnO0CrDfa35A	1	4	3	3	3	4	5	5	4	0	0	0
fVuGyDUPA43ZnVX2ruzGWlg	2	5	2	5	5	3	3	3	5	0	0	0
fo3vkpeaR7iyvulT%2BcnOn%2Bw	1	5	2	6	6	6	2	2	2	0	0	0
fp5Yszi2pu0nSRzjYiPROhg	2	6	2	5	5	5	3	3	3	0	0	0
fPY2CsxjZ2qrjGpk9fg9DWQ	2	7	2	5	5	5	3	3	3	0	0	0
fa32CjDhNDYJqAxEmBxuHcA	1	4	3	5	6	7	3	2	1	-1	0	0
fNcdpZznRLhBvWmzDS2t2YA	2	3	1	4	4	4	4	4	4	0	0	0
foEQjjzvTE%2BwwUZf6IfcBlg	2	3	3	3	4	3	5	4	5	-1	0	0
fxZmxbs7KkejcJMZ9nKwAnQ	1	5	2	5	5	5	3	3	3	0	0	0
fEyOuyKFbFdDfVk6%2FxfE68w	1	4	2	7	7	7	1	1	1	0	0	0
fWOSgqqwZfJvcdYm8c0HLGg	1	6	9	7	7	4	1	1	4	0	0	0
f%2FDPS%2FKNTFxjZzhIRD82qkA	2	4	2	3	3	3	5	5	5	0	0	0
fqaR%2FLSRO4N8%2FE03C7QmZ4g	1	6	2	6	7	7	2	1	1	-1	0	0
ftDmpRl5SOzB05nKgos9t1Q	1	4	1	6	6	4	2	2	4	0	0	0
fEXQy4ljl8ax65XGwhI42Vg	2	3	1	4	3	3	4	5	5	1	0	0
fEXQy4ljl8axSOpiALJY3zw	1	3	9	7	7	7	1	1	1	0	0	0
fXo5pIMN04RzYGWIBUM9%2Bhw	2	4	2	3	3	4	5	5	4	0	0	0
fqJCGQFT7e9XXeNKRcWMMYg	2	3	3	2	2	4	6	6	4	0	0	0
f1fzLlv%2BmOEj%2BCYWiKncYJw	2	3	3	4	4	4	4	4	4	0	0	0
fOpnUjOMxjoumaXL%2FrcW64w	1	3	9	4	3	3	4	5	5	1	0	0
fih8E6D096Isj7t3MMyGRaA	2	4	9	3	3	3	5	5	5	0	0	0
fxtWvKjTdG8MXb%2F1b%2B6jXEw	2	4	3	7	6	7	1	2	1	1	0	0
f4XL2b9rL9vGbwE3mWRJ%2BzA	2	1	8	3	3	4	5	5	4	0	0	0
fcbYI83sKTKxPfkDgoZ9%2BLw	2	5	2	3	3	2	5	5	6	0	0	0
fXo5pIMN04RyxQQFyfVhC%2BQ	2	3	7	3	3	3	5	5	5	0	0	0
fTIUnaMBiXAsGfzItqg01DA	1	1	2	1	1	4	7	7	4	0	0	0
f9DFlBtE1zjtA%2FlCxDbSfmw	2	3	1	5	6	6	3	2	2	-1	0	0
f%2BtWoWumNt6hRx5FBgdN1GQ	1	4	2	2	2	2	6	6	6	0	0	0
fXjN6wx0d7Tpu11qoGys18Q	2	3	1	3	3	5	5	5	3	0	0	0
fgVVBVZDy8TZECMoI6MdRDw	1	2	2	4	4	4	4	4	4	0	0	0
feUdvWB7ycV8ipd9MDgSJkw	2	6	4	2	2	2	6	6	6	0	0	0
fyBjhSUsTs8O4K0TxUSBlFg	1	4	3	5	7	7	3	1	1	-2	0	0
fQ9fKKuxggtractRR%2FFCpSw	1	2	1	5	7	7	3	1	1	-2	0	0
fKXSpwleXWVHwQGeWXTiFog	1	5	1	2	2	3	6	6	5	0	0	0
fgQVZ0xMVg8OOwKUo4NsqSQ	1	3	1	2	1	3	6	7	5	1	0	0
fF0RHwja50KG3LGDFYqnyLQ	1	4	1	2	3	4	6	5	4	-1	0	0
fXKpY0eXL5K3%2BTVLHuCyLOg	1	3	2	4	4	4	4	4	4	0	0	0
fG1TfW%2BLBR9hSNEhqavlEnw	2	3	1	4	3	3	4	5	5	1	0	0
fkNquLf%2Bc0jgYpLKQIMro1g	2	4	3	6	6	4	2	2	4	0	0	0
f60h5XGOSpuAqeaiEUoqJzQ	2	3	9	2	2	4	6	6	4	0	0	0
f3iETZndvOSOcbMlUuiPtJA	2	1	2	3	3	3	5	5	5	0	0	0
ftr9P9y8brqfzzkG5Kbn%2BOA	2	2	2	3	3	4	5	5	4	0	0	0
fHrPyKSfRxYtPwJFi6kNTeg	1	4	1	7	6	6	1	2	2	1	0	0
f7Y%2BhKkmE%2Bs4QXrK3eW5hOA	2	3	8	4	4	4	4	4	4	0	0	0
fOxgTT28rgP3AS6FobQ9Inw	1	5	1	4	1	2	4	7	6	3	0	0
fGikt5q0O6LFZuQ%2FH5mh7WA	2	7	2	7	7	7	1	1	1	0	0	0
f%2FTvCoQSYVKjw849bYJcyPw	1	6	1	6	5	3	2	3	5	1	0	0
f1yjB9NsmWCDiFZlQkcAt5Q	1	4	1	3	3	4	5	5	4	0	0	0
flu9R8crP%2BrXvapV3E%2BtcYg	1	5	1	4	4	4	4	4	4	0	0	0
fJ9GYK1hZnP4koPGDCL4FzA	2	4	2	3	4	4	5	4	4	-1	0	0
fP909hyfkf7i8hid4ZbC%2BzA	2	5	2	3	3	4	5	5	4	0	0	0
fdRXj6QndoMLw7NFl0eK%2B9Q	2	7	1	3	2	2	5	6	6	1	0	0
fOafzZSaGm0pSOsJVmJuOpw	1	6	2	3	3	3	5	5	5	0	0	0
fJSIQi0J6RMr1%2BkWhe5cQ8w	1	7	1	5	5	6	3	3	2	0	0	0
fllhSbEy9CgMP05as%2BJtqRA	2	6	1	4	4	4	4	4	4	0	0	0
fUxlR1V2naW0yT%2FH8L%2FS93Q	1	4	3	4	4	4	4	4	4	0	0	0
fzqR8IN9QwrrCWqyWhgwhzA	2	5	2	5	5	6	3	3	2	0	0	0
f6yFKmfunw49vzN1mBqC5EA	2	7	3	5	5	5	3	3	3	0	0	0
fP88W6aYhATMPFLeQ41Hjvg	2	5	2	6	6	4	2	2	4	0	0	0
fic0gi8xt4X70PjHjBMHjcA	1	6	2	3	3	4	5	5	4	0	0	0
fAJFNCJALXJJui5UM1g4gGw	1	6	3	3	3	6	5	5	2	0	0	0
f3eWdEVTXZZe02pIXfpqOrw	2	5	1	2	2	4	6	6	4	0	0	0
fk0K0nPX%2Bs84Iq6RoyTU8IQ	1	7	4	2	2	3	6	6	5	0	0	0
frAoByE8MLciFTLARdH2%2BYg	2	7	3	3	3	3	5	5	5	0	0	0
fwBRE9zrgN8Z%2BeDe8zGEuaQ	2	5	2	5	5	5	3	3	3	0	0	0
fWPSIWQWBBEpkdQsJr3vO%2Fw	1	5	9	7	7	7	1	1	1	0	0	0
fv8WDqqIeEQapMb2uP%2BHUag	2	5	3	5	5	5	3	3	3	0	0	0
fGMCKPcdGmMBqL2x8CQiBUA	1	7	9	4	4	5	4	4	3	0	0	0
f%2BIZ3RhvPTUNuv9X81Z84Vg	1	6	2	7	7	6	1	1	2	0	0	0
fXzPe3XbAP7b8OwYr55ck2w	2	6	2	5	5	4	3	3	4	0	0	0
f33wZuHp0aE6T%2FdOj80mKXg	2	6	2	3	3	4	5	5	4	0	0	0
fgVVBVZDy8TauPA2nJm9%2FYw	2	6	3	5	5	4	3	3	4	0	0	0
fdBf6KPzLWTr3l2pH34UD2A	1	5	1	4	4	4	4	4	4	0	0	0
fI1iVf6LgfC4wJa%2F3cu%2B0xA	1	7	2	3	3	4	5	5	4	0	0	0
fGhM29N%2FbqX5JYo9PDfyvZg	1	6	6	5	5	6	3	3	2	0	0	0
fqHieYKCNom072L7EhJgbAQ	1	7	2	6	6	6	2	2	2	0	0	0
fCuxOeF5evL3ZLMTtEvfU3w	2	5	2	6	4	4	2	4	4	2	0	0
ftke4bgLDjcjCmrH7IiMCsQ	2	4	8	2	2	2	6	6	6	0	0	0
fIvDme9qwwbCjUSSshGf16A	2	7	2	5	5	4	3	3	4	0	0	0
fqHieYKCNom0zq8M2o6weqg	1	5	9	7	7	7	1	1	1	0	0	0
ftr9P9y8brqdyTufFNhG3eA	1	5	2	7	7	7	1	1	1	0	0	0
fj20QkXhG%2FlhVwBulEp7MMA	1	7	2	7	7	7	1	1	1	0	0	0
fZSd0QDbo0b4DWsLi14ei%2Bw	1	7	2	5	5	6	3	3	2	0	0	0
f7JpJaM4FzYIC%2Fd73UAU26A	2	6	9	4	4	3	4	4	5	0	0	0
foM85gZqevj%2F6aNYVNvSgTQ	2	6	3	5	5	4	3	3	4	0	0	0
fDyC4a6nM5KVMLTO1JBgxnA	1	7	2	3	3	4	5	5	4	0	1	0
fvY0w3aNI0SjI0mgH1TcYDA	1	1	2	4	3	4	4	5	4	1	1	0
fpTwIKck3g3JE73MmJSLt6g	1	1	2	1	1	4	7	7	4	0	1	0
fNGTIAJP8R7MAn%2FM%2BZ2TmUg	2	1	1	3	3	3	5	5	5	0	1	0
f4qBWEMzU9ndke8iIvpVHQA	2	7	9	7	7	7	1	1	1	0	1	0
fQ79uMPA%2BnJATMXuO70nrjw	2	7	3	5	5	4	3	3	4	0	1	0
fzmt03fZVZm9bwbEADInyag	2	6	3	2	3	4	6	5	4	-1	1	0
fnycdgf9OswkxEZhOdTjwIg	1	6	3	3	3	4	5	5	4	0	1	0
fueXzUXdE45Y5wNgJvm0bcg	1	7	3	3	3	4	5	5	4	0	1	0
fM6OuBYpJazQncJiA1shHEg	1	7	2	5	5	6	3	3	2	0	1	0
fwhF48jGU%2B4dyPp%2F0mPTg%2FA	2	6	1	4	3	6	4	5	2	1	1	0
fU6U0Kz77a6SkxKvDtw0Tiw	2	6	10	6	7	6	2	1	2	-1	1	0
fjXX7igp6obm0hJg45wgxAg	1	4	2	3	3	3	5	5	5	0	1	0
fohBmMK5bTHa8tK84PDCwdw	2	5	2	2	3	3	6	5	5	-1	1	0
fA4FrFT7tQNK%2BE1NLK4SJOA	1	6	1	4	4	4	4	4	4	0	1	0
fji%2FXRJOSwFaav%2BTJ7k0QcA	2	6	3	5	4	4	3	4	4	1	1	0
fpJUuy9Ti%2FOKZM%2FEwGjkx4w	2	4	2	2	2	4	6	6	4	0	1	0
f8ap9omMl9UgT6WoL4qzqoQ	2	4	1	3	3	3	5	5	5	0	1	0
f4XL2b9rL9vEgaDAggQd1rw	1	6	2	3	4	4	5	4	4	-1	1	0
fbu6HgsdbyV%2FtHycEHkC7VQ	1	5	2	4	4	4	4	4	4	0	1	0
feDVMjtHU5Qyv%2BNa62JI6yA	1	5	2	5	5	4	3	3	4	0	1	0
f0%2FNuSFBspMHL19n6OmQ%2Frg	2	5	2	3	3	4	5	5	4	0	1	0
fUBzkE3dUzFhKHZdEycmloQ	2	5	1	3	3	3	5	5	5	0	1	0
fltwL4fF%2BD%2FWbY757jH1yXA	1	6	1	3	3	4	5	5	4	0	1	0
fO%2Bewqc8GFlE6ZYQ3KS1FDA	1	5	2	3	3	3	5	5	5	0	1	0
fx283HoAhduC9rTAmPLSheg	1	6	2	6	6	6	2	2	2	0	1	0
fsprEfTmHHV1Mik7TA%2BVE9w	1	7	9	5	6	5	3	2	3	-1	1	0
fLQmTd6hscBvV%2BXfYo7jVVw	2	5	3	6	2	2	2	6	6	4	1	0
fSzbY1mAZ6PT6tPR4dLvq%2BQ	1	7	1	6	6	6	2	2	2	0	1	0
fFpea7HPF9UXHoZU%2FAl95Pg	1	7	2	2	5	3	6	3	5	-3	1	0
fgQVZ0xMVg8OKFdsTZfDMpw	1	5	2	4	4	4	4	4	4	0	1	0
fYy22wo3rBSV8wgPGzvY8rQ	2	5	2	5	3	3	3	5	5	2	1	0
fraPWRF6wr5iWNKLhpqSebQ	2	4	1	7	7	7	1	1	1	0	1	0
fKX%2FU0k4qn0w0b5jqtOi9IA	2	7	3	3	3	3	5	5	5	0	1	0
fOpnUjOMxjouOGEPKWcZluw	1	5	1	2	2	4	6	6	4	0	1	0
f1yjB9NsmWCDttB7Ms9yevw	1	6	3	3	3	4	5	5	4	0	1	0
f%2F%2BMJH5zkpJYUF%2BbWp96e%2BA	1	3	1	3	4	3	5	4	5	-1	1	0
fBJhtenHJXG%2FQ2LRLH3sKFw	1	4	3	6	7	7	2	1	1	-1	1	0
f4LDVkgxRz4%2BDiq7r%2B6jNww	1	6	3	2	2	3	6	6	5	0	1	0
fJbbcxepkPgmt4bzSH9wUvw	1	6	9	7	7	7	1	1	1	0	1	0
fkMFrWQlvg%2FtiCoKfMysO8g	1	6	2	6	6	4	2	2	4	0	1	0
f5I9wXIgbXPvPI0SaVQgo8A	2	4	2	3	4	4	5	4	4	-1	1	0
fIn3pxyaoIQ3vPbpdxdD9qw	2	5	9	3	2	3	5	6	5	1	1	0
f8arN5e1Q6l5O2NKobOpd0g	2	6	2	7	4	4	1	4	4	3	1	0
fs%2BLZqmhE5EmDDkVCLDpUIQ	1	5	2	6	5	4	2	3	4	1	1	0
fDb74gcFLJDApQNstb3voIQ	1	3	3	6	6	6	2	2	2	0	1	0
fiJuZGeyTt6nS51wWVHcg1A	2	6	9	5	4	4	3	4	4	1	1	0
fpSI9TyuVZQRurHSd8k5ljw	1	4	2	2	2	3	6	6	5	0	1	0
f8yDK6sjLxwvpMbb0jyw%2BtQ	2	4	2	6	7	6	2	1	2	-1	1	0
f8l2SZxqoe8uRFkk%2B3Ci8%2BQ	2	5	1	3	3	4	5	5	4	0	1	0
fkYSQgShOMvOrKCreWxQB%2Fg	2	5	2	2	2	2	6	6	6	0	1	0
f3Cw2THnTCnoUzjj6N1eDcw	1	6	3	5	6	5	3	2	3	-1	1	0
fkA7kVOQQPLJWh75S8ddfOQ	1	6	3	3	3	4	5	5	4	0	1	0
fwEZfBKlyBnQ72lBQv0i1BQ	2	6	2	5	5	5	3	3	3	0	1	0
f%2BPZjWFysJ8TZiDNrQ%2BVUBw	2	4	9	5	4	4	3	4	4	1	1	0
fSge%2B8F6j4U4pPyx25ifUaA	1	5	1	3	3	4	5	5	4	0	1	0
fMXF%2BkoMhqf4lleVwyei9gw	1	6	2	6	6	6	2	2	2	0	1	0
f4YINHIpOFYDYR617dFU9kQ	2	7	4	2	3	4	6	5	4	-1	1	0
fbsQEa5m29bfDlPc0X6xMIg	2	3	2	5	5	4	3	3	4	0	1	0
f2iWTHPF%2Bl252hgZ0wCTkKQ	2	6	9	7	7	7	1	1	1	0	1	0
fEG1h4QF9sGmiHpTGDdRasA	2	5	2	7	7	7	1	1	1	0	1	0
fAULyujOzDCk%2BE8r5vvQGWg	2	3	3	5	3	3	3	5	5	2	1	0
f%2FQZYL%2Ffpm0cMoHxYX8KWKw	2	4	2	4	3	4	4	5	4	1	1	0
fwOreVV6J0gjkk7HqD9h%2F0Q	2	6	2	5	6	4	3	2	4	-1	1	0
fXOksee41gpQvSVGCCOc%2Big	2	7	3	3	3	4	5	5	4	0	1	0
fZuDmRNAghYcvsO6PqWHvXA	2	5	3	3	3	5	5	5	3	0	1	0
fSGChrZ3D1PpMrXR8B3YSuA	2	5	2	5	6	6	3	2	2	-1	1	0
fuFOexcEB%2BVHRt73NKC66kA	1	5	3	5	5	5	3	3	3	0	1	0
fVzhSuYTY2FwV8m2IfXystA	2	3	1	1	1	1	7	7	7	0	1	0
f8%2FNnP7uT%2BOZwTSUgEQ8UzA	1	5	3	2	1	2	6	7	6	1	1	0
fVhRs6IOHCwwnFVZWipcqIA	2	5	3	1	1	3	7	7	5	0	1	0
fcU%2FQSGdsZgbE6ACtjypWHg	2	4	9	4	4	4	4	4	4	0	1	0
fF5RH1GP0VHfFppqzyUkmLA	2	3	1	3	3	4	5	5	4	0	1	0
fLXvIcNVUQ8ryiqt6Cws9Lw	2	5	3	3	4	6	5	4	2	-1	1	0
fjRAP36bNBAGesFtfqucfBQ	2	4	8	2	2	5	6	6	3	0	1	0
fkWtCBOsWR%2Bsb7rd5KwjYDw	1	2	3	3	3	2	5	5	6	0	1	0
fY0jGNvSAG2GECQqogXf0Rw	1	4	2	2	2	2	6	6	6	0	1	0
fAvcYHOiack5emhQG1JXKhw	1	4	1	3	3	5	5	5	3	0	1	0
fcDKvXZK%2FkQA3sFidfCPN7w	1	7	2	3	3	4	5	5	4	0	1	0
fIQ8GpV1ozPYgmriSA9E1cg	1	3	9	4	4	6	4	4	2	0	1	0
fzjstRbiR9XpLyb7bNENqbA	1	3	4	4	4	3	4	4	5	0	1	0
fS8YZXqkW9U2vxmoBno%2B7bg	1	3	6	2	2	2	6	6	6	0	1	0
f%2FBBT2ixAnZUJql4rTjNK6Q	1	6	2	5	5	4	3	3	4	0	1	0
fj5DUwuc%2Bll%2FR1EjaODBzrw	2	6	3	5	4	5	3	4	3	1	1	0
fMDTgfK9X6dk6kmyfSTNWwQ	1	3	3	3	2	2	5	6	6	1	1	0
fhKtUTkYdD9Xnm4Y4eM56UQ	2	4	2	3	3	3	5	5	5	0	1	0
f3cdfAsWxHSMie22RhRbGAQ	1	3	1	2	1	2	6	7	6	1	1	0
fW0WL4T6e5CNpTCMCi6Zc0Q	1	2	3	1	1	1	7	7	7	0	1	0
fwEZfBKlyBnQcSN4JRTFDMg	1	4	2	5	5	7	3	3	1	0	1	0
fCQYK0eYID5bL%2FvG0mPB14A	1	4	1	4	5	2	4	3	6	-1	1	0
fBbjL5YWiyrjopMkZMakvJQ	2	3	2	4	4	4	4	4	4	0	1	0
fYV3U8ULfyxkA%2B08xUFvC6w	1	2	2	3	3	4	5	5	4	0	1	0
f%2BXIQzvxH0QVZ0PzgmdLyPg	1	4	3	7	7	7	1	1	1	0	1	0
fft2Mr9W7o%2BOV61AbPtJcxA	2	3	7	3	3	4	5	5	4	0	1	0
fBmQwyiWLPcJXhgfW94RljA	1	3	10	7	4	6	1	4	2	3	1	0
fjJ4b2io975DGUKEL0fpdRw	2	6	2	2	4	4	6	4	4	-2	1	0
fJbGL6TI0HQWtP%2Fu0ccD16Q	2	6	3	4	7	6	4	1	2	-3	1	0
fucBV7%2FKZ8DyrQtannu3SSg	2	3	3	3	4	3	5	4	5	-1	1	0
fR5B0nnd0tLzGim8dY986hg	1	3	1	3	1	1	5	7	7	2	1	0
f%2FIavnObU6VEkEFXCzEPs6A	1	2	1	3	4	3	5	4	5	-1	1	0
fVQDbTzBTPWuYHFGdnEtzhg	2	2	3	3	3	4	5	5	4	0	1	0
fjgZyGc97Y%2BjGuIzEQZH3Bg	2	3	2	6	6	7	2	2	1	0	1	0
fRLL4AnzZP2jBk6pU7N6eRQ	1	2	9	3	2	2	5	6	6	1	1	0
f5NF1TiSU8Ftfb8z%2FqilqJQ	1	2	2	3	3	4	5	5	4	0	1	0
fMitVUXWF52KbGYNlN%2BQ6Jg	1	3	1	5	5	5	3	3	3	0	1	0
fomfvpmeDpniRxbafWEXvsw	2	2	2	2	2	2	6	6	6	0	1	0
fNyuFSF6vJROmmjSs7maBJQ	2	5	2	6	6	6	2	2	2	0	1	0
f1lAQk%2FMhSu41Hz7V7bxf8Q	1	7	1	4	3	3	4	5	5	1	1	0
fRr48vUPNanWYpwjGBCXdsQ	1	5	1	6	5	4	2	3	4	1	1	0
fFvknKXmvNDAoQI5Tv4qm0Q	2	7	1	3	3	3	5	5	5	0	1	0
fbbAyhok0ZjcttIWUTsecMA	1	5	2	3	3	3	5	5	5	0	1	0
fqbv7OF01W4ydAOOZNvtEBw	1	7	10	3	3	4	5	5	4	0	1	0
f5mlzpmxkZ8o5MdAl5yfgRw	1	7	1	5	5	4	3	3	4	0	1	0
fTuzCnVPJXILR33Xd66ZAvg	1	4	2	5	4	5	3	4	3	1	1	0
fA%2FFTRmGm6JdZe%2BUi2POwrA	2	5	9	4	4	4	4	4	4	0	1	0
fCL3pEvEx2qc4ci0ZKzmQlA	2	7	1	5	5	6	3	3	2	0	1	0
fUxlR1V2naW00Oe4hzv%2F5aQ	2	7	1	3	3	4	5	5	4	0	1	0
fCaUmHdKwHSFxLO1ynyyJ0Q	1	7	2	4	5	5	4	3	3	-1	1	0
faGomboncMa6RZvQpydIHfA	1	7	2	5	5	4	3	3	4	0	1	0
fQiPPItp5qFC8tDenllIobg	2	7	3	3	3	4	5	5	4	0	1	0
fLQmTd6hscBvqaM1hI9Da0g	2	6	3	5	5	4	3	3	4	0	1	0
fNcdpZznRLhCN2Nom12ywuQ	1	7	2	5	5	7	3	3	1	0	1	0
fUzEwGtzv4Q6ICF%2FoER1fFg	1	7	9	7	7	7	1	1	1	0	1	0
f6LhjJPhrcAYhpI52kLhzmQ	1	4	3	5	5	5	3	3	3	0	1	0
fwEHn%2FjA8RcmlMdT0rzJjtw	1	5	2	3	2	3	5	6	5	1	1	0
fnl8MObaTR1s4evdt7BD1gA	2	4	2	3	3	4	5	5	4	0	1	0
fp9EvTTf91zqApKNj4KMz%2FA	2	5	3	6	6	5	2	2	3	0	1	0
f8f67XnulMiVH0K7BQmoQiQ	2	4	2	6	6	6	2	2	2	0	1	0
fba2rwgo%2FTJavW5ejX3VI0g	2	7	1	3	6	5	5	2	3	-3	1	0
fLYtCVCzEG6pjYyZfZlmyhQ	2	5	3	5	2	3	3	6	5	3	1	0
fsRW1x7CmoXMseOo%2BlS9DhQ	1	5	2	3	3	3	5	5	5	0	1	0
fNcdpZznRLhCxNi%2Fr0Tx7AQ	1	5	1	3	3	4	5	5	4	0	1	0
fuT%2FHzXjphzdSkgDFpFGHUg	2	6	1	6	3	3	2	5	5	3	1	0
fg3YajdMJLHicWdXfZCMfEA	1	4	9	4	7	7	4	1	1	-3	1	0
fUgkis6CguKGkIpL7GBUWMg	1	3	1	2	2	4	6	6	4	0	1	0
ftvn38F9QVusRqii7hgjKzA	2	3	2	3	3	2	5	5	6	0	1	0
fl4is0P9uqPWz%2BoMcPifZLQ	1	3	10	4	4	4	4	4	4	0	1	0
ffXd6vISOtS2bm2cQFfEMkQ	2	6	3	4	4	3	4	4	5	0	1	0
fZNGzMN6zZDa6BiwRWvucTg	1	7	2	3	3	4	5	5	4	0	1	0
f2CVJgyq8I1pxnXA8r2v8Xw	2	4	2	2	2	2	6	6	6	0	1	0
fRQCyXIReCTUEzCQ7IlzmVA	2	4	1	2	3	3	6	5	5	-1	1	0
fCrzus9j7gqM0ShaXanc8Xw	2	4	3	3	3	4	5	5	4	0	1	0
fA%2B3m8HMAt%2FriT4QwJ8BRGQ	1	6	3	6	6	4	2	2	4	0	1	0
f8ypP3g1iUQLgC%2FrVhoNquA	2	4	1	5	5	5	3	3	3	0	1	0
fQeJx24oW8aHGgEM7V1lwLQ	2	3	4	3	2	3	5	6	5	1	1	0
fU1IxZ5IeEgkQEqWKiMzQSA	2	3	1	6	6	7	2	2	1	0	1	0
fcXs4BxQufGLfvTDD%2B3wRlA	1	3	1	3	3	6	5	5	2	0	1	0
f%2BOcBUwuy8ic6Y7D1wN%2FdFQ	2	3	9	3	3	3	5	5	5	0	1	0
fLHxYWBQATUtynBPQ2czZGg	1	4	2	5	5	6	3	3	2	0	1	0
fphyMHJ5mbFv0C2j9%2FwAn2w	2	3	3	2	2	2	6	6	6	0	1	0
f%2FTvCoQSYVKhGKekEwRGucQ	2	3	2	1	1	1	7	7	7	0	1	0
f0%2Bko4AzHLZoeL%2BkCu0psdQ	2	3	3	5	4	4	3	4	4	1	1	0
frx871thz6rcuWYSq%2Ffk3yA	2	2	1	7	7	7	1	1	1	0	1	0
f0%2FSeINBGCuEpQqxp8YBLVA	1	5	2	5	5	6	3	3	2	0	1	0
fpbfm43eIpcLeDIBApgjOGw	2	2	4	1	1	1	7	7	7	0	1	0
fEtFrhGaT0ZHkNQ5Mq81qzg	2	3	1	3	4	4	5	4	4	-1	1	0
feAsBwlc1BZLChVOqPu6c7w	2	7	3	3	3	4	5	5	4	0	1	0
fjxSX4ihnp6Uk0Bn6pG2TzQ	2	3	2	3	3	3	5	5	5	0	1	0
feAsBwlc1BZLBOzh3gukYXA	1	3	1	4	5	4	4	3	4	-1	1	0
f8ypP3g1iUQKLSQWt6W2eKg	1	3	1	2	5	5	6	3	3	-3	1	0
fd1%2FefNGBSgUmo5Cl2TSXUg	1	5	2	3	3	5	5	5	3	0	1	0
fnh5WQDU88bBN1uYPXvxq7Q	2	2	2	2	3	5	6	5	3	-1	1	0
f1Ve21VpNyH5K3%2BQWXJ5Shg	1	7	2	5	5	5	3	3	3	0	1	0
f4psSuXEvfDcwg7%2FVyGWFGA	2	2	3	2	3	4	6	5	4	-1	1	0
fvrwOOb2Z7SIAvXntvMNzGA	2	4	2	3	3	4	5	5	4	0	1	0
f2BgWsOETs8fups0jRMbryg	1	6	2	3	3	4	5	5	4	0	1	0
f7FSvv0SIYZgw%2BXQMav2UbQ	1	6	2	6	6	6	2	2	2	0	1	0
f7D8fR37bDjBovK38EAz05w	2	4	3	5	5	4	3	3	4	0	1	0
fD%2BfHlL4oSUeQCpPN72IMNg	1	6	2	2	2	3	6	6	5	0	1	0
fCV3QB35KHAxita7kZpmEyA	2	3	2	2	1	1	6	7	7	1	1	0
f2CVJgyq8I1qh2k6ANnN7zg	1	3	2	2	3	3	6	5	5	-1	1	0
fxtWvKjTdG8OrXrKYa4ptUg	1	2	1	3	3	4	5	5	4	0	1	0
f%2Bvr%2BPikZX6JZZEs%2BblWwEg	1	5	1	7	7	6	1	1	2	0	1	0
fwMgyBjXS6RGLFuxJ%2FLRFhQ	1	5	1	7	7	7	1	1	1	0	1	0
f6LhjJPhrcAbPCUzDDny5KQ	1	7	2	3	3	2	5	5	6	0	1	0
fEtFrhGaT0ZGyVZkyAV%2B8Eg	1	7	4	7	7	7	1	1	1	0	1	0
fmFxntZZAcUpYsj3IhDhQqw	2	5	2	5	5	5	3	3	3	0	1	0
fc%2BntGpH9vSKaL3siW2Tmww	1	5	2	3	4	4	5	4	4	-1	1	0
fvB52IK1gVbr9%2B0qHGnxtAA	1	5	2	7	5	6	1	3	2	2	1	0
fLFuvAkfMnGz46%2BjXbgi77A	1	6	2	6	6	7	2	2	1	0	1	0
fOBc1yMKUQPYfHyq15c7I7Q	1	7	5	5	5	5	3	3	3	0	1	0
fCV3QB35KHAxrhcESZ%2BMn7Q	1	4	2	3	3	3	5	5	5	0	1	0
fXjN6wx0d7ToHX%2Fp7Qiv4%2BA	2	6	3	5	5	5	3	3	3	0	1	0
fPY2CsxjZ2qrpGSzqjUQqjg	2	6	2	5	5	5	3	3	3	0	1	0
fSTEYQ9lBuQhs7UwHJ9uvcg	2	7	2	5	6	6	3	2	2	-1	1	0
fTuCIDL2Nj3JPRuVtOdVi4g	2	4	2	4	5	4	4	3	4	-1	1	0
fmKclIE3SyFOKbWV4jymweg	2	7	3	5	5	4	3	3	4	0	1	0
fAyh%2FQqhDuF1oUTEzszqAsQ	1	5	3	3	3	3	5	5	5	0	1	0
faT2Bp6X9Cy9JD1LehwaCMw	2	7	1	5	3	3	3	5	5	2	1	0
fg%2FFmw9XEFUz5aisTFDzL6g	2	5	3	3	6	6	5	2	2	-3	1	0
fRvK9aE106hpIxOECIpIzMg	1	6	9	4	4	4	4	4	4	0	1	0
fKXIMRdI2w8NAqpmmtrTDKg	1	7	2	3	4	4	5	4	4	-1	1	0
fhEB56cKM6%2BQIrUe4DsAAPA	1	5	3	3	4	3	5	4	5	-1	1	0
fKXIMRdI2w8Pqe7oUI56IGw	1	7	2	2	2	2	6	6	6	0	1	0
fiuyGQTzZH6eVdC8bpZPQFw	2	5	1	4	3	4	4	5	4	1	1	0
fQObICmQ3IokFW92ggWJ77w	1	6	3	3	3	4	5	5	4	0	1	0
ffcBTigc6Tv8AoLygVus9JA	1	6	3	5	5	3	3	3	5	0	1	0
f0%2Bko4AzHLZoeL%2BkCu0psdQ	2	3	3	5	4	4	3	4	4	1	1	0
fZSd0QDbo0b7HDao46FG5Uw	1	4	2	2	2	4	6	6	4	0	1	0
frx871thz6rcuWYSq%2Ffk3yA	2	2	1	7	7	7	1	1	1	0	1	0
fUgkis6CguKGTq4nfQSYt6A	1	1	2	2	4	4	6	4	4	-2	1	0
f0%2FSeINBGCuEpQqxp8YBLVA	1	5	2	5	5	6	3	3	2	0	1	0
fxtWvKjTdG8MXb%2F1b%2B6jXEw	2	4	2	6	7	7	2	1	1	-1	1	0
fpbfm43eIpcLeDIBApgjOGw	2	2	4	1	1	1	7	7	7	0	1	0
fEtFrhGaT0ZHkNQ5Mq81qzg	2	3	1	3	4	4	5	4	4	-1	1	0
feAsBwlc1BZLChVOqPu6c7w	2	7	3	3	3	4	5	5	4	0	1	0
fjxSX4ihnp6Uk0Bn6pG2TzQ	2	3	2	3	3	3	5	5	5	0	1	0
feAsBwlc1BZLBOzh3gukYXA	1	3	1	4	5	4	4	3	4	-1	1	0
f8ypP3g1iUQKLSQWt6W2eKg	1	3	1	2	5	5	6	3	3	-3	1	0
fd1%2FefNGBSgUmo5Cl2TSXUg	1	5	2	3	3	5	5	5	3	0	1	0
fnh5WQDU88bBN1uYPXvxq7Q	2	2	2	2	3	5	6	5	3	-1	1	0
fnyW1my2v4qJeeX58zn0W0A	1	3	1	4	4	4	4	4	4	0	1	0
fzljT4ySrQ0Z5ETINKbIo0w	2	2	4	3	3	4	5	5	4	0	1	0
f1Ve21VpNyH5K3%2BQWXJ5Shg	1	7	2	5	5	5	3	3	3	0	1	0
fmJlhCLw85ODHCfAHXBACpw	2	2	9	7	7	7	1	1	1	0	1	0
f4psSuXEvfDcwg7%2FVyGWFGA	2	2	3	2	3	4	6	5	4	-1	1	0
fQ9fKKuxggtractRR%2FFCpSw	1	2	1	5	7	7	3	1	1	-2	1	0
fvrwOOb2Z7SIAvXntvMNzGA	2	4	2	3	3	4	5	5	4	0	1	0
f2BgWsOETs8fups0jRMbryg	1	6	2	3	3	4	5	5	4	0	1	0
f7FSvv0SIYZgw%2BXQMav2UbQ	1	6	2	6	6	6	2	2	2	0	1	0
fvc2qc0zVYDSrRRgR0VRUlA	2	2	3	2	2	1	6	6	7	0	1	0
f7D8fR37bDjBovK38EAz05w	2	4	3	5	5	4	3	3	4	0	1	0
f7JpJaM4FzYJMTE0GHYVV5w	1	2	1	6	3	1	2	5	7	3	1	0
fg3YajdMJLHjY%2BkfUb5R3lg	1	1	1	2	2	3	6	6	5	0	1	0
fD%2BfHlL4oSUeQCpPN72IMNg	1	6	2	2	2	3	6	6	5	0	1	0
fCV3QB35KHAxita7kZpmEyA	2	3	2	2	1	1	6	7	7	1	1	0
fNkTX%2F0nrdVI5wBrhK17%2Buw	2	1	2	6	6	4	2	2	4	0	1	0
f2CVJgyq8I1qh2k6ANnN7zg	1	3	2	2	3	3	6	5	5	-1	1	0
fxfInx9kjyjBxEM3NycUx1g	2	2	2	3	3	4	5	5	4	0	1	0
fYtrA2xA3qxBNZcjifAGkmw	1	1	2	2	5	5	6	3	3	-3	1	0
fFjK7Xoe5%2BNehr7VXr3G5WA	1	2	3	2	3	4	6	5	4	-1	1	0
f3iETZndvOSOcbMlUuiPtJA	2	1	2	3	3	3	5	5	5	0	1	0
fxtWvKjTdG8OrXrKYa4ptUg	1	2	1	3	3	4	5	5	4	0	1	0
f%2Bvr%2BPikZX6JZZEs%2BblWwEg	1	5	1	7	7	6	1	1	2	0	1	0
f7D8fR37bDjDDaQ1lYhPV7w	1	1	3	2	2	2	6	6	6	0	1	0
feHnt0jxl%2FtUAfEpqaoWLlA	2	6	2	3	2	3	5	6	5	1	1	0
fJ%2B5jjbNDWyhSoL8PJVxhcA	2	2	3	4	4	4	4	4	4	0	1	0
f%2BR5T%2BrWs8q8Qxh5Xjs5c0A	2	3	4	5	5	6	3	3	2	0	1	0
fwMgyBjXS6RGLFuxJ%2FLRFhQ	1	5	1	7	7	7	1	1	1	0	1	0
f6LhjJPhrcAbPCUzDDny5KQ	1	7	2	3	3	2	5	5	6	0	1	0
fEtFrhGaT0ZGyVZkyAV%2B8Eg	1	7	4	7	7	7	1	1	1	0	1	0
fmFxntZZAcUpYsj3IhDhQqw	2	5	2	5	5	5	3	3	3	0	1	0
fc%2BntGpH9vSKaL3siW2Tmww	1	5	2	3	4	4	5	4	4	-1	1	0
fvB52IK1gVbr9%2B0qHGnxtAA	1	5	2	7	5	6	1	3	2	2	1	0
f%2F6REqgWDL99VujXwQd42Vg	2	4	3	3	3	4	5	5	4	0	1	0
fLFuvAkfMnGz46%2BjXbgi77A	1	6	2	6	6	7	2	2	1	0	1	0
fOBc1yMKUQPYfHyq15c7I7Q	1	7	5	5	5	5	3	3	3	0	1	0
fCV3QB35KHAxrhcESZ%2BMn7Q	1	4	2	3	3	3	5	5	5	0	1	0
fXjN6wx0d7ToHX%2Fp7Qiv4%2BA	2	6	3	5	5	5	3	3	3	0	1	0
fPY2CsxjZ2qrpGSzqjUQqjg	2	6	2	5	5	5	3	3	3	0	1	0
fSTEYQ9lBuQhs7UwHJ9uvcg	2	7	2	5	6	6	3	2	2	-1	1	0
fkmTmuNphr1E9D%2FRFxp%2BhQQ	1	4	2	3	3	3	5	5	5	0	1	0
fTuCIDL2Nj3JPRuVtOdVi4g	2	4	2	4	5	4	4	3	4	-1	1	0
fmKclIE3SyFOKbWV4jymweg	2	7	3	5	5	4	3	3	4	0	1	0
fAyh%2FQqhDuF1oUTEzszqAsQ	1	5	3	3	3	3	5	5	5	0	1	0
faT2Bp6X9Cy9JD1LehwaCMw	2	7	1	5	3	3	3	5	5	2	1	0
fg%2FFmw9XEFUz5aisTFDzL6g	2	5	3	3	6	6	5	2	2	-3	1	0
fRvK9aE106hpIxOECIpIzMg	1	6	9	4	4	4	4	4	4	0	1	0
fKXIMRdI2w8NAqpmmtrTDKg	1	7	2	3	4	4	5	4	4	-1	1	0
fhEB56cKM6%2BQIrUe4DsAAPA	1	5	3	3	4	3	5	4	5	-1	1	0
fKXIMRdI2w8Pqe7oUI56IGw	1	7	2	2	2	2	6	6	6	0	1	0
fiuyGQTzZH6eVdC8bpZPQFw	2	5	1	4	3	4	4	5	4	1	1	0
fQObICmQ3IokFW92ggWJ77w	1	6	3	3	3	4	5	5	4	0	1	0
ffcBTigc6Tv8AoLygVus9JA	1	6	3	5	5	3	3	3	5	0	1	0
fR5cF84Nlw%2BRcmnqRC0zy3Q	1	1	1	3	4	3	5	4	5	-1	2	0
f8RDKPhr%2BEIasql78DoA9EA	2	1	2	2	2	2	6	6	6	0	2	0
fu9%2FNnOkMwPHeHhLpJFhiJA	2	1	1	4	4	3	4	4	5	0	2	0
fwMgyBjXS6RFnF%2BTqzev98Q	2	5	2	3	5	5	5	3	3	-2	2	0
fuc%2FatXxKfUeGNlrSN4q8uA	2	4	9	5	5	4	3	3	4	0	2	0
fLl%2BpukdP8IjzWKCem3Ns3Q	2	7	1	3	3	4	5	5	4	0	2	0
fvlR1GvBsOPqho4pLTRnHUQ	1	7	2	4	3	3	4	5	5	1	2	0
fOlwV2HcNmpbbj12%2FR1LlsQ	1	7	3	2	2	4	6	6	4	0	2	0
fkwcV1GkrGxfcIQvGJBEOuQ	1	5	1	5	5	4	3	3	4	0	2	0
fSNK5SA%2F7PjxVlPWbvPTVkA	1	6	2	3	3	3	5	5	5	0	2	0
fnAIj76Kp1MopYjbWCx0Mow	2	7	2	5	5	5	3	3	3	0	2	0
fVoJKj7EIFVKUcR0SaVRK%2FA	2	6	2	5	5	5	3	3	3	0	2	0
feByoyJfoUpT94GzaHhtEmA	2	4	2	3	3	4	5	5	4	0	2	0
f1jWNdMOX%2FYSSVlEgRLcOig	1	6	3	3	3	4	5	5	4	0	2	0
fU6U0Kz77a6QdcrBUfIgLwA	2	7	3	3	4	4	5	4	4	-1	2	0
fOafzZSaGm0oyv4bpgivtIw	2	5	2	3	3	4	5	5	4	0	2	0
fdSeKZLarqLYcGHfEZljkYg	1	6	2	3	3	4	5	5	4	0	2	0
fiUTFWPKNR%2F3sxmrx5Y0dgw	2	7	2	6	7	4	2	1	4	-1	2	0
f7kxUr07%2B3FoiJ59m%2BktbZg	2	5	2	3	3	3	5	5	5	0	2	0
f1lAQk%2FMhSu4%2Bk4gEBKOutg	1	4	3	7	6	5	1	2	3	1	2	0
fc3S1fLbu3o%2Fl4hdPvyM0Bw	2	5	3	6	5	5	2	3	3	1	2	0
fULF4jEapyWPatQufWGpSGQ	1	6	2	3	3	4	5	5	4	0	2	0
f%2BSTfk20MphoSMe%2Bu6BAkdg	2	7	3	3	3	3	5	5	5	0	2	0
fwEHn%2FjA8RckzzaXf0PJYJw	1	6	3	3	3	4	5	5	4	0	2	0
fohBmMK5bTHaxH8teIfSr%2BA	2	7	9	7	7	7	1	1	1	0	2	0
fy8hjS%2FsiXPxR6%2Bcwv3dAMQ	1	7	2	3	3	3	5	5	5	0	2	0
fYKPkq03h46CgN9rMtotuhg	2	5	3	3	3	2	5	5	6	0	2	0
f0%2FSeINBGCuGDuYlOTb4fQg	1	5	1	2	3	4	6	5	4	-1	2	0
fKJo9o2EgljN%2B6q8s%2FlsmzQ	1	5	1	6	7	7	2	1	1	-1	2	0
fTFtbxIHNjZnxHpjjMopbKg	2	6	3	3	3	3	5	5	5	0	2	0
fehYHr9jCTHxrh8rJIIa96A	2	6	2	6	6	6	2	2	2	0	2	0
fUaVgSV5yLaI0Nv4JZk0dVA	1	4	1	3	3	4	5	5	4	0	2	0
fpeMIvPeEtmxeCK7fMmwFfQ	1	7	3	5	5	5	3	3	3	0	2	0
f4YINHIpOFYAXJ9wk%2FmAGjA	1	4	2	3	3	4	5	5	4	0	2	0
fI8S6DD83CdudUlLBPo3YOg	2	6	3	5	5	4	3	3	4	0	2	0
f2jclldk3Gp74X0LV9dE4Bg	2	6	3	3	3	4	5	5	4	0	2	0
fUWyapC5%2BYQJZRjuBvItQYg	1	6	1	5	5	5	3	3	3	0	2	0
fjMU%2Flo1vDyZgfGg54aIyrQ	1	3	2	2	2	3	6	6	5	0	2	0
fensh78holwsbweLIQLR%2FFw	2	6	3	4	4	5	4	4	3	0	2	0
fIhWWUq305lTuS2v3lZk1AA	1	6	2	3	6	6	5	2	2	-3	2	0
fR5B0nnd0tLxUel3ctdF%2BVw	2	4	2	6	7	7	2	1	1	-1	2	0
fQwTKtem%2FJH331KLSXZM98Q	1	4	1	3	4	3	5	4	5	-1	2	0
fc%2BlKTbwJZnRPmdaIhHb%2F4A	1	4	2	3	3	4	5	5	4	0	2	0
fXe5rf33qhJ6MX6%2BECzFAOQ	2	6	9	6	6	7	2	2	1	0	2	0
fa7ZKjXMBRT2NbFO2mcmykw	1	4	3	3	3	3	5	5	5	0	2	0
f%2Fjcjm8YxrphK7eKA3QYaog	1	6	1	5	7	7	3	1	1	-2	2	0
fkMFrWQlvg%2Fuu%2BARuzB7dXA	2	3	9	7	4	4	1	4	4	3	2	0
fpzmmPxBmEu2UYobLq2nibA	1	5	3	6	6	6	2	2	2	0	2	0
fK0j2OpnOTDon78j%2B2v3o%2BA	2	4	2	3	3	4	5	5	4	0	2	0
fUu8reenojonnApZClbXc2w	2	3	4	7	7	7	1	1	1	0	2	0
ff4kmmJmGs88UWvW8ilTShg	1	3	2	3	3	3	5	5	5	0	2	0
fLOibSgBTW%2FSOM9LQ3VRD9Q	1	5	1	2	2	3	6	6	5	0	2	0
f2jclldk3Gp4G56aHyRIJXw	2	5	9	6	7	7	2	1	1	-1	2	0
f4rxX4JPVZjXOB52pyXn%2FPg	1	6	9	5	5	5	3	3	3	0	2	0
fTCM8%2BTaAQoaSiSFZM5fjDQ	2	7	2	5	4	4	3	4	4	1	2	0
fOyC1clr59QEMdpq%2FJBY4Lg	2	5	1	6	6	6	2	2	2	0	2	0
fTcGwY06vde2ysYRGgTRVHQ	2	4	2	3	3	4	5	5	4	0	2	0
f54N5Xhnon46FixWW6tu89w	1	5	3	3	5	5	5	3	3	-2	2	0
f4zxLIesk8o735lqKRhGsFQ	1	3	2	5	5	4	3	3	4	0	2	0
fivskTW7SxspCBuNR6ok9gw	2	6	2	5	5	4	3	3	4	0	2	0
fth1UkT52rVQ0yNWzXLME2A	1	5	3	3	5	4	5	3	4	-2	2	0
fmspQ3tG5v%2FxqcNi46Zy8eQ	1	3	2	4	4	4	4	4	4	0	2	0
fr9iJfaBJlsWmxkZOiDWLew	1	3	2	3	3	4	5	5	4	0	2	0
fX%2BqZf75ULhaLx%2FcO1vBS9Q	1	3	9	7	7	7	1	1	1	0	2	0
fbEwTtVC5agNv2ZagFxVMdQ	2	4	9	4	3	3	4	5	5	1	2	0
fV%2FF9AEh4pjKTBdpGBO0%2FOQ	2	3	1	1	1	1	7	7	7	0	2	0
fuMIQV2i7lJtl4TN7%2FKJ40Q	2	4	3	4	4	4	4	4	4	0	2	0
fwbm3rsK1yMipe34cjtIEcA	2	3	3	3	3	4	5	5	4	0	2	0
fM7LAcP5ePNGbWs86rc6hzQ	1	3	2	2	2	2	6	6	6	0	2	0
fx7LdXrK5Kfi7j%2BcyQsQtkA	2	4	1	2	3	3	6	5	5	-1	2	0
f3Cw2THnTCnrv%2BHQbwCe3cA	2	3	9	3	3	2	5	5	6	0	2	0
f14ILipAwP7b4FfKhK0modw	1	3	1	1	1	1	7	7	7	0	2	0
fjMU%2Flo1vDyZBKbh5RFvQCw	2	6	1	7	6	3	1	2	5	1	2	0
f3cdfAsWxHSMrG8tQIl4utQ	2	5	1	2	3	4	6	5	4	-1	2	0
fSZUgTvENwbsMjb66%2BqMiyQ	2	5	2	6	6	6	2	2	2	0	2	0
fTfhL59sJIU8dghXCphpqPg	2	3	2	3	2	3	5	6	5	1	2	0
ftr3i%2FxJ7Ab6ie%2BEl7z%2F1fQ	1	2	10	7	7	7	1	1	1	0	2	0
fuE8Lou%2BTTOxaPTBy%2BWO4PA	2	3	1	1	3	1	7	5	7	-2	2	0
ftFPu4sazmzhpwqVmvattQg	2	3	2	4	4	4	4	4	4	0	2	0
ffSGW551SZCcen1OFMHzCDg	2	3	2	7	7	7	1	1	1	0	2	0
f8adxL3sr%2BfCYl9Lwlw4p4g	1	3	2	6	6	6	2	2	2	0	2	0
fWqBi%2BYPyTiIFBznO78C7FQ	1	3	2	1	2	3	7	6	5	-1	2	0
fQbagu95IogNtiQMFGzyT8A	1	3	1	2	6	3	6	2	5	-4	2	0
fFkGf9W%2BnsHL5S6mRB%2Bo1Sg	1	5	2	3	3	3	5	5	5	0	2	0
fuHJKme3v2ah73eyIjtkFHg	2	6	2	4	4	5	4	4	3	0	2	0
f9MO37IZ6tnv8Vem%2FXH8HVA	2	3	1	6	6	6	2	2	2	0	2	0
fAUq4vN9Jhyhtr79KpbgmXg	2	3	2	3	3	4	5	5	4	0	2	0
fU483xETJzibzCEpPFP5P%2BQ	1	4	1	2	3	1	6	5	7	-1	2	0
fntEXWw0DMGzaDzxW6i6fRw	2	3	2	3	3	3	5	5	5	0	2	0
fQR9qhEh3sTWoAujAM7zfCQ	1	3	3	3	3	3	5	5	5	0	2	0
fHRNPgNtOwZ10TOTYPEvqgQ	2	2	2	4	3	4	4	5	4	1	2	0
fkglgRjY5ksnMTnAjK%2FdBDw	2	4	9	4	4	4	4	4	4	0	2	0
fz9UQum7y9NrLBqZS7fUBAA	1	2	2	2	2	2	6	6	6	0	2	0
fyHC1UrT9VmJeFZWGOUDkcg	2	3	3	2	2	2	6	6	6	0	2	0
fzcbWQO%2F0YS2zzN5OPzMSrg	2	2	1	2	2	2	6	6	6	0	2	0
ftfNAvDKfIUW4Yiz9zfmJxQ	2	3	2	3	3	4	5	5	4	0	2	0
fG88r1BuSoNxi3RyADAkV4w	1	4	3	3	3	4	5	5	4	0	2	0
fyzGRFZa%2BP1Kc%2F0hfK7MTKg	2	2	3	3	3	3	5	5	5	0	2	0
fzVo2bNRFMtNEM8pxg0Rbrw	2	3	9	4	4	4	4	4	4	0	2	0
fQkgwGGwNaVETHrHAGZRveA	1	3	2	1	1	1	7	7	7	0	2	0
fOXUKZl8bM7zoctWmN%2F3rbg	1	4	1	5	3	3	3	5	5	2	2	0
f5mlzpmxkZ8pIfeHBeXac4Q	2	7	1	2	3	4	6	5	4	-1	2	0
fQbGkQoKtJOzUXtbyX%2Fi68Q	1	7	1	6	6	6	2	2	2	0	2	0
ftV%2FpjpOo7geQ%2BgKZ6xG%2FXQ	2	6	3	3	3	5	5	5	3	0	2	0
fKVuL7%2FwKqJLUjKfDRqebKw	2	4	9	4	4	4	4	4	4	0	2	0
fZwIlnGKnxYiHxmn4oyk0%2Bg	1	6	2	6	6	7	2	2	1	0	2	0
fQqgE3o44cRye4gSNoDR9Vg	1	4	5	3	3	3	5	5	5	0	2	0
f5TA2cGtrRWiYgQoflMTLUA	2	4	2	4	5	5	4	3	3	-1	2	0
fCZz3Hp6rL0AHl38g7L%2FuYg	2	6	3	3	3	4	5	5	4	0	2	0
fdMFqsiPpCLD3DHK4f7wjZw	1	5	1	5	6	6	3	2	2	-1	2	0
fDsd3D6J3I0LFVse2P0A4hQ	1	5	3	2	2	4	6	6	4	0	2	0
f1GruGtoiOJHEv%2BrTRWuDEQ	1	5	3	3	3	3	5	5	5	0	2	0
ftwIPjMdu0eqxEUBmmzaGdQ	1	7	9	4	4	4	4	4	4	0	2	0
fSTvKH7k5TueXdQkYwnIoag	1	6	2	3	3	3	5	5	5	0	2	0
f60h5XGOSpuBkSGAkBpsTeg	1	7	2	2	2	4	6	6	4	0	2	0
fRjkUPA5OgUK6hDt1Y9DhLQ	1	5	2	6	5	5	2	3	3	1	2	0
fHZhmFBBH%2FKiGPQvI%2FjPMUw	1	5	1	4	4	5	4	4	3	0	2	0
fl4mSSl8K6VSTfhSiR0Ceig	2	4	2	3	2	1	5	6	7	1	2	0
fdFSGqJwdix64LdIk5boc9A	1	5	2	3	3	4	5	5	4	0	2	0
fdz5bRi0vdOwixKT9o808Ug	2	5	2	3	4	5	5	4	3	-1	2	0
fq2LeV49UG5ZaGaItluE8PA	1	4	2	5	5	4	3	3	4	0	2	0
fjGIB7N3pP0W3sb8npw6qcA	1	7	3	3	3	4	5	5	4	0	2	0
fy3D9muMMrIAmM2l%2F%2Fsm9tA	1	5	2	6	6	4	2	2	4	0	2	0
frJ9JEjQtKXyqGzMBP0umcw	2	6	3	6	6	7	2	2	1	0	2	0
fPDvq9R3k9ythUFvcpICKqA	1	6	1	6	6	7	2	2	1	0	2	0
fg3YajdMJLHhkgTXFgDR6aw	1	5	2	3	3	4	5	5	4	0	2	0
faPGew86bgCjpD0BL%2FsWFmg	1	6	3	1	1	1	7	7	7	0	2	0
fDyC4a6nM5KUcCfRBOZp5iw	1	4	2	5	5	4	3	3	4	0	2	0
fDmjmwkZj39kFZNXD3elHwQ	1	3	2	4	4	4	4	4	4	0	2	0
fDLiOZAkLOU1ufnMvB75r%2Bg	2	4	2	5	4	4	3	4	4	1	2	0
fGruGwIF3JVNlerUU0xub3w	1	4	9	4	4	4	4	4	4	0	2	0
fLl%2BpukdP8Ih5C47AIRukrg	1	3	3	3	3	3	5	5	5	0	2	0
f8xJJLD9WJz%2FToP2%2BFAO%2BPw	1	3	6	2	1	2	6	7	6	1	2	0
f9ykzeQJzMjTcLFWtTCGaZQ	1	3	3	5	5	4	3	3	4	0	2	0
fG4YojBcOFUPcv6xKYRlagg	1	4	3	2	3	3	6	5	5	-1	2	0
f4yM08srvyQTtUzxkI5p1zw	1	3	10	3	2	2	5	6	6	1	2	0
fl4mSSl8K6VTY5gnh2E4xeQ	1	5	3	7	7	7	1	1	1	0	2	0
fvANo0NeDAjUdTE6nSVY2Vw	2	6	1	7	7	7	1	1	1	0	2	0
f0fR5zIeDfIwdM2lsUQ0G5A	2	7	1	4	4	4	4	4	4	0	2	0
fkqvijgZO20XaMspGn5Mbxg	1	4	2	6	6	4	2	2	4	0	2	0
fAz3qBpkZLLKHXZlQlm821A	2	4	2	3	3	3	5	5	5	0	2	0
fMPbzq%2FYaWHtWoso4EMF86g	2	7	2	4	4	4	4	4	4	0	2	0
fmKclIE3SyFP2Ljnp%2B%2Fj2rA	1	3	1	4	5	4	4	3	4	-1	2	0
flue7B5MCAYZt2nFHdFZg2w	1	3	1	7	7	7	1	1	1	0	2	0
f0QTaJHahXPXsWtQnO2rYHA	1	4	3	3	3	3	5	5	5	0	2	0
fzmt03fZVZm9mWALhW2VLSg	1	7	1	3	3	4	5	5	4	0	2	0
fl4is0P9uqPWI4Iw5ItxE%2Bw	1	7	2	4	4	4	4	4	4	0	2	0
fmJlhCLw85ODObxqGQYktBA	2	2	10	4	4	4	4	4	4	0	2	0
fi9DuOr%2ByBmdSJW1q49L7MA	1	2	2	2	2	5	6	6	3	0	2	0
fiUTFWPKNR%2F04VbpE%2FB36RQ	1	2	9	4	4	7	4	4	1	0	2	0
faP7ai9zjE%2F1aT6dGkrV5qQ	1	3	3	4	4	4	4	4	4	0	2	0
fLwxdfpRk748M7UWg4glxdQ	1	4	3	6	6	6	2	2	2	0	2	0
fHlf17taUFr46uqRvAVUgCg	1	2	3	2	4	4	6	4	4	-2	2	0
f7Y%2BhKkmE%2Bs7yU1WDVEdM8Q	1	6	2	6	7	6	2	1	2	-1	2	0
fsvb75rBzoRqC%2FtlXuNSejQ	1	7	2	6	4	5	2	4	3	2	2	0
f6FURLIp33DYI3HZPmF4twQ	1	2	7	3	5	5	5	3	3	-2	2	0
fHT6tEQZJ7jtqW7nYdFiIaw	1	2	1	2	2	4	6	6	4	0	2	0
fFt2A5gQlL27ym7AWLpzCxw	2	4	2	2	2	2	6	6	6	0	2	0
fx283HoAhduDPJSWNlUOCeA	1	4	2	3	3	3	5	5	5	0	2	0
f0GVGjxJDZJXVFvTiLxoFaA	2	2	1	3	2	2	5	6	6	1	2	0
fiNHF6GWvdy%2FzKsw2HBE5Ow	1	3	3	2	2	2	6	6	6	0	2	0
fyN%2FqKwUMKPtf%2FnMmg67Jlg	2	6	2	2	2	2	6	6	6	0	2	0
fNkTX%2F0nrdVI5wBrhK17%2Buw	2	1	2	6	6	4	2	2	4	0	2	0
fmGveXud7v%2FYyFoybmgRd6w	2	2	2	2	2	4	6	6	4	0	2	0
fJAZnpnma%2FJ6dM3%2Bg%2B4xusQ	2	5	2	5	5	4	3	3	4	0	2	0
fic0gi8xt4X5VUclcwqXQbg	1	4	1	7	7	6	1	1	2	0	2	0
fCuxOeF5evL106AsBL8c9zQ	2	4	2	2	2	3	6	6	5	0	2	0
ff%2BBdzi6aVBQn1ndI2i4KAw	2	3	2	1	1	4	7	7	4	0	2	0
fUf1pN3Ui4XOVASB8okUbIA	2	3	2	2	3	2	6	5	6	-1	2	0
f%2BtWoWumNt6iRWbYRkhvbJg	2	3	3	2	1	1	6	7	7	1	2	0
fiuyGQTzZH6edbKiZI8YiyA	1	4	1	5	6	5	3	2	3	-1	2	0
fkizlu7fwOMYfjCr5osZr%2Bw	1	5	3	6	6	6	2	2	2	0	2	0
fgzjWwW%2BFmXN0NSfftjMT6A	1	6	3	5	5	6	3	3	2	0	2	0
f%2F6kVGOS2BtPP89AKb7GyQA	1	7	3	3	3	4	5	5	4	0	2	0
fKdfCBqz8GitHcLM%2FWJni8g	2	7	2	2	2	2	6	6	6	0	2	0
fX5uvOYG2xqtIaTVFjk8x1Q	2	3	2	5	5	5	3	3	3	0	2	0
fABXK%2BnOwa3jMQWrXdkIc%2Bw	1	7	2	6	6	6	2	2	2	0	2	0
fJAZnpnma%2FJ4ma6LNO2OsBg	1	5	3	5	5	5	3	3	3	0	2	0
fZSGjUN12DR13jG6xSxT3Yw	1	5	3	4	4	4	4	4	4	0	2	0
fRaYZ6%2FQatmQzz0SBPAnAoA	2	7	9	3	3	4	5	5	4	0	2	0
fRvK9aE106homvZ9JVDeKEQ	2	7	2	3	3	4	5	5	4	0	2	0
fx283HoAhduBGnMLhYBgbfA	1	6	2	5	5	4	3	3	4	0	2	0
fCrzus9j7gqOyijEOaIt33A	2	4	2	5	3	3	3	5	5	2	2	0
fxO%2BWekc7dVozW5wjHmkCVA	1	4	3	3	2	3	5	6	5	1	2	0
fSNK5SA%2F7PjxphGMjoEiu7Q	1	7	3	3	3	3	5	5	5	0	2	0
fxtWvKjTdG8PxhHh2y0pfGg	2	4	9	3	4	3	5	4	5	-1	2	0
fE4NmQfrIWXqAgQ0okuz7KA	2	4	1	6	2	4	2	6	4	4	2	0
f9omGLlNoS9dby9nm49D04A	1	6	3	5	5	7	3	3	1	0	2	0
ftwIPjMdu0erpzQkMmVSZxQ	1	6	3	7	6	6	1	2	2	1	2	0
fP909hyfkf7gom5Zg1DQg1w	2	7	3	3	3	3	5	5	5	0	2	0
ftwIPjMdu0eqJZbo7M7a3rA	2	6	1	5	5	5	3	3	3	0	2	0
fveJU77mNd1JfdJKQyx5h7w	1	7	2	4	4	4	4	4	4	0	2	0
fwhSXXXWrSEnt9T%2Bf2F%2BMvw	2	4	2	5	4	3	3	4	5	1	2	0
fV0fdiW3yFl9qTyD6ALjIug	2	7	2	4	4	5	4	4	3	0	2	0
fT7uJU8pmXdjoI3hac%2BVV%2FQ	1	7	3	3	3	3	5	5	5	0	2	0
fVhjhpYtfROQziBPP09a9SA	1	5	1	3	3	4	5	5	4	0	2	0
f11btxNfxbUs7GhJfghhsrQ	1	6	2	1	1	4	7	7	4	0	2	0
fG1b1qh%2B%2FAA5n5F%2Fw0SeSkQ	1	5	2	6	6	7	2	2	1	0	2	0
ff1yzpEETIjXQ7YUh1FYFAQ	2	3	9	3	3	4	5	5	4	0	2	0
fXFewWl6NZ6dEwPHTQnlZcQ	1	7	1	5	5	5	3	3	3	0	2	0
fsprEfTmHHV0MKFUFDCCwLA	2	4	3	2	2	2	6	6	6	0	2	0
fAJFNCJALXJLhJRnpX3M7YQ	1	6	10	6	6	6	2	2	2	0	2	0
f306ogrtEVpGt5tyO0aALbw	1	5	9	4	4	5	4	4	3	0	2	0
fwIFA%2BuqrMDTAN5FlU4jRkQ	1	7	2	5	5	4	3	3	4	0	2	0
fhPqAIhIr8zLvAJpSgkG9cw	1	7	9	4	4	4	4	4	4	0	2	0
fq6LjlO%2BVZe%2BETNCMGFY6mg	2	7	3	3	4	2	5	4	6	-1	2	0
f5mlzpmxkZ8o1TfI1mlNsvQ	1	7	2	3	3	4	5	5	4	0	2	0
fPOewxNzOIZDttsNNwJ8zzg	2	7	2	3	3	3	5	5	5	0	2	0
frx871thz6rfOk5qkYs3clA	2	6	2	4	4	4	4	4	4	0	2	0
fbbAyhok0ZjdezlHFpsgr1g	2	5	2	2	2	4	6	6	4	0	2	0
fANzU0a%2FbO2FrqVLnKSE5pA	2	5	2	2	2	4	6	6	4	0	2	0
fABXK%2BnOwa3gO0s6x%2FiRl9g	1	7	3	5	3	3	3	5	5	2	2	0
fkizlu7fwOMYfjCr5osZr%2Bw	1	5	3	6	6	6	2	2	2	0	2	0
fgzjWwW%2BFmXN0NSfftjMT6A	1	6	3	5	5	6	3	3	2	0	2	0
f%2F6kVGOS2BtPP89AKb7GyQA	1	7	3	3	3	4	5	5	4	0	2	0
fKdfCBqz8GitHcLM%2FWJni8g	2	7	2	2	2	2	6	6	6	0	2	0
fX5uvOYG2xqtIaTVFjk8x1Q	2	3	2	5	5	5	3	3	3	0	2	0
fABXK%2BnOwa3jMQWrXdkIc%2Bw	1	7	2	6	6	6	2	2	2	0	2	0
fJAZnpnma%2FJ4ma6LNO2OsBg	1	5	3	5	5	5	3	3	3	0	2	0
fZSGjUN12DR13jG6xSxT3Yw	1	5	3	4	4	4	4	4	4	0	2	0
fRaYZ6%2FQatmQzz0SBPAnAoA	2	7	9	3	3	4	5	5	4	0	2	0
fRvK9aE106homvZ9JVDeKEQ	2	7	2	3	3	4	5	5	4	0	2	0
fx283HoAhduBGnMLhYBgbfA	1	6	2	5	5	4	3	3	4	0	2	0
fCrzus9j7gqOyijEOaIt33A	2	4	2	5	3	3	3	5	5	2	2	0
fxO%2BWekc7dVozW5wjHmkCVA	1	4	3	3	2	3	5	6	5	1	2	0
fqaR%2FLSRO4N%2BDNyv0CUtpHw	2	7	9	1	2	3	7	6	5	-1	2	0
fSNK5SA%2F7PjxphGMjoEiu7Q	1	7	3	3	3	3	5	5	5	0	2	0
fxtWvKjTdG8PxhHh2y0pfGg	2	4	9	3	4	3	5	4	5	-1	2	0
fE4NmQfrIWXqAgQ0okuz7KA	2	4	1	6	2	4	2	6	4	4	2	0
f9omGLlNoS9dby9nm49D04A	1	6	3	5	5	7	3	3	1	0	2	0
ftwIPjMdu0erpzQkMmVSZxQ	1	6	3	7	6	6	1	2	2	1	2	0
fP909hyfkf7gom5Zg1DQg1w	2	7	3	3	3	3	5	5	5	0	2	0
ftwIPjMdu0eqJZbo7M7a3rA	2	6	1	5	5	5	3	3	3	0	2	0
fveJU77mNd1JfdJKQyx5h7w	1	7	2	4	4	4	4	4	4	0	2	0
fwhSXXXWrSEnt9T%2Bf2F%2BMvw	2	4	2	5	4	3	3	4	5	1	2	0
fV0fdiW3yFl9qTyD6ALjIug	2	7	2	4	4	5	4	4	3	0	2	0
fT7uJU8pmXdjoI3hac%2BVV%2FQ	1	7	3	3	3	3	5	5	5	0	2	0
fVhjhpYtfROQziBPP09a9SA	1	5	1	3	3	4	5	5	4	0	2	0
f11btxNfxbUs7GhJfghhsrQ	1	6	2	1	1	4	7	7	4	0	2	0
fG1b1qh%2B%2FAA5n5F%2Fw0SeSkQ	1	5	2	6	6	7	2	2	1	0	2	0
ff1yzpEETIjXQ7YUh1FYFAQ	2	3	9	3	3	4	5	5	4	0	2	0
fXFewWl6NZ6dEwPHTQnlZcQ	1	7	1	5	5	5	3	3	3	0	2	0
fsprEfTmHHV0MKFUFDCCwLA	2	4	3	2	2	2	6	6	6	0	2	0
fAJFNCJALXJLhJRnpX3M7YQ	1	6	10	6	6	6	2	2	2	0	2	0
f306ogrtEVpGt5tyO0aALbw	1	5	9	4	4	5	4	4	3	0	2	0
fwIFA%2BuqrMDTAN5FlU4jRkQ	1	7	2	5	5	4	3	3	4	0	2	0
fhPqAIhIr8zLvAJpSgkG9cw	1	7	9	4	4	4	4	4	4	0	2	0
fq6LjlO%2BVZe%2BETNCMGFY6mg	2	7	3	3	4	2	5	4	6	-1	2	0
f5mlzpmxkZ8o1TfI1mlNsvQ	1	7	2	3	3	4	5	5	4	0	2	0
fPOewxNzOIZDttsNNwJ8zzg	2	7	2	3	3	3	5	5	5	0	2	0
frx871thz6rfOk5qkYs3clA	2	6	2	4	4	4	4	4	4	0	2	0
fbbAyhok0ZjdezlHFpsgr1g	2	5	2	2	2	4	6	6	4	0	2	0
fANzU0a%2FbO2FrqVLnKSE5pA	2	5	2	2	2	4	6	6	4	0	2	0
fABXK%2BnOwa3gO0s6x%2FiRl9g	1	7	3	5	3	3	3	5	5	2	2	0
f9usZQhHN9VFDhHAE0rh%2FFA	2	1	2	2	3	3	6	5	5	-1	0	1
fzypCtQCmXvnxhWZyNBfWBg	1	1	2	3	3	4	5	5	4	0	0	1
fVR%2BcqlRmg%2B1Hy3TEtGXAqg	2	1	3	2	2	4	6	6	4	0	0	1
f0WBG0EsAdQm%2FEMXdIMLR2g	1	1	1	5	5	4	3	3	4	0	0	1
fzljT4ySrQ0a2SVEdO%2FMdRA	1	4	2	3	3	4	5	5	4	0	0	1
fJljPMFvpFfRB7%2FedrUmGbQ	2	7	1	3	4	4	5	4	4	-1	0	1
fRpZFBQElwXjo0%2BRLddr1aQ	2	5	3	6	6	7	2	2	1	0	0	1
fk0K0nPX%2Bs84m8TvWsXEBaw	1	5	1	5	6	6	3	2	2	-1	0	1
fG1TfW%2BLBR9iwYknplrmIhQ	2	7	1	5	5	6	3	3	2	0	0	1
fzDBq6XLKqPgbDE7YFFn21w	1	7	2	6	4	4	2	4	4	2	0	1
fyrgJzNUtgDEQCyfzk556oA	2	7	2	4	3	1	4	5	7	1	0	1
fsRW1x7CmoXOFPbq%2Far4Zkg	1	7	3	3	2	3	5	6	5	1	0	1
fFjK7Xoe5%2BNcLvD5Ly0l50Q	1	4	2	5	4	4	3	4	4	1	0	1
fLfWmnWKV%2BsLrIjLuxnuC3A	2	7	5	3	3	3	5	5	5	0	0	1
fXDuaP%2FiXwfXKld0MzUhw4A	1	5	3	3	3	3	5	5	5	0	0	1
fp9EvTTf91zq5bbxx7JoQQg	2	4	2	3	3	2	5	5	6	0	0	1
ft%2Fmv1QRQTuiMdGC8ehS1wQ	1	4	3	5	5	4	3	3	4	0	0	1
f56cwxzpMKJd12UjUbAxzeg	2	4	9	4	4	5	4	4	3	0	0	1
fKJo9o2EgljPaMDsBFSIUzA	1	5	2	6	7	7	2	1	1	-1	0	1
fSk0v%2BGKyjPGYSXgKnyHr9Q	2	7	1	6	6	6	2	2	2	0	0	1
fGbru5RzXX0HyRi2uGLtS%2Bg	1	6	1	3	3	4	5	5	4	0	0	1
f8KIE5%2BhyrTdhShAjWBSOtg	1	7	1	6	3	4	2	5	4	3	0	1
fl%2BfRS23hbPG5bTedwtm9SQ	2	6	2	3	3	4	5	5	4	0	0	1
f8ap9omMl9UjAB8Q3%2Fy%2BLzQ	2	7	2	5	5	5	3	3	3	0	0	1
fdnpGuef1OEWnHiMIw5dUig	1	4	9	4	4	4	4	4	4	0	0	1
fzDBq6XLKqPg6jV1%2F5yOzVQ	1	7	2	5	5	5	3	3	3	0	0	1
fLZzZjQoIyiW94aymSiDBxQ	2	4	2	3	3	4	5	5	4	0	0	1
fULF4jEapyWM1YrjzsRs5Qg	1	6	3	3	3	3	5	5	5	0	0	1
fkrWkoGNeaVNb6yo4PWdAQQ	1	7	1	5	6	6	3	2	2	-1	0	1
fajPdlPs7k7qtlx02ltDPwA	1	6	4	6	6	6	2	2	2	0	0	1
fN8EFajVe4PjmkG9KIIodPQ	1	4	2	7	7	4	1	1	4	0	0	1
faT2Bp6X9Cy9aT1llx%2Bt%2Fuw	2	7	2	3	3	4	5	5	4	0	0	1
fcbYI83sKTKzuIZOlvp%2FmUg	1	6	2	4	4	4	4	4	4	0	0	1
fOafzZSaGm0pu7TzjfkpTSg	1	6	3	3	3	3	5	5	5	0	0	1
fCiDAq0a5%2Ft1IDwpRTdqChw	1	6	2	4	4	3	4	4	5	0	0	1
fA7qUcCAqnwybAMuDPDGlbg	1	5	2	5	5	5	3	3	3	0	0	1
fXKYXzGpLFRid33Yzuw28Ug	1	5	9	7	7	7	1	1	1	0	0	1
fIiiIENh%2BKzGCdAuhkEbfvQ	1	6	2	3	4	2	5	4	6	-1	0	1
fiByKa8Nrb7v0dLxbVEnKUw	1	3	9	4	4	4	4	4	4	0	0	1
fWZX5FDCIAB78rv7A0WL9%2BA	1	5	3	5	5	4	3	3	4	0	0	1
fcTbd7ctjuMokL%2BCtamdeWQ	2	6	9	3	4	5	5	4	3	-1	0	1
flL1%2BhK0izALPGiYFNePdVQ	1	3	3	7	7	7	1	1	1	0	0	1
fqUQG%2FzxvvNT3TdiIvOOEGQ	1	6	2	3	3	3	5	5	5	0	0	1
f6qYNC73Q74DU%2FVGb8hhDrQ	2	4	2	4	4	4	4	4	4	0	0	1
fX%2BqZf75ULhZpTpipgaBcGQ	1	5	2	2	2	4	6	6	4	0	0	1
fUaVgSV5yLaLDDDzemMMHAA	2	3	9	4	3	3	4	5	5	1	0	1
fCuuAeduaBVu8sHKyxovqSg	2	4	1	4	3	2	4	5	6	1	0	1
f98DVivpTikw8ToTuQyEvOQ	1	4	3	5	6	4	3	2	4	-1	0	1
fatOYOkD0%2F7JCrlKa%2FN5Qrw	1	6	3	3	3	4	5	5	4	0	0	1
ft8We267cRkLrd1eF%2BAUExQ	1	5	9	7	5	6	1	3	2	2	0	1
fF89BWB897UkdZH%2F57C7Esg	1	4	2	2	2	3	6	6	5	0	0	1
fsVbCOcZ2uYhsIztcurr%2F5A	1	5	1	5	5	7	3	3	1	0	0	1
fjuBmR7iAM%2BAVZykaywq3jQ	1	3	1	2	2	4	6	6	4	0	0	1
fJbbcxepkPgmkARsDGPtOZw	2	3	3	2	2	1	6	6	7	0	0	1
f60WyJ6bJ2Y9jzr8B0RdRaQ	2	4	3	5	6	6	3	2	2	-1	0	1
fZ%2BEjSbnSkNRVyDuSet8f1Q	1	3	6	1	1	1	7	7	7	0	0	1
fzVo2bNRFMtOh5G%2BGoG11xg	2	7	1	5	6	6	3	2	2	-1	0	1
fU483xETJziZHhSUHDQ%2BqEw	2	4	1	3	3	3	5	5	5	0	0	1
fNi1U9oama4iq9L1nNRW6Dw	1	5	1	1	1	1	7	7	7	0	0	1
fTG0NczsVWkdtRbwUEeyo0Q	2	4	3	2	2	3	6	6	5	0	0	1
ft8VMDYn%2FzfCvhazUycqu1g	1	6	9	4	4	4	4	4	4	0	0	1
fpIu04eee8abA2NReZRq7YQ	1	6	2	4	4	4	4	4	4	0	0	1
f6qDhMhSQB6s17muGdsnTWA	2	3	1	1	1	1	7	7	7	0	0	1
fuIrAjiy%2FQycwjFFoV7W4Fw	2	6	3	4	4	3	4	4	5	0	0	1
fcTbd7ctjuMouo5RPwnZXOQ	2	4	1	3	6	6	5	2	2	-3	0	1
fM9wW7x%2BbjBBKjvfTkFqv6g	2	4	3	5	6	4	3	2	4	-1	0	1
ftaLKAb5lj5%2BJesl34WyBsA	1	3	3	3	3	4	5	5	4	0	0	1
fNUCEdhBxQerIu7vXoCNpWg	1	7	2	1	2	4	7	6	4	-1	0	1
fyJiBqFef23muAP2Olg1V0A	1	3	1	3	3	4	5	5	4	0	0	1
fpclGMppagTO95CTyvvfD3w	2	4	3	3	3	4	5	5	4	0	0	1
fsawi1AWKNd3ytHXuSQunsQ	1	5	3	5	5	6	3	3	2	0	0	1
fCm83lR8REi2Bxk0xeIUMnA	1	4	2	5	5	5	3	3	3	0	0	1
fcziAHoDo8Aon4NWn1ScTNA	2	5	2	2	3	4	6	5	4	-1	0	1
fahU8%2Bqt49Q33a%2FIbtE1WOw	2	7	2	3	4	6	5	4	2	-1	0	1
fjwagoKiWyHgbr060MFWLWA	1	4	3	1	1	3	7	7	5	0	0	1
fWDKjxDjtZux9NDS%2Bya%2BzSg	2	5	2	4	4	4	4	4	4	0	0	1
fjLNMrtF3xKxcpo9HYCaMAA	2	3	9	3	4	3	5	4	5	-1	0	1
fY1qFsBWJCb6wUgk9Hk%2Be%2FA	2	3	9	6	6	4	2	2	4	0	0	1
fHQbRwOBbVRWcGJL1lSeV7A	1	4	2	2	5	5	6	3	3	-3	0	1
f2u7TKrR3xTUfjLtHu%2BuONw	2	3	3	2	3	2	6	5	6	-1	0	1
fwnIjtZcSd%2Bj3rRKceFrAKQ	2	3	3	3	4	4	5	4	4	-1	0	1
fucBV7%2FKZ8DzQFLOb47Z2xA	2	4	6	4	4	5	4	4	3	0	0	1
f7%2FNlE90F8bXdN1X8RBcMfw	1	7	1	2	3	3	6	5	5	-1	0	1
f5TRMlRkhW2zRZ1s3jpho0g	1	3	2	1	1	1	7	7	7	0	0	1
fwhIbljdrlXrU8cRinypUiA	2	4	2	1	1	1	7	7	7	0	0	1
fWv2NndtXV6GpV3TcbGR4Qw	2	3	3	3	3	3	5	5	5	0	0	1
fF7oAatiFj4Qn0NmtbZcKvw	2	6	3	1	3	2	7	5	6	-2	0	1
fx5tNOpzFm1ZOiX5Qu6sMAg	1	4	1	2	1	2	6	7	6	1	0	1
fpE8AkO4UYesHCA%2BW7TYETg	1	2	2	2	1	2	6	7	6	1	0	1
fMFgCvxoEC%2FayIEnzodCeAg	2	3	9	2	1	2	6	7	6	1	0	1
f3WLP9UJjUh1LtbOfrRqH5Q	1	3	9	4	4	5	4	4	3	0	0	1
fFajztGe5bba7Jto5PiPyDA	2	5	2	1	3	1	7	5	7	-2	0	1
ft8We267cRkLvEjFAIJXXOg	1	5	3	3	3	4	5	5	4	0	0	1
f2i17QlrqkYVsrdjrJYvb1g	2	3	2	6	3	4	2	5	4	3	0	1
fivskTW7SxsonMkbV1kTLxg	1	3	6	1	1	2	7	7	6	0	0	1
f%2BoOukdqaUyX7cP1P2Sdu9g	1	5	2	3	5	4	5	3	4	-2	0	1
fz9UQum7y9NqvUJBeNv4L4A	1	2	2	2	6	5	6	2	3	-4	0	1
fh40hLttbSq%2FrZGjexO1nbg	2	3	3	4	6	6	4	2	2	-2	0	1
f5aow9WQCXQzrjUy06NTvpg	2	2	9	4	4	4	4	4	4	0	0	1
fj6dzEDPR%2FN0PkVLd0T3ABw	1	2	10	3	2	2	5	6	6	1	0	1
ffFnPt%2BN84It07coH0WnVqQ	1	7	3	3	3	3	5	5	5	0	0	1
f8xJJLD9WJz89l1BioHtCsA	2	5	2	4	4	4	4	4	4	0	0	1
f1jWNdMOX%2FYSETMMJBpn7sw	1	6	2	5	5	6	3	3	2	0	0	1
fHoA48EWMmhWbWuRHMucFBQ	2	6	1	3	3	4	5	5	4	0	0	1
fG1b1qh%2B%2FAA69L2YdRJQKSA	2	4	2	5	5	3	3	3	5	0	0	1
fmlkhCopgE2HAkst4W3TzAw	1	6	2	6	6	6	2	2	2	0	0	1
f1GruGtoiOJHNZAF%2B5N5%2Brg	1	5	1	2	2	4	6	6	4	0	0	1
f6607HCKNsv3QTvk2pVQRwg	2	5	2	6	4	4	2	4	4	2	0	1
fHrPyKSfRxYs%2FToQvmsMWxw	2	7	2	3	3	3	5	5	5	0	0	1
fmKclIE3SyFOBSxxPmqvMGQ	1	6	1	6	6	6	2	2	2	0	0	1
fjiPKsPyG8TrQMuMhPLTHDg	1	6	3	3	3	3	5	5	5	0	0	1
fQeJx24oW8aE75xlXx2h%2Fsg	1	7	2	3	3	4	5	5	4	0	0	1
f2aVw00pdRfoNI8W%2FABA%2Fww	2	5	1	3	3	4	5	5	4	0	0	1
f5Sfc%2Fj8uDn168q0%2BYh6xTg	2	7	2	3	4	5	5	4	3	-1	0	1
fMTNbIInFWZWx7QUXjkBIXg	2	7	9	5	5	5	3	3	3	0	0	1
fG1TfW%2BLBR9hrW8Q9SCf9Sg	2	6	3	6	6	4	2	2	4	0	0	1
fC7JPe0xmYjxlKDmK0k7Vdw	2	6	1	5	4	3	3	4	5	1	0	1
fDlKdJhxSPdWSOENjxh1nHQ	1	7	2	5	5	4	3	3	4	0	0	1
fTZqm7LvfFm%2FgfKPXFIAwRA	1	7	9	5	5	5	3	3	3	0	0	1
ffeZi2XE2DP5KgwaOYMIOTw	1	7	2	3	3	4	5	5	4	0	0	1
fE2j7w5fJ7Z3wIjsJ2GD3mg	1	7	1	6	6	6	2	2	2	0	0	1
fMawoeXCmGldobQ0p9NveSQ	1	3	1	6	6	4	2	2	4	0	0	1
fkIdRaLifgrwlEUXT3VxEHQ	1	3	1	7	7	7	1	1	1	0	0	1
fG5qpj%2Bq2BDkGTsgq4fY89Q	2	7	4	3	3	3	5	5	5	0	0	1
fFqsSJk99iuIAgFOOfrOFcg	1	7	1	4	6	6	4	2	2	-2	0	1
fuT%2FHzXjphzedFnKg2yk%2BQg	2	5	2	7	7	7	1	1	1	0	0	1
fSpytuN02E%2F2odzNY7%2F8W1A	1	6	2	3	2	2	5	6	6	1	0	1
fZNGzMN6zZDaZXdgHyZ7slQ	1	4	9	4	4	4	4	4	4	0	0	1
f6LhjJPhrcAY%2BOPq2BMJUKg	2	7	1	3	3	3	5	5	5	0	0	1
fwL0eKPrRHeGTaysW1txKaQ	2	7	2	5	6	6	3	2	2	-1	0	1
fc%2BntGpH9vSImE8bpoRXqQw	1	4	2	3	3	2	5	5	6	0	0	1
fK7NCspxuuzz5yOPx%2B432Jw	1	6	2	2	2	2	6	6	6	0	0	1
fjGTiI29UMMWv7tQtDov88g	1	3	1	3	3	4	5	5	4	0	0	1
fh4yAWL2niMmw4LYebl1w8g	1	4	2	6	5	4	2	3	4	1	0	1
f5xmTy4RaaskJgaxV1ERbNQ	1	5	1	3	3	3	5	5	5	0	0	1
fXKpY0eXL5K1lhASEO%2F1R6Q	1	4	2	2	2	4	6	6	4	0	0	1
f%2BR5T%2BrWs8q%2BPToEp6w17%2Fw	1	4	3	5	5	4	3	3	4	0	0	1
fZPdokBlJA9%2Fjvy%2FOKhoBkw	1	4	3	2	2	2	6	6	6	0	0	1
f%2F7glRAaEFtcvkxU%2BJab39Q	1	2	3	3	4	4	5	4	4	-1	0	1
fWv8fSvBEz5LXwxr%2BkfBq7Q	2	5	6	5	5	5	3	3	3	0	0	1
fyMzU72y5aeTrMjegcTRg5Q	2	3	1	1	2	1	7	6	7	-1	0	1
fDyMVG%2FwwIc3DqZ%2Bon9StEA	2	3	1	3	3	4	5	5	4	0	0	1
f1yjB9NsmWCDGr9BLHc0qmQ	2	3	2	5	5	4	3	3	4	0	0	1
fM6OuBYpJazTVOTyOTRWRVQ	2	3	3	2	2	4	6	6	4	0	0	1
f2rQA9Y%2F0zUnMyvW5LVunhw	2	3	1	5	4	3	3	4	5	1	0	1
fBaq6tC6d%2FJzzy9kCtPud3g	1	5	2	7	7	7	1	1	1	0	0	1
fHZhmFBBH%2FKgvd%2FCbuCYABg	1	3	3	3	3	4	5	5	4	0	0	1
fctVGq1k245fY0jPzBfQ1DQ	2	3	1	5	5	5	3	3	3	0	0	1
fqrdbvDbRptQIjTbvPaip2g	1	4	1	3	4	4	5	4	4	-1	0	1
f%2F6REqgWDL9%2Fw2jNBM3FnaQ	1	3	1	3	3	3	5	5	5	0	0	1
fF7wgCyuruC9O1YWzTVEa6A	2	3	3	7	7	6	1	1	2	0	0	1
f6Y6PxKKbWIBwNdQEsBCDeg	2	3	2	5	5	4	3	3	4	0	0	1
fra5%2Bi%2BI9xazPrRNatiD7gg	2	4	9	4	3	4	4	5	4	1	0	1
fqX4fwb9mFeZsXm5pdQmefw	1	3	2	3	3	3	5	5	5	0	0	1
f9gAyQVKmURJRIzicPA4F0A	2	3	2	2	2	3	6	6	5	0	0	1
fwB8PBi6iEFOMEC08hef8rw	2	4	2	3	3	4	5	5	4	0	0	1
fEIJ3yIN9ki%2FyHwmlUHwVzg	1	3	9	7	7	7	1	1	1	0	0	1
fkrWkoGNeaVOVBJ3wVmbBUA	2	4	2	6	6	6	2	2	2	0	0	1
fHGko%2BqfZHxy1fRycQeJlYg	1	3	10	4	4	4	4	4	4	0	0	1
fdsiFkFDThmiNHuzxbHW2tw	1	4	2	7	4	4	1	4	4	3	0	1
fXFewWl6NZ6cNEY1%2FHEw9Hg	1	3	2	2	2	4	6	6	4	0	0	1
fKXSpwleXWVHJvQ1D2pbo5g	2	2	9	4	4	4	4	4	4	0	0	1
fDRbhMusY%2FVMP5j8YCM5ErA	2	2	2	3	2	2	5	6	6	1	0	1
fAJFNCJALXJIsL86AsLKZmg	2	4	7	5	4	4	3	4	4	1	0	1
fnyW1my2v4qJeeX58zn0W0A	1	3	1	4	4	4	4	4	4	0	0	1
fUgkis6CguKFhe9KTOPW8Ig	1	7	2	6	6	6	2	2	2	0	0	1
fpdsJQPdx88yFphLbDU2EyQ	2	4	1	3	2	2	5	6	6	1	0	1
f11LbOE0Gr9m8nWUI5BKkgQ	2	2	2	2	2	2	6	6	6	0	0	1
fQVJPVNXV3hTDTKaIYwmPYA	1	4	2	3	3	4	5	5	4	0	0	1
flue7B5MCAYZo0DrYyEiHfQ	1	6	9	7	7	7	1	1	1	0	0	1
fKLw42Vcn7NKbsaQHCULFtg	1	3	1	2	2	3	6	6	5	0	0	1
fk5mmKNRYSef3Q1ycQ6kp2Q	1	3	1	3	5	4	5	3	4	-2	0	1
f%2BIZ3RhvPTUMJbyKLHQjkbQ	2	7	2	5	4	4	3	4	4	1	0	1
fU5CO7UJwZiq6mgTSUXdZog	2	4	9	5	4	4	3	4	4	1	0	1
faGomboncMa41Me4GdoAgIg	2	5	2	1	3	3	7	5	5	-2	0	1
ftfsAqNP3IhbjltW75SsY%2FA	2	2	2	5	5	4	3	3	4	0	0	1
f4H5jF6Yx2ewL7MVexxCuRQ	2	2	3	3	3	3	5	5	5	0	0	1
fgmZXT%2FGblLLS1Enba5cEoA	2	6	1	5	5	4	3	3	4	0	0	1
fZhs5eXDKryBpARwMnFE%2FEg	2	2	2	2	2	4	6	6	4	0	0	1
fcBCPfF0kQszXUN58VZmHyA	1	7	3	3	3	5	5	5	3	0	0	1
ffbm6eq%2FhM%2BJafpynWlRRjg	2	7	9	5	5	6	3	3	2	0	0	1
fnAIj76Kp1MpH8sS3otcOUw	1	3	1	5	5	5	3	3	3	0	0	1
fkwcV1GkrGxck9I%2FeebWKww	2	4	2	3	3	3	5	5	5	0	0	1
fG1b1qh%2B%2FAA7A%2Fljn%2FmyWyQ	1	5	1	6	6	6	2	2	2	0	0	1
fKyiQpfPgqJ%2BA6GbB4mbYGA	2	7	2	5	4	3	3	4	5	1	0	1
fSuZ20p%2FrKfyA5nC0jWEdNg	2	4	2	2	3	2	6	5	6	-1	0	1
f4czTT5QDHBgAmAydYPePMA	1	7	3	4	6	6	4	2	2	-2	0	1
fSNK5SA%2F7Pjyxg4BHXmaIng	1	5	1	5	5	4	3	3	4	0	0	1
fLxkW5QepwCo7LCa9HxW7Wg	2	6	2	3	3	4	5	5	4	0	0	1
fmQdJr12S%2FYXipSZhcGsBlQ	1	7	2	5	5	4	3	3	4	0	0	1
fHoA48EWMmhVBfb5HLZR7Fg	2	7	3	5	5	5	3	3	3	0	0	1
fSpytuN02E%2F0zLgACS68DMA	2	6	2	3	3	2	5	5	6	0	0	1
fYzelihfQuJ7FZ5DDQLrIbQ	2	6	3	3	3	4	5	5	4	0	0	1
f%2BOcBUwuy8icQhE84sZo1Cg	1	5	3	3	3	3	5	5	5	0	0	1
fskzWKyhimQl8m%2FFduwFK4Q	1	7	1	7	7	7	1	1	1	0	0	1
f6kpc8fI404mrDHArLtlzEg	1	5	2	5	3	3	3	5	5	2	0	1
fgzjWwW%2BFmXPIgHH8J4YS9Q	1	5	1	3	5	5	5	3	3	-2	0	1
ffj69vc5cCf8Gh8ElW7zSlg	1	6	3	6	6	4	2	2	4	0	0	1
fcJUEQG7BSZNZa2vKG7VwAg	1	6	10	7	7	7	1	1	1	0	0	1
fTUp8jJLRZTjQw9ir3vjqkw	1	7	4	5	3	3	3	5	5	2	0	1
fWTyzygvYPMfg3Qj9QpMSLA	2	6	3	3	3	3	5	5	5	0	0	1
fJJdUx%2Foa4KgicqaSwrCBLg	1	6	2	5	5	4	3	3	4	0	0	1
fd9Gndtbh5mI7WKx42UjeXg	2	7	2	7	7	7	1	1	1	0	0	1
fsQrbJ%2FrJVYEGdwchq9ozsw	2	7	1	5	5	6	3	3	2	0	0	1
ff636ZhkrbTVw2ECs68YDXg	1	7	3	2	2	2	6	6	6	0	0	1
fXLbz9RwJDSiqUTnpGOXPIw	2	6	3	5	5	5	3	3	3	0	0	1
fpMPi6abz2HAdl6PwCmrsVg	1	7	3	1	1	1	7	7	7	0	0	1
fTuzCnVPJXILNbN6tFzC3YA	2	5	4	2	2	3	6	6	5	0	0	1
fZeUVqgsphO5XGxfIURxmAw	1	5	1	3	3	4	5	5	4	0	0	1
fN7RLdfxvAAVsXN7wlfbK%2BA	1	7	3	3	3	4	5	5	4	0	0	1
fzFN0m9M3TG3nPQYGgNfnyw	2	1	1	3	2	3	5	6	5	1	1	1
fDlKdJhxSPdUx8iQM%2F4zPGw	2	6	5	5	5	5	3	3	3	0	1	1
fyFzH5B1B0sjGs5zuzWccZA	1	5	1	3	3	3	5	5	5	0	1	1
f6grwULeSE%2F8WjsDAcc6QEA	2	5	2	5	5	4	3	3	4	0	1	1
f4qBWEMzU9ne3Qr5pLFQpug	2	6	3	3	3	3	5	5	5	0	1	1
fiT2XoUZtyAgP4P%2BcCv%2B0Dg	2	7	2	5	5	4	3	3	4	0	1	1
f9DFlBtE1zjujycukEYaDDw	2	5	3	3	3	4	5	5	4	0	1	1
fjGTiI29UMMXNKzGLPR8flw	1	7	3	6	3	3	2	5	5	3	1	1
frY8jpReizM90xRXvIj4npg	1	7	5	4	4	4	4	4	4	0	1	1
fGEN4wELqAx1oDccK0upidw	1	5	3	6	5	4	2	3	4	1	1	1
fzxS%2F9FA1aZvwoI6g4Pk0hg	2	6	3	5	4	3	3	4	5	1	1	1
f7FSvv0SIYZhatg%2B69867mA	2	7	3	5	5	4	3	3	4	0	1	1
fadE9QzMDQRmnVaxhcyzBeg	1	7	2	7	7	7	1	1	1	0	1	1
fCZz3Hp6rL0A61oULKptORw	2	5	2	3	3	4	5	5	4	0	1	1
fvrwOOb2Z7SK3fyH7WDzQTw	2	6	3	3	3	5	5	5	3	0	1	1
fFp8mCQnrsP9hthZcXhw2Vw	1	5	2	3	3	4	5	5	4	0	1	1
fiuyGQTzZH6cYlv0DEcgu5A	1	6	2	4	5	4	4	3	4	-1	1	1
fwEHn%2FjA8Rck8B6GvDXailA	1	6	3	5	5	5	3	3	3	0	1	1
fEzsfLn6sQ%2B4NlBNTu1xUiA	2	4	9	5	5	5	3	3	3	0	1	1
fJpdNrFRU%2FJyr51hSQ45HvA	1	7	9	4	4	4	4	4	4	0	1	1
foVTONufwWvHzWH1N4Xv0ng	1	7	2	6	6	4	2	2	4	0	1	1
fHn15sVNovS%2BBHfGv9asN6w	1	5	2	1	6	5	7	2	3	-5	1	1
fXo5pIMN04Rw1se0PmR%2FTIw	2	7	2	3	5	5	5	3	3	-2	1	1
fbVWquMIp%2BUhNVdUvC4QlZg	2	5	3	5	4	5	3	4	3	1	1	1
fwpNvuUxLuIA16RghONaeHg	1	6	3	5	5	4	3	3	4	0	1	1
fePZF%2BURSkcJlVFlCVBc67w	2	4	2	5	5	4	3	3	4	0	1	1
f8kcDQY7UVuh0QPNTlJlDuA	1	6	2	6	6	3	2	2	5	0	1	1
flBUv%2F7eQAnrg7KHlPrevuw	1	3	4	1	1	2	7	7	6	0	1	1
fUFZvRblKVSFGUR9plAWQbw	2	3	2	3	3	4	5	5	4	0	1	1
f4OYw6xy17tm2CUIMY7MfWA	2	5	3	3	2	5	5	6	3	1	1	1
fc3iEwD7M2ujL1M1CZPzjCg	2	7	2	3	3	4	5	5	4	0	1	1
fdmNipL%2FD0%2B0zhHOHrDi5Zg	1	4	3	5	5	5	3	3	3	0	1	1
f4Ums8c9ebzME8gdxSMtGRg	2	4	9	5	4	4	3	4	4	1	1	1
fK3E3Ap93WhxcBV2O9Nl2Qw	2	6	3	3	3	3	5	5	5	0	1	1
fopieWZmPWzLbrO7s6QZZYA	1	3	1	3	4	4	5	4	4	-1	1	1
fyKrnuFosv5mqs5zotp43dQ	1	6	2	2	3	3	6	5	5	-1	1	1
fntEXWw0DMGw%2B2tzD4G2lag	2	5	5	6	6	6	2	2	2	0	1	1
fth1UkT52rVQwXF2CmaLwxA	1	4	10	4	5	4	4	3	4	-1	1	1
f4rxX4JPVZjXnqjl1CRlolw	1	4	3	5	5	4	3	3	4	0	1	1
fQMhCbdswTLAi3zcu%2BSUEDg	2	3	3	3	3	3	5	5	5	0	1	1
fVskwC%2BzYoTOHZz%2F4YY%2FMMg	2	3	1	5	5	4	3	3	4	0	1	1
fWZX5FDCIAB52H4jNcxwm2w	1	3	2	6	7	6	2	1	2	-1	1	1
fyl0XpmvwrnsurNSftOWQjw	1	6	2	4	4	4	4	4	4	0	1	1
fyHC1UrT9VmIzq%2BaMr0ROfg	2	3	2	3	3	3	5	5	5	0	1	1
f5hOemCcSoooL%2FVrANP5vQg	1	5	2	5	5	6	3	3	2	0	1	1
f9Prq1sPC15Ya4CFWnlpZIQ	1	6	3	6	6	6	2	2	2	0	1	1
fe7NiCTLRUHk30NcIEtSSnA	1	6	1	2	5	4	6	3	4	-3	1	1
fCNT6C3T4cFLTv99Ipa%2F63Q	2	4	9	6	6	6	2	2	2	0	1	1
fvKTFKMFQZC3KoLzS8nSFnA	1	6	2	5	5	5	3	3	3	0	1	1
f1549RyTrcedEGcTt%2BZWiNQ	1	5	2	4	4	4	4	4	4	0	1	1
fsPq2wY%2FBZoLnXjG4gw0vpQ	1	4	2	5	5	4	3	3	4	0	1	1
fhOF1W4%2Bcg4Uxi6jZpK3QhQ	1	5	2	5	5	5	3	3	3	0	1	1
ftYSnlLgwLAVU61lbyI55pw	1	4	2	2	4	3	6	4	5	-2	1	1
fLC3c%2BlLXkvecDvsyEPBdyg	2	4	2	3	5	5	5	3	3	-2	1	1
f54N5Xhnon46eWUIEj3%2F5gA	2	3	5	5	4	3	3	4	5	1	1	1
fy4RrjYW94D632ZQYpMC3Aw	1	4	2	3	3	4	5	5	4	0	1	1
fGwgtk4oQYbMlmrZjvUay0Q	1	3	9	4	4	4	4	4	4	0	1	1
fheAooDbVAFE7oBMOQyEvGQ	1	7	3	4	4	4	4	4	4	0	1	1
fPhX1m1YJJJeTHC7DEIhidg	2	3	2	2	3	5	6	5	3	-1	1	1
fvXK8WsOi96JK8s25HIBFFA	1	6	3	3	4	3	5	4	5	-1	1	1
fk4S6LU6j2zL2odxmIcieQg	2	6	2	5	3	3	3	5	5	2	1	1
fc3aLO0A1x85QXAxeUkIVcA	2	4	2	3	3	3	5	5	5	0	1	1
fju2w9s4at%2Fjuj2%2FGpGq36Q	2	5	2	7	7	7	1	1	1	0	1	1
fwYcoEDOuNB8HKMHYTkekNQ	1	3	9	4	4	4	4	4	4	0	1	1
fx3o8LzRZ8UpKxmXOMVNe5g	2	4	3	3	3	4	5	5	4	0	1	1
fXLU%2Ft%2B8w7LNkkMLh9EhUgA	1	3	5	2	2	2	6	6	6	0	1	1
fQCnU1EP9XmM%2FZPUbR%2FEj%2Fw	1	3	4	5	5	4	3	3	4	0	1	1
flum%2Fmdt%2B1DW7A2LWDSa%2B3A	2	3	1	3	3	4	5	5	4	0	1	1
f9G7skCw5g65oJJzSjcG2%2FA	2	4	1	3	3	3	5	5	5	0	1	1
fcpX9n3ZW1L%2FpLBF1OzZm2Q	2	5	3	2	2	4	6	6	4	0	1	1
ftrgNYJY7QXpk%2B3IqyCuzUw	1	4	3	3	2	3	5	6	5	1	1	1
f%2BJ%2FzP7Aa%2FCsUZXh7lIU5pQ	2	3	3	5	6	6	3	2	2	-1	1	1
fZC5sJmTqDAKxZzeT%2FponHg	1	4	2	5	5	4	3	3	4	0	1	1
f1TFuBr2gHNfI20ZyVwXOZg	1	2	2	5	4	3	3	4	5	1	1	1
f8%2Buo2%2F4oD0Ce2lcuvq2%2BmQ	1	4	1	3	3	4	5	5	4	0	1	1
fjwagoKiWyHhhgI2J9dIQkQ	2	6	2	7	7	7	1	1	1	0	1	1
fLFoS08gfdyJaNB9%2Ftio2%2FA	2	4	1	5	7	7	3	1	1	-2	1	1
fBOy93%2B3OFEWqdq%2FAx7uV7A	2	2	2	5	5	4	3	3	4	0	1	1
ftr3i%2FxJ7Ab6lIXqoPP8V8g	2	7	9	5	4	4	3	4	4	1	1	1
fAv5n2J3aO7tL1Z2fipA%2Bmg	2	3	3	3	3	4	5	5	4	0	1	1
fCZSdVp6awob7L%2BPaJrUbOA	2	6	2	3	3	3	5	5	5	0	1	1
f6%2FF4pTzn4t2eZm%2FjZcKZ0A	2	2	2	5	5	4	3	3	4	0	1	1
fj79W1xZ8qW1R0QQPGZhryw	1	4	1	5	6	5	3	2	3	-1	1	1
fMFgCvxoEC%2FZBX%2FmbRLtdtg	2	3	3	3	5	6	5	3	2	-2	1	1
fQIjeDgfqDQpFwN11gh6G4g	1	3	1	1	1	3	7	7	5	0	1	1
fr9iJfaBJlsX9x60GjRvSQA	2	3	1	5	6	7	3	2	1	-1	1	1
ftaLKAb5lj598o1AFU4QFhw	2	2	2	2	2	2	6	6	6	0	1	1
f8AipNp5kAzsyTTvnNfxs0w	1	4	1	1	1	1	7	7	7	0	1	1
fpSI9TyuVZQSRZXwgUb3yug	2	3	4	5	3	5	3	5	3	2	1	1
flSFtROLn8ZkHuBAL%2BTDKAQ	2	3	3	7	7	7	1	1	1	0	1	1
fIKjmJqunXNJwsoV3nx8OKA	2	5	2	7	7	7	1	1	1	0	1	1
f9lAIJ83oJzzQFuR3Kz08UA	2	3	3	3	3	4	5	5	4	0	1	1
f5TRxMuvmkk5Xir0UP8ZRKw	2	7	1	4	3	3	4	5	5	1	1	1
fb0a%2Bi9IQ7riv%2Flw9%2Fp6KsQ	2	6	1	5	5	4	3	3	4	0	1	1
frRIioFI34btkp33SV93prw	1	5	1	3	5	4	5	3	4	-2	1	1
fL%2F2ZwMRc8qVfWU8S20Jqiw	2	2	2	1	5	4	7	3	4	-4	1	1
frJP7U1Y8rkPrc%2FaOiueLCA	1	3	3	3	3	4	5	5	4	0	1	1
fvg%2F9O47C0p3UpObW6hvP6Q	1	4	2	3	3	3	5	5	5	0	1	1
fu3p7mtH99eAtJTTTFrET3Q	2	2	9	7	7	7	1	1	1	0	1	1
f%2FkQcTgwTXT8lwX3I6885lQ	2	4	2	5	5	4	3	3	4	0	1	1
fKPgv4meK2%2BBik0PwpuRTFg	1	7	9	7	7	7	1	1	1	0	1	1
fD%2BfHlL4oSUcVVQ9ID8QPZA	2	6	9	5	6	6	3	2	2	-1	1	1
fPSGTFqOQF9zRy5fZ6oTGDg	2	7	9	7	6	6	1	2	2	1	1	1
fTuCIDL2Nj3KQw%2F9MA%2BAT2Q	2	7	2	3	3	4	5	5	4	0	1	1
fTDjMoPkhttALnNcpgotdDA	2	5	1	3	3	4	5	5	4	0	1	1
fAP9681W%2FFvG1X5e%2FYFDQTA	1	6	1	7	6	7	1	2	1	1	1	1
f%2BRGijMgEj0vbLRJ1EF9C8Q	1	6	2	6	6	6	2	2	2	0	1	1
fRjkUPA5OgULiixqd5%2Ff%2BQA	1	4	2	3	4	4	5	4	4	-1	1	1
fqX4fwb9mFeY4a2WJKptC%2Bg	2	7	1	3	3	3	5	5	5	0	1	1
fJWvFWx6%2Fx6PeICoYd5Yp5A	1	7	1	4	4	3	4	4	5	0	1	1
f4Fo6zqwhMGCCdBDSmAvNWA	1	6	7	4	5	4	4	3	4	-1	1	1
fBQDK4ZzON%2B3bNZp1A3FDsQ	1	7	3	5	5	4	3	3	4	0	1	1
fYcUYuNxCn3Iz5xwtAL8Olg	1	5	3	5	5	5	3	3	3	0	1	1
fvXpQjtQZzrqe1z8%2BikFamg	1	7	1	5	5	4	3	3	4	0	1	1
fbdr6Vik8qL6DLU3boh9hRg	1	5	1	4	6	6	4	2	2	-2	1	1
f8ypP3g1iUQIeR7wWUNtCgA	2	7	1	5	5	6	3	3	2	0	1	1
fWlshHaUitR1S32oWppmipA	2	7	3	4	4	4	4	4	4	0	1	1
f3eWdEVTXZZeU3QbUD4unJw	2	6	6	2	2	6	6	6	2	0	1	1
ftsruhxiVEjNka4dd45jw4A	1	6	3	5	5	5	3	3	3	0	1	1
fSzbY1mAZ6PRy80ojypDquA	1	6	1	3	3	2	5	5	6	0	1	1
f%2BG9SS3nT8QMPAQLefVNlpg	1	4	1	2	2	4	6	6	4	0	1	1
fFrS%2BhSRybu8zUFs6aAbu5Q	1	5	3	7	7	7	1	1	1	0	1	1
fgS1qv4jjI7gstf8fm1xzWQ	2	6	2	5	5	5	3	3	3	0	1	1
fDKZOTI7v2aWyZMuKE73SwA	1	7	2	2	2	4	6	6	4	0	1	1
fX5plfeXG0zpbji88uyeAeA	1	7	2	4	4	4	4	4	4	0	1	1
f6FURLIp33Da3xapZVnD1aw	2	4	2	2	3	2	6	5	6	-1	1	1
fDGIk6nNR8bV0uvtn1fw%2FzA	1	7	2	5	5	4	3	3	4	0	1	1
fYcUYuNxCn3I%2FHUj8nnRPbw	1	7	3	5	5	4	3	3	4	0	1	1
fJ%2FdiPm5Z9Nu7sb%2F9%2B18JOw	2	7	1	2	2	3	6	6	5	0	1	1
fF0RHwja50KFL4lKysxLWVw	2	5	2	5	6	6	3	2	2	-1	1	1
fPnEuDqNyWS%2F%2Fal0hqEeplQ	1	3	1	3	4	3	5	4	5	-1	1	1
frx871thz6rcKCjcH2fYRXw	1	5	3	5	3	5	3	5	3	2	1	1
fMTNbIInFWZUVPu53Tbho2Q	1	5	1	5	5	4	3	3	4	0	1	1
faT2Bp6X9Cy%2B2%2BX0G7TdKKw	2	7	2	5	5	5	3	3	3	0	1	1
fRx%2FdrNhyATlWzgwD5FsjkA	2	7	2	5	5	4	3	3	4	0	1	1
f3eWdEVTXZZe8AMz%2BMbwMkA	2	7	3	3	4	4	5	4	4	-1	1	1
fsqs082yP2F7IVYv2NdajPg	1	4	4	3	2	3	5	6	5	1	1	1
fwIFA%2BuqrMDSBjQpRuER8Qg	1	7	1	3	3	2	5	5	6	0	1	1
fxcvbWe3R9T5wRZ0V6%2BSbfg	1	6	2	4	5	7	4	3	1	-1	1	1
fYzelihfQuJ520Z7817Sgjw	1	6	1	5	6	4	3	2	4	-1	1	1
fcXs4BxQufGI4l1n5eK0L6A	1	6	2	5	5	7	3	3	1	0	1	1
f5TEbtIoT4oUM9CvzelkF3Q	2	4	2	3	3	4	5	5	4	0	1	1
fdvxJzWpqD4tISu7FP%2FWD8Q	2	6	2	4	4	4	4	4	4	0	1	1
fuA09iwmby7vV%2FOYydg0OEw	2	6	10	3	3	4	5	5	4	0	1	1
fdsiFkFDThmjEIqxtPbccGw	1	5	2	5	5	4	3	3	4	0	1	1
fx283HoAhduDobdshI7IXMA	1	5	9	7	7	7	1	1	1	0	1	1
fiig%2FsdMi7tDxag%2FrR21jdg	2	5	3	5	5	4	3	3	4	0	1	1
fB6bmnBkh8WUxghOqvHqBSQ	2	5	2	5	5	6	3	3	2	0	1	1
fFpea7HPF9UUqvK8hn%2F%2BBZg	1	4	1	3	3	3	5	5	5	0	1	1
fWr1eT2nMeoJBdTg9pObGEQ	1	5	3	6	6	4	2	2	4	0	1	1
f2CVJgyq8I1rPcP3Ic0dz2g	2	3	2	3	3	3	5	5	5	0	1	1
faT2Bp6X9Cy%2BW5z8R6xeIyQ	1	4	9	4	4	4	4	4	4	0	1	1
fvzi9vP2CARDk3UgDglQH%2FQ	2	6	2	4	4	4	4	4	4	0	1	1
fji%2FXRJOSwFYurI2SPN6aNQ	1	3	3	3	4	5	5	4	3	-1	1	1
fABXK%2BnOwa3iHX8nFUDAJ2Q	2	2	3	3	5	2	5	3	6	-2	1	1
fXDuaP%2FiXwfXXY361oUZ6jw	2	3	2	4	6	6	4	2	2	-2	1	1
fgS1qv4jjI7j338FBMo4GmQ	1	2	9	4	4	4	4	4	4	0	1	1
fic0gi8xt4X6lFUSgwVKokQ	2	4	1	5	5	4	3	3	4	0	1	1
fP88W6aYhATNo8Jp%2FgO17pw	1	3	2	5	6	5	3	2	3	-1	1	1
fmKclIE3SyFO8E7AfquRBsA	2	3	3	3	5	5	5	3	3	-2	1	1
fO8Y91JjYVH8MSrz069%2FLQQ	1	5	2	3	3	4	5	5	4	0	1	1
fna%2BqwpAEck6hk4nIVHjjBA	1	5	9	4	4	4	4	4	4	0	1	1
fE2j7w5fJ7Z2GLQ9rlLg7fA	1	3	1	2	1	2	6	7	6	1	1	1
fmQQmwW9aEiDSKC3Nffzshw	2	3	2	4	2	3	4	6	5	2	1	1
f8n7I2%2FjTWRGXrHA%2BNG%2BBsg	2	2	2	3	3	3	5	5	5	0	1	1
fgx%2BHUMVl7Cw5ZBm8PATwoQ	2	5	1	1	1	6	7	7	2	0	1	1
fX6BkgrAfluBkawrPG6TBmg	2	2	3	5	4	4	3	4	4	1	1	1
f6EWe2Gp4b6yUvVuDAFqLxw	1	3	3	4	4	4	4	4	4	0	1	1
feHnt0jxl%2FtUAfEpqaoWLlA	2	6	2	3	3	3	5	5	5	0	1	1
fFA5%2BAmRlxGa8pvD%2F5dDMXQ	1	1	1	7	7	7	1	1	1	0	1	1
fNkTX%2F0nrdVI%2Fzmu39BdLkw	2	2	9	2	3	3	6	5	5	-1	1	1
f1LQKl7gY08KJcVRguPupfw	1	6	3	5	5	5	3	3	3	0	1	1
f5EmW1xW27ZnQDNwWgct55w	1	6	2	3	3	3	5	5	5	0	1	1
foEQjjzvTE%2Byvrx4zFL2u2A	2	3	2	2	2	3	6	6	5	0	1	1
fF%2BwvbbTh0I8h6cqtfPl0yA	2	6	2	5	5	5	3	3	3	0	1	1
fQqgE3o44cRxf%2F4jqkKS%2BMg	2	6	3	5	5	5	3	3	3	0	1	1
fOafzZSaGm0qe%2FX%2F2OjBntQ	2	5	3	2	2	2	6	6	6	0	1	1
fntNwLPCHuMkzgbdORXuwhA	1	4	2	3	2	2	5	6	6	1	1	1
fc3S1fLbu3o8%2Fs9OQgl5mqg	1	5	2	5	3	3	3	5	5	2	1	1
frJ9JEjQtKXwPJzjEgSSHjA	2	4	1	3	3	4	5	5	4	0	1	1
fy7QhBGgIeL2zy5zomQce9g	1	6	3	5	5	6	3	3	2	0	1	1
f0fR5zIeDfIzav7a3oEoBUQ	2	7	9	4	3	3	4	5	5	1	1	1
f6EWe2Gp4b6y8lQLZHZQ1zA	1	7	2	4	3	3	4	5	5	1	1	1
fx3uSS3%2Bn%2BFRlUh4tIv4x8g	2	5	9	4	4	4	4	4	4	0	1	1
fDsd3D6J3I0J3eueArEobAQ	1	7	2	2	7	7	6	1	1	-5	1	1
fGhdJGmOBZri49PVoKzrx5w	2	6	1	5	6	6	3	2	2	-1	1	1
fWPSIWQWBBErIQqRa3JvOfg	2	6	2	5	5	5	3	3	3	0	1	1
ffnM9L7BRIQmSV57wq0s6Vg	2	7	1	3	3	4	5	5	4	0	1	1
f2QAJV1sJYcS7VwkY%2FdadoQ	2	6	2	5	5	6	3	3	2	0	1	1
f4TNQ%2FaV1y7YaJetcbxJvIA	1	7	1	3	3	4	5	5	4	0	1	1
fTLwiGEbJo23lThUexAvNJg	2	4	4	2	2	4	6	6	4	0	1	1
fIu3cpa4%2Byv8wOaHGUXJL1Q	2	7	2	6	6	6	2	2	2	0	1	1
f99d0KETor5IPfj1dgMGypw	2	7	2	3	3	4	5	5	4	0	1	1
ftz30X6BI7S9els8cgVAiGg	2	5	3	3	5	5	5	3	3	-2	1	1
ftgI%2BcZgkxkj975ZkHb8M6Q	1	4	3	4	4	4	4	4	4	0	1	1
fZwIlnGKnxYjSQIbjgxREhg	2	4	3	3	2	2	5	6	6	1	1	1
fqJCGQFT7e9UtQNayxhu71Q	2	7	9	2	5	5	6	3	3	-3	1	1
fm57KzuFLj5cc1OXGmtajsA	2	7	2	5	3	6	3	5	2	2	1	1
fPLH1JDOoZZOYIPuI4up1gA	1	6	2	3	3	3	5	5	5	0	1	1
fxtWvKjTdG8McrP4CmrtoOA	2	5	3	3	3	3	5	5	5	0	1	1
fu4T6GfouvuFt8T%2BUGsklfw	1	3	9	3	3	4	5	5	4	0	1	1
fm3djsMe9PPMnDvtDLwtxew	1	7	9	4	4	4	4	4	4	0	1	1
fEwfhG5WJce9w7iYTdsn9vg	2	1	2	5	5	6	3	3	2	0	2	1
fse5zxUWalpGQlY6h1i9q8Q	1	1	2	6	3	3	2	5	5	3	2	1
f0E2DEU5l6KZ17sJ%2BuC9fOw	2	1	1	5	6	5	3	2	3	-1	2	1
fOxgTT28rgP1t1N9UvkgW3g	1	4	1	3	3	3	5	5	5	0	2	1
f1Ve21VpNyH6UX8fv%2B%2FUtDA	2	7	1	7	7	7	1	1	1	0	2	1
f9az%2B6lrAHROFvzFD8RAHjw	2	6	3	4	4	4	4	4	4	0	2	1
fvOkpj%2BUwblJ9J6Crwqzp3Q	1	5	1	5	5	5	3	3	3	0	2	1
ffe3Sl56%2BFBfZU%2FiQck5t0g	2	7	2	7	7	7	1	1	1	0	2	1
fxYrF0Bk6Cdip95S4jrw8og	2	7	5	5	5	6	3	3	2	0	2	1
fu6BoIo%2F50HCBahP6deuQQw	2	6	2	6	6	4	2	2	4	0	2	1
frCeqxo74ruCRszHSnrCk%2Bg	1	5	2	3	5	5	5	3	3	-2	2	1
f9Rvcn6vfZJ7FwfIX8ho9yQ	1	7	2	5	4	4	3	4	4	1	2	1
fTeK0f33okyeD6uzRhzwibA	2	4	2	3	3	4	5	5	4	0	2	1
fu4T6GfouvuFxZTaculfBFw	2	5	3	3	3	4	5	5	4	0	2	1
fzljT4ySrQ0ZJmATu4vz2%2BA	1	5	1	6	6	6	2	2	2	0	2	1
fcpPCAYH%2FPI0u6cQ6bFU79Q	2	5	2	6	6	7	2	2	1	0	2	1
fjprJZbs6ZIlkF%2BSC8RgETg	1	4	2	3	3	3	5	5	5	0	2	1
fjuyR4UFR9ArkijkEaCsQsA	1	6	2	3	5	6	5	3	2	-2	2	1
flKTZ3CBrry%2BvI3qtp3j%2B%2Fg	1	7	1	6	5	6	2	3	2	1	2	1
f2Ieir%2FUZykgURA02T8qykA	1	5	1	4	2	2	4	6	6	2	2	1
fjuyR4UFR9AoT4u7wd9L90Q	2	6	2	2	2	4	6	6	4	0	2	1
fBKKMqUCSVvINgUba9QsXpg	2	7	3	5	5	5	3	3	3	0	2	1
fQFv0xA%2F2iVHDCTMzkTLSww	1	4	9	4	5	4	4	3	4	-1	2	1
fJog%2B4jFD1DknAy%2Bdk9zcJg	1	7	1	5	5	6	3	3	2	0	2	1
fg3YajdMJLHhUHqZpySScAQ	1	3	3	3	3	3	5	5	5	0	2	1
fmVM8GBy35IazEQb2GNwHLw	1	7	2	5	5	4	3	3	4	0	2	1
flyKfjYosysco5lUA%2FLipFw	1	4	1	3	3	4	5	5	4	0	2	1
fXLbz9RwJDSgMkGjvlPOBZA	1	4	3	3	3	3	5	5	5	0	2	1
f1i53vsBX%2FqIqeFUAKtDQ2Q	2	5	1	3	3	4	5	5	4	0	2	1
fgSQh1dk4g4oH0wwLX5UFYw	2	4	3	5	5	3	3	3	5	0	2	1
ftujQ9XgGvT5wNxfXd2jPgg	1	4	2	3	2	2	5	6	6	1	2	1
fN17T5G%2BwcbJ%2B8UG05BN5qg	1	7	2	4	5	4	4	3	4	-1	2	1
f%2Fxu8ZGKk9uwxBp%2F7nlNPdQ	1	5	3	3	3	3	5	5	5	0	2	1
fG8BHdQ1SMVUS%2FSAxWdJpqQ	1	7	2	3	3	4	5	5	4	0	2	1
fDzv%2F%2FNWtrtHcLP73Ma1rhg	1	4	3	7	7	7	1	1	1	0	2	1
fcVardZheeKuK1MVH7OdXqQ	1	4	1	1	1	4	7	7	4	0	2	1
f06bhkrW4mgvCMyh7aaThgA	1	3	2	3	3	3	5	5	5	0	2	1
fyF75KHD2Ccr57em88xE6ZA	2	6	2	5	5	6	3	3	2	0	2	1
fVLCNL7jyEMdIUE8M1h8CRw	2	5	2	5	4	6	3	4	2	1	2	1
fysvLRcVxToseldt5P4yGPA	2	3	9	7	4	4	1	4	4	3	2	1
fzjstRbiR9Xq74faKSut1vw	2	7	3	2	3	4	6	5	4	-1	2	1
fX6s9LkWYTx6oP%2BZFQHoL3g	1	6	1	3	4	5	5	4	3	-1	2	1
fWlebyKWUo%2Fj%2BX%2F7mydhr%2BQ	1	3	2	4	4	4	4	4	4	0	2	1
feJhNvA8sOIFHhPctf4CoLw	2	6	2	2	2	3	6	6	5	0	2	1
fnxW7X9SSLUCxpMFe9R8xeQ	2	3	3	3	5	4	5	3	4	-2	2	1
fQ4WMbSoDrd3sVhRw%2BJYjaw	2	3	10	4	4	4	4	4	4	0	2	1
ft8VMDYn%2FzfBkMLfSOfbdRA	2	4	2	5	5	3	3	3	5	0	2	1
f8aXxSY%2Fd5OCDl9Fa8q85wQ	2	3	1	2	2	2	6	6	6	0	2	1
fimp6ydTivWr5oJBLkhS95g	1	4	2	3	3	3	5	5	5	0	2	1
fnHZZ2JC62bj4nyqr3Y37hQ	1	6	3	3	3	3	5	5	5	0	2	1
fEXzc0fbFTgQExJQY72ZSdg	2	4	9	4	4	5	4	4	3	0	2	1
fnxW7X9SSLUDfmI%2FsP9Q%2F1g	2	3	9	4	4	4	4	4	4	0	2	1
fe7NiCTLRUHl7nZBaVP8qWw	1	5	2	4	4	4	4	4	4	0	2	1
fkY5iHMsH4tgOz9sA5JvxoA	2	6	1	5	5	4	3	3	4	0	2	1
faXVs9i3MHUcXoLm7xYNx5Q	2	4	2	5	5	4	3	3	4	0	2	1
fku9fqU4QpnT6OWuwvL65rw	2	4	2	4	4	3	4	4	5	0	2	1
fGYlfSaFezhLe%2BfZ%2BEpaDSg	2	3	2	3	2	3	5	6	5	1	2	1
ffFDkwkCMKLsd2yJwjya%2FOA	2	7	3	3	3	4	5	5	4	0	2	1
fzjstRbiR9XoOZJ1uRwT4DQ	1	6	3	2	3	3	6	5	5	-1	2	1
f5NeyIiknzhP8EA7EY0dVKg	1	3	8	1	3	7	7	5	1	-2	2	1
fAG9TLnNRn0acdY3%2FM11%2Fcw	2	7	1	5	3	3	3	5	5	2	2	1
f0brVx69CVGclmOY4ypqvoA	2	6	1	2	2	3	6	6	5	0	2	1
fNmGI0Gs%2Fgychby3629fnXw	2	6	2	6	7	7	2	1	1	-1	2	1
frJP7U1Y8rkN8m0b%2FfvnYCw	2	4	4	2	2	2	6	6	6	0	2	1
fhqswqDnD7%2BDgIGqRZVumGA	1	4	3	3	3	4	5	5	4	0	2	1
fIkmh3d380eDOPuq%2BlV7XFw	2	3	2	2	2	3	6	6	5	0	2	1
fWwtWRqqvgu00NLGJKPV%2FEA	2	6	2	3	3	3	5	5	5	0	2	1
fkMFrWQlvg%2FtHJZySfzqTQw	1	2	1	2	2	4	6	6	4	0	2	1
fwYfQKBZaJMTbdEMN1CatmQ	2	2	6	2	1	3	6	7	5	1	2	1
fVfigJwlfOuNGFDiOrioguw	2	5	2	3	3	3	5	5	5	0	2	1
fyzGRFZa%2BP1KcDXU7XxKnrA	2	2	1	3	3	4	5	5	4	0	2	1
f5TRxMuvmkk6LxByaPGgN2w	1	3	1	7	6	4	1	2	4	1	2	1
fcDKvXZK%2FkQCFt6aC3vFShg	1	2	3	1	1	1	7	7	7	0	2	1
fHZVuinKrG5qUwNNojC1EQA	1	2	2	2	2	4	6	6	4	0	2	1
fK%2F3gmToZBRxQb8MkpoYPFA	1	5	10	4	4	4	4	4	4	0	2	1
fmGivyW%2FuNGK5uh28gv2IBw	2	4	1	6	6	6	2	2	2	0	2	1
fYV3U8ULfyxn5BbdobVMLJw	1	5	9	3	2	7	5	6	1	1	2	1
f8%2F3YCZd%2BR2GuK1gb6Kxm3w	1	4	2	5	5	6	3	3	2	0	2	1
ffMXOKkctdk1T3YYv5WLeDw	2	4	2	5	5	5	3	3	3	0	2	1
fWv2NndtXV6Em%2BJG1r0Qw3g	2	3	3	2	3	4	6	5	4	-1	2	1
fwYfQKBZaJMQV3ypdGFiP5g	1	3	9	4	7	7	4	1	1	-3	2	1
fKVnfEZYZMJil8OIbwlR8aw	2	4	2	1	1	1	7	7	7	0	2	1
f%2F5qh1J0SKjmfpLTduvAq2w	2	2	9	4	4	4	4	4	4	0	2	1
flzOqz4%2Fw54YwI%2F1xLxkdgw	1	3	1	3	1	4	5	7	4	2	2	1
fcOFxSg7lOKOwjiKVQCaAJQ	2	4	3	2	2	2	6	6	6	0	2	1
f1hSNRSj18r9q8TMwOnhJTA	2	2	3	3	2	2	5	6	6	1	2	1
fCNT6C3T4cFJjaIENYSWxLQ	2	4	1	2	1	2	6	7	6	1	2	1
f1igcPwk9eP%2FJZ4aW74jNFA	2	2	2	4	4	4	4	4	4	0	2	1
f4Ums8c9ebzOGhGRX%2FM0yZw	2	2	9	3	3	3	5	5	5	0	2	1
fm%2BBqHR7R%2FWLe9fTBH9oDXQ	1	3	1	4	5	3	4	3	5	-1	2	1
fy4RrjYW94D6lOgsD6ueFWQ	1	6	2	1	1	3	7	7	5	0	2	1
fYeFWi8XBsNEI8b6Q2%2FRhag	2	2	1	3	3	4	5	5	4	0	2	1
f0BR1wOyln%2BUYQD15m5SWTA	1	5	2	3	3	3	5	5	5	0	2	1
fttBQS%2BgcSAn3nWNMkniIHA	2	2	10	7	7	7	1	1	1	0	2	1
fzAI4e95C7jSctZooCAV0Yg	2	2	3	5	2	1	3	6	7	3	2	1
f5oK2spev4NA7B5rWVHgNeg	2	3	1	2	1	2	6	7	6	1	2	1
fc%2BlKTbwJZnRST5zRu0qKdQ	2	3	3	5	5	5	3	3	3	0	2	1
fjFImHv3QkOJowwr13xW3OQ	2	3	1	3	1	1	5	7	7	2	2	1
flh0WE0lLK5anAxfNErCnMQ	1	2	10	2	1	4	6	7	4	1	2	1
fxkDDqCg0O%2BSfUvB4%2B5czYw	1	3	2	1	2	1	7	6	7	-1	2	1
fz9UQum7y9NoU0XoKYC8bfw	2	3	9	4	4	4	4	4	4	0	2	1
f1549RyTrcedgEBRQQM7REQ	2	2	2	3	3	4	5	5	4	0	2	1
fuHJKme3v2agZTsiBkMAQLA	1	3	2	3	3	4	5	5	4	0	2	1
f%2Bvr%2BPikZX6IEx01iSxEG5w	1	7	1	6	5	3	2	3	5	1	2	1
f6yFKmfunw48dj%2BmOpRyPNw	1	3	4	2	4	4	6	4	4	-2	2	1
fZh1hAdyYUuFG7eBtbA1j7Q	2	6	2	5	5	5	3	3	3	0	2	1
f%2BswgxMDFly5pTvQSHDY7xQ	1	6	9	6	5	3	2	3	5	1	2	1
fdvxJzWpqD4uFNRjwhfp3UQ	1	7	9	7	7	6	1	1	2	0	2	1
fqid%2FlFe3%2BoYTIt7q5qdzgg	2	5	9	5	5	5	3	3	3	0	2	1
foM85gZqevj9%2F1c4FLrmTjw	1	7	9	3	4	3	5	4	5	-1	2	1
fsEJcEBhCFXNVnAaSPDT%2ByA	1	5	2	2	3	4	6	5	4	-1	2	1
fOBh9gjj5v7xWGrZ7BLiWZA	2	7	2	4	3	3	4	5	5	1	2	1
f7FSvv0SIYZj7ShxlFs5kKA	2	6	3	7	7	7	1	1	1	0	2	1
fmMOvEeFTvyHehMjhe9TwWQ	1	7	1	4	4	4	4	4	4	0	2	1
fc%2BntGpH9vSJzkK6jSkTzKg	1	5	1	3	6	4	5	2	4	-3	2	1
fV47WWNqNPDEc4dQUgYwOhg	1	6	3	2	3	3	6	5	5	-1	2	1
f1LQKl7gY08Kx8P2bjmbipA	1	5	3	3	3	4	5	5	4	0	2	1
fDob024zRj%2BcvvweUh23hgg	1	4	5	3	3	3	5	5	5	0	2	1
fF7wgCyuruC%2F8toUbaz2O%2FA	1	7	4	4	4	4	4	4	4	0	2	1
fra5%2Bi%2BI9xaxMryDnuHDjRg	1	5	1	4	5	4	4	3	4	-1	2	1
fNkTX%2F0nrdVJ5zdAwCpMDVg	2	6	2	5	5	5	3	3	3	0	2	1
fZwIlnGKnxYg1ggfNYC%2F8xA	1	3	2	5	6	7	3	2	1	-1	2	1
fCuxOeF5evL11fR3rzBHzyg	1	6	1	7	7	7	1	1	1	0	2	1
fewqH%2B7Hg74miYljgu5xF1A	2	7	2	5	5	5	3	3	3	0	2	1
fDaqxr6TV%2FDg1OdptGXrhYQ	1	5	3	5	6	7	3	2	1	-1	2	1
ft5u7ChauyuNPbGpoaJAQpQ	1	7	1	3	3	4	5	5	4	0	2	1
fP909hyfkf7ikqfFoW5yNrg	2	5	2	5	5	4	3	3	4	0	2	1
f2CVJgyq8I1rN4HlFDt4ufA	2	7	2	3	3	3	5	5	5	0	2	1
f2x4pyvC7sCCN641mOSSI7Q	1	6	1	5	5	4	3	3	4	0	2	1
fsAAgh86fcqn%2FDNq%2FVdA%2FJg	1	6	1	5	5	5	3	3	3	0	2	1
fHrPyKSfRxYtelUkTAWB9yw	1	6	1	3	3	4	5	5	4	0	2	1
fdqboYpnom2d0tXq53RJfCw	1	5	1	3	3	3	5	5	5	0	2	1
fX009sQFfkkht8M3ASkayWQ	2	7	1	6	7	7	2	1	1	-1	2	1
fCuxOeF5evL1Cl2f9%2BOXGTw	2	4	3	4	4	5	4	4	3	0	2	1
fcpPCAYH%2FPI3zuGoJFDdEow	1	4	3	4	4	4	4	4	4	0	2	1
fe20YRMF%2FnRhfiLoqCjSq%2BA	2	5	2	3	4	5	5	4	3	-1	2	1
fX6BkgrAfluA%2BM33T%2FGkcAQ	1	3	9	4	4	4	4	4	4	0	2	1
fMJZAX1AO36%2BOSiWcXIkJfA	2	6	9	3	3	3	5	5	5	0	2	1
fACLyggiEi6sEV%2F%2BnT2XCHg	2	7	1	3	3	4	5	5	4	0	2	1
fYVUggsDpaYr9rgJzqYmEYQ	2	6	3	3	3	3	5	5	5	0	2	1
fgzjWwW%2BFmXON3QIC67DT%2Bw	1	6	1	6	6	6	2	2	2	0	2	1
fJ9GYK1hZnP45OwTeYrA5Rg	1	7	2	3	3	4	5	5	4	0	2	1
fIvDme9qwwbBluufWQeajEA	2	4	2	2	2	3	6	6	5	0	2	1
fl%2BfRS23hbPErC7bNXbNoaw	1	6	1	3	3	2	5	5	6	0	2	1
fFvknKXmvNDCTRqQpFP0piQ	2	6	2	5	5	4	3	3	4	0	2	1
fAtlzgqBTva5WWXU7piNoaA	1	2	3	4	2	3	4	6	5	2	2	1
fOBiTopqIQisRD5p1fex%2F5A	1	3	9	4	4	4	4	4	4	0	2	1
ffeZi2XE2DP40clLXby4ipA	1	2	1	7	6	5	1	2	3	1	2	1
fSk0v%2BGKyjPFcuh9oJKwL%2BQ	1	4	2	2	3	3	6	5	5	-1	2	1
fxKXDpgHxkFWdbo7zq5IUNQ	1	4	2	5	5	5	3	3	3	0	2	1
fA%2FFTRmGm6JdETTFQl8veWQ	1	4	1	7	7	7	1	1	1	0	2	1
ffzFNT9SWzwwi6UIrjBLqaw	2	3	6	5	5	4	3	3	4	0	2	1
fJog%2B4jFD1DlkJ%2ByuQobL8w	2	5	2	5	5	4	3	3	4	0	2	1
fWZXQuzVkALg8tyBbfd2yow	2	3	2	2	1	2	6	7	6	1	2	1
fyueA9Ap%2BamIfpQipTsMLsQ	1	3	9	4	4	4	4	4	4	0	2	1
f%2BswgxMDFly5I46l08Bfygw	2	2	1	3	3	2	5	5	6	0	2	1
fLwWDet4c6%2FOlZJmGG1Bjmg	1	3	2	4	4	4	4	4	4	0	2	1
fdTLNlWqkhLJI9ipq%2B%2BtBTQ	2	3	3	1	1	1	7	7	7	0	2	1
fFPTcthc5ToZbyLsFjj%2BF0A	2	7	9	5	3	3	3	5	5	2	2	1
fMTNbIInFWZVbfg7WoXTaIA	2	3	1	3	2	3	5	6	5	1	2	1
fVpOGu1CwYzfmeu4EZNbGsQ	1	4	2	3	3	3	5	5	5	0	2	1
fUf1pN3Ui4XOF86FBakffHA	1	3	3	1	1	1	7	7	7	0	2	1
fMVGcnTfkZz8QTLqeT%2FUMKA	2	2	1	2	2	1	6	6	7	0	2	1
fvc2qc0zVYDSrRRgR0VRUlA	2	2	3	1	1	3	7	7	5	0	2	1
f4yM08srvyQTQjxOjF0EaNQ	2	3	1	1	1	1	7	7	7	0	2	1
fHoA48EWMmhVZ7TkyurhMhw	1	2	3	3	3	3	5	5	5	0	2	1
fFjK7Xoe5%2BNehr7VXr3G5WA	1	2	2	2	2	4	6	6	4	0	2	1
fIfItZoHV5qxov3VKavta%2Fg	1	4	2	1	5	5	7	3	3	-4	2	1
fWXHL%2B0MeO7HT3xF01AhipQ	2	7	1	4	3	3	4	5	5	1	2	1
fm4hXxtrazmwRlAL3NYa9Kg	2	6	2	2	2	2	6	6	6	0	2	1
fYXtD5suggeUE6KwFe3pUWw	1	7	5	3	4	3	5	4	5	-1	2	1
fbawt98P939w2UwLAMay43Q	2	7	2	4	5	4	4	3	4	-1	2	1
fAxcEKUeUowcD%2FFJ5sFK0xQ	2	7	2	5	5	6	3	3	2	0	2	1
fdsiFkFDThmh8GK8f8Fp75g	1	6	3	6	5	6	2	3	2	1	2	1
frnfky11y3dv%2B4x3CDP2pQQ	1	5	3	4	4	4	4	4	4	0	2	1
fS7AHxoCATyaldRvnXG3wPA	2	6	9	3	3	3	5	5	5	0	2	1
f3iETZndvOSPM%2FuOB%2FOpS4Q	2	7	2	2	1	2	6	7	6	1	2	1
fEtFrhGaT0ZG8YTxIA4oEMQ	1	7	3	6	6	3	2	2	5	0	2	1
fOlYWx3%2BCwuPUPLtXaaFHJA	2	4	2	6	5	6	2	3	2	1	2	1
fQIjdf44boZL%2FNbBPqPVo5Q	2	4	2	5	5	5	3	3	3	0	2	1
fEtFrhGaT0ZHiSBZ9jJjQOA	1	4	1	4	5	5	4	3	3	-1	2	1
fVwek8lNTIwvnk9OBKib5Bw	2	4	2	5	4	4	3	4	4	1	2	1
fdz5bRi0vdOysIGROd%2B7L1Q	1	5	2	3	3	3	5	5	5	0	2	1
fyayg5HaA%2BFZvE4Lj6HKsRQ	2	3	2	4	3	3	4	5	5	1	2	1
fic0gi8xt4X6mQ7M4gMWkHw	2	5	3	2	2	2	6	6	6	0	2	1
feHnt0jxl%2FtW3Ih56t0CzYg	1	4	1	3	4	3	5	4	5	-1	2	1
fzNZH256lL95AYeSIS01kSA	1	6	3	3	3	4	5	5	4	0	2	1
fnl8MObaTR1tjsymebZVC6w	1	5	1	3	2	1	5	6	7	1	2	1
fgt9AtrApP1sTeDwxLkCcrg	2	5	2	6	6	6	2	2	2	0	2	1
fJ%2FdiPm5Z9Nu3vg6d1sBv2w	1	5	1	1	1	1	7	7	7	0	2	1
f9UF8Cwq4axLZQnvOh8Mw2w	2	5	3	2	2	2	6	6	6	0	2	1
fkqvijgZO20X9ENl7idvIwQ	1	7	9	4	4	4	4	4	4	0	2	1
fJszcJXTusPwdQ7Uy7XzbQQ	1	7	9	3	3	3	5	5	5	0	2	1
fPSGTFqOQF9wCewlwAhoVJQ	1	5	1	5	5	5	3	3	3	0	2	1
fNkTX%2F0nrdVL28KvQiWrQkA	2	7	1	3	3	3	5	5	5	0	2	1
f60h5XGOSpuCgv7UtHt27qg	2	6	1	3	3	3	5	5	5	0	2	1
fnKsKW%2B0qOjoq9rKlQ0%2BZBw	1	6	1	5	5	4	3	3	4	0	2	1
fzljT4ySrQ0aJCUc2J2JPzw	1	5	1	6	6	6	2	2	2	0	2	1
fQbGkQoKtJOyOxlkhSGNvdg	1	6	1	5	5	5	3	3	3	0	2	1
fXdCHRSctic%2Fgnsgt%2Be%2BtPA	1	5	2	5	4	4	3	4	4	1	2	1
fKVuL7%2FwKqJL74ck%2FGDWbTQ	2	7	2	3	3	4	5	5	4	0	2	1
fWKQzo0jjFLL2HkYdd23uPg	1	4	3	5	5	6	3	3	2	0	2	1
fQFv0xA%2F2iVF6g3R%2F8fU17Q	2	6	2	5	5	4	3	3	4	0	2	1
fJpdNrFRU%2FJxya7ko8D6faA	2	4	2	4	4	4	4	4	4	0	2	1
fXZZMHgAqJMTsePDgRdSUqQ	2	7	3	3	4	3	5	4	5	-1	2	1
f8ypP3g1iUQIiJu1yNzxhDQ	2	6	3	5	5	4	3	3	4	0	2	1
fW364LxV0ojl4114g3Dmu9w	1	6	9	4	4	4	4	4	4	0	2	1
fC7JPe0xmYjxmlpSxV1Micw	2	6	2	5	5	4	3	3	4	0	2	1
fba2rwgo%2FTJZF2zaKnGVIJg	2	4	3	3	3	3	5	5	5	0	2	1
fv8W4DrDDQpF3e2yqxRSaIw	2	7	3	5	5	5	3	3	3	0	2	1
ftXJsFCUvTpPtNJItkc7Kyw	2	1	9	4	4	4	4	4	4	0	0	2
fOCJz20h%2FVIEdAQbOwuZsbA	1	1	2	2	1	1	6	7	7	1	0	2
fBGJOASvN2uidUbMvqX%2Byag	2	1	2	7	1	1	1	7	7	6	0	2
fguYI6ykciNs0nti46wCMcw	1	1	2	5	5	4	3	3	4	0	0	2
feUdvWB7ycV8XLojXMOlLFQ	1	5	3	5	5	5	3	3	3	0	0	2
f%2BrGOPwqrworGbd%2BXgSLz4A	2	7	2	2	2	3	6	6	5	0	0	2
fJljPMFvpFfS6aOtC1WCFXA	1	5	2	3	3	3	5	5	5	0	0	2
f5A4tJ3uLqsC2fEaczfYG7w	2	7	9	5	5	5	3	3	3	0	0	2
fOBh9gjj5v7ye9v4q1%2BPWAQ	1	4	3	1	2	3	7	6	5	-1	0	2
fA5NLjZKsjyzZ2%2FpIZGeIgA	1	4	2	5	7	7	3	1	1	-2	0	2
fwJVHEZYTnIlfiea1u6iV6A	2	7	1	4	4	3	4	4	5	0	0	2
ft5GWnpNDBKswiXlbcuP3Qg	1	5	2	3	4	5	5	4	3	-1	0	2
f%2BMYO7PjKA71GhkG7inncAw	2	6	1	3	3	4	5	5	4	0	0	2
fgSQh1dk4g4oNwOXO%2FcrO8A	1	6	1	6	6	3	2	2	5	0	0	2
fSjE%2BJrLW2%2BhUxUovFT7gcQ	2	5	2	4	4	4	4	4	4	0	0	2
f11btxNfxbUujg%2BlOE0j%2BsA	1	3	1	5	3	3	3	5	5	2	0	2
fq6LjlO%2BVZe92WCt06T%2BSDA	2	7	4	2	2	1	6	6	7	0	0	2
fOQd0Ey8rOH39EvYLOwIZ7Q	2	7	3	3	4	5	5	4	3	-1	0	2
fsMtkd2VN17O5WE0fkMYMQw	2	7	9	5	5	3	3	3	5	0	0	2
fTDjMoPkhttD6RMWvOubvQA	2	5	2	7	7	4	1	1	4	0	0	2
fJ%2B5jjbNDWyjE9VcXx%2FrVcA	2	5	3	3	4	4	5	4	4	-1	0	2
fAss7ojK3n9mS7zMTF%2FTdVA	1	6	3	3	2	2	5	6	6	1	0	2
f06bhkrW4mgtuzcedr9GhEQ	1	4	2	3	3	3	5	5	5	0	0	2
fh%2FBMC2gaNJquw9johDqdiA	2	5	1	5	5	7	3	3	1	0	0	2
f6qDhMhSQB6viAafVbUkZlw	1	5	1	5	6	6	3	2	2	-1	0	2
f9qFFgW%2FzQvEZsIqcLCP3Og	1	6	3	5	3	3	3	5	5	2	0	2
fWlebyKWUo%2FjZPlZDP%2B7%2Fkw	2	4	1	2	3	3	6	5	5	-1	0	2
fzjstRbiR9XqUts5989xUqw	1	3	3	5	5	4	3	3	4	0	0	2
f0TluK5DRZbIJxyTyuBrClw	2	6	3	4	4	4	4	4	4	0	0	2
fx%2B7KBs8d88FRYjU7R5A%2Fng	1	6	2	2	2	2	6	6	6	0	0	2
fIecn9cJcDAJEWaDmXe02jg	1	5	1	5	5	7	3	3	1	0	0	2
f%2BUrr1bRvUiDx2Vvl8Vwb1Q	2	4	2	3	3	4	5	5	4	0	0	2
fePZF%2BURSkcLwEf0xBuSWTA	1	4	3	3	3	4	5	5	4	0	0	2
fOTrHicmF3yXAQ7seUUNl6A	2	3	9	4	4	4	4	4	4	0	0	2
f2jclldk3Gp7oghIwgz46gw	2	4	1	4	4	4	4	4	4	0	0	2
fVyd7Su5Exo9tFzyu%2BUZXJg	1	3	2	4	4	3	4	4	5	0	0	2
f2iWTHPF%2Bl27PmIkvSyYFIA	2	3	3	2	2	2	6	6	6	0	0	2
f9%2BZjUIuiMt36TmTxW9oiJw	1	5	2	6	5	4	2	3	4	1	0	2
fz93mJVacMV19Oe22NmXC2w	2	7	2	3	2	3	5	6	5	1	0	2
fjrFG5ZDfsfBIt1%2B3IkVNXw	2	4	9	2	2	3	6	6	5	0	0	2
f%2FQZYL%2Ffpm0dJKIKWugw7mQ	2	4	3	3	3	4	5	5	4	0	0	2
fuSAduNGsUngQyvAkBiqYVQ	1	7	2	4	5	3	4	3	5	-1	0	2
f%2BCRRkXHXWDAgMnif2%2BEbVg	2	5	2	3	3	4	5	5	4	0	0	2
fyhG2YCP5%2BRhkcRppTHZccw	1	3	9	4	4	4	4	4	4	0	0	2
fkYSQgShOMvO7K5ay68zqxw	2	5	9	4	4	4	4	4	4	0	0	2
fYt%2BThMzIrUGWrOW5fdUfaA	2	3	9	4	4	4	4	4	4	0	0	2
f7Fhi%2F30QoLc3NOUG8DQDww	2	6	2	4	3	4	4	5	4	1	0	2
fvxnjIpG9zLDRWhXO6v0wbA	1	6	1	2	3	3	6	5	5	-1	0	2
fcwwP7FbS6hlv7tDaYuELdg	1	6	2	7	7	6	1	1	2	0	0	2
fnxW7X9SSLUDQW32L9WgVPQ	2	3	2	3	3	3	5	5	5	0	0	2
fY0S1HVnwBuVuIdTLnxjAZg	2	3	2	2	3	2	6	5	6	-1	0	2
f4iScdifxnpdFMwaqylm6xQ	2	3	1	1	5	6	7	3	2	-4	0	2
fvmAw%2BhODaItWJi6oUIJabg	1	5	1	3	3	3	5	5	5	0	0	2
fIzfsd069Q1ypJ1ruh%2F4PnQ	2	3	2	6	4	4	2	4	4	2	0	2
f%2FQZYL%2Ffpm0e1BCsJ%2FlS8hw	1	6	9	4	4	7	4	4	1	0	0	2
f1fzHbndddWLHTG0opBnmMQ	2	6	2	6	7	7	2	1	1	-1	0	2
fgzq1u%2BATOKDdD9cEDxZSGw	2	6	3	4	4	4	4	4	4	0	0	2
fIeeFTrpxxSS6O5YfgHTjqQ	2	4	1	1	1	1	7	7	7	0	0	2
fdrO3lguslekcr7tGfFuE2Q	2	5	2	5	5	5	3	3	3	0	0	2
fYTRWgQDxj0G7neQTYlx6cA	1	5	5	1	1	2	7	7	6	0	0	2
fMHINXOhAXX6wd7nAn%2BSL3Q	1	4	2	4	4	4	4	4	4	0	0	2
fG9%2FrGzMdxxtEqxfKzXYm0A	2	4	3	2	2	2	6	6	6	0	0	2
fr9iJfaBJlsV0QHhedhWirg	2	5	2	5	5	6	3	3	2	0	0	2
f9%2BZjUIuiMt2J8RtW7LyQxQ	1	2	6	1	1	1	7	7	7	0	0	2
f8k4B2yG8ppYXA1BUJ7EidQ	1	3	3	3	3	4	5	5	4	0	0	2
fOJkT37Q4PkjzMSb3O%2BLLfg	2	3	3	4	5	4	4	3	4	-1	0	2
fCf9NNA59jw63XPT3SgIHYQ	1	2	5	5	6	3	3	2	5	-1	0	2
fGn0%2BBF8n57wZxmejSvC%2BtA	2	7	2	2	3	4	6	5	4	-1	0	2
fcVardZheeKuvW9XtAV8FyA	2	2	9	2	3	4	6	5	4	-1	0	2
fQCnU1EP9XmOr0Uae0MaN5A	1	4	2	3	4	5	5	4	3	-1	0	2
fyN3UVuH9Z%2B05Os0bWR4ltQ	2	3	2	2	2	5	6	6	3	0	0	2
f5mqJygfrCPN4xt%2Bjdr50eQ	2	4	1	5	4	4	3	4	4	1	0	2
f4FRcOTRpVoiaw8es1oEDhA	2	2	9	2	3	1	6	5	7	-1	0	2
fnxW7X9SSLUB1scguNpKs8A	2	5	1	3	4	5	5	4	3	-1	0	2
fwf1QMtAqAUzvJbPG%2FQBoKQ	2	4	2	2	2	3	6	6	5	0	0	2
fK4smTtegHLjWZwHV2kOMcw	1	5	1	3	3	3	5	5	5	0	0	2
f0CxFLxB7S8o9JeGHapplUQ	1	2	1	2	2	3	6	6	5	0	0	2
fpzmmPxBmEu0TZV4JLWJ7uw	2	4	2	5	5	4	3	3	4	0	0	2
fpHMHECiQJw8hsYMIT51Fqw	2	5	3	3	3	4	5	5	4	0	0	2
f8xJJLD9WJz%2F%2FSpeELZdN7A	2	5	1	5	6	7	3	2	1	-1	0	2
feDVMjtHU5QyH4%2BFrAZwF3Q	1	4	3	2	2	2	6	6	6	0	0	2
f1h2whRhNy9rYVmxOCfDV5g	2	6	1	4	5	5	4	3	3	-1	0	2
fLl4JmxV6Q3DJOdgej9lAEA	2	7	3	4	4	4	4	4	4	0	0	2
fYy22wo3rBSXF0bltb1NQ0w	2	4	3	4	4	5	4	4	3	0	0	2
fvBt3F9iD%2BA4iZD78f7a8Kw	2	6	3	4	4	5	4	4	3	0	0	2
fuo%2FkYq61nzQupCRB5fxQ0Q	2	6	3	5	5	6	3	3	2	0	0	2
fpqn4jcpYF3T7%2Bi9gE595og	2	5	9	4	4	4	4	4	4	0	0	2
f0ZuobQ54bZAUV7pbB3fQvg	1	7	2	3	3	3	5	5	5	0	0	2
f3fL9e2nlOpjLZcqrIMgJlw	2	7	3	4	5	5	4	3	3	-1	0	2
fveJU77mNd1L%2F%2BAorDIMw2w	1	3	3	5	5	4	3	3	4	0	0	2
fzqR8IN9QwrrhNjLDZzUO8w	2	4	3	6	6	6	2	2	2	0	0	2
fJsM%2BpBImlpAoLSrWsgvQOA	2	5	2	3	3	3	5	5	5	0	0	2
fLwxdfpRk749tqGDc9UqUaA	1	5	3	4	3	4	4	5	4	1	0	2
fh4yAWL2niMkpMAchltCy4Q	1	7	9	5	5	5	3	3	3	0	0	2
fc3S1fLbu3o8k8Lw03qsVuw	1	5	1	4	3	3	4	5	5	1	0	2
frCenK0lUVrotYNX%2FfjLAew	1	7	3	2	3	2	6	5	6	-1	0	2
fRjkUPA5OgUJ9xbofZFjIxw	1	6	1	7	7	7	1	1	1	0	0	2
flKTZ3CBrry8efijmvcOXug	1	6	2	5	4	3	3	4	5	1	0	2
foBUVIjxUUpokCJVZ3iFFLg	2	6	2	2	5	5	6	3	3	-3	0	2
f0mv2keaZRpWn721bsCcLTg	1	7	2	7	7	7	1	1	1	0	0	2
fba2rwgo%2FTJbKME9E9PGuZA	1	5	2	5	5	6	3	3	2	0	0	2
fRx%2FdrNhyATn2ti7vxbZTNg	2	3	2	2	2	2	6	6	6	0	0	2
fQbGkQoKtJOxqVXzXKdylpQ	2	7	1	5	5	3	3	3	5	0	0	2
fN3Iwg7lTO4qez21kE4Z1ug	1	5	1	3	4	5	5	4	3	-1	0	2
f2QAJV1sJYcTY%2FVHNCi3eLw	2	5	3	3	3	3	5	5	5	0	0	2
fCZz3Hp6rL0CHleUICVrKxQ	2	4	3	2	2	2	6	6	6	0	0	2
fW7kVd4hn4%2Blwtgj7CN8qQA	2	3	3	3	3	3	5	5	5	0	0	2
fF7wgCyuruC%2FxQ7E6m0oPkQ	2	3	2	3	3	3	5	5	5	0	0	2
fa32CjDhNDYIGLrNBvdFhUA	1	3	2	4	3	4	4	5	4	1	0	2
fi9DuOr%2ByBmd6QIVBKEPqFw	1	5	1	1	1	1	7	7	7	0	0	2
fQbGkQoKtJOzoWH%2FSiQVIYA	2	6	3	2	2	2	6	6	6	0	0	2
fLMsj95etBdSaqA%2FNs3lhYw	2	7	3	2	3	3	6	5	5	-1	0	2
fLHxYWBQATUty3u%2BFBbiF8w	1	4	9	7	7	7	1	1	1	0	0	2
f65aaLx9WggqYOvRUUr1ShA	2	6	9	4	5	6	4	3	2	-1	0	2
fZPdjci8SoxHQjHLqv55TNw	2	7	9	7	7	7	1	1	1	0	0	2
fdnpGuef1OEXwaMfNCSYy5A	1	4	3	4	4	4	4	4	4	0	0	2
fO%2Bewqc8GFlHDrhMXUVBpnQ	2	7	1	2	2	3	6	6	5	0	0	2
fa32CjDhNDYIkizZEpsYQMQ	2	6	6	3	3	3	5	5	5	0	0	2
f3fL9e2nlOpjPVxrGnKan5Q	1	6	1	4	4	4	4	4	4	0	0	2
flKTZ3CBrry%2BbMh6m0Oyo1Q	2	3	3	5	5	4	3	3	4	0	0	2
fbVWquMIp%2BUjUk0C8SbR8Zg	1	3	1	4	4	4	4	4	4	0	0	2
fTFtbxIHNjZmYbZjlhLqRqA	1	3	1	5	5	5	3	3	3	0	0	2
fEIJ3yIN9ki%2BRPXzVeH2cDg	2	4	3	2	3	4	6	5	4	-1	0	2
fyFzH5B1B0sjXs2AX0jPU6g	2	5	2	4	4	4	4	4	4	0	0	2
fn0QcEW%2Bz0kyyXeK3E8ubHw	1	4	2	5	5	4	3	3	4	0	0	2
fQebYiCi12e8vV2xfvhlMVw	1	4	1	5	3	4	3	5	4	2	0	2
fIlcS7MSt8Mq%2BOpK3RDUhXQ	1	6	1	4	4	4	4	4	4	0	0	2
fvOkpj%2BUwblINH8XhaR%2B4UQ	1	2	1	6	6	6	2	2	2	0	0	2
fmQQmwW9aEiD6emAStqyZcw	1	6	2	4	4	4	4	4	4	0	0	2
fdnpGuef1OEVDeq6uS4E2Zw	1	4	3	3	3	3	5	5	5	0	0	2
fiuyGQTzZH6eAxFfn6r8N6g	1	3	3	5	5	4	3	3	4	0	0	2
fY42htg14P5pEVuyz4E2XOg	1	6	2	5	5	6	3	3	2	0	0	2
fiNHF6GWvdy%2FJ6hf%2BPYgTHw	2	5	4	5	3	3	3	5	5	2	0	2
fsvb75rBzoRof78nED6VAZw	2	3	2	5	5	4	3	3	4	0	0	2
fwL0eKPrRHeFPsYNWMwxI4g	2	6	8	6	7	7	2	1	1	-1	0	2
fXKpY0eXL5K1kcD4S0voQtw	2	5	1	1	1	4	7	7	4	0	0	2
fm3djsMe9PPOrd4yd2QSMEA	2	3	2	3	3	7	5	5	1	0	0	2
f2QQeounhZJ8rGnMKU0JAhQ	2	3	2	7	7	7	1	1	1	0	0	2
fFQVgZ30YH4QeicY5OLoT4g	1	4	5	5	5	5	3	3	3	0	0	2
f6607HCKNsv1WRyKjSnhHgg	2	3	2	7	7	7	1	1	1	0	0	2
f093B2UrvS8lbK6vaJb07dQ	2	3	2	3	2	4	5	6	4	1	0	2
fRxZtKjzwpVUDytShPmUVjA	1	6	1	3	3	3	5	5	5	0	0	2
fULF4jEapyWPOX3kip5QFLg	1	4	1	4	4	5	4	4	3	0	0	2
fDaqxr6TV%2FDg3H9SuI8o%2BdQ	2	3	3	4	4	4	4	4	4	0	0	2
fZSd0QDbo0b7HDao46FG5Uw	1	4	2	2	2	4	6	6	4	0	0	2
fM9gUyMp16dLEYHSMnuTGNg	1	6	2	2	3	2	6	5	6	-1	0	2
f5Ds32kw8fh3VUZPXpvNHAA	2	4	8	7	7	7	1	1	1	0	0	2
ffD7Sx33aYlIPEuxd42TIHQ	1	3	9	7	6	4	1	2	4	1	0	2
f5EmW1xW27ZnhdKKWafnQyg	2	7	3	5	5	3	3	3	5	0	0	2
fsT7K%2BH0kC%2F6s2zm2%2FxHpbw	1	3	3	2	2	1	6	6	7	0	0	2
f6beT1SSpkw%2BRqc2RCLgFdA	2	2	1	3	3	4	5	5	4	0	0	2
fkbjB4Ar951jug4siOjijMg	1	5	1	5	3	3	3	5	5	2	0	2
foJTj32u%2FF4EFnwdxhHS46w	2	3	2	2	3	3	6	5	5	-1	0	2
fcXs4BxQufGK20fS59pdGig	1	4	2	2	2	2	6	6	6	0	0	2
fqrz2jfhyp3qGhgBAi%2FyuAw	1	3	1	2	3	5	6	5	3	-1	0	2
fsMkJzLRUSrGD1mKtxjiceg	1	4	2	4	7	7	4	1	1	-3	0	2
fYVUggsDpaYpbkBw6k9BSRQ	1	7	1	3	4	4	5	4	4	-1	0	2
f9SnxhC9bOtQkRxyglzUz3g	1	4	2	4	4	4	4	4	4	0	0	2
fWTyzygvYPMejqIIQiJRY%2Fw	2	2	2	2	5	6	6	3	2	-3	0	2
frAoByE8MLcjDw3HbY%2FLfyg	1	4	10	6	7	7	2	1	1	-1	0	2
fFvknKXmvNDCpUUNkd%2FPI9g	2	5	1	2	2	2	6	6	6	0	0	2
fJ%2B5jjbNDWyhSoL8PJVxhcA	2	2	9	6	2	2	2	6	6	4	0	2
f4yM08srvyQQT%2Fq52QA6Iug	2	4	2	3	3	4	5	5	4	0	0	2
f%2BR5T%2BrWs8q8Qxh5Xjs5c0A	2	3	1	3	5	6	5	3	2	-2	0	2
f8QV6VE811uzMjXu56%2FMcRA	1	4	3	3	2	2	5	6	6	1	0	2
f0%2FNuSFBspMGnigiiGFujkA	1	7	2	5	5	4	3	3	4	0	0	2
f032RZ1f72TJVcFnGTeWRfQ	2	7	3	3	4	5	5	4	3	-1	0	2
fl4STZmtdk3cIZpKRoGqxDA	2	5	1	3	2	2	5	6	6	1	0	2
fnpaurOFNJW%2FYjK%2FrkVh%2FHA	2	4	3	3	3	3	5	5	5	0	0	2
f33wZuHp0aE5INXyFwro7Uw	1	6	2	5	5	6	3	3	2	0	0	2
fIu3cpa4%2Byv%2BRNcbyG%2FIYtA	1	4	2	4	3	3	4	5	5	1	0	2
fclVbZh5WHAm84noV3LE6VA	1	6	2	5	5	5	3	3	3	0	0	2
fJog%2B4jFD1DnHBPEC3E4MbQ	1	7	3	7	7	7	1	1	1	0	0	2
fxtWvKjTdG8M2A5TyjBd%2FVw	2	7	2	5	5	4	3	3	4	0	0	2
ftvn38F9QVut2JrpChsagmw	1	6	2	5	4	3	3	4	5	1	0	2
fcpPCAYH%2FPI2EeuM%2BFAEqKQ	2	6	1	6	6	6	2	2	2	0	0	2
f1JDpoMd96ItaEoiQeC8Agw	2	4	2	2	2	3	6	6	5	0	0	2
fZJyfTSBC2SAabKXe86t%2FJQ	1	5	3	5	4	4	3	4	4	1	0	2
f7FSvv0SIYZhmfmEU951V6A	1	7	3	6	6	6	2	2	2	0	0	2
fOlwV2HcNmpaCksP%2By3019Q	1	7	1	2	3	5	6	5	3	-1	0	2
f7OEb34kZ7HqgCzFsUN6Bbg	2	7	1	3	3	2	5	5	6	0	0	2
f%2FWoVq7f5cHHp4fquuHIxvg	2	6	3	3	3	3	5	5	5	0	0	2
f56cwxzpMKJdATa5Xhnoiaw	2	7	1	3	3	4	5	5	4	0	0	2
faZeGcq09FJcinS55Eqw7aQ	2	6	2	5	5	5	3	3	3	0	0	2
fnPTVrLFlf%2FQWGBlEF0c4%2FA	2	7	9	4	3	3	4	5	5	1	0	2
f306ogrtEVpEM7y%2B3YoWieg	1	5	3	2	2	2	6	6	6	0	0	2
fSgtE%2Bcj68Pc77rpKveHZdw	1	5	9	4	3	3	4	5	5	1	0	2
f5xmTy4RaaslHxLMD0UCYHw	2	5	1	6	6	7	2	2	1	0	0	2
f1bISSPr8EOkb0eVIGHKUEw	1	7	3	4	3	6	4	5	2	1	0	2
fs1jVAxWmzdLlNPZSNV1f9g	2	7	2	1	1	1	7	7	7	0	0	2
fMVGcnTfkZz%2FZewleOqxKkw	2	4	3	3	3	3	5	5	5	0	0	2
fMJwGXZHiBSytOm1N3lUshQ	1	7	9	7	7	7	1	1	1	0	0	2
fHlf17taUFr44kSdCyttPwA	2	4	1	4	4	4	4	4	4	0	0	2
fmQdJr12S%2FYWfTOF00oHWUw	1	7	2	6	6	6	2	2	2	0	0	2
fKUENLxvIVvI%2B9DlDa6OKgg	2	4	4	3	3	3	5	5	5	0	0	2
fliGzS7maOABHEoQU%2FHQqSA	2	7	2	6	6	6	2	2	2	0	0	2
fHa7Zww41CXf4Atic3vQdDg	1	6	1	5	4	4	3	4	4	1	0	2
fRvK9aE106hqYNkkhQ3B1bQ	2	5	3	5	5	5	3	3	3	0	0	2
f%2BR5T%2BrWs8q%2BzEVyQPrBA6g	1	5	3	5	5	4	3	3	4	0	0	2
f99rzzGC4xiYWlLY%2FG2I8Gw	1	5	3	4	4	4	4	4	4	0	0	2
fb9kkT1aDoHy1waB8k1jx4Q	1	7	2	3	5	5	5	3	3	-2	0	2
ft62zr2BFcHDPNF56XZWdNw	1	7	9	7	7	7	1	1	1	0	0	2
fRpZFBQElwXj279fSizQRJw	1	7	9	6	6	6	2	2	2	0	0	2
fbbAyhok0ZjeJqJeM%2FOBMDg	1	6	2	3	3	4	5	5	4	0	0	2
f1Ve21VpNyH7FWsncJ4bQAg	1	5	1	3	2	2	5	6	6	1	0	2
fNkTX%2F0nrdVIAFACjSnSGgA	2	4	3	5	5	5	3	3	3	0	0	2
fEjSiqr6RU251ClCpBukPnA	1	1	1	2	6	3	6	2	5	-4	1	2
fdTWAFUgsGsb1RYWkoShz%2BA	1	1	2	3	3	4	5	5	4	0	1	2
f2iZ7wrCQiotIezpmNPgHLA	2	1	2	5	6	4	3	2	4	-1	1	2
fIxxlQR6m%2BVu%2FyxmGD%2F18BQ	1	6	3	5	6	5	3	2	3	-1	1	2
ff4b5lAJYZ0IsGfnRTJlkHg	2	7	9	7	7	6	1	1	2	0	1	2
fOBiTopqIQit8BBinfFgAaw	1	6	3	3	3	3	5	5	5	0	1	2
fM2SFCD3nZIInFZyPUbfvxA	1	7	4	5	7	4	3	1	4	-2	1	2
fqdk72N0pKzWAJuvoAS299A	1	6	2	5	5	5	3	3	3	0	1	2
fl4STZmtdk3eh7K4APd0CNA	1	6	1	3	3	3	5	5	5	0	1	2
fDKaYQ3XbmQ7CiHn%2F03basQ	2	4	2	5	3	3	3	5	5	2	1	2
fRxZtKjzwpVWYuF9IpbbTNA	2	7	2	5	6	6	3	2	2	-1	1	2
flx9yRIu6G6xQy1QcA9RI3Q	2	4	2	5	6	5	3	2	3	-1	1	2
f9az%2B6lrAHRNWYNQkyk4J7Q	2	7	1	5	7	7	3	1	1	-2	1	2
ffbwyEYojZ6r1veCaeWrtkQ	1	7	3	3	2	3	5	6	5	1	1	2
fxixitJMWWdtk%2Fi07TH8N1Q	1	7	3	5	4	5	3	4	3	1	1	2
fZJyfTSBC2SBTswwLIUjzEA	1	7	1	5	3	3	3	5	5	2	1	2
fHDc2ynCTq%2FYEciMm0jGRHQ	1	5	2	5	6	6	3	2	2	-1	1	2
fZSGjUN12DR1mlzz6AFm3Lw	1	5	4	5	5	3	3	3	5	0	1	2
f5EmW1xW27ZmnlNygWVJU9A	1	6	1	5	6	6	3	2	2	-1	1	2
fQFv0xA%2F2iVHIZUWSULhj2Q	1	4	1	2	3	4	6	5	4	-1	1	2
fG4YojBcOFUPuH%2BrIrudoqQ	1	5	9	7	2	4	1	6	4	5	1	2
fFt2A5gQlL25bHR8TRr6VOA	1	7	2	3	5	5	5	3	3	-2	1	2
fLxkW5QepwCoJ6SWMTVgUgw	2	5	3	2	2	3	6	6	5	0	1	2
fbfYqqRAAGwaQpiunlkjjJQ	1	7	1	5	6	5	3	2	3	-1	1	2
fjGIB7N3pP0V1ZJuD9te73w	2	4	1	3	3	4	5	5	4	0	1	2
fWpAM83zqzXMyS%2Fp9XvB2PA	2	7	1	1	1	1	7	7	7	0	1	2
fSTEYQ9lBuQiFoHbqz7QrXA	1	7	1	4	3	3	4	5	5	1	1	2
frz6B%2BW7ltRnoYwjuC1MFeg	2	6	1	3	4	4	5	4	4	-1	1	2
f%2Bvr%2BPikZX6Ll%2BFxdDUSoQQ	1	4	7	1	1	1	7	7	7	0	1	2
fANzU0a%2FbO2HsP1Keoy8CuQ	1	5	1	3	5	5	5	3	3	-2	1	2
f%2BMYO7PjKA73iBDXQ0xiHUw	1	6	1	3	3	3	5	5	5	0	1	2
fFvknKXmvNDDJ9z2pO2BolA	1	5	1	5	5	4	3	3	4	0	1	2
fN7RLdfxvAAVnrwArEOmVZg	2	5	1	3	3	3	5	5	5	0	1	2
fdTLNlWqkhLJhCo9hU2QEuQ	2	5	2	5	4	5	3	4	3	1	1	2
fW364LxV0ojnP7Qg3rD869w	1	7	2	4	4	4	4	4	4	0	1	2
fjrtO5h%2B4nBtCh8YOOa%2FwzQ	2	4	2	5	5	4	3	3	4	0	1	2
fPmTu76f36e%2BT%2B0iAnYUYCA	1	6	2	5	5	4	3	3	4	0	1	2
fx5tNOpzFm1b8diHv5Zl3XA	1	4	9	4	4	4	4	4	4	0	1	2
f9jFM9n60M0g4eFLrv0LTLw	1	5	4	1	1	4	7	7	4	0	1	2
fBmQwyiWLPcIOLS910ClyaA	2	6	3	3	3	3	5	5	5	0	1	2
fahU8%2Bqt49Q0qN2pjg0kOzg	1	6	3	7	7	7	1	1	1	0	1	2
fMS1TUGXI01t%2FzxQWP4wx7w	2	6	1	1	2	4	7	6	4	-1	1	2
futMpn3tJ1rc6%2BUl7IMplgQ	1	7	2	5	5	4	3	3	4	0	1	2
ffIvUSyt%2BMF8UmHrC3J3QdA	1	5	2	5	5	4	3	3	4	0	1	2
ft8VMDYn%2FzfBGY1wKBkk5Ww	2	5	2	3	3	4	5	5	4	0	1	2
fCxlzH%2BH1HjqvBxU%2BhmltYA	1	4	10	7	4	3	1	4	5	3	1	2
fYMq6X20qTLAGUGZ6FKJlAA	1	6	3	5	5	6	3	3	2	0	1	2
fmspQ3tG5v%2FwPDbtTbpKHsw	1	3	3	2	3	5	6	5	3	-1	1	2
fj3%2Bp5g5RDtbe5xTNTKbGBA	1	4	1	4	4	5	4	4	3	0	1	2
fV%2FF9AEh4pjJJSQX%2FJyc0bA	2	4	3	3	3	3	5	5	5	0	1	2
ft8VMDYn%2FzfDMYW%2BIitNvdg	2	4	1	4	4	4	4	4	4	0	1	2
fv7qy6FUlK8cKXs0sv5AkCg	1	4	1	7	7	7	1	1	1	0	1	2
feJhNvA8sOIFVOOlcEB2MXw	2	5	2	5	6	6	3	2	2	-1	1	2
ft8VMDYn%2FzfDhT%2B7Fk7IZWw	2	3	2	2	2	2	6	6	6	0	1	2
fmrxFBanfpAyS8hySr92smw	2	4	2	6	6	4	2	2	4	0	1	2
fVyd7Su5Exo8f1Gt4Pxkc9g	2	6	1	4	4	7	4	4	1	0	1	2
fLAzENCOqjQhvsa0hDNB1sA	1	6	1	2	3	3	6	5	5	-1	1	2
fimp6ydTivWqGMfFcwo7hcA	2	7	1	5	5	4	3	3	4	0	1	2
fGW9oa915bR6h0zlr5NQsTQ	2	3	3	3	5	5	5	3	3	-2	1	2
fQChNpgL717HCa8u%2BTlsSMw	2	5	3	5	5	6	3	3	2	0	1	2
fBOy93%2B3OFEXEJ3HSBcXNiA	1	4	9	3	5	3	5	3	5	-2	1	2
f8ceqaSgCheLsgQJditZhdg	2	4	1	2	3	5	6	5	3	-1	1	2
fmtNdXSJLRnELD5jbwLMe%2Bw	2	5	3	5	5	4	3	3	4	0	1	2
f2Tn65VeL8x7MIVYpchQYaw	1	3	4	3	3	5	5	5	3	0	1	2
fwbm3rsK1yMgkmee%2F%2FR8wPQ	2	4	2	5	4	3	3	4	5	1	1	2
fXUpYelUskU2XgLBIgVJS5g	1	3	3	2	3	2	6	5	6	-1	1	2
fgOlY88gMz4RXyoQl6M6Qtw	2	6	2	4	4	4	4	4	4	0	1	2
fV%2FF9AEh4pjJlhnxFt1%2BIxg	2	3	9	6	7	7	2	1	1	-1	1	2
fbEwTtVC5agPpj5HjKCGCNw	2	6	6	3	6	5	5	2	3	-3	1	2
fv3CH%2BP69ghSqhKUG2OuPkA	2	5	2	5	5	6	3	3	2	0	1	2
fMW%2FKmT6MoNtKwhIU0miI6w	1	5	3	4	4	4	4	4	4	0	1	2
f5cS57QhN%2BYGSealaZ1NU7A	2	4	1	3	3	4	5	5	4	0	1	2
fRLL4AnzZP2gPUJCZiGw3LQ	2	5	2	2	2	4	6	6	4	0	1	2
fbsQEa5m29bd3kDpZ6sjIyw	1	5	3	3	3	3	5	5	5	0	1	2
ffhCtVB1yPDq7JpFl7NtibQ	1	4	1	5	3	3	3	5	5	2	1	2
f4ceLUQ%2FT38a6hsWIi51RkA	2	6	2	1	2	3	7	6	5	-1	1	2
fE2jI1wB87uLNZ0yn78i2RQ	2	6	3	4	2	2	4	6	6	2	1	2
fbwLjFaCTssAeb3WyCsv8CA	2	5	3	5	5	4	3	3	4	0	1	2
fiJuZGeyTt6lpHo8KStbJhg	2	4	1	3	3	4	5	5	4	0	1	2
fRqCeHqwd9xn%2B3SmZVMbQXQ	2	5	3	3	3	5	5	5	3	0	1	2
f9Q6NxsEYP6gwKhftQ8K%2FIA	1	5	2	3	3	3	5	5	5	0	1	2
fX6s9LkWYTx4VA3iVZ5qi5g	2	5	1	3	3	4	5	5	4	0	1	2
fgGaaaLTUq3hi0bSbkDA8JA	1	3	9	4	4	4	4	4	4	0	1	2
fcDKvXZK%2FkQCjVPgCmiACbQ	1	4	8	5	6	6	3	2	2	-1	1	2
feFFZvBUDecbBSVE2y9cqoA	1	3	2	3	2	4	5	6	4	1	1	2
fxkDDqCg0O%2BQj6yKlpEC3KA	2	3	1	1	2	3	7	6	5	-1	1	2
fj79W1xZ8qW377wflKbTVqg	2	3	1	1	7	7	7	1	1	-6	1	2
fyHC1UrT9VmLEPAqQop4sGw	2	2	2	4	4	4	4	4	4	0	1	2
fUKYQkNwr61GiemsJCjIQcw	1	3	3	4	4	4	4	4	4	0	1	2
fZoFTZ4J0i8BiJ2llyRYazQ	1	3	3	2	2	1	6	6	7	0	1	2
f0wqNGFs%2BcPZCDjvQkesrHQ	2	2	2	3	5	5	5	3	3	-2	1	2
fFz6CbIwB%2B5ktdaIF9BJ4eg	2	2	1	2	2	2	6	6	6	0	1	2
fFBrOCl5RhTwAajpdv1yGMA	1	2	1	3	3	2	5	5	6	0	1	2
fSge%2B8F6j4U7l5zzkeCVlqQ	2	3	3	4	4	3	4	4	5	0	1	2
f4ni9SzkHXGxKQyp8Po7e6Q	2	6	3	5	5	5	3	3	3	0	1	2
fIER4nXY5A8LFUg4wtEWGdQ	1	3	1	3	3	2	5	5	6	0	1	2
fS5fydITgF%2BzVLEMNS7uE6A	2	4	1	5	5	4	3	3	4	0	1	2
fCStDeEQq0hch5UFL96U3Zw	2	3	3	2	1	1	6	7	7	1	1	2
fEPgAHIjMe5SEYEd1V5RoAA	1	2	1	2	1	2	6	7	6	1	1	2
fcbYI83sKTKwQ7L4sm92h6g	1	7	5	3	2	2	5	6	6	1	1	2
fZPdokBlJA9%2BW1cUzDZqVTg	2	7	2	6	6	5	2	2	3	0	1	2
fNyuFSF6vJRP%2Be7g6vsmFKg	1	7	2	5	6	6	3	2	2	-1	1	2
fj20QkXhG%2Flg%2FGK%2FCSyIcZg	1	6	9	4	5	5	4	3	3	-1	1	2
f0JRdlSOZJzgON9s786S91Q	2	7	1	5	5	5	3	3	3	0	1	2
fT10gdAYH96Gb%2BDHPQpNDMg	2	5	2	5	5	4	3	3	4	0	1	2
fYzelihfQuJ7GC%2FaT91gXNw	1	6	3	3	4	3	5	4	5	-1	1	2
fCL3pEvEx2qeVNmid3m7AnA	1	7	3	1	1	3	7	7	5	0	1	2
f5B98q8g%2BWQb8wqOXzfZdCg	1	7	1	3	3	4	5	5	4	0	1	2
fdhBdyzNoZRzMbMUu6QMvCA	1	7	1	6	6	6	2	2	2	0	1	2
fSpytuN02E%2F26HDuBxZB7YQ	1	7	9	4	3	3	4	5	5	1	1	2
fIXLCpnEmszeAgnJ3spm6Wg	1	7	1	4	5	6	4	3	2	-1	1	2
fDsd3D6J3I0Igfq%2FkQ2ptiw	1	6	2	6	7	7	2	1	1	-1	1	2
ffbm6eq%2FhM%2BLl%2FCvmCnVB3A	2	7	1	6	6	6	2	2	2	0	1	2
fw4tcTCnZrb2ryrvCBIO19Q	2	4	2	3	3	4	5	5	4	0	1	2
fllhSbEy9CgMHdAHlPxotCQ	1	4	3	3	3	4	5	5	4	0	1	2
fp9EvTTf91zr8rDBwMc%2FvSA	1	5	2	3	2	2	5	6	6	1	1	2
fFMtDsWEXBGkOn7z5%2B2VF2A	1	6	2	6	5	4	2	3	4	1	1	2
fDjJQygqJVuiPqwCoL1E1kw	2	6	9	6	6	6	2	2	2	0	1	2
ftwS1GKfhPtncSKIiuycgCg	2	3	4	5	5	5	3	3	3	0	1	2
fCMLpVOn54IlVXtIxidfRcQ	1	5	1	2	2	2	6	6	6	0	1	2
ffe3Sl56%2BFBezVJfbvKjbig	1	5	1	5	5	4	3	3	4	0	1	2
fKN%2FqW6peLE69peFmNmjwtA	1	5	3	2	2	3	6	6	5	0	1	2
f6fqCCt%2FyS%2B97Aof7cZVhWg	2	7	9	7	7	7	1	1	1	0	1	2
fn1dguyRkt7osOyFeXMjGYg	2	6	2	5	5	6	3	3	2	0	1	2
fXZZMHgAqJMSXQSgBC8GOQw	1	4	1	1	1	1	7	7	7	0	1	2
fQcp%2FaHxVMI0U%2BAMP5YeSjQ	1	3	9	3	2	3	5	6	5	1	1	2
fN8EFajVe4PieBmuvRUYd7w	2	5	2	3	3	4	5	5	4	0	1	2
ftkYOEgdkErbtmiLgexOsHw	2	4	2	5	6	7	3	2	1	-1	1	2
f3PmGb2stDF7NyH3J2L3nvA	2	7	3	1	1	1	7	7	7	0	1	2
fCu1pfKm9fVCiykj62Qh0Gw	1	6	2	5	4	4	3	4	4	1	1	2
fE4NmQfrIWXqfsjD3L33n6Q	2	6	1	3	3	4	5	5	4	0	1	2
fO8Y91JjYVH%2F4AWs9l7bpDA	1	6	2	7	7	7	1	1	1	0	1	2
fmE7st8CPazjEM96Tuhp%2Fhw	1	6	3	3	3	2	5	5	6	0	1	2
f5B98q8g%2BWQbfTdeMeQW1lw	1	2	1	6	6	6	2	2	2	0	1	2
fnDhC%2FE2qUiKy9%2Bl6z0i%2FdQ	2	5	3	3	3	4	5	5	4	0	1	2
f99d0KETor5JMb2V8aL6%2F3w	1	3	2	1	1	3	7	7	5	0	1	2
fcbYI83sKTKz5ZNs%2BFAy2NQ	1	7	2	2	2	1	6	6	7	0	1	2
fg3YajdMJLHgmoueC1sZ1ZQ	1	3	1	3	3	4	5	5	4	0	1	2
feudt0DGS%2BAjoCxIMqLmGiA	1	3	3	4	4	4	4	4	4	0	1	2
fC7JPe0xmYjwBWQVtELElxw	2	3	9	3	5	3	5	3	5	-2	1	2
fK6hTWid7PWZf4jDLBafHcg	2	3	2	3	3	3	5	5	5	0	1	2
fGsadjGwsDd5sjY0enQTJSw	2	3	4	3	3	3	5	5	5	0	1	2
ffj69vc5cCf%2BWcoonSEjLSA	1	3	2	4	4	4	4	4	4	0	1	2
fKGh2hBS3zbls7eUHQBFWzQ	1	4	2	5	5	4	3	3	4	0	1	2
fC7JPe0xmYjy8gLycoydtmw	2	4	3	4	4	4	4	4	4	0	1	2
fFqsSJk99iuJjJx51msSehQ	2	5	8	3	3	4	5	5	4	0	1	2
fO8Y91JjYVH%2F9xA4ZdGaPmg	2	4	2	3	3	5	5	5	3	0	1	2
fkizlu7fwOMbFP0TzunWbxQ	1	7	2	5	5	3	3	3	5	0	1	2
fsqs082yP2F5Q1EZgrxpAiA	1	4	2	3	2	3	5	6	5	1	1	2
fGeA56K3kskDPKTkgToW1FQ	2	5	3	5	5	4	3	3	4	0	1	2
fPnEuDqNyWS9pj%2BTl%2FA6o7Q	2	3	2	3	5	5	5	3	3	-2	1	2
f1inNtiwmEKkxQPIpD1pRPQ	1	3	1	4	4	4	4	4	4	0	1	2
fEwl6MqmZ02l%2FgCZ%2FIMSoNQ	2	4	10	5	6	7	3	2	1	-1	1	2
fWKQzo0jjFLLlXabZ4aU%2F%2BA	1	4	2	2	4	2	6	4	6	-2	1	2
f3R3b22w4aS80OxsNkh2VwQ	2	3	9	4	4	4	4	4	4	0	1	2
fiT2XoUZtyAhLYcS%2Bhg1nwA	2	4	1	1	1	2	7	7	6	0	1	2
fVoJKj7EIFVItmfAP3c77KQ	2	2	10	7	7	7	1	1	1	0	1	2
fw4tcTCnZrb31ceKaBdiQxA	1	4	2	3	4	3	5	4	5	-1	1	2
f2x4pyvC7sCCYV04MnsajvA	2	2	9	4	4	7	4	4	1	0	1	2
fYqONyyKmYCPa4JY14KdXhw	1	3	6	3	1	1	5	7	7	2	1	2
fDKaYQ3XbmQ7Q%2ByvyCgYLdg	2	2	2	3	3	4	5	5	4	0	1	2
fFpea7HPF9UUBiC6Q1U8vwQ	1	3	9	7	7	7	1	1	1	0	1	2
ftztp3bP%2FqqIaWCzn8VTdOQ	1	2	2	3	2	3	5	6	5	1	1	2
fs%2BWnw5eiF9DLKnnfhI2d7g	2	3	9	2	2	3	6	6	5	0	1	2
fptOxO7q%2BR2dObfwhYCszgg	1	3	2	3	3	4	5	5	4	0	1	2
fmE7st8CPazizGD9gu6FeSA	2	3	9	7	4	7	1	4	1	3	1	2
fRtYMZi0G3q0g%2BqMaPFHMvA	1	6	1	7	7	7	1	1	1	0	1	2
f6uj7J5pT%2B40dVP719aMomA	2	3	3	7	1	1	1	7	7	6	1	2
fT4zNoH1eD7fCewG9P0n9FQ	1	4	2	3	3	5	5	5	3	0	1	2
fVdJ6%2FNmhXwgxNe%2BulLrLLg	2	3	3	3	2	3	5	6	5	1	1	2
fAz3qBpkZLLJmuulaaZf%2FMQ	2	5	2	3	3	4	5	5	4	0	1	2
fXDuaP%2FiXwfUuiBUuA58Gww	1	5	1	5	5	4	3	3	4	0	1	2
fK7NCspxuuzwQDfuXL4%2F5ig	2	7	5	3	3	3	5	5	5	0	1	2
fKPgv4meK2%2BDSCvnrjGXrVw	1	7	3	5	5	5	3	3	3	0	1	2
f1JDpoMd96It4gOEb47XkLQ	2	5	3	3	3	3	5	5	5	0	1	2
fp9EvTTf91zrce8TgnN1r5A	2	7	9	5	5	5	3	3	3	0	1	2
fWTyzygvYPMfaNURTlPfv9Q	2	5	2	5	5	5	3	3	3	0	1	2
f6YUW%2B3uTS48lMvvZ9fHuiQ	2	7	3	5	5	5	3	3	3	0	1	2
fPH%2BGQylC86cNJNhg1VsdLQ	2	6	10	6	6	6	2	2	2	0	1	2
feUdvWB7ycV8Lu54bnAOCLw	1	6	3	5	5	7	3	3	1	0	1	2
fkqvijgZO20XtBMBwHnuxJQ	2	5	2	5	5	4	3	3	4	0	1	2
fhMJXiSv5Qb1kYwpTL6oDkw	2	7	3	5	5	4	3	3	4	0	1	2
fUf1pN3Ui4XMYq1j7EuDobQ	1	5	2	3	4	4	5	4	4	-1	1	2
fnl8MObaTR1tldEBwUN4XUQ	1	5	10	4	3	3	4	5	5	1	1	2
fBuEsZ7ckx3Y7Jw8oES%2BGuw	2	7	2	5	3	3	3	5	5	2	1	2
fSY%2FeT4sgCXSNSL6flrmRug	2	5	3	3	3	4	5	5	4	0	1	2
fWlshHaUitR0P53SHScZWCA	1	7	9	7	6	6	1	2	2	1	1	2
fpdsJQPdx88zlw7TBHu%2F0SQ	2	4	1	3	3	4	5	5	4	0	1	2
fwEquLPlt93z0TmxnTa%2BTUA	2	6	8	6	4	3	2	4	5	2	1	2
fZPdjci8SoxFyJjL9Rl6Aww	1	5	1	3	3	4	5	5	4	0	1	2
fOafzZSaGm0pJv0EfYN2bzA	2	6	3	1	3	5	7	5	3	-2	1	2
fUCHJ7vYWG%2Br25btwEpHqvg	2	7	3	5	5	3	3	3	5	0	1	2
fRtYMZi0G3q1Vb8FA6d%2B5fg	1	4	9	3	4	5	5	4	3	-1	1	2
f6607HCKNsv2hXEnL1fW6Kw	1	7	6	2	2	2	6	6	6	0	1	2
fzljT4ySrQ0bgdSUtVlqYKQ	1	6	2	6	6	6	2	2	2	0	1	2
fltwL4fF%2BD%2FXNqO%2BTUbMz1w	2	7	1	5	5	4	3	3	4	0	1	2
fDaqxr6TV%2FDg8%2BZplMzRzVw	2	7	2	5	3	3	3	5	5	2	1	2
f8f67XnulMiXhCJT8XODq7g	2	6	2	3	3	4	5	5	4	0	1	2
ft62zr2BFcHAYOZWZue27kA	1	6	2	6	3	3	2	5	5	3	1	2
fjXX7igp6obmMX6fYiqk2xw	2	6	9	4	4	4	4	4	4	0	1	2
fa5O00RN2o6IVoLBZeSEaCw	1	6	3	5	5	5	3	3	3	0	1	2
fAhVeDmz4xzv2iSXRrcTOmQ	2	1	7	5	4	4	3	4	4	1	2	2
fUW5bCvMXZtDIh8nmdCM1mA	1	1	1	5	6	5	3	2	3	-1	2	2
fgXBr%2FBjrFDFbEFuGCq9skA	2	1	3	2	2	4	6	6	4	0	2	2
f1inNtiwmEKkwqZpRydCI%2Bg	1	7	1	3	2	2	5	6	6	1	2	2
fFPTcthc5ToYOknvVvRQX%2Fg	2	7	3	4	4	5	4	4	3	0	2	2
fSTvKH7k5Tudv5mMfodBzVg	1	7	1	3	3	3	5	5	5	0	2	2
f9N%2BfVTxyQB442BAsLC%2FTSQ	2	7	2	3	2	3	5	6	5	1	2	2
fIvDme9qwwbBvTRrNy3tEug	2	6	3	3	3	4	5	5	4	0	2	2
fXo5pIMN04Rya%2BtiWaChWdg	1	5	2	5	5	6	3	3	2	0	2	2
fQ9fKKuxggtpy9p5nDH2N3w	1	6	1	2	2	4	6	6	4	0	2	2
f5A4tJ3uLqsAJXzliR9c1CA	2	7	1	5	5	5	3	3	3	0	2	2
fl4STZmtdk3fKz%2F%2BLyAOzEQ	1	7	3	2	2	4	6	6	4	0	2	2
fSTEYQ9lBuQhCNKimthtXOg	1	6	3	6	5	3	2	3	5	1	2	2
f%2F6kVGOS2BtNwL%2BNwxH5lOg	2	6	3	5	4	5	3	4	3	1	2	2
f6fqSv1%2FtyCvnRplvbg1xIA	2	4	2	2	2	2	6	6	6	0	2	2
fVLCNL7jyEMdfbJ3SoROg%2FA	2	4	3	1	1	1	7	7	7	0	2	2
fLMShkA1q3%2F%2F5%2BT01bNUtiA	1	6	2	5	5	5	3	3	3	0	2	2
fpHMHECiQJw9W5ZrCLRq2QQ	1	4	2	6	6	6	2	2	2	0	2	2
fP7y3NwTiHeF3tx3TdPSJFQ	1	5	1	3	3	4	5	5	4	0	2	2
f%2BmzBmI79fHODW7NG0chfGQ	2	5	1	1	1	3	7	7	5	0	2	2
f5iUx0EgrFej%2BhkjiVWKTEg	2	5	2	3	3	4	5	5	4	0	2	2
fensh78holwsOwCWNxNf3og	1	6	2	3	3	5	5	5	3	0	2	2
fMIqs%2B6uTExzvEOTeQtLUpQ	2	6	2	4	4	4	4	4	4	0	2	2
fcziAHoDo8AqOw8briTgJgg	1	3	2	2	2	4	6	6	4	0	2	2
ffYwYa%2BBOkfttWXpee3jsRQ	2	4	1	3	3	4	5	5	4	0	2	2
fing8%2Bwe0b4%2B1t5BElasdgA	1	6	2	2	2	2	6	6	6	0	2	2
f0G42RpIPhm6J2L4VX9Er5Q	2	5	3	7	6	4	1	2	4	1	2	2
fnzKlhNLCD%2BqLy%2F%2FeLR3ALg	1	6	6	3	3	3	5	5	5	0	2	2
f883FoHaEms5wjpHIlLRgUQ	1	3	3	6	7	7	2	1	1	-1	2	2
fXyeCoiU%2BBOMflebsjHQ%2FBA	1	6	1	5	6	6	3	2	2	-1	2	2
fnHfA6WBZv4hE7LPpeGhiZQ	2	7	2	4	4	4	4	4	4	0	2	2
fftxmGFl5K%2BaYSGrxJWRJ%2FA	1	3	1	2	2	2	6	6	6	0	2	2
fzjstRbiR9Xq015gjTcm9pw	1	3	3	4	4	2	4	4	6	0	2	2
fafRKMmeNuVj%2Fwu1cw2fiMQ	2	4	2	5	4	3	3	4	5	1	2	2
fK0j2OpnOTDpITgOEq6il8A	2	6	9	6	6	4	2	2	4	0	2	2
fX6s9LkWYTx5oZtxqhUcgVw	1	6	2	4	3	4	4	5	4	1	2	2
frxqJ4Uyxu7IOgWx2U7zgzg	2	3	2	3	3	3	5	5	5	0	2	2
f14ILipAwP7Z9X9AXBU99Lg	2	5	9	4	4	4	4	4	4	0	2	2
fVzhSuYTY2FwMCyBOh59igA	2	3	2	5	5	4	3	3	4	0	2	2
fjYEip5y4GTO%2Bftn7ANV0pg	1	5	2	5	5	5	3	3	3	0	2	2
fhOF1W4%2Bcg4UZs1cbchGrEw	2	6	2	5	5	5	3	3	3	0	2	2
fK%2F3gmToZBRwVLF8%2Bp%2B76FA	1	5	2	3	3	3	5	5	5	0	2	2
fVA7OSr15H%2BY%2FoSbYgzhzZg	1	3	3	3	3	3	5	5	5	0	2	2
fEi0LSi6K0hSgdhTr8jrKDA	2	3	2	3	5	5	5	3	3	-2	2	2
f2u7TKrR3xTW2yek5ElPE%2Fg	2	4	3	3	2	3	5	6	5	1	2	2
fM9wW7x%2BbjBAtznvpnI8vxQ	1	5	9	3	3	3	5	5	5	0	2	2
f0wqNGFs%2BcPb7nDTeGi6SSA	1	4	1	2	1	2	6	7	6	1	2	2
fyl0XpmvwrnvbW9EOZq54rQ	2	5	1	3	2	2	5	6	6	1	2	2
fWTUkKr7wUr7GqF0i0WyIIw	2	3	2	5	6	7	3	2	1	-1	2	2
fa5OOGo3tJUAgHPkNb%2FL0bg	2	5	1	5	3	3	3	5	5	2	2	2
fy4RrjYW94D6Vx3kXf%2FijQg	2	3	3	5	6	4	3	2	4	-1	2	2
fhKP8gxm5uvwpI6LVJNSt%2Fw	1	4	1	4	4	3	4	4	5	0	2	2
fwl3X8OuAaZaCj7VxqD3M7A	2	5	3	3	3	3	5	5	5	0	2	2
fW34gCQ8CazUaSifAw3db2w	1	4	1	2	1	2	6	7	6	1	2	2
fVA7OSr15H%2BbzPft84izf7A	2	5	3	5	5	5	3	3	3	0	2	2
fvb8haNNyhOQBEwcaucl%2Bkw	1	7	4	1	2	4	7	6	4	-1	2	2
f9jFM9n60M0h8cxP3%2FXbuhw	2	3	2	2	3	5	6	5	3	-1	2	2
fiJuZGeyTt6mfP5GapxgFhQ	1	2	2	3	3	5	5	5	3	0	2	2
f9aCnuX4Pap9x%2FFox7deMlg	2	7	3	5	5	6	3	3	2	0	2	2
fjrg%2F4d4VQ1MoKjw%2FNp2liw	1	4	1	2	2	3	6	6	5	0	2	2
fQIjeDgfqDQogp%2BhRoYgSFQ	2	5	3	3	3	3	5	5	5	0	2	2
fbBWndpS24B1oQe8QIuhGgQ	1	5	3	3	4	4	5	4	4	-1	2	2
fcjFuRp4mIkT1GPPOoaEhdw	2	3	5	1	1	1	7	7	7	0	2	2
f5er6ixvYXrj86%2FySaRCdYg	2	5	1	3	3	3	5	5	5	0	2	2
fk2%2BN9itWKJuiy8BcXZU%2BOA	1	7	2	4	7	7	4	1	1	-3	2	2
fd1Sk5nwOMLtnV6Ye4qXtcQ	2	3	3	3	3	4	5	5	4	0	2	2
f5TRxMuvmkk7f%2FMg4j3VMIQ	2	4	3	2	2	2	6	6	6	0	2	2
fTiuuQh8iIZ1s%2ByoTSZf3EA	1	4	1	2	2	2	6	6	6	0	2	2
fTgq2TlLNNlSGTKNITRJPog	2	2	9	4	6	4	4	2	4	-2	2	2
fchfCJgbQkbXi%2Fal%2B7nRslg	2	3	2	2	1	3	6	7	5	1	2	2
fQbagu95IogMYF1YJPOXv8g	2	2	1	3	3	2	5	5	6	0	2	2
fVSRRIxRCnXndG2t8IN2SGg	2	4	1	5	5	3	3	3	5	0	2	2
fdmNipL%2FD0%2B02CkctVTzbnQ	1	2	3	4	4	4	4	4	4	0	2	2
fSUqN1t4oAlZlCip5VA6pxg	2	3	9	6	6	6	2	2	2	0	2	2
f%2BUrr1bRvUiDs9P7EiSCK6A	1	2	4	4	4	4	4	4	4	0	2	2
fprPmC1%2FFsnLMFx2xu4j5WQ	1	6	3	3	4	4	5	4	4	-1	2	2
fDzv%2F%2FNWtrtE34hRHZfxE4A	2	4	1	1	2	3	7	6	5	-1	2	2
f6fqSv1%2FtyCtNn3iTlsypBg	2	2	3	3	2	2	5	6	6	1	2	2
f9q1yFRcMNoQbKSItewSnIA	1	2	4	5	4	2	3	4	6	1	2	2
fW%2BQq9PVAIFsbxNzs5oAfGw	1	3	9	7	7	7	1	1	1	0	2	2
fNi1U9oama4hHfD0JMzS1Ww	2	4	2	2	1	2	6	7	6	1	2	2
flL1%2BhK0izAL0MUrWbZCvJw	2	7	2	4	3	3	4	5	5	1	2	2
fjgZyGc97Y%2BikW85wRwTikw	2	3	3	3	3	4	5	5	4	0	2	2
fyN3UVuH9Z%2B1KTfEkcBmoPA	1	3	3	5	4	4	3	4	4	1	2	2
f60WyJ6bJ2Y%2FzJd1Zw40dOw	1	3	5	1	2	2	7	6	6	-1	2	2
f9jFM9n60M0gp1sm72xcakg	2	7	1	1	1	2	7	7	6	0	2	2
f98DVivpTikwOpfQYcsg1Fw	1	3	1	2	1	2	6	7	6	1	2	2
fTCM8%2BTaAQoZ3rXTOA5ZXpA	2	4	3	5	7	7	3	1	1	-2	2	2
fF5RH1GP0VHfO4r969yfjdA	1	4	3	6	6	6	2	2	2	0	2	2
fnHZZ2JC62bgsit9lgQiiiA	2	2	10	7	6	7	1	2	1	1	2	2
fsgGy6chSFcIK5ojNVP3OrA	1	2	1	6	6	6	2	2	2	0	2	2
fGUjkdZnrWvYUCiUF150gAQ	2	6	3	4	3	3	4	5	5	1	2	2
fntKDXVtDhoTxJ89SrvRWrg	1	5	3	3	3	2	5	5	6	0	2	2
fKXIMRdI2w8O4d1KDlJkiig	2	5	1	4	7	4	4	1	4	-3	2	2
fNkOYr%2FND%2B6jPLT9mE9F3%2Fw	2	5	1	6	6	3	2	2	5	0	2	2
f9N%2BfVTxyQB6VfinevVfdxA	1	5	3	3	3	3	5	5	5	0	2	2
fmVM8GBy35IbuIPXmPJ9ozw	1	3	3	2	4	4	6	4	4	-2	2	2
fKLICELR0JDFOarVrBpcxRA	1	6	2	7	7	4	1	1	4	0	2	2
fp8oQe32flbwvzaSSVvBQfw	2	7	2	5	4	4	3	4	4	1	2	2
fhp7Kdtbfq8XWGXrvsQLKmQ	1	4	3	3	2	3	5	6	5	1	2	2
fsRHYX9U3YTXsi0N3eHj91w	1	7	2	5	4	3	3	4	5	1	2	2
fIxxlQR6m%2BVsqAgc8J05P3g	1	7	3	6	6	6	2	2	2	0	2	2
fhJH8mV2%2FuU6sKSxlvyvovg	2	7	2	5	4	3	3	4	5	1	2	2
fxt%2BOL2OEp2bElzr1s4NnLw	2	6	2	2	1	2	6	7	6	1	2	2
fyGrIDsZQiQHlzdDI7CkEHg	1	7	2	1	3	3	7	5	5	-2	2	2
fQcp%2FaHxVMI1QGPRZPewaWw	1	6	4	4	4	4	4	4	4	0	2	2
fu4T6GfouvuGX4UJzRa5vgA	1	6	3	3	2	3	5	6	5	1	2	2
ffediCBjjm18KrSE20NB69Q	2	7	3	3	3	4	5	5	4	0	2	2
faZeGcq09FJc9Il5UsAhzaw	1	5	2	3	3	3	5	5	5	0	2	2
fFpea7HPF9UX2bS4JzlI0Hg	1	6	3	3	3	4	5	5	4	0	2	2
fO8Y91JjYVH%2FBr%2BHXiuAj%2FQ	2	5	3	3	3	3	5	5	5	0	2	2
fQeJx24oW8aFHeGhP7em3Vw	1	6	9	3	3	3	5	5	5	0	2	2
fJHJ6rbaWVTJXHhcp7EyJbQ	1	4	3	1	2	3	7	6	5	-1	2	2
fFrS%2BhSRybu%2BUKtEUacfd2A	2	6	1	3	3	4	5	5	4	0	2	2
fsMkJzLRUSrFEquErI4ZLbg	1	7	3	3	3	4	5	5	4	0	2	2
fgCpWBWrCBILM8aEeorb1Aw	1	4	2	3	3	3	5	5	5	0	2	2
fGsadjGwsDd4sNlqGAJ9RkA	1	6	2	5	5	4	3	3	4	0	2	2
fOpnUjOMxjotwjkDfRU2wUg	2	7	3	6	6	4	2	2	4	0	2	2
f0%2Bko4AzHLZpTXErgShuWnA	2	7	3	4	3	3	4	5	5	1	2	2
fMIeVTpuDnBFmFKjnZ0pVDw	1	4	2	3	3	2	5	5	6	0	2	2
fdFSGqJwdix7KdbSkuSbl8Q	1	5	1	3	2	2	5	6	6	1	2	2
fO8Y91JjYVH%2FmYX8pNIEKeg	2	4	2	3	2	2	5	6	6	1	2	2
fTIUnaMBiXAsJ8R8Zk%2BAZfg	1	7	3	5	5	3	3	3	5	0	2	2
fQ79uMPA%2BnJDVBaI3wzby8Q	1	6	2	3	3	5	5	5	3	0	2	2
ft1rGS4Qov%2BOMGPclI8lERQ	1	4	9	7	6	4	1	2	4	1	2	2
fx3EXvyMgmOx21C5UWGAynQ	1	7	1	5	5	5	3	3	3	0	2	2
fyvRgFkIYjtMsijBN4C92gw	2	6	3	3	3	4	5	5	4	0	2	2
f093B2UrvS8l1RL1S7NWh7g	2	3	3	2	2	2	6	6	6	0	2	2
fa5O00RN2o6LjCjVPHL0QDg	2	4	9	5	6	6	3	2	2	-1	2	2
foBUVIjxUUprSk2d3QrqwOg	1	3	2	2	4	4	6	4	4	-2	2	2
fCcUaYk8E56enw7%2BKuSKI%2BA	1	3	2	7	7	4	1	1	4	0	2	2
fih8E6D096Iscy7Nte47Z9g	1	4	1	1	1	2	7	7	6	0	2	2
fMSPvL0Zd5wA0z4H%2FwdP2Sg	1	4	4	2	2	1	6	6	7	0	2	2
f2JDG8tzdCXJu2XqwVerSjQ	2	7	2	4	5	4	4	3	4	-1	2	2
fbu6HgsdbyV9FsaTR35ZZAg	2	4	3	1	1	1	7	7	7	0	2	2
fsRHYX9U3YTVudtRPa3XUcw	2	3	1	3	4	4	5	4	4	-1	2	2
fRaYZ6%2FQatmSn%2FWSL5CK2AQ	2	5	9	5	5	4	3	3	4	0	2	2
f1dkYarEl%2FMfzmUbQGFvBRg	2	3	1	3	5	5	5	3	3	-2	2	2
fl2cQDIfDQ%2F2VtoA3i7DlmQ	2	3	2	3	3	4	5	5	4	0	2	2
f%2Bvr%2BPikZX6J1k5%2FjpjAQIg	2	4	1	3	3	3	5	5	5	0	2	2
f8QV6VE811uxQFvPB5RdMcw	1	5	1	5	3	3	3	5	5	2	2	2
f2rvm4NXDLGwA%2Fkibb%2FLa%2Fw	2	7	9	4	7	7	4	1	1	-3	2	2
fueXzUXdE45a%2F5%2BIRbgMrjA	2	4	2	2	2	4	6	6	4	0	2	2
fqG%2FbVrMratiBWdVUvQE5QA	1	7	9	5	5	6	3	3	2	0	2	2
ftAuTsz6bz%2FmObehBumlCYA	1	4	3	4	4	3	4	4	5	0	2	2
fKXIMRdI2w8NTF5M8F7uWbQ	1	3	5	3	4	5	5	4	3	-1	2	2
fi9DuOr%2ByBmf5AndmFTLYgA	2	3	3	6	6	3	2	2	5	0	2	2
frCeqxo74ruCASxRBcUf%2B2A	1	7	3	3	3	3	5	5	5	0	2	2
fXKpY0eXL5K36bA4bggrPsg	1	4	9	7	6	6	1	2	2	1	2	2
fXrqBdPyxpBFUF2IQmwOY7Q	1	3	2	3	3	3	5	5	5	0	2	2
fctVGq1k245frAFa0fPgWvA	2	3	1	3	3	4	5	5	4	0	2	2
fXo5pIMN04Rxsu5RJg8W%2FUQ	2	3	1	3	3	3	5	5	5	0	2	2
fFQVgZ30YH4RDOcMJ44oKQQ	2	7	9	3	3	4	5	5	4	0	2	2
fUwyzk1xKtNEq0a8XZmLgiA	1	5	9	6	7	7	2	1	1	-1	2	2
fZSGjUN12DR16uU%2B8mqlaKQ	1	3	2	5	5	4	3	3	4	0	2	2
flu9R8crP%2BrVrIAzXtAuSTQ	2	4	2	1	2	4	7	6	4	-1	2	2
fhPqAIhIr8zKms2xrM64%2BXg	2	2	2	5	5	4	3	3	4	0	2	2
f6Y6PxKKbWICsylHUoWi7aQ	2	2	2	3	3	4	5	5	4	0	2	2
f9XtNMwg8hx4vDAlyTPH79w	2	4	2	5	3	3	3	5	5	2	2	2
f3c8Iov6GNAU1IJVxMBT2jQ	1	2	2	3	3	4	5	5	4	0	2	2
fAqKzgA3G9EJHMfyEHh8BQg	1	4	2	6	5	4	2	3	4	1	2	2
f4e7YsPunN%2FScIEeNjm4k1Q	2	5	3	5	5	4	3	3	4	0	2	2
fYtrA2xA3qxBdMWTHyd1iMg	1	6	3	3	3	4	5	5	4	0	2	2
fSgtE%2Bcj68PejYWMN8%2F4O2g	1	4	2	6	6	7	2	2	1	0	2	2
fhTZbqJG9paX0rFmEYSsxuw	1	6	1	2	2	5	6	6	3	0	2	2
fvsVnfa10KlvVCVWtjMSjzg	2	3	2	3	3	2	5	5	6	0	2	2
fv8W4DrDDQpETwGGw5B5pnA	2	2	3	3	3	4	5	5	4	0	2	2
fJVY5yvs5GgX5IOPaIxKPaw	2	2	5	3	4	6	5	4	2	-1	2	2
fwCILdr5vUD7NCjamLdErIQ	2	2	2	3	5	6	5	3	2	-2	2	2
f6fqCCt%2FyS%2B8dG6AQKbJ%2B8A	2	3	1	1	1	1	7	7	7	0	2	2
fNyuFSF6vJRMKJAevgNflJg	1	3	1	3	3	3	5	5	5	0	2	2
fQIjdf44boZKmF61u%2Fgw7PA	2	2	6	3	5	3	5	3	5	-2	2	2
fRpZFBQElwXjfWh7TVwmVbg	2	5	1	3	3	4	5	5	4	0	2	2
fobNlyvcyqgVhS%2F2WGoGQqw	1	6	3	7	7	7	1	1	1	0	2	2
fnycdgf9OswmMedl5Nuoqhw	1	7	2	2	2	2	6	6	6	0	2	2
fEtFrhGaT0ZF0oNW0oimr%2BA	1	6	9	3	4	4	5	4	4	-1	2	2
fJWvFWx6%2Fx6M9FgHctL%2F84A	1	3	4	3	3	3	5	5	5	0	2	2
fyFaLCI7jhA74mUa1qTxg5g	1	7	2	5	5	6	3	3	2	0	2	2
fGruGwIF3JVOZckt0ao8DMw	2	6	9	6	6	6	2	2	2	0	2	2
fIf9d6edgYxpxDn4rl7O5Sg	1	4	4	5	3	3	3	5	5	2	2	2
fl2cQDIfDQ%2F3zScPPrqNiaw	2	7	3	5	5	4	3	3	4	0	2	2
fDlKdJhxSPdWqZBrbLLiRlg	2	7	3	3	3	2	5	5	6	0	2	2
f%2BswgxMDFly5na7xn4YMGxg	2	6	1	4	3	3	4	5	5	1	2	2
f1h2whRhNy9q6mmGNQJbL%2FA	2	7	3	2	2	2	6	6	6	0	2	2
fi9DuOr%2ByBmcvleRdk%2F4R6A	2	7	9	5	2	2	3	6	6	3	2	2
f5gJJf1pyUZ%2FgwCP88LltrQ	1	7	9	4	4	4	4	4	4	0	2	2
f1jWNdMOX%2FYQLXqqVEjwtZA	2	4	1	5	5	4	3	3	4	0	2	2
feAsBwlc1BZIpMkHkorowrg	1	6	1	5	5	5	3	3	3	0	2	2
ft9ZjvzHVC35OKOTZZb9FXg	2	7	2	5	5	5	3	3	3	0	2	2
f1LQKl7gY08KOMobDZiiTCg	1	4	3	6	6	6	2	2	2	0	2	2
flmMZMvNLvoEx%2BqqyVnQR3w	1	5	1	4	4	5	4	4	3	0	2	2
f60h5XGOSpuBZYjPO4C%2Fgaw	2	6	1	3	3	4	5	5	4	0	2	2
fXGBabChJ6Sg%2FtdaJkl0ViQ	1	5	3	3	3	4	5	5	4	0	2	2
fWcU%2Bw3bsYlkZApoiOEZ2uA	2	7	1	2	2	2	6	6	6	0	2	2
fP909hyfkf7giA4wXid0EtQ	1	6	9	7	7	7	1	1	1	0	2	2
fAz3qBpkZLLLysNzAcWb4Aw	2	6	1	3	3	4	5	5	4	0	2	2
f5EmW1xW27ZmdRswKn1SssA	1	5	2	3	3	3	5	5	5	0	2	2
fJsM%2BpBImlpAA0MOB6BpCgw	1	5	2	3	3	2	5	5	6	0	2	2
fji%2FXRJOSwFYuuhmRvXXJgg	1	3	2	5	5	5	3	3	3	0	2	2
f5V2u6uRmDzg1Q6BcSaLtxA	2	5	3	3	3	3	5	5	5	0	2	2
ftvn38F9QVuuweSnsX1otZA	2	7	1	6	6	6	2	2	2	0	2	2
