# Supplementary material for: Effect of robot’s vertical body movement on its perceived emotion: A preliminary study on vertical oscillation and transition
Source: PLoS One. 2022 Aug 10;17(8):e0271789. doi: 10.1371/journal.pone.0271789 (PMC9365172; doi:10.1371/journal.pone.0271789)
Supplement: S1 Data — (ZIP) [file pone.0271789.s001.zip › 解析データ/tran_sad_data.csv]

MID	SEX	GEN	q1	q2	q3	q4	q2_	q3_	q4_	q3_-q2_	up_down	osc_speed
fknuoLaBja5%2FoaZcDIiK1Qw	1	1	1	5	5	4	3	3	4	0	0	0
fv9knG6imweTxgkt9mDFv9Q	2	1	9	2	3	2	6	5	6	-1	0	0
fSdJuccd9N6qedsXhsspnzA	2	1	1	2	2	4	6	6	4	0	0	0
fo%2Fb85k1Lnn3SZo2doFpbhA	1	1	2	1	1	1	7	7	7	0	0	0
fPY2CsxjZ2qplwksJgBKRMQ	2	7	2	3	3	3	5	5	5	0	0	0
fK7NCspxuuzy86eEGc8fQyA	1	6	1	4	5	5	4	3	3	-1	0	0
fVuGyDUPA43axvHstJ25eYg	1	5	1	6	6	7	2	2	1	0	0	0
fyFaLCI7jhA5p12j2MGMWlQ	1	7	3	1	3	3	7	5	5	-2	0	0
fic0gi8xt4X7fZzzvXx70sw	1	5	2	6	6	6	2	2	2	0	0	0
f0mv2keaZRpVhU9N0JyIc1g	2	6	3	3	4	4	5	4	4	-1	0	0
fZPdjci8SoxG2%2BueT2%2B%2F%2BUA	1	5	2	4	3	2	4	5	6	1	0	0
fiUTFWPKNR%2F22WV5kPoYrBA	1	4	3	3	3	3	5	5	5	0	0	0
f8n7I2%2FjTWRH9IOWb0IwzkQ	1	6	3	5	5	5	3	3	3	0	0	0
f8i23Kwey%2FPcCbHKDMWlDdQ	1	5	2	4	4	4	4	4	4	0	0	0
fOlYWx3%2BCwuPaRtDLl77zfg	2	7	1	5	5	4	3	3	4	0	0	0
fArxqMBmFO6rdD06DYFwJRw	2	7	3	3	3	4	5	5	4	0	0	0
feHnt0jxl%2FtVw0jybFOg4KQ	1	4	2	3	3	4	5	5	4	0	0	0
fm57KzuFLj5el3dmxpsHVSQ	2	5	4	2	3	5	6	5	3	-1	0	0
ft9ZjvzHVC37Eb%2BPwwrhuig	2	6	1	3	4	4	5	4	4	-1	0	0
fBKKMqUCSVvJvGcrGUysAIw	2	5	1	3	3	3	5	5	5	0	0	0
fAP9681W%2FFvFdQRO9gaAOsw	2	3	2	4	4	5	4	4	3	0	0	0
fUzEwGtzv4Q6FxUdC5kJtHA	1	4	9	7	4	4	1	4	4	3	0	0
f4TNQ%2FaV1y7aaQn6btJaQ2w	2	7	2	6	5	6	2	3	2	1	0	0
f2Ieir%2FUZykjv9Pitbx7S9A	1	7	2	3	3	4	5	5	4	0	0	0
ffcBTigc6Tv9SDAlamrgRXQ	2	6	1	6	6	4	2	2	4	0	0	0
fA5NLjZKsjyxsZjAGP4n1rw	1	7	9	7	7	7	1	1	1	0	0	0
fctVGq1k245dU8zlayAFh3w	2	4	1	6	5	5	2	3	3	1	0	0
f1fzLlv%2BmOEhtRvQFh9jawA	1	7	3	3	4	5	5	4	3	-1	0	0
fzk34eFXRR1gyZC7m85CWXQ	2	5	4	4	4	4	4	4	4	0	0	0
f5kmzGmby4XFv0C3EN1wOiw	1	6	3	3	2	3	5	6	5	1	0	0
fXLbz9RwJDSjiuNuvFjO4Vw	2	6	9	4	3	3	4	5	5	1	0	0
fdHaRqIcAEfYCYdwqYSkYTw	1	7	1	5	5	5	3	3	3	0	0	0
fDyMVG%2FwwIc0VKFS8DfK9EQ	2	4	2	5	2	2	3	6	6	3	0	0
fIiiIENh%2BKzG30uYAIcwkew	2	4	2	2	2	3	6	6	5	0	0	0
fRZJVgKtcXNJCj%2B%2B1ZqBOwA	1	4	3	4	4	4	4	4	4	0	0	0
fDzv%2F%2FNWtrtFgnOGkFE3t5w	2	7	2	4	5	6	4	3	2	-1	0	0
fwYcoEDOuNB%2FqzONhtC2TQg	1	5	1	3	3	3	5	5	5	0	0	0
fnX3KSc0y0UiSyF5mwp77JQ	1	6	1	2	2	3	6	6	5	0	0	0
f32tKCGKex0dh%2BQUbrmHaiQ	2	7	1	3	4	3	5	4	5	-1	0	0
fcng2wkr9LkAabq6KlpB6bA	2	4	9	5	5	6	3	3	2	0	0	0
fkglgRjY5ksk5SWvCxpFGHQ	1	3	10	7	7	4	1	1	4	0	0	0
fc%2BlKTbwJZnQpECcKgJowVQ	1	5	1	4	4	5	4	4	3	0	0	0
fZo%2Bg%2BiuzipgHpDQslL7Mnw	1	6	9	4	4	4	4	4	4	0	0	0
f%2B%2FPqszekHlYeRRHW4Kkpkg	2	6	3	2	2	2	6	6	6	0	0	0
ftkOL1ftEc6Vy9%2FhTuhca2g	2	4	9	1	1	2	7	7	6	0	0	0
fqY3E3DMjE8%2Bw%2B5%2B4JugTOQ	2	4	9	3	3	2	5	5	6	0	0	0
fWqBi%2BYPyTiL7TiCnbo%2F1Jg	2	6	2	4	4	4	4	4	4	0	0	0
f5iUx0EgrFegph7v23bIUyw	1	5	9	4	4	4	4	4	4	0	0	0
fvreWaCyRQxWl2AD3AdTNnQ	2	3	1	5	6	5	3	2	3	-1	0	0
fGDunfghjjWtgY9r72kSuzQ	1	4	2	4	4	4	4	4	4	0	0	0
ftr3i%2FxJ7Ab6JNEETgyFwow	2	5	9	4	5	4	4	3	4	-1	0	0
fDs45Cp0kVzPETF2enijT6g	2	4	3	3	2	4	5	6	4	1	0	0
fyDswuh3sIOU7J6nrGQ0P3g	2	3	10	7	7	7	1	1	1	0	0	0
fWpBYDZXpkYCeG1g5ifWBnA	1	3	2	3	3	4	5	5	4	0	0	0
fLXvIcNVUQ8pV%2FDCxZ7keZw	2	5	2	5	6	7	3	2	1	-1	0	0
f982NzUoLfE5uxiNgxoKkpA	1	6	1	2	2	2	6	6	6	0	0	0
fuwZqbTRbwy9tqwrxR7Go9A	1	3	3	2	2	4	6	6	4	0	0	0
fdP8MYK6ZQCMsd6GQ34a%2BvQ	1	6	2	5	5	5	3	3	3	0	0	0
fwf1QMtAqAUzjj3SEB1v0LA	1	4	2	5	5	4	3	3	4	0	0	0
fCw2YVHMcF4Cmn68Th57puA	2	5	2	3	1	1	5	7	7	2	0	0
fmKXa3UU9goFhtgA%2B%2FFl75g	2	3	1	1	1	1	7	7	7	0	0	0
feUnMcT9AlaWBnoDdxRah6Q	2	3	1	3	3	5	5	5	3	0	0	0
fetzjrYXJkbbESscoP5FAiA	2	4	9	6	6	6	2	2	2	0	0	0
fY1qFsBWJCb5gAQdjxOfXwA	1	3	9	2	2	2	6	6	6	0	0	0
fMS1TUGXI01soo13AaYEQBw	1	3	1	3	1	3	5	7	5	2	0	0
f1%2BRa%2BVfewdXsnlPz4qHMjg	1	3	3	5	3	2	3	5	6	2	0	0
flFyOA%2BloyiOWH%2BZEWJp0lg	1	3	2	3	3	4	5	5	4	0	0	0
fYTRWgQDxj0EKmjudM0S%2FkQ	1	7	3	3	3	4	5	5	4	0	0	0
fc3iEwD7M2uj7cIRLnQF%2FfA	2	7	2	2	1	2	6	7	6	1	0	0
fVA7OSr15H%2BZmV10DgpAj%2BQ	1	5	2	2	3	3	6	5	5	-1	0	0
fF49nY0ZW0nK1%2BquultpKzg	2	5	9	6	7	7	2	1	1	-1	0	0
fILEStYpqJ3xz2imavVrYlw	1	3	3	4	4	4	4	4	4	0	0	0
fjcf0C%2FD0XCCqHI%2B98m5AlA	2	7	3	4	4	4	4	4	4	0	0	0
fvmAw%2BhODaIv2U6ywrMl%2BLQ	2	3	9	3	3	4	5	5	4	0	0	0
fam5YYDmseRpIi6pAWfyd%2FQ	1	2	2	2	2	3	6	6	5	0	0	0
f5aow9WQCXQwKe12%2F%2F0UPIA	1	2	9	3	3	4	5	5	4	0	0	0
ftFPu4sazmzgC%2BHzmEQI5Xg	2	6	2	4	4	5	4	4	3	0	0	0
f5hOemCcSooqk%2FSaHlNg0sA	1	2	2	3	3	2	5	5	6	0	0	0
fIeeFTrpxxSS7In8T6bBWYg	1	3	4	2	2	3	6	6	5	0	0	0
fcxPf9PnDHB3r%2BpW7sXjYUQ	1	4	1	5	4	4	3	4	4	1	0	0
fy4RrjYW94D7MuN40D%2BESsQ	1	3	1	4	3	4	4	5	4	1	0	0
feg%2BPcYN38Y2urbO3aL6BnA	2	5	9	6	3	3	2	5	5	3	0	0
f54N5Xhnon45K7qYsNo7alw	2	6	2	3	3	3	5	5	5	0	0	0
fRRWAsrI2LFJDYOCLBqbd8g	2	2	1	1	1	5	7	7	3	0	0	0
fOQpiq%2BafN2K6dnpqXMvGHA	2	3	3	3	3	3	5	5	5	0	0	0
fh40hLttbSq984hfiUa8k8w	1	4	3	3	3	3	5	5	5	0	0	0
f5iqNy1fh1M3bmtS3pojIyA	1	6	2	5	3	3	3	5	5	2	0	0
fxZI6XxW%2FPMUNoOAPsVaLNQ	1	3	2	2	2	2	6	6	6	0	0	0
fTNi5yvTctQ%2B7nXaTcFBu5Q	2	2	10	5	4	3	3	4	5	1	0	0
fRDDxqc%2BiyhUssBg%2Fsh2BnQ	1	2	2	3	3	4	5	5	4	0	0	0
fafRKMmeNuVjHllJqn3EiCQ	1	4	3	6	6	5	2	2	3	0	0	0
fhKpNNVSEkldo1m4xAMOiow	2	4	1	3	3	3	5	5	5	0	0	0
fG6ro4vDBT1Hy4PvMLbrLMA	1	3	3	5	2	2	3	6	6	3	0	0
fvKTFKMFQZC2teHrgQ9zRHQ	2	3	3	3	2	4	5	6	4	1	0	0
fjw1dx1XOlN9NezEMAa7m2Q	2	4	2	2	2	1	6	6	7	0	0	0
fkY5iHMsH4thHWXa8Vap%2Fhw	1	5	2	2	4	4	6	4	4	-2	0	0
fL3JDvaKC3pIC0GCkU4Xevw	2	7	2	2	2	5	6	6	3	0	0	0
fAaEz%2F3QXrFua8TclIQhTfQ	2	2	2	3	6	3	5	2	5	-3	0	0
fLAzENCOqjQiedUTxf%2B1BkQ	1	3	5	4	1	1	4	7	7	3	0	0
fYEpby6vBQDhJ%2FDs1DkQgEA	2	5	1	3	3	4	5	5	4	0	0	0
f6ElNLWiazdR7w7aJjPLYxA	1	2	2	3	2	3	5	6	5	1	0	0
fCNT6C3T4cFL9RhE4OnVtUg	2	2	2	2	2	4	6	6	4	0	0	0
fMDTgfK9X6dkPuDxu0RLxQg	2	4	2	3	1	2	5	7	6	2	0	0
f0kwINyqiCy5L8aKcVeVnnA	1	4	1	4	3	3	4	5	5	1	0	0
fwl3X8OuAaZbVfvwFzCaTng	2	2	1	3	3	3	5	5	5	0	0	0
f%2BJ%2FzP7Aa%2FCvj1PiJ4I4Kyw	1	7	1	5	3	3	3	5	5	2	0	0
fN0yjHA2M9RET0bFnkFm7SQ	2	2	2	5	5	7	3	3	1	0	0	0
f98DVivpTikzgD7ECMT6wSQ	1	2	2	3	3	4	5	5	4	0	0	0
fMS1TUGXI01udDsfjBMAPmg	2	2	2	3	3	4	5	5	4	0	0	0
fzAI4e95C7jQQnVWS8JWLDw	2	2	2	1	2	2	7	6	6	-1	0	0
fUf1pN3Ui4XMN%2BCQ5y3BrPA	2	7	1	6	6	5	2	2	3	0	0	0
f8uSu8dVjXDQHrKfTyyYvhA	2	7	3	5	5	5	3	3	3	0	0	0
fYADHMNDPxktL5A36EH0VAw	2	7	2	5	5	4	3	3	4	0	0	0
fbVWquMIp%2BUi9NuugnbLZsA	1	6	1	5	5	4	3	3	4	0	0	0
fcJUEQG7BSZNS4Hc1gdMZ3Q	1	4	1	5	5	4	3	3	4	0	0	0
f7TmgxgeWFC5xUpxbTCQFaA	1	6	2	2	2	3	6	6	5	0	0	0
fp%2FDuyt4ITECEQHuo1KVnjg	2	7	2	1	1	4	7	7	4	0	0	0
fT4zNoH1eD7dD5N0QdgYCuw	1	6	1	3	3	7	5	5	1	0	0	0
fhMJXiSv5Qb3fz9ncnJVIIg	1	7	2	5	5	5	3	3	3	0	0	0
fyFzH5B1B0shAJ3BR4PqYkA	1	5	3	3	3	4	5	5	4	0	0	0
fHGko%2BqfZHxz8hMd%2B2mz%2Bcw	1	7	9	6	6	6	2	2	2	0	0	0
fQqgE3o44cRwlS2FZtmzWvA	2	6	1	4	4	4	4	4	4	0	0	0
fU5CO7UJwZiokN4Cw%2FqzKrA	1	4	3	3	2	2	5	6	6	1	0	0
fFQVgZ30YH4Q23Yp96Q%2Bnqw	2	5	3	3	3	4	5	5	4	0	0	0
fewqH%2B7Hg74m%2FnrCYfIS%2B3w	2	6	2	4	5	5	4	3	3	-1	0	0
fN8EFajVe4PibiG49c2dUVg	2	5	2	6	6	6	2	2	2	0	0	0
fvcJ6wzl4DUMkOF88jtfshg	2	5	1	5	5	5	3	3	3	0	0	0
fLHxYWBQATUvCBsU%2B%2BcJa0Q	1	7	3	3	3	4	5	5	4	0	0	0
ff1yzpEETIjX1TI64Qvx1TQ	2	3	3	5	5	4	3	3	4	0	0	0
fYXtD5suggeXVLCBdY1rAzA	2	7	3	5	4	3	3	4	5	1	0	0
f4e7YsPunN%2FTwwgwyip70Bg	1	4	8	6	6	7	2	2	1	0	0	0
fLwWDet4c6%2FOW1IhkQn3uTQ	1	7	3	5	6	5	3	2	3	-1	0	0
fKyiQpfPgqJ%2Bol4WSp%2FD39Q	1	7	3	3	3	4	5	5	4	0	0	0
fjs0ma2XXGuRWbDoUbT0FWg	2	3	4	4	5	1	4	3	7	-1	0	0
fyjjdaHYkwagZ4TCDwrcV1Q	1	6	3	3	3	4	5	5	4	0	0	0
f%2FDPS%2FKNTFxjAnwhFVLlYEQ	2	7	1	1	1	1	7	7	7	0	0	0
fWImqL1Zda3d9fsN0cP9OAg	2	5	2	5	3	3	3	5	5	2	0	0
fNkOYr%2FND%2B6hm6r6bvHDepA	2	5	1	6	6	4	2	2	4	0	0	0
f6grwULeSE%2F9zE4dDI2aqAg	1	5	2	3	3	4	5	5	4	0	0	0
fhPqAIhIr8zJdPhajnjXbIw	2	4	1	5	5	6	3	3	2	0	0	0
fvBt3F9iD%2BA4ZegP1ZNOiKQ	2	4	3	6	3	3	2	5	5	3	0	0
ff%2BBdzi6aVBR7Wm5jgptTGQ	1	5	2	3	3	4	5	5	4	0	0	0
fWlULLKOxnNZwPiIdy%2FpmIw	1	5	3	5	6	4	3	2	4	-1	0	0
fRvK9aE106hrt7FYVUatSDA	1	5	4	4	4	4	4	4	4	0	0	0
f9omGLlNoS9dJVfaiIZ1%2B%2FA	2	3	1	2	2	3	6	6	5	0	0	0
fkIdRaLifgrxPw%2Fy%2Bup1k2g	1	5	1	3	3	4	5	5	4	0	0	0
fKX%2FU0k4qn0wBHpt0gXta5Q	1	6	1	3	3	4	5	5	4	0	0	0
fyNfsl7viD6hrCzi1i1w4%2Fg	1	3	2	7	4	4	1	4	4	3	0	0
fGeA56K3kskBM%2BrwjBjf0gQ	2	6	2	4	4	4	4	4	4	0	0	0
f7TmgxgeWFC7f%2FHsrm1t9ew	1	7	1	2	2	4	6	6	4	0	0	0
fqHieYKCNom2zjSvKVCWEFQ	1	3	2	3	2	2	5	6	6	1	0	0
f2CVJgyq8I1r4Baxb2vB82A	2	4	2	6	4	4	2	4	4	2	0	0
fbA%2BNxH0u6v7aUaAnD5d2wQ	2	3	2	1	1	3	7	7	5	0	0	0
fxVebxwHw0H2YKZaRVbeeTQ	2	2	2	3	3	3	5	5	5	0	0	0
f9SnxhC9bOtR4Fnnh%2BIK5LQ	2	3	1	3	3	4	5	5	4	0	0	0
fZhs5eXDKryBJwYyW7Km%2F9A	2	7	3	3	3	4	5	5	4	0	0	0
fd1%2FefNGBSgV2p1edUmbcjQ	2	5	2	4	6	5	4	2	3	-2	0	0
fhp7Kdtbfq8WnHNXrnCkMBw	2	7	3	5	5	4	3	3	4	0	0	0
fmJlhCLw85OB%2Bnb6zrFLIOA	2	3	2	3	3	4	5	5	4	0	0	0
ft5u7ChauyuPShIqafDG%2Fjg	2	5	2	3	3	3	5	5	5	0	0	0
f2QAJV1sJYcQDTn01aPIJuA	1	4	2	5	4	3	3	4	5	1	0	0
f%2F7glRAaEFtcWMN3fIGm4xg	1	4	2	4	4	5	4	4	3	0	0	0
fvc2qc0zVYDTbA4kMIBwLjw	2	4	10	3	3	3	5	5	5	0	0	0
feAsBwlc1BZLAbDcvJ4u9AQ	1	6	2	6	6	4	2	2	4	0	0	0
f5A4tJ3uLqsA0ekEcJqk%2F1g	2	2	1	4	2	2	4	6	6	2	0	0
fYVUggsDpaYpRZKzwCDL0xw	1	3	1	2	2	2	6	6	6	0	0	0
fnDhC%2FE2qUiIz2U1RpXMK4A	2	3	1	3	3	4	5	5	4	0	0	0
fd6pi01ReITIzZC%2B6ThCi6A	1	4	3	2	2	2	6	6	6	0	0	0
fwhF48jGU%2B4duV9N8%2BYzMTA	1	3	8	5	5	4	3	3	4	0	0	0
f8n7I2%2FjTWREfikVuTKIgyw	1	2	2	3	3	4	5	5	4	0	0	0
feAO8dZtPNyQI2Q7H1KL44w	2	3	2	4	4	3	4	4	5	0	0	0
f0%2FSeINBGCuEnB5M2k8RDgg	1	4	2	3	2	2	5	6	6	1	0	0
fKUENLxvIVvIY1ozKg%2FTrzw	1	3	2	5	3	3	3	5	5	2	0	0
fx283HoAhduBjTnvzoe%2BWtg	1	2	3	3	5	5	5	3	3	-2	0	0
f3RIZcK1XWg3jAZjqwiZZ3g	1	3	9	3	2	5	5	6	3	1	0	0
fveJU77mNd1KBTvHZn%2BcOog	2	3	3	3	4	4	5	4	4	-1	0	0
fdRXj6QndoMKFFxauQwoeew	1	6	1	4	4	4	4	4	4	0	0	0
fYzelihfQuJ7lqSB%2FHPhzSA	1	7	2	3	3	4	5	5	4	0	0	0
fqJCGQFT7e9XnFcMfyTen6w	1	2	2	3	3	5	5	5	3	0	0	0
fA%2B3m8HMAt%2Fr8cry5ejRApQ	2	3	1	3	3	2	5	5	6	0	0	0
f5Zern5b23WPixwgiRzh3qg	2	4	3	5	6	6	3	2	2	-1	0	0
fGsadjGwsDd7BcEcyht2IoA	2	3	1	1	1	5	7	7	3	0	0	0
fpqn4jcpYF3RobKme7xrwCA	2	2	9	3	4	3	5	4	5	-1	0	0
f1Ve21VpNyH7YRZkyqignsA	2	2	2	5	5	4	3	3	4	0	0	0
fmJlhCLw85ODHCfAHXBACpw	2	2	10	7	7	7	1	1	1	0	0	0
f1WrfK8O2pjQVp6TYXFSzxg	1	3	1	3	2	2	5	6	6	1	0	0
fm2UjbJfhfJtnR3qhpvxsNg	2	3	2	3	5	5	5	3	3	-2	0	0
fxKXDpgHxkFUfjZsUeW9nFw	1	3	2	3	3	4	5	5	4	0	0	0
f4qBWEMzU9ndLNqLzLvaKHw	2	2	3	4	4	4	4	4	4	0	0	0
fy1X%2Bahr9iVETmEFINjEl1g	2	3	9	3	2	3	5	6	5	1	0	0
fBuEsZ7ckx3Z4axzADe8l0A	2	2	5	2	2	2	6	6	6	0	0	0
fhp7Kdtbfq8UX9AbFdkLdjw	1	3	1	5	5	4	3	3	4	0	0	0
f3RIZcK1XWg2fC0u316oung	2	2	6	1	1	1	7	7	7	0	0	0
fBtggBfVylPinr0l35cWhhw	2	2	1	7	1	1	1	7	7	6	0	0
ftsruhxiVEjOD1PAXGsQrPw	2	2	3	5	6	5	3	2	3	-1	0	0
frx871thz6rcqbb6yJs6Zpw	1	6	1	3	3	3	5	5	5	0	0	0
feON4ln7WuZyN6%2FBslMUssw	1	4	2	5	5	4	3	3	4	0	0	0
fF7wgCyuruC95pQAtsxN1zQ	1	6	2	3	3	3	5	5	5	0	0	0
fW3JAEDe%2FyT9fQWFDWAg7QQ	1	6	1	3	3	4	5	5	4	0	0	0
fDGIk6nNR8bWgEdEaV0tJ%2BQ	1	5	1	3	3	4	5	5	4	0	0	0
ffzFNT9SWzwxb9wdyBkbUpA	1	7	1	6	6	6	2	2	2	0	0	0
fHa7Zww41CXc2Ig8n5Q0k%2Fg	2	4	2	5	3	3	3	5	5	2	0	0
f5V2u6uRmDzjYciy389PkXQ	1	5	3	3	4	4	5	4	4	-1	0	0
fm2UjbJfhfJujWMAiw2E16Q	1	4	2	3	3	3	5	5	5	0	0	0
f6LhjJPhrcAZd3rhyZnd4%2Fg	1	4	2	6	6	7	2	2	1	0	0	0
f4yM08srvyQTeHvLujIlCzA	2	5	1	6	5	6	2	3	2	1	0	0
f45wq65GxJCJKWeidKcuM4w	1	5	2	4	4	4	4	4	4	0	0	0
fZGQNKViMgeJxO%2B0W9X8zXQ	2	4	1	5	3	3	3	5	5	2	0	0
fZnRf%2FMw7dDdJtvZHZhRvdg	1	5	1	5	5	5	3	3	3	0	0	0
fptOxO7q%2BR2dJzDmUgw44zQ	1	7	2	2	2	3	6	6	5	0	0	0
fajPdlPs7k7pszF%2Fd9CIraw	2	7	3	3	3	4	5	5	4	0	0	0
f1aS2yF921Z6FC34JW7oGFg	1	6	1	2	3	3	6	5	5	-1	0	0
fbawt98P939xV%2BV18EIeHxQ	2	4	2	4	5	4	4	3	4	-1	0	0
fDyMVG%2FwwIc2HpBwPVduCFw	1	7	1	3	3	3	5	5	5	0	0	0
fjprJZbs6ZInVVFVYjXh4mg	2	7	1	3	3	4	5	5	4	0	0	0
fpbfm43eIpcLAZjg5qLUpwA	1	5	1	5	5	5	3	3	3	0	0	0
fwEFg7w003nQVBm7l8lQQlw	1	6	2	2	2	4	6	6	4	0	0	0
fs%2Fo0l%2BHtBjuDDVUJMlYe4w	1	6	3	2	2	4	6	6	4	0	0	0
fmZmfzPRlAyCJhXtfHX89Bg	2	5	3	5	5	5	3	3	3	0	0	0
fp%2FDuyt4ITECRszcSis21hg	1	5	1	4	4	4	4	4	4	0	0	0
fK7NCspxuuzyTOeUSNetrLQ	1	5	3	6	6	6	2	2	2	0	0	0
f%2F7glRAaEFtdMuPpTtXrcdw	1	7	2	4	4	4	4	4	4	0	0	0
fVpOGu1CwYzcAcv0NkeCsrQ	2	4	2	5	3	4	3	5	4	2	0	0
fHoA48EWMmhXaI%2Fasx%2BJa%2BQ	2	4	3	3	3	4	5	5	4	0	0	0
fOlYWx3%2BCwuMtPVU2BiDvsA	2	5	4	3	3	4	5	5	4	0	0	0
fmp8lvsIPBR%2FbFFTP3ayCjQ	1	7	1	3	3	3	5	5	5	0	0	0
fUf%2FVcofhIACrdsbA82zvJg	1	6	2	5	5	4	3	3	4	0	0	0
fOJZDvGY0pJEaZL92qHrWGQ	2	1	3	3	4	5	5	4	3	-1	1	0
fW6GgdvCuXsg14JIDEgdD6Q	1	1	1	4	4	4	4	4	4	0	1	0
fmaB7HQ95rkeswutfpu8Mfg	2	1	3	3	2	3	5	6	5	1	1	0
ftLN0FwyATkJQ4hxgurytiA	1	1	3	3	2	2	5	6	6	1	1	0
ffXd6vISOtS0Q5SjOtoYjaQ	2	7	3	2	2	2	6	6	6	0	1	0
fLl%2BpukdP8IjwSjISO%2Fd%2Bbw	2	6	3	3	3	3	5	5	5	0	1	0
fJ%2B5jjbNDWyiCZWUmlhMevw	2	5	3	2	2	2	6	6	6	0	1	0
f5kmzGmby4XHutR%2B3cfVYlA	1	7	2	6	6	6	2	2	2	0	1	0
fBtggBfVylPg%2Ficd3vzRb5g	1	5	1	6	6	6	2	2	2	0	1	0
fVhjhpYtfROQSvEpJShax1Q	2	7	9	5	5	6	3	3	2	0	1	0
f9GYk6D4c6pUJLdqV%2BmPcUA	2	6	3	3	5	5	5	3	3	-2	1	0
ffe3Sl56%2BFBdWKBVU5DJf7g	2	6	4	5	5	6	3	3	2	0	1	0
f%2FVULpOWnARYVXXqz110NFg	2	5	1	3	3	3	5	5	5	0	1	0
fiUTFWPKNR%2F2g4b4ebdrsZg	2	6	3	3	3	4	5	5	4	0	1	0
f1h2whRhNy9qaCts0hZW7Gw	1	7	1	3	3	4	5	5	4	0	1	0
fs7mQoW6zTwh%2FxtqAj4rIig	1	7	3	3	3	3	5	5	5	0	1	0
fRiNp%2BA3ybDGNmFO8q32Bpw	2	4	2	3	3	4	5	5	4	0	1	0
fo3vkpeaR7iy70saJk13EyQ	1	5	9	4	4	4	4	4	4	0	1	0
fXrqBdPyxpBEDz0VA0qeuMw	2	6	3	2	2	2	6	6	6	0	1	0
flu9R8crP%2BrUJeFlzHV%2FYOQ	2	5	3	3	3	4	5	5	4	0	1	0
fhEB56cKM6%2BQYUORBL9MUKA	1	6	2	3	4	5	5	4	3	-1	1	0
f5aY4PpL42xGvyk%2BGgt6JMw	1	7	3	3	5	5	5	3	3	-2	1	0
fJWvFWx6%2Fx6Mfd2Hc76cPyA	2	6	3	3	3	3	5	5	5	0	1	0
fTUp8jJLRZThKKIqD4HeinQ	2	5	2	5	5	6	3	3	2	0	1	0
fgzjWwW%2BFmXOdDViCT2vLKg	1	7	1	2	2	3	6	6	5	0	1	0
fMLiD93UxC7LdGbVdYhh%2B0g	1	4	3	3	5	5	5	3	3	-2	1	0
f%2BqTKXMFp1aN6WTYfCbUqYQ	1	4	2	3	3	3	5	5	5	0	1	0
fHZhmFBBH%2FKisH%2BWaWSu1lg	2	6	3	3	3	3	5	5	5	0	1	0
fJszcJXTusPyMeqsreUUH5w	1	7	3	3	2	3	5	6	5	1	1	0
f5xmTy4RaasmAFDRKkyp7jA	1	5	9	4	3	3	4	5	5	1	1	0
fCuxOeF5evL3REJHzEJ0EXg	1	7	3	2	2	3	6	6	5	0	1	0
fSjE%2BJrLW2%2Bggw2l%2FlBc9Zg	1	7	2	2	4	5	6	4	3	-2	1	0
f1JDpoMd96ItF1gH8QRHStA	2	6	1	4	4	4	4	4	4	0	1	0
fhD%2BWi%2BqIbGtr1LeFDY%2B%2Fjg	2	6	2	5	5	3	3	3	5	0	1	0
fdnpGuef1OEWUcrJxj9DjSg	1	6	3	5	5	4	3	3	4	0	1	0
fTiuuQh8iIZ2eoaU52waLOA	1	3	1	2	2	3	6	6	5	0	1	0
fYTRWgQDxj0EU52iK81m%2BQw	1	5	2	3	2	4	5	6	4	1	1	0
fp%2B%2Bu6iCrs5l1VrvEnUh8wg	1	6	2	3	5	5	5	3	3	-2	1	0
fjkGXlVLb2HiDfX5%2BCM4c1Q	1	4	4	3	4	5	5	4	3	-1	1	0
fafRKMmeNuVg3jYV0%2BkU%2FOA	1	6	1	6	6	6	2	2	2	0	1	0
fVLCNL7jyEMf7cZ2qVXjjDw	1	7	2	6	3	2	2	5	6	3	1	0
frQnTykf9hRq41S0T2gDClA	1	4	2	4	4	4	4	4	4	0	1	0
f77qfnefdaJLzvhBdVdmDag	1	5	2	5	5	4	3	3	4	0	1	0
fhiOw1fn%2FLghjpx75ezm1Zg	2	4	2	3	2	3	5	6	5	1	1	0
f05roZfcszvXk4Y5scWTfpA	2	3	4	3	4	4	5	4	4	-1	1	0
fZtFyUjOkvGOSJnUyMpEItg	1	5	2	3	3	3	5	5	5	0	1	0
fw5cSLayNfNAeatcuNTkLZg	2	6	2	3	3	3	5	5	5	0	1	0
f9G7skCw5g678TfrVlX0P%2BA	1	5	2	2	3	3	6	5	5	-1	1	0
fA3lJcgJEYRjEvhpdPl8adQ	2	5	2	3	3	4	5	5	4	0	1	0
fAv5n2J3aO7sh%2FyCxEHIjaA	1	4	2	3	3	4	5	5	4	0	1	0
fggZ6RZb7P8JE2q7pdE1Q%2FA	2	3	10	5	4	4	3	4	4	1	1	0
fsXC4LfYQqfpT1XqM3OaYGg	2	4	2	6	6	6	2	2	2	0	1	0
fEXzc0fbFTgS%2FufC2p7NqAw	2	3	2	3	1	3	5	7	5	2	1	0
fZ2T5%2BVbFgMBf6DHC2koECw	2	5	3	5	4	4	3	4	4	1	1	0
fx3o8LzRZ8UosaN7VxqFoUw	1	3	2	3	3	4	5	5	4	0	1	0
frxqJ4Uyxu7KoPJ%2FMExq8oA	2	4	2	4	6	4	4	2	4	-2	1	0
fhKtUTkYdD9UiyXVHIU0%2FeQ	2	5	4	3	3	4	5	5	4	0	1	0
fOtiWK7pf4uKPrNAAw4fo4w	2	5	3	3	3	4	5	5	4	0	1	0
fk2%2BN9itWKJuZU3CFxR2o6g	1	5	2	2	2	3	6	6	5	0	1	0
fe7NiCTLRUHlQySjLX6Etuw	1	4	2	3	3	3	5	5	5	0	1	0
foadwN2F82UOKndg1ERCNmw	1	3	9	7	7	6	1	1	2	0	1	0
f1%2BRa%2BVfewdWjoKlw011udg	1	5	3	5	5	4	3	3	4	0	1	0
fk7FW3IfApfjKtXzFQpJqtA	1	4	3	2	1	1	6	7	7	1	1	0
f7PS6UbMNBN%2BhDQU0mN%2FE%2FA	1	6	2	5	6	4	3	2	4	-1	1	0
fpzmmPxBmEu3tQ%2BskRFSFWA	1	3	2	2	2	4	6	6	4	0	1	0
f3WLP9UJjUh3YUj4EzGMOwg	2	3	1	3	3	4	5	5	4	0	1	0
fMAixFPSizKAuX9f0exWI8w	1	3	2	3	3	4	5	5	4	0	1	0
fhiOw1fn%2FLgiS310UdywQ9Q	2	3	3	3	3	2	5	5	6	0	1	0
fehYHr9jCTHwnHJSrN8xk6A	1	3	2	3	3	3	5	5	5	0	1	0
ftYSnlLgwLAWUHXyTu2SFtQ	2	3	3	3	3	6	5	5	2	0	1	0
fer5315CNZjh0%2BkF2GdK2QQ	1	5	1	4	6	6	4	2	2	-2	1	0
fLNjpoRR6ovFdR%2F1h8%2BUIJQ	1	3	3	3	3	3	5	5	5	0	1	0
fsZnjTkDnP11oCPIANG%2B2Nw	2	2	2	4	4	4	4	4	4	0	1	0
fw39vxVLEd21Fo8mLXRbdMw	1	2	3	2	2	3	6	6	5	0	1	0
fBv2ClCTgVwjLC7a4FVqJAA	2	2	1	3	3	3	5	5	5	0	1	0
fZi5ELq0nWE93UYBTOaNI0g	1	3	2	3	3	4	5	5	4	0	1	0
fuFOexcEB%2BVEbSSAijfEyOw	1	6	1	4	4	4	4	4	4	0	1	0
fqAm5CMv7mEvmXWWv%2F8EGmA	2	3	2	3	3	4	5	5	4	0	1	0
f0nUFySIltjhFAbtux9LkSQ	1	5	1	2	2	3	6	6	5	0	1	0
fAvsZ%2FM%2F8pkh0dwBxCdqz%2Bg	2	4	9	3	3	4	5	5	4	0	1	0
f9MF12dEuA9QD4lZnQkK56g	1	4	2	4	3	3	4	5	5	1	1	0
fHOWTMOyBoo8C%2FgqZn2Assw	1	3	2	4	4	4	4	4	4	0	1	0
fs%2BLZqmhE5EkgEwkPCwi85Q	2	3	9	2	2	2	6	6	6	0	1	0
fVLCNL7jyEMcrnVuAlLHoig	2	2	9	5	3	4	3	5	4	2	1	0
foJZgRy21yi5sn8hFzNReCw	2	2	2	2	1	2	6	7	6	1	1	0
foJZgRy21yi5LFyUru%2B2hIg	1	3	1	2	2	3	6	6	5	0	1	0
f0wqNGFs%2BcPZGyzNWZXO%2F4g	2	2	2	2	2	3	6	6	5	0	1	0
fyl0Xpmvwrnujm79E8Mgrow	1	4	3	3	3	5	5	5	3	0	1	0
fN73erSXP8ppqLdeHADbevQ	1	5	1	1	2	2	7	6	6	-1	1	0
feFFZvBUDecaTcP%2BDMzWQTQ	2	3	3	3	4	3	5	4	5	-1	1	0
fFBPihdgwcCOf0U7zBHEtPA	2	3	1	2	2	3	6	6	5	0	1	0
fkROlHa%2FWvF7gUClGcA36Uw	1	4	2	2	2	2	6	6	6	0	1	0
fgOlY88gMz4QB2p%2FRnyyvTw	2	2	2	6	3	4	2	5	4	3	1	0
fX%2FCm2ho%2BMTYUSC8SXMcHlQ	1	2	2	4	1	2	4	7	6	3	1	0
fw1IsCSBrA82NWVf2mo1cgg	1	4	2	2	2	2	6	6	6	0	1	0
fMzBNdhikPcR3E0W%2Bz4qSmA	1	4	1	1	1	2	7	7	6	0	1	0
fZ8lQSQItHY8DUWOWy9E%2BOg	2	4	2	2	2	3	6	6	5	0	1	0
fLAzENCOqjQhnbuz%2BD3lDQg	2	2	10	3	2	3	5	6	5	1	1	0
fHLM%2FpaWAmt%2BJEaqb2r24PA	1	4	1	1	1	1	7	7	7	0	1	0
fIkmh3d380eBt6g4Msw%2FdiQ	2	3	4	1	1	1	7	7	7	0	1	0
f0r21vTb0zMiS8HIKytfIQA	1	2	9	4	5	6	4	3	2	-1	1	0
fVIaeAlCZdcKEtQ8wthjUhg	1	2	9	4	4	4	4	4	4	0	1	0
fcziAHoDo8AoHt9izRsALsg	2	2	9	7	7	7	1	1	1	0	1	0
fVFQujBdAo6trhEiGkseuyQ	2	4	2	1	1	1	7	7	7	0	1	0
fwOreVV6J0giD1l9Vgv9BCA	2	3	4	3	3	5	5	5	3	0	1	0
f7HGw2ZtTu9r2FH2gCE%2F8dA	1	4	1	5	5	6	3	3	2	0	1	0
fRmyA8fWDSKlft6MpjfKBfQ	1	2	2	4	4	4	4	4	4	0	1	0
fO1i8v3QnzAXRDFAUkC4bKw	1	4	2	3	3	4	5	5	4	0	1	0
fCSUrJNXG5Zg2CtNcOQKinA	1	2	2	5	3	3	3	5	5	2	1	0
f5H8EMMF4DffD0CnILUVs8g	1	3	6	4	4	4	4	4	4	0	1	0
fY0jGNvSAG2F%2Btenqjj8kOA	2	3	2	3	3	3	5	5	5	0	1	0
fgc38CNmc2RsBqoIytnH9hQ	1	3	3	3	3	5	5	5	3	0	1	0
f8k5KR%2FUQMzxz7nDHISutVg	2	2	5	4	4	4	4	4	4	0	1	0
foHfSmar994%2FPG1WgX9cocA	1	2	6	1	2	2	7	6	6	-1	1	0
fahU8%2Bqt49Q3CUN6Fsjt3bw	2	2	3	3	3	4	5	5	4	0	1	0
fz%2FnATcFGN4ujJGeOIe6tbg	2	2	2	2	1	2	6	7	6	1	1	0
fJz7iEEf5ikPAKUKQh6D3TA	2	3	3	2	4	4	6	4	4	-2	1	0
fVskwC%2BzYoTNCzx%2Fe2W%2FWtA	1	2	2	3	3	3	5	5	5	0	1	0
f7f5nZk%2FppaiwSSgAS0v3%2Fg	2	7	9	4	4	4	4	4	4	0	1	0
fctVGq1k245e2C%2F1fFcwHBQ	2	7	2	5	5	4	3	3	4	0	1	0
fiQw4keU9wY%2FDlLU7OjVuIQ	1	7	2	2	2	3	6	6	5	0	1	0
f5V2u6uRmDzhrn9paYOhaFA	2	4	1	4	4	6	4	4	2	0	1	0
fwEFg7w003nQhfh5j3VbKKg	1	7	1	5	4	3	3	4	5	1	1	0
fl%2BfRS23hbPHqwPAdV5lV2Q	1	7	3	3	3	3	5	5	5	0	1	0
fk5mmKNRYSefUhzbrspPPfg	1	7	3	5	4	6	3	4	2	1	1	0
fvcJ6wzl4DUN9RDP4lIx29A	2	6	1	3	4	5	5	4	3	-1	1	0
fZCdR1TkIfcg%2BYbJtkSIvTw	2	6	2	5	6	6	3	2	2	-1	1	0
fDLiOZAkLOU1rU8O3DFXFew	2	4	1	6	6	6	2	2	2	0	1	0
fWZXQuzVkALg1vChNKBBPag	2	7	2	1	3	3	7	5	5	-2	1	0
fkmTmuNphr1EBW%2FjZ%2FmX%2FSw	2	4	2	3	2	2	5	6	6	1	1	0
fNkOYr%2FND%2B6hEdcOKsV8oMw	1	6	1	5	5	4	3	3	4	0	1	0
fnycdgf9OswkCaWoJJWKBOA	2	5	9	5	4	4	3	4	4	1	1	0
fqHieYKCNom39l6geTdfJTw	1	6	2	2	2	3	6	6	5	0	1	0
fJog%2B4jFD1DnfoZAu0iXoVA	1	6	1	6	6	6	2	2	2	0	1	0
fC0M4ZzfDlSBUhe5oq7W%2Bhg	2	7	1	7	3	3	1	5	5	4	1	0
fjxSX4ihnp6UQNYI1hFCJMA	2	7	2	3	3	3	5	5	5	0	1	0
fgzjWwW%2BFmXOEHOSoYdBlCQ	1	6	2	7	6	7	1	2	1	1	1	0
fo3vkpeaR7iy%2FKDjLEb4m0g	2	4	2	3	3	3	5	5	5	0	1	0
f8dNxzsGYS9Hj%2BHteyeO8hA	1	4	9	7	4	7	1	4	1	3	1	0
f1GruGtoiOJFGR0ZfDxRWuQ	2	7	2	3	3	4	5	5	4	0	1	0
fKN%2FqW6peLE6gwfKqzmpTXA	1	2	3	5	5	6	3	3	2	0	1	0
f0XWL3Sq%2BbTfzBzQ8aHB%2Fbw	1	7	5	3	3	4	5	5	4	0	1	0
fDyC4a6nM5KXxYdyHR6DV1A	1	6	1	3	2	2	5	6	6	1	1	0
fJJdUx%2Foa4Kim5LKsVQKt4A	1	4	1	1	1	1	7	7	7	0	1	0
fFLd%2BzXIq1%2FTnlFEi6oI66w	2	4	1	5	5	4	3	3	4	0	1	0
fu6BoIo%2F50HCCgsYTcnEXpQ	2	4	1	1	2	5	7	6	3	-1	1	0
fqX4fwb9mFeY6nEBUHJJ7qQ	1	3	9	7	7	7	1	1	1	0	1	0
f43q6vTYQ8KP4fHM%2B1dBnqg	2	3	9	2	3	3	6	5	5	-1	1	0
fLFuvAkfMnGw3SeXXQD881g	2	4	9	7	4	7	1	4	1	3	1	0
f1ZNRktNIRdACGDXl6xL18Q	2	1	1	5	5	4	3	3	4	0	1	0
fLzegKoVvzcE7LOkNs6Rxxg	1	3	1	5	5	5	3	3	3	0	1	0
fkNquLf%2Bc0jh%2B4VqWhGJNpg	2	2	3	2	2	2	6	6	6	0	1	0
fyBjhSUsTs8Nmo6ye0DyYqA	1	2	6	3	3	3	5	5	5	0	1	0
fJO9cTZBQGr%2F8LImAoPW1Xg	2	5	1	1	1	5	7	7	3	0	1	0
fQiPPItp5qFC%2FNZ3ilLBuJw	2	7	9	6	6	7	2	2	1	0	1	0
fEXQy4ljl8aw6MVLPU8P96Q	1	6	2	5	5	5	3	3	3	0	1	0
fDsd3D6J3I0LCQYiBgouSLg	1	3	2	3	5	3	5	3	5	-2	1	0
fnYdD3peKFmrNax%2BQKW3rcg	1	4	2	4	4	4	4	4	4	0	1	0
f2Ieir%2FUZykiqE6RpeAhdLw	2	3	3	3	3	3	5	5	5	0	1	0
fFQVgZ30YH4Qe6LKuW%2BVXLA	1	5	2	2	2	2	6	6	6	0	1	0
fWXHL%2B0MeO7GuEWLDRJCHyA	2	1	2	3	3	3	5	5	5	0	1	0
fUBzkE3dUzFgg0k2bsLEeXg	2	5	10	4	4	4	4	4	4	0	1	0
ff636ZhkrbTWJDIabcgXqPQ	2	4	3	5	6	6	3	2	2	-1	1	0
fUgkis6CguKGTq4nfQSYt6A	1	1	2	3	5	5	5	3	3	-2	1	0
fv%2ByvyryA4S6OfORWwXaKBA	2	2	1	5	5	4	3	3	4	0	1	0
fsvb75rBzoRolHWAnby07RA	2	3	9	2	2	1	6	6	7	0	1	0
fG5qpj%2Bq2BDmHesMEM2RREQ	1	2	2	2	2	4	6	6	4	0	1	0
ft5GWnpNDBKvBLmUqARthbw	2	2	10	4	7	7	4	1	1	-3	1	0
fN7RLdfxvAAXu8K72QdhQqw	2	1	3	2	3	2	6	5	6	-1	1	0
fUgkis6CguKGbEOgEgsm4nA	2	2	3	4	6	6	4	2	2	-2	1	0
foEQjjzvTE%2ByIa3WKX4sXMg	2	3	2	4	5	6	4	3	2	-1	1	0
fSTvKH7k5Tue2q8XZ8Q%2BSgA	2	4	2	5	4	4	3	4	4	1	1	0
flKTZ3CBrry9GVpf%2FpjK1ww	1	1	1	2	2	2	6	6	6	0	1	0
f7D8fR37bDjBvA5FEJsn6gA	2	2	2	2	2	3	6	6	5	0	1	0
f0GVGjxJDZJWYKUkIRNAznw	2	3	2	3	4	3	5	4	5	-1	1	0
fveJU77mNd1JL9RhueA9ZNg	2	6	2	6	7	7	2	1	1	-1	1	0
fQiPPItp5qFDIDv1oYA4HFA	2	4	2	4	4	4	4	4	4	0	1	0
ftfsAqNP3IhbqwxQ%2FnCrviQ	1	5	1	7	7	7	1	1	1	0	1	0
fg3YajdMJLHjY%2BkfUb5R3lg	1	1	1	2	1	1	6	7	7	1	1	0
f39lYCfW7PyJkDcOAlcWLUw	2	4	2	3	3	3	5	5	5	0	1	0
fkHlJE%2BA2qrGbL0RW9aFghA	1	4	3	2	2	2	6	6	6	0	1	0
fyGrIDsZQiQGBTr6CrSseOw	2	2	3	3	3	4	5	5	4	0	1	0
f%2BfupYjwniRSGzJfHTxosLA	2	2	3	3	2	3	5	6	5	1	1	0
fA4FrFT7tQNI7t%2FQA3W1CBw	2	2	2	3	3	4	5	5	4	0	1	0
fQxR9c8bO7XH2mRt%2BP%2F1cBw	1	7	2	3	3	3	5	5	5	0	1	0
fvc2qc0zVYDT88SLcGuyxHw	2	3	2	3	2	2	5	6	6	1	1	0
fS7AHxoCATyZqF4Wmv1qcLg	2	3	10	5	3	2	3	5	6	2	1	0
f7D8fR37bDjDDaQ1lYhPV7w	1	1	3	2	2	2	6	6	6	0	1	0
f8xJJLD9WJz%2Fp%2Fht8oi44Hg	1	4	1	3	7	3	5	1	5	-4	1	0
fnYdD3peKFmrRpdvs7owqcw	2	3	1	3	4	4	5	4	4	-1	1	0
f4Fo6zqwhMGC1CK7JsriyMA	1	4	1	3	2	2	5	6	6	1	1	0
fto0rMMpEIO9JqQCGXVC8Xg	1	6	8	4	4	4	4	4	4	0	1	0
fhEB56cKM6%2BTBhWIJnQn76Q	1	7	3	5	5	5	3	3	3	0	1	0
fZTB005R%2BeU2wDzdqZ1A2Fg	1	5	3	3	5	6	5	3	2	-2	1	0
fs1jVAxWmzdIL0L22VvEyhQ	1	7	5	2	2	2	6	6	6	0	1	0
fEpKrpW7VNRXgF1K%2FRts5GA	2	7	2	2	3	2	6	5	6	-1	1	0
fewqH%2B7Hg74l5ABzienwvyw	1	6	3	3	4	5	5	4	3	-1	1	0
f%2F6REqgWDL99VujXwQd42Vg	2	4	2	6	3	3	2	5	5	3	1	0
fH3TTcKf3gVft3AqvQtRMkA	2	7	9	6	6	6	2	2	2	0	1	0
flu9R8crP%2BrU4V8m3gmi0qA	1	5	3	3	3	3	5	5	5	0	1	0
fZSGjUN12DR0EoVuOyMZ4YQ	2	7	3	2	5	5	6	3	3	-3	1	0
fqaR%2FLSRO4N%2BDNyv0CUtpHw	2	7	2	1	1	1	7	7	7	0	1	0
fiNHF6GWvdy9yd9BGcI45bQ	2	4	5	3	1	1	5	7	7	2	1	0
fX6BkgrAfluDuFPIHKjhDwg	2	6	2	3	3	4	5	5	4	0	1	0
fadE9QzMDQRlPrDlAenH6tQ	2	5	2	6	6	4	2	2	4	0	1	0
f4e7YsPunN%2FSMcs7Z36sdLw	1	7	9	3	3	3	5	5	5	0	1	0
f6Y6PxKKbWIDUeuV6a9ItpQ	1	6	3	5	5	5	3	3	3	0	1	0
f68zL3%2FWOSRo6h%2FtrqtEAeQ	2	5	3	3	3	3	5	5	5	0	1	0
fKyiQpfPgqJ%2Ban70pfNGrtA	1	7	3	2	2	2	6	6	6	0	1	0
ffnM9L7BRIQln6Upxo2eSzA	2	5	3	5	5	5	3	3	3	0	1	0
fWZXQuzVkALhrdssw1LyBaA	1	7	3	4	4	4	4	4	4	0	1	0
ftihjEqDLs6o1ud1g9GYEbA	2	7	2	3	4	5	5	4	3	-1	1	0
fg3YajdMJLHhEz5O01P6ODg	1	6	9	7	7	7	1	1	1	0	1	0
fM6OuBYpJazQDIozAnPkXAg	2	4	2	4	3	3	4	5	5	1	1	0
fAEFhZk%2FiYFZBSPir82wyNg	1	7	1	5	5	5	3	3	3	0	1	0
feAO8dZtPNySgUwnqI6kcLA	2	7	9	5	4	3	3	4	5	1	1	0
f%2FVULpOWnARYuFJV9dA%2FV0g	1	4	2	2	2	2	6	6	6	0	1	0
fhTZbqJG9paWm15UPhzMmig	2	7	2	2	4	2	6	4	6	-2	1	0
fzDBq6XLKqPjJ6gOMUAdzFw	2	5	3	4	4	3	4	4	5	0	1	0
fra5%2Bi%2BI9xaxukL0oM8z3LQ	1	5	3	3	3	3	5	5	5	0	1	0
fm57KzuFLj5f%2FmJDxiQeKVg	1	5	2	2	2	2	6	6	6	0	1	0
frQtO7wTSFAvDYlPeYczqZw	2	7	3	1	2	2	7	6	6	-1	1	0
frQtO7wTSFAsU0nhfmgoUYg	2	6	2	3	3	3	5	5	5	0	1	0
fM9gUyMp16dK5XPtdzBFIiw	2	7	1	3	3	4	5	5	4	0	1	0
fAss7ojK3n9mzY8nTHA91Dw	2	7	4	3	3	4	5	5	4	0	1	0
fLwxdfpRk74%2F3ntxk7jMj2Q	2	7	1	3	3	3	5	5	5	0	1	0
fA7qUcCAqnwwask%2B%2FOS5zxw	1	7	1	3	2	3	5	6	5	1	1	0
fYy22wo3rBSXRre8jWbMmvA	2	5	2	2	2	2	6	6	6	0	1	0
fKXIMRdI2w8Puj6WtT2YLew	2	4	1	3	3	4	5	5	4	0	1	0
fKVuL7%2FwKqJJhIBBgd3mKOw	1	6	3	3	5	6	5	3	2	-2	1	0
f%2BQLxDNvobJHyjCfo2qzE7Q	2	1	2	2	3	3	6	5	5	-1	2	0
fIKOC9vVP9mBReU1%2F2XTUeg	2	1	1	5	3	3	3	5	5	2	2	0
fufKgiEqYyo0nn7Q7RA6SOg	1	1	1	6	6	6	2	2	2	0	2	0
f9N%2BfVTxyQB6UBG5G62Z%2Fzw	1	7	2	3	3	4	5	5	4	0	2	0
fVhjhpYtfRORo9qtKJfsbKg	1	6	3	6	5	4	2	3	4	1	2	0
fvLwqKqCOSydsny3J2GpoYg	1	7	1	6	5	6	2	3	2	1	2	0
fIf9d6edgYxoNsjJ73sDwhg	1	7	9	4	3	3	4	5	5	1	2	0
fA%2FFTRmGm6Jd5kq40GX7tXw	1	5	2	3	2	1	5	6	7	1	2	0
fSiCIoOxpvXIuNHmCnHsW5A	1	7	1	7	7	7	1	1	1	0	2	0
fra5%2Bi%2BI9xaxCVZzVDASF8w	2	7	2	6	6	6	2	2	2	0	2	0
f84yhWCgpSIlsc69gt7I9CQ	2	6	3	4	4	5	4	4	3	0	2	0
fOGHSL3OgocPp2AoVLWv9fQ	1	6	9	4	4	6	4	4	2	0	2	0
fpJUuy9Ti%2FOLDigCHs3IpZQ	2	7	3	3	2	3	5	6	5	1	2	0
f0rmeCGMWApGcwxi7IqpMbA	2	5	3	5	5	5	3	3	3	0	2	0
fTFtbxIHNjZk%2Bg6IVKD0YRQ	2	7	1	3	3	3	5	5	5	0	2	0
f4czTT5QDHBjD9FnR9SnhAA	1	7	2	5	3	4	3	5	4	2	2	0
fDyC4a6nM5KWHtgk%2FrsrgMA	2	4	2	3	3	4	5	5	4	0	2	0
fXzPe3XbAP7YBVFcbbgTRxQ	1	5	2	2	3	2	6	5	6	-1	2	0
fhPqAIhIr8zIc8X4KlDoF7Q	1	7	2	3	3	4	5	5	4	0	2	0
fWr1eT2nMeoLm9pb%2BJl7XTQ	2	4	9	4	3	3	4	5	5	1	2	0
fz9SbgLPu4xo4pjkJv3I%2BLg	2	5	3	5	5	3	3	3	5	0	2	0
fvrwOOb2Z7SKuhmNsIW2vSA	1	5	3	5	6	5	3	2	3	-1	2	0
fX5uvOYG2xqtzFYeAYJeLpQ	1	6	3	5	6	7	3	2	1	-1	2	0
f%2FAlAmvAnzaeWxJSI8f7YHg	1	6	3	4	4	4	4	4	4	0	2	0
fCw2YVHMcF4BGdT25GacnZw	1	5	1	3	4	4	5	4	4	-1	2	0
fF2BR%2BkbNEqTEeBYglRw%2FyQ	2	6	2	3	3	4	5	5	4	0	2	0
fg%2BPR%2Bol5bD4thm2RkWKv7g	1	4	6	4	7	5	4	1	3	-3	2	0
fDE4TBdfjJiU54UZigl7VAA	1	6	2	3	3	3	5	5	5	0	2	0
fddXeEzE%2BI2v53SwFOkkYqA	1	4	3	3	3	4	5	5	4	0	2	0
fCBAtLy50cWu44MbH9k5Ouw	1	6	1	3	3	3	5	5	5	0	2	0
f98DVivpTikzV%2FguOzVxYuA	1	5	1	7	7	6	1	1	2	0	2	0
fUzddrY7JwwTzSJ61Xh2meA	1	5	2	3	2	4	5	6	4	1	2	0
ftfNAvDKfIUWzbhEchb550A	1	3	3	2	3	2	6	5	6	-1	2	0
f9G7skCw5g64RsR4Ycpi%2FLA	1	3	2	7	1	2	1	7	6	6	2	0
f7GE27JH6X02%2Bc5qwPcuZhA	2	5	2	3	3	4	5	5	4	0	2	0
fsVbCOcZ2uYhW8SfHFOzQQA	2	3	4	3	3	4	5	5	4	0	2	0
f5BO1ipYaREyW2B4u%2FpRdXQ	1	5	1	2	2	4	6	6	4	0	2	0
f6qDhMhSQB6tDlGDb2rcTFw	2	5	3	5	4	4	3	4	4	1	2	0
fHRNPgNtOwZ0UQm673KmZhg	2	4	4	3	3	3	5	5	5	0	2	0
fy4RrjYW94D5tL1cyZoh7gQ	1	3	1	2	2	2	6	6	6	0	2	0
fOXUKZl8bM7zeVKPmDiVuYw	2	4	2	1	2	2	7	6	6	-1	2	0
fChpBj9pHZCQTH10Zkl4Bog	1	3	9	4	5	4	4	3	4	-1	2	0
fPtDEAkRxB8mB35t8hibxZQ	1	6	1	3	4	4	5	4	4	-1	2	0
fI8S6DD83CdunhpopKphQBg	1	6	3	6	6	6	2	2	2	0	2	0
ftm7og1mDbHQlEuKDM9ZXng	1	5	1	4	5	6	4	3	2	-1	2	0
fMHINXOhAXX5VI1Mh%2BAyqyA	2	3	2	2	3	3	6	5	5	-1	2	0
fvKTFKMFQZC0O3cpMpEYpfQ	2	5	7	2	2	2	6	6	6	0	2	0
fcOFxSg7lOKPghd%2BOAXsCjg	2	3	2	6	7	5	2	1	3	-1	2	0
fHZVuinKrG5oyX%2B1xoP96cw	1	7	2	5	6	7	3	2	1	-1	2	0
fddXeEzE%2BI2tp6GUVJV%2FU0A	2	3	1	3	4	4	5	4	4	-1	2	0
fpuqi%2B8RvnMAmw1e7UuRbWQ	1	3	2	3	3	3	5	5	5	0	2	0
fSLPTKu1XJmrdSeYL6Fq3%2FQ	2	5	1	3	3	4	5	5	4	0	2	0
fN73erSXP8pozJn6B6dFJqw	1	4	1	4	1	4	4	7	4	3	2	0
fVyd7Su5Exo%2FvZQPq7p7QaA	2	6	2	3	3	3	5	5	5	0	2	0
f%2FsZGaC9AJpDW1bQq%2BFKcaQ	1	5	2	5	6	6	3	2	2	-1	2	0
fSZUgTvENwbtyL%2FRWRe9Gog	1	6	2	3	3	4	5	5	4	0	2	0
fyyAwPWkbnPDULsrma%2Faqmg	1	3	2	6	6	6	2	2	2	0	2	0
fILEStYpqJ3wTnHkahGrJ9w	1	3	9	7	4	6	1	4	2	3	2	0
fQbagu95IogMseGAgDlAGIw	2	3	9	3	3	5	5	5	3	0	2	0
f32tKCGKex0eHMU2bM0L6BA	2	3	2	4	2	2	4	6	6	2	2	0
feFFZvBUDecYrtyDGOPSixw	2	7	1	7	3	3	1	5	5	4	2	0
fWYAFTJLvbw6KKqDkEP5%2Flg	2	5	1	2	3	3	6	5	5	-1	2	0
fzAI4e95C7jQNJ0oAe%2F%2FAbg	1	2	2	2	2	4	6	6	4	0	2	0
f4FRcOTRpVogEnqEj14F1jg	1	3	3	2	2	3	6	6	5	0	2	0
f5bCvlWWRWBdw%2FW6q%2BMTP1A	2	2	2	3	2	2	5	6	6	1	2	0
flSFtROLn8ZnvKAIBRppBXg	1	4	2	7	7	7	1	1	1	0	2	0
f93cMbB80z0GYix%2BBaElZNA	2	7	1	3	3	3	5	5	5	0	2	0
fUFZvRblKVSHKE4%2Bpc1i6%2FQ	2	2	6	3	7	4	5	1	4	-4	2	0
feztSiCqloIcFaUwz%2Fl231g	1	2	3	1	6	2	7	2	6	-5	2	0
fctqBgqlNQ0tQhoZ6EWINyA	2	6	2	3	3	4	5	5	4	0	2	0
f2eusX1s7YpJY0HD4FUp5Pg	2	7	2	3	3	4	5	5	4	0	2	0
fgrh2ct7X8fC1gJQOI%2F%2F1xg	1	2	1	2	3	4	6	5	4	-1	2	0
f7GE27JH6X029XQllax63fQ	2	2	9	4	4	4	4	4	4	0	2	0
fdgCSvZ3umC0l%2BeFc0G2o9w	2	6	6	5	3	3	3	5	5	2	2	0
fTG0NczsVWkcWzWTsLmCK%2Bw	2	2	3	3	2	3	5	6	5	1	2	0
fk07FgiNHxBLe43h1tzcV9Q	1	6	3	1	2	2	7	6	6	-1	2	0
fkuk2oxDPxAZfRE%2B%2BxOiRfg	2	6	3	3	3	4	5	5	4	0	2	0
fERiakRMdMoO8TtLPB4LRXg	2	3	3	7	7	7	1	1	1	0	2	0
fkWtCBOsWR%2Bv4VM8HqLTB7A	2	3	7	2	3	2	6	5	6	-1	2	0
fG9%2FrGzMdxxszOmsHDQG6Ww	2	4	9	7	7	7	1	1	1	0	2	0
fHQbRwOBbVRVHSJ7Tm03%2BDQ	1	4	9	4	4	4	4	4	4	0	2	0
f2i17QlrqkYV4NMcMNLEbBg	2	3	2	3	3	2	5	5	6	0	2	0
fhKtUTkYdD9UueMjMr9g%2FRw	2	3	3	2	3	1	6	5	7	-1	2	0
fek7dvpyfP6JmjtNmgkVHcQ	1	3	7	1	1	2	7	7	6	0	2	0
f9CwR60INmQUVt86hwYesKQ	1	2	1	3	3	3	5	5	5	0	2	0
fAvcYHOiack7HEQjgEhJT7g	1	6	1	4	3	3	4	5	5	1	2	0
fk07FgiNHxBI4JwOM0uV%2FTQ	2	3	4	3	3	3	5	5	5	0	2	0
fer5315CNZjizOdTbynWVYg	1	2	1	2	2	4	6	6	4	0	2	0
fERiakRMdMoNsqmX%2BurlQ6Q	2	7	2	3	5	6	5	3	2	-2	2	0
fe6DL%2FQbjACTGtuUMJLja%2Fw	1	2	2	3	3	4	5	5	4	0	2	0
fx7LdXrK5Kfin0mJuOrea2g	2	2	2	6	3	3	2	5	5	3	2	0
fgKd3wGgyDvcfJvYxR37LZg	1	5	3	5	4	5	3	4	3	1	2	0
f3RIZcK1XWg11KQsznc4obA	1	7	1	3	5	6	5	3	2	-2	2	0
f1dkYarEl%2FMeZH6i7CtoE6g	2	5	9	4	4	4	4	4	4	0	2	0
fBaq6tC6d%2FJzW%2BWgmlDfq%2Fw	2	7	2	2	2	3	6	6	5	0	2	0
fyueA9Ap%2BamJ%2F8sIDdCmXUA	1	6	1	3	3	4	5	5	4	0	2	0
fu6BoIo%2F50HB0A3w%2BE1PJqw	1	4	2	3	3	3	5	5	5	0	2	0
f8xJJLD9WJz82VPrI63lPOA	1	4	3	5	5	4	3	3	4	0	2	0
fv8W4DrDDQpGM7%2FxPvhZ5Vg	1	7	2	5	4	4	3	4	4	1	2	0
fQFv0xA%2F2iVGegymPC%2BdJyA	2	5	1	4	4	4	4	4	4	0	2	0
fOQd0Ey8rOH3lMf0joqrKAw	1	7	2	3	4	4	5	4	4	-1	2	0
fWKQzo0jjFLLy%2BJGf%2FYO0AA	1	5	1	4	3	4	4	5	4	1	2	0
fAJFNCJALXJJ8Q27bQXuwDg	1	6	2	4	4	4	4	4	4	0	2	0
fnYdD3peKFmrTh8t6dquwWg	2	5	3	3	3	3	5	5	5	0	2	0
fQxR9c8bO7XFRBJ5I30zewQ	1	4	3	3	4	3	5	4	5	-1	2	0
fT4zNoH1eD7ctFNitzU%2Bo8w	1	4	2	4	4	4	4	4	4	0	2	0
fqdk72N0pKzUgIOM80jOBhA	1	6	3	3	2	2	5	6	6	1	2	0
fGikt5q0O6LFo44N%2Fv8ODmQ	2	7	2	2	1	1	6	7	7	1	2	0
fDRbhMusY%2FVOjqSDjWbSWtQ	2	7	4	5	6	4	3	2	4	-1	2	0
fsQrbJ%2FrJVYEE%2F%2BvWJrc%2BCA	2	4	9	4	4	4	4	4	4	0	2	0
f6fqCCt%2FyS%2B%2FMPWKaX2gucw	1	6	1	5	5	4	3	3	4	0	2	0
fM2SFCD3nZIIleOr4YQtzmg	2	6	1	4	4	4	4	4	4	0	2	0
fkbjB4Ar951hTK0pKU1uRgA	1	5	1	5	5	5	3	3	3	0	2	0
f6EWe2Gp4b6zuHyN802VkfQ	1	5	3	7	6	3	1	2	5	1	2	0
fmQdJr12S%2FYVTdyJZxeRetA	1	7	2	6	7	7	2	1	1	-1	2	0
fWv8fSvBEz5KT%2BiIiUpBjIA	2	3	2	5	5	5	3	3	3	0	2	0
fvc2qc0zVYDS78uQvR4ZFBg	1	7	1	5	5	6	3	3	2	0	2	0
fGhdJGmOBZrizsOpGhotZIA	2	6	2	2	2	4	6	6	4	0	2	0
fPSGTFqOQF9zpGDoHMrDWPA	2	7	9	4	4	5	4	4	3	0	2	0
fkqvijgZO20Wy9jKGo2FTDA	1	7	2	3	3	4	5	5	4	0	2	0
fqid%2FlFe3%2BobQuEO8Q6oS%2Bw	1	4	2	2	2	3	6	6	5	0	2	0
fra5%2Bi%2BI9xayEm8wO%2FpfoWg	2	6	1	3	4	3	5	4	5	-1	2	0
fyN%2FqKwUMKPvTjCdiIVJj%2Fw	2	4	1	5	5	5	3	3	3	0	2	0
f3Ljvy8GQGZ8XSOuJRL7KCw	2	5	3	5	5	4	3	3	4	0	2	0
ftDmpRl5SOzD19%2F7qpOQ28w	1	4	2	6	6	6	2	2	2	0	2	0
fPLhuEq%2ByL2udyykayWsNWg	1	6	1	6	6	6	2	2	2	0	2	0
f9gAyQVKmURKI4kjS0tD%2F8g	1	4	2	4	3	3	4	5	5	1	2	0
fs%2BWnw5eiF9A7DJ7CnpUIag	1	4	10	7	7	7	1	1	1	0	2	0
fyueA9Ap%2BamL1b4yvgS8f%2FA	2	6	2	3	3	4	5	5	4	0	2	0
fnPTVrLFlf%2FTALFf5JVAOTg	2	7	3	3	3	3	5	5	5	0	2	0
f1JDpoMd96IsJQsg0YLdZOg	2	3	2	3	5	5	5	3	3	-2	2	0
fXg0Je0EGMlS%2B49knjp1nnw	1	5	3	5	5	4	3	3	4	0	2	0
f6mUIJ2ZsHvXRu%2Fqxo3exQA	2	3	3	2	2	2	6	6	6	0	2	0
f1fzLlv%2BmOEgW6pQ9rna6LQ	2	4	2	3	3	3	5	5	5	0	2	0
f7FSvv0SIYZg5oNGFEyaTJw	2	7	2	3	3	3	5	5	5	0	2	0
fuc%2FatXxKfUfaEeUbYn2m1g	1	4	1	3	3	4	5	5	4	0	2	0
fliGzS7maOAAwN23NlS29jQ	1	3	2	1	2	5	7	6	3	-1	2	0
fRaYZ6%2FQatmR7PZXaHSUD9Q	1	3	1	5	5	4	3	3	4	0	2	0
fgzjWwW%2BFmXNGLjldrbIpZw	2	3	2	1	1	1	7	7	7	0	2	0
fiNHF6GWvdy%2Bh%2BgroAce7Vw	2	3	9	6	7	7	2	1	1	-1	2	0
f9Cz7tN4Swi2R0cp3EkMV3Q	1	3	1	6	6	6	2	2	2	0	2	0
fTIUnaMBiXAu6v%2F6sGS0l5g	2	3	1	2	2	4	6	6	4	0	2	0
fnYcgEpqpHPUYh2%2FEH54s5A	2	4	2	5	4	3	3	4	5	1	2	0
f5kmzGmby4XH1S%2BpGHDlasQ	1	5	2	5	2	2	3	6	6	3	2	0
fRtYMZi0G3q3DWl%2BlVjP77w	1	4	9	2	2	3	6	6	5	0	2	0
fgzjWwW%2BFmXMyMXg%2Bx0yvmw	2	7	1	7	6	4	1	2	4	1	2	0
fsqs082yP2F7LHDK8QNT%2Fcw	1	5	3	6	5	5	2	3	3	1	2	0
f2rvm4NXDLGwY8%2FgAO4rN%2BA	2	4	4	3	3	3	5	5	5	0	2	0
f5Zern5b23WPu8nqeDKphww	1	5	3	3	3	3	5	5	5	0	2	0
fFjK7Xoe5%2BNfKw4SaD4zGCA	2	3	4	2	2	3	6	6	5	0	2	0
feON4ln7WuZzNjII8GllPoA	1	2	1	3	4	4	5	4	4	-1	2	0
fNyuFSF6vJROXJV2y9KydCw	1	3	1	6	6	6	2	2	2	0	2	0
f1i53vsBX%2FqINKQ8qUgq3MQ	2	2	6	3	6	6	5	2	2	-3	2	0
fnycdgf9OswlOA0rMmTfnLQ	2	3	2	3	1	2	5	7	6	2	2	0
f4qBWEMzU9nfCz9Nhtj4S%2Bw	1	4	9	4	4	4	4	4	4	0	2	0
f7kxUr07%2B3FokaqEuPhCvlA	1	4	3	2	2	3	6	6	5	0	2	0
fzljT4ySrQ0Z5ETINKbIo0w	2	2	3	2	2	2	6	6	6	0	2	0
fqbv7OF01W4wftE5lZOKQwQ	2	4	1	3	3	4	5	5	4	0	2	0
fHUa5I%2BO55dKdA%2B4KvYjgzA	2	1	10	5	5	3	3	3	5	0	2	0
f7JpJaM4FzYJMTE0GHYVV5w	1	2	1	3	3	2	5	5	6	0	2	0
fD51dvRzifVJ4VCz7%2BCMG%2Fw	2	2	1	3	3	3	5	5	5	0	2	0
fl4is0P9uqPV%2Bobi6%2F%2FO%2FVQ	1	3	2	3	3	4	5	5	4	0	2	0
fMJwGXZHiBSzDuk85tb6uPw	2	2	9	7	7	7	1	1	1	0	2	0
fZSGjUN12DR3qHg9Fc%2F8%2BgA	1	2	1	1	2	2	7	6	6	-1	2	0
fY3NHQgo8AnR%2BWu7%2B5%2BNyIw	1	3	9	4	4	4	4	4	4	0	2	0
fxfInx9kjyjBxEM3NycUx1g	2	2	4	2	2	2	6	6	6	0	2	0
fYtrA2xA3qxBNZcjifAGkmw	1	1	2	2	3	3	6	5	5	-1	2	0
f8ypP3g1iUQLjARTZ4sjBaw	2	3	2	3	3	3	5	5	5	0	2	0
fobNlyvcyqgWVNSWjMMZcEg	2	3	4	4	4	4	4	4	4	0	2	0
fskzWKyhimQlUv5g%2Fa%2BHgNA	1	4	2	7	7	7	1	1	1	0	2	0
fGhdJGmOBZriFYp7T7RGrWQ	2	3	2	3	3	3	5	5	5	0	2	0
fdnpGuef1OEX0qHDLQNS9Sg	2	2	2	2	2	2	6	6	6	0	2	0
fj20QkXhG%2FlhlIlfjA4eWBw	2	6	3	3	3	3	5	5	5	0	2	0
fQxR9c8bO7XGJuXU0L7yQDQ	1	7	9	7	7	7	1	1	1	0	2	0
fQqgE3o44cRwojhWQPAucGA	1	5	2	5	4	4	3	4	4	1	2	0
fA%2B3m8HMAt%2FrkFb%2BI8tJ%2BXA	2	7	2	5	5	4	3	3	4	0	2	0
fLnz7RFmGjIr7obuTd0pAnA	1	4	2	2	2	4	6	6	4	0	2	0
fV47WWNqNPDEeLL%2BphHkDVw	2	5	3	2	2	3	6	6	5	0	2	0
fvcJ6wzl4DUNxcDSc8XamFg	1	5	3	6	6	5	2	2	3	0	2	0
fCuxOeF5evL1j9EeDWkyA1A	2	6	2	3	3	3	5	5	5	0	2	0
frQtO7wTSFAs9Z676jOzInQ	2	4	4	4	3	4	4	5	4	1	2	0
fNPW8GaNVEUOVLXtuiPB5Rg	2	6	9	4	4	4	4	4	4	0	2	0
f6SlQMX%2BU6kIDKF%2FxKLvu9Q	1	6	2	2	2	3	6	6	5	0	2	0
fhJH8mV2%2FuU5WbAgxv%2BuipQ	2	6	4	5	5	6	3	3	2	0	2	0
fZOJyB3eq%2BzOA2Yh2XksEWA	2	6	3	7	7	7	1	1	1	0	2	0
fowPsSHMQVmHRgSq22zY4cA	1	6	1	6	6	6	2	2	2	0	2	0
fP%2FXZHQqZUPBjYvgUTICADA	2	5	3	5	6	5	3	2	3	-1	2	0
fctVGq1k245dQeg%2BMkGcFwA	2	6	9	3	4	5	5	4	3	-1	2	0
fh4yAWL2niMmCC0zQdl40Kw	1	4	2	6	6	5	2	2	3	0	2	0
fELpFSw4lgUE7Gb%2BmekzzDg	2	7	2	3	4	5	5	4	3	-1	2	0
f%2B38BeAGGspfSHok9SJmM7Q	1	7	1	2	3	4	6	5	4	-1	2	0
f5B98q8g%2BWQYFb%2B6gHs0azQ	2	6	2	2	3	3	6	5	5	-1	2	0
fkmTmuNphr1E9D%2FRFxp%2BhQQ	1	4	3	3	3	3	5	5	5	0	2	0
fTIUnaMBiXAuuq2gDNHz%2F8w	2	6	1	4	4	4	4	4	4	0	2	0
fgS1qv4jjI7hr1k2WfCMVcw	2	5	3	2	2	1	6	6	7	0	2	0
fRr48vUPNanUnAEUXA%2FIPDQ	2	7	1	3	3	3	5	5	5	0	2	0
fW7kVd4hn4%2BnXL73vR8ktvw	1	6	2	3	3	4	5	5	4	0	2	0
f5Zern5b23WPSKNU2Ojnqbg	2	5	1	5	5	4	3	3	4	0	2	0
f60h5XGOSpuCsAlUGgHU7YA	1	4	3	2	5	2	6	3	6	-3	2	0
fBtggBfVylPhejQdiEpf8nw	1	7	2	2	2	4	6	6	4	0	2	0
fEMiSXgAsZdyuwTkeW4Ep2Q	2	7	2	5	5	5	3	3	3	0	2	0
f4czTT5QDHBicLx7j%2Fs56Wg	2	5	2	5	6	6	3	2	2	-1	2	0
fsEJcEBhCFXN8vj8o5Ifxnw	1	5	9	3	3	3	5	5	5	0	2	0
fQcp%2FaHxVMI2wJqWhfQh3OA	1	6	3	3	3	4	5	5	4	0	2	0
fZCdR1TkIfcj4WSYgQflSSg	2	5	2	5	5	4	3	3	4	0	2	0
frHwrR%2FjlZIQe4dysNd6alA	2	6	1	3	3	4	5	5	4	0	2	0
fLFuvAkfMnGwPV3RVqa3aEA	1	7	2	3	3	5	5	5	3	0	2	0
ff1yzpEETIjU0oZR8FH4vAQ	2	5	3	6	6	6	2	2	2	0	2	0
fO8Y91JjYVH%2FtaACzsu6hJQ	1	4	2	5	5	5	3	3	3	0	2	0
fSNK5SA%2F7PjyRBFOdLBA5hw	2	7	2	3	4	4	5	4	4	-1	2	0
fWlshHaUitR3MjX0pQyGnhQ	1	7	2	3	6	6	5	2	2	-3	2	0
fYXtD5suggeXyeKphftFFCA	1	7	2	3	3	3	5	5	5	0	2	0
fJVY5yvs5GgU02OIjh9VRLQ	1	6	2	6	6	6	2	2	2	0	2	0
fmFQK5DI%2FIlRAQ3zyCOhbeQ	1	7	1	5	4	3	3	4	5	1	2	0
fAEFhZk%2FiYFZJg8Z1DhtTkA	1	6	9	6	7	7	2	1	1	-1	2	0
fLylHMWdSoys86LHakBXBSw	2	5	1	5	5	5	3	3	3	0	2	0
faMHiU4AaMLtMrenIeyoNhA	1	2	1	2	2	3	6	6	5	0	0	1
fZPN6%2BYE0zoVpIDInL5GFAA	1	2	1	3	3	2	5	5	6	0	0	1
fciKN9%2BbaOTdJz6Q%2F7fCCZw	2	2	2	2	2	4	6	6	4	0	0	1
fOKMxXBT%2Bo7T89P32QnmykA	2	2	3	4	4	4	4	4	4	0	0	1
fq%2BtRyKr%2Fc7Ht%2Fi%2BhzM26CA	2	1	2	4	4	2	4	4	6	0	0	1
fVX%2BWjZtHTRDoZdpq%2FD3L4g	2	1	1	3	6	6	5	2	2	-3	0	1
fmHbIRxBQoFThTAxejj5HhQ	2	1	2	6	4	3	2	4	5	2	0	1
fThGN7o6IgCDmdUCMJ6eoYg	2	1	1	2	3	3	6	5	5	-1	0	1
fVebQbYlYjNvXGx0gS4scUw	1	1	1	3	2	2	5	6	6	1	0	1
fNx9pfFQVCcv4PgnFxnKXdg	1	2	2	2	3	2	6	5	6	-1	0	1
fqMTDG0AmLnKr9q8lRM2k1A	1	1	1	3	3	3	5	5	5	0	0	1
fdft4DurgXYZDZmo%2Fg82zGw	2	2	2	4	5	1	4	3	7	-1	0	1
fudD4TVCSXRhXf1oiJgErKQ	2	2	2	5	5	4	3	3	4	0	0	1
f8vvAvRnJvSQFQpV8BRD1NQ	2	2	1	3	3	4	5	5	4	0	0	1
fzrnx2FNy6zYgsWBPrmYWKw	2	2	1	3	5	6	5	3	2	-2	0	1
fnnRRGJJA9%2BX0%2F7Df251w8A	2	2	2	2	3	3	6	5	5	-1	0	1
f7CxQS7TCqmwkKZ7i%2BneQNg	2	2	9	4	4	6	4	4	2	0	0	1
fRhjc3nT26YPMLHILTs78CQ	2	2	9	6	6	4	2	2	4	0	0	1
fKKkD%2FZoFPxGt%2BE76KipGfw	2	2	3	2	4	5	6	4	3	-2	0	1
f0k97jx5ZXuLuWnPkwwwcFw	2	2	2	5	5	3	3	3	5	0	0	1
fKzCfXkmDGN3bEcGwa9wPVQ	2	2	3	3	3	3	5	5	5	0	0	1
f09ukd7NauT1GVcp2vFTarQ	2	2	1	3	3	4	5	5	4	0	0	1
fMXrTmW96XklOC6dBNmQH8w	2	2	2	4	4	4	4	4	4	0	0	1
fjWceWmEhO4w17WeY6cUj0Q	2	2	1	5	5	5	3	3	3	0	0	1
fRLPlvFyfrGgAjXIIoTzHoA	2	2	1	3	3	4	5	5	4	0	0	1
fwYAMprNgi0cGNw%2Fd8jC4og	2	2	3	3	4	5	5	4	3	-1	0	1
fYbYpsvLSogaWcjxrIdHheQ	2	2	1	3	7	4	5	1	4	-4	0	1
fcvL0DcZFpvKjqIIQiJRY%2Fw	2	2	3	5	5	4	3	3	4	0	0	1
fOGb0A2G5QWI8zs%2BuEuC2Rg	2	2	3	5	2	2	3	6	6	3	0	1
fNSTXYaviqTEyTIjWa4QdbA	2	2	2	2	2	4	6	6	4	0	0	1
fctVGq1k245cs2qwzafmfkg	1	6	2	2	2	3	6	6	5	0	0	1
fliGzS7maOABzCykIvPQPoA	1	5	3	3	3	4	5	5	4	0	0	1
fArxqMBmFO6q%2BrX8WkGW9ZQ	2	6	9	1	1	2	7	7	6	0	0	1
ft5u7ChauyuMbyaWQ3kSdKA	2	5	3	6	5	4	2	3	4	1	0	1
fLEx8Kz2J8oJ3hoSTWY3PBg	1	2	1	5	5	3	3	3	5	0	0	1
fcYEpe72hYmNTGe1WVUL7Cg	2	4	4	3	3	3	5	5	5	0	0	1
feDVMjtHU5Qz7FmCueoPmdQ	2	7	1	5	5	4	3	3	4	0	0	1
flue7B5MCAYa%2FtqeG3OEagg	1	5	3	2	2	4	6	6	4	0	0	1
fp8oQe32flbxcTiJHJ2tOUw	2	7	3	3	2	3	5	6	5	1	0	1
fewqH%2B7Hg74kzqnho1CLLOQ	1	6	3	3	5	4	5	3	4	-2	0	1
f5xmTy4RaasnxYIMELgbusA	2	7	9	4	4	4	4	4	4	0	0	1
fB6bmnBkh8WWVJj1%2B0QnCTw	2	6	3	1	2	2	7	6	6	-1	0	1
fHWi%2FiWtHGsRXWINDR4tzzg	1	2	8	6	6	6	2	2	2	0	0	1
fZGWIrBwcuLNS%2B4RTfamT%2FQ	1	2	1	2	3	5	6	5	3	-1	0	1
foePTyMqYxIeczpeRtq3ynQ	1	2	2	2	3	4	6	5	4	-1	0	1
fxPDjCOLUUNJCccq1OwCh7A	1	2	1	6	6	7	2	2	1	0	0	1
f0%2FSeINBGCuGbiWW1GBKmhQ	1	5	9	4	4	5	4	4	3	0	0	1
fI1iVf6LgfC5VYU1%2FbFgjKQ	2	7	4	3	3	2	5	5	6	0	0	1
fX6BkgrAfluAgcgaZmShLvw	2	7	1	2	2	4	6	6	4	0	0	1
f7D8fR37bDjANU%2FgcZkeE4A	1	5	3	5	5	4	3	3	4	0	0	1
fkbjB4Ar951iWkel9EPlYvA	1	6	2	6	6	7	2	2	1	0	0	1
fRxZtKjzwpVWOcNzTh%2BHd8Q	2	7	3	6	4	4	2	4	4	2	0	1
fMJwGXZHiBSwS8cY6MDt1Rg	1	6	9	7	7	7	1	1	1	0	0	1
fgmZXT%2FGblLLdJeiWvfU5sw	2	5	2	3	3	3	5	5	5	0	0	1
fPOewxNzOIZALVKmE7ZAUAQ	1	6	2	6	6	6	2	2	2	0	0	1
fG9%2FrGzMdxxub8uqf3PpkMw	2	4	2	2	2	2	6	6	6	0	0	1
fyfVVWQmM%2BtS6hDt1Y9DhLQ	2	4	1	4	4	5	4	4	3	0	0	1
fVIaeAlCZdcImonduuliq0g	1	5	2	5	5	5	3	3	3	0	0	1
f8%2F3YCZd%2BR2F4dLhRMUBWUg	1	6	3	3	3	6	5	5	2	0	0	1
fsgGy6chSFcKgAGyHK%2FkUhg	1	6	2	3	3	4	5	5	4	0	0	1
fRDcdRHVYz2gNaQRqGUaNOg	2	4	1	5	3	3	3	5	5	2	0	1
fZRL5pT8Pg7l0XcGG9F4APw	1	6	2	3	3	4	5	5	4	0	0	1
fzcbWQO%2F0YS1zrQ0R7xh6eA	2	6	1	3	3	4	5	5	4	0	0	1
fLOibSgBTW%2FRBWEGK90Rvpg	2	6	2	5	5	5	3	3	3	0	0	1
f4nMG9DtSktLIKdvA%2FXN3uQ	1	5	9	3	3	4	5	5	4	0	0	1
fRLL4AnzZP2hxqgIUGo%2Bp7A	1	5	2	2	2	2	6	6	6	0	0	1
fjwagoKiWyHgKhyE7AfHF%2Bg	1	6	3	2	2	4	6	6	4	0	0	1
fsCtKj7l8ifFXkLCE6fDihQ	1	6	2	4	4	4	4	4	4	0	0	1
fRvXcalSmUUCvbMS%2Fz0mNPA	2	5	9	2	3	3	6	5	5	-1	0	1
fHc%2BpHsgCv5CBo8xh9pJVCg	2	6	1	1	1	2	7	7	6	0	0	1
fU4vAnc7mBWGqP5dL8TzYJg	1	6	2	5	5	5	3	3	3	0	0	1
fqpLIKBCc%2Fg3g8rsy1MaRIA	2	5	2	6	5	4	2	3	4	1	0	1
faXVs9i3MHUc1fimwLUsl5g	1	4	3	7	5	5	1	3	3	2	0	1
fyl0Xpmvwrnu%2Fkwk%2B9xw6pg	2	4	2	7	7	7	1	1	1	0	0	1
fnxqxdp%2BRjQjFtNVeztJLWw	2	3	9	4	4	4	4	4	4	0	0	1
fVt%2FHG%2BOvE8KnEzTmsLEQsw	2	5	1	7	2	2	1	6	6	5	0	1
fk07FgiNHxBL%2FxmToWfm64A	2	6	1	3	3	4	5	5	4	0	0	1
fdP8MYK6ZQCNTgzGafd%2Fwuw	2	3	2	3	3	4	5	5	4	0	0	1
fS0Z0xr2ABw%2BBGZ%2BVLasNtg	2	4	2	3	3	4	5	5	4	0	0	1
fvQyL2s%2BqTMBRmYLjc8Edbg	1	5	2	2	2	4	6	6	4	0	0	1
fXSOkUYNJApgfaI4ZDLDFNg	1	5	2	3	3	4	5	5	4	0	0	1
fUaVgSV5yLaJUcQH0XnzVDg	2	5	2	5	5	4	3	3	4	0	0	1
fVSRRIxRCnXlUPgkYBYduEQ	2	3	3	5	4	3	3	4	5	1	0	1
fAG9TLnNRn0ZZlbFL%2FSI%2F0g	1	3	3	4	4	6	4	4	2	0	0	1
f3Cw2THnTCnrH2BE%2BnIKw%2Fg	1	5	1	7	3	3	1	5	5	4	0	1
fJhX38RvnQeL1l7iU6X7foQ	2	6	3	5	4	4	3	4	4	1	0	1
f1KH1gtYD3MmICLv0jQXvQw	2	4	9	4	4	4	4	4	4	0	0	1
f63QnVzK1OnRy2yQeKl3Imw	2	6	3	3	2	3	5	6	5	1	0	1
ffSGW551SZCefJPi6cdB0mw	1	4	1	2	3	4	6	5	4	-1	0	1
fAWELniplIB%2BN%2Fw0ZRvIMlA	2	4	2	6	6	6	2	2	2	0	0	1
fGkVK%2FRtX2bJ4TfA4Tq6APQ	1	5	3	3	1	1	5	7	7	2	0	1
f5BO1ipYaREwidkP5fx%2FkWg	2	5	2	6	5	4	2	3	4	1	0	1
fePZF%2BURSkcLytaA%2B2%2B0Z9A	2	7	2	4	4	4	4	4	4	0	0	1
ftrgNYJY7QXrQlW1azOOVJQ	1	3	9	3	4	4	5	4	4	-1	0	1
fOJkT37Q4PkhDYzgO8Wbl9A	1	3	4	2	3	4	6	5	4	-1	0	1
fMfxQBk%2FRCUOfj0CeRIjWgg	2	3	4	6	6	6	2	2	2	0	0	1
fHToysUbo4rqC2aCYN9TfDw	2	3	1	6	7	7	2	1	1	-1	0	1
fPFA5l6zADAshiO8ps9ph9Q	2	3	1	2	3	4	6	5	4	-1	0	1
fUhBa1ds9JkiC2EDOiRXgog	1	3	2	2	2	2	6	6	6	0	0	1
fV%2FF9AEh4pjKQzZpfiojaag	1	3	1	5	5	5	3	3	3	0	0	1
fCBAtLy50cWvwsCGKlSPtDw	1	4	5	2	3	2	6	5	6	-1	0	1
f4FRcOTRpVogIYwZL%2BaUyeQ	1	6	2	2	3	3	6	5	5	-1	0	1
fEj4HoJm324FGXlxabwhfFw	1	3	4	1	1	1	7	7	7	0	0	1
f5QMhO5uZB5y7IaJ2QWkt7g	2	3	2	2	2	3	6	6	5	0	0	1
fGwgtk4oQYbN5oaQ9UhsEFg	1	4	3	3	3	5	5	5	3	0	0	1
f%2BUiRfTvvi%2BG491hXRE9ohw	2	4	10	7	7	7	1	1	1	0	0	1
foXEQo4SWWOj1wKrp%2FwsaTA	2	3	1	1	2	2	7	6	6	-1	0	1
f7SVQFiUgLGQ%2BJkY%2FtXSS%2Fg	2	3	1	2	2	3	6	6	5	0	0	1
fUmv9%2B%2BKsEnHQpQAuEWVsUA	2	3	1	6	5	6	2	3	2	1	0	1
fKzL%2F%2FwpatpralDoc8440iA	2	4	3	2	2	2	6	6	6	0	0	1
fUF0FNhJj3MMvZgtsgNn%2BkA	2	3	3	2	2	2	6	6	6	0	0	1
fgc38CNmc2RtaUtBOBwlPdw	1	6	5	1	3	3	7	5	5	-2	0	1
ftDEeRj%2Bk6bp%2BQpzyIaTnJw	1	4	3	3	3	4	5	5	4	0	0	1
fkzrVhO6FdCg%2BFYEO53soGA	1	3	1	2	2	2	6	6	6	0	0	1
f7PS6UbMNBN9mxVbWzr5Xtg	1	3	1	3	3	3	5	5	5	0	0	1
f6%2FF4pTzn4t3kE2Tc2jVEsQ	1	3	2	3	3	4	5	5	4	0	0	1
f6N8ZBQ93Yd8Hr1olqOVJUg	2	7	2	5	5	4	3	3	4	0	0	1
f0nUFySIltjiUh2CAbNgZiw	2	3	2	4	2	2	4	6	6	2	0	1
f1TFuBr2gHNd7DNZ2xWHSTw	2	3	2	2	2	2	6	6	6	0	0	1
fZIA3l406s68bbZOWgrpguw	1	3	1	2	2	2	6	6	6	0	0	1
fK3E3Ap93Whx3Klp6lUtcFA	1	3	3	2	2	2	6	6	6	0	0	1
fdX0qaKAoqwq8y3mItK0NVQ	1	4	2	6	5	4	2	3	4	1	0	1
fDsd3D6J3I0IiGk3f8fCeUQ	1	7	2	3	3	4	5	5	4	0	0	1
f1aS2yF921Z52dEsPE0avtg	2	7	9	3	3	3	5	5	5	0	0	1
fT4zNoH1eD7dKtshZ3MxSbQ	2	7	3	3	3	4	5	5	4	0	0	1
fKXSpwleXWVE8UoD8IYYhbQ	1	7	2	2	3	5	6	5	3	-1	0	1
f7OEb34kZ7HoAgUriB6I3tg	2	4	3	2	2	2	6	6	6	0	0	1
fEIJ3yIN9ki9JsaOjuRS01w	2	4	1	3	3	4	5	5	4	0	0	1
f8QK1YP2wZFi1oM1eCJ7pnQ	1	5	3	5	5	4	3	3	4	0	0	1
fpdsJQPdx88wvUZXpwvObvw	1	7	2	3	2	3	5	6	5	1	0	1
fzNZH256lL972On9wsUzktg	1	6	2	3	3	3	5	5	5	0	0	1
fDKaYQ3XbmQ4Hnb4aTErw7w	2	7	1	4	4	4	4	4	4	0	0	1
fNkOYr%2FND%2B6glo0KswfYzsw	2	4	9	4	4	4	4	4	4	0	0	1
f7Y%2BhKkmE%2Bs4ygybmmq1toA	2	5	3	5	5	5	3	3	3	0	0	1
fnh5WQDU88bCtVc0D2PPyrg	2	5	2	5	4	5	3	4	3	1	0	1
fcJUEQG7BSZPy4eIQPyJo5w	2	4	3	3	3	3	5	5	5	0	0	1
fGOgqpZaDrUprJu6pgex%2FCA	2	7	9	1	7	3	7	1	5	-6	0	1
fQqgE3o44cRwmI%2BCDOyN7bA	1	6	3	5	5	4	3	3	4	0	0	1
fP4ZVdP6k94FPjh6okhNG4w	1	5	2	5	5	6	3	3	2	0	0	1
fiQw4keU9wY9qKJe0RJJhlg	1	7	9	4	4	4	4	4	4	0	0	1
fKGh2hBS3zblhIF8pNFl71g	1	5	1	3	2	2	5	6	6	1	0	1
fSk0v%2BGKyjPELuyDrRcAvTQ	1	5	2	3	3	4	5	5	4	0	0	1
fdSeKZLarqLbRxKBBe11oiQ	2	7	2	4	4	3	4	4	5	0	0	1
f%2BtWoWumNt6gffP20K6sMDw	1	7	2	3	2	3	5	6	5	1	0	1
fM2SFCD3nZILTb20ReMOkww	1	7	2	3	2	2	5	6	6	1	0	1
fSiCIoOxpvXIHiuK6rMiG6g	1	4	3	5	3	3	3	5	5	2	0	1
fKcss0ekIsoNrgIr0UvS2ww	2	3	2	3	3	4	5	5	4	0	0	1
fSY%2FeT4sgCXTFDrS3bL84iw	1	5	2	2	2	4	6	6	4	0	0	1
fueXzUXdE45bEEvYr1%2FkcVA	1	6	9	3	3	3	5	5	5	0	0	1
fArxqMBmFO6rWbbgg291%2BZA	1	6	2	6	6	6	2	2	2	0	0	1
f361kjcfdy%2ButsYPcq2OCgA	1	4	2	5	5	6	3	3	2	0	0	1
fCp%2FeXf4gUxzpWzLXxHkGyQ	2	4	3	2	2	2	6	6	6	0	0	1
fyFaLCI7jhA6U6s8QRwxvhA	1	5	9	4	4	4	4	4	4	0	0	1
fR0Al6BS%2Fp95xJ9VKIHK9SQ	1	3	2	2	1	1	6	7	7	1	0	1
fc%2BntGpH9vSK5yL1E09hXvg	2	6	2	3	3	5	5	5	3	0	0	1
fXZZMHgAqJMQU6I2%2BLSA1Zg	2	6	2	3	3	4	5	5	4	0	0	1
fvANo0NeDAjWqp4BGa3VvIw	1	7	2	3	3	4	5	5	4	0	0	1
fKcss0ekIsoNwuC9o%2Flz%2FOQ	1	6	1	3	3	3	5	5	5	0	0	1
fIZWKJjRhOyaoHs5kDDQYpQ	1	4	9	4	4	4	4	4	4	0	0	1
frz6B%2BW7ltRkGvWPuLdedGw	2	4	3	6	2	2	2	6	6	4	0	1
fIf9d6edgYxpQyLN9TrwW%2FQ	1	7	2	5	5	6	3	3	2	0	0	1
fW364LxV0ojmd31NtydTJ0A	2	4	8	6	5	3	2	3	5	1	0	1
fvlnVyxJa5ZKdroT5BcKtIA	1	7	2	3	4	5	5	4	3	-1	0	1
f0%2FNuSFBspMFpg4ano8o%2BkA	1	4	2	4	4	4	4	4	4	0	0	1
flEPbPID42gFR3l1kWU0mrA	2	7	3	5	5	4	3	3	4	0	0	1
fZCdR1TkIfcgH6ZSapZhz5g	2	3	1	3	3	4	5	5	4	0	0	1
fA5NLjZKsjyyzOzugv4oxHA	1	4	2	2	2	5	6	6	3	0	0	1
ftAuTsz6bz%2FkGinCDfS%2B24w	2	4	2	5	6	4	3	2	4	-1	0	1
fHUa5I%2BO55dJsVBV5%2BGKMDg	1	5	2	4	4	4	4	4	4	0	0	1
fW364LxV0ojk%2BQ2U8vduVBw	1	3	3	3	3	3	5	5	5	0	0	1
fXzPe3XbAP7ZIdSOr2zH5%2Bw	1	6	3	4	4	3	4	4	5	0	0	1
fWImqL1Zda3e%2BsleSQl0NUg	1	4	1	6	6	6	2	2	2	0	0	1
fvLwqKqCOSydLICv7X%2F01CA	2	3	3	5	5	4	3	3	4	0	0	1
fX6BkgrAfluAKTulkuFtmcQ	2	3	3	2	2	2	6	6	6	0	0	1
fcJUEQG7BSZPwXTH7meRzDw	2	7	3	2	2	3	6	6	5	0	0	1
fIvDme9qwwbBfNNFYwyQKHQ	2	4	2	3	3	4	5	5	4	0	0	1
fTuCIDL2Nj3KpAr8iQHkZew	1	4	8	4	4	4	4	4	4	0	0	1
fUdTZ8e4zYuz4dUCSg8NE4Q	1	4	3	3	2	2	5	6	6	1	0	1
fyjjdaHYkwaiVDHSK%2B74HHQ	2	5	3	2	2	2	6	6	6	0	0	1
f5Qn0jOUyAJDHoana0MBjTw	2	3	2	5	6	6	3	2	2	-1	0	1
fFLd%2BzXIq1%2FRNdsk5zGGHLQ	2	5	1	5	4	4	3	4	4	1	0	1
fohBmMK5bTHaxp9DMWH%2Fb9w	2	3	2	2	2	3	6	6	5	0	0	1
fpbfm43eIpcLk4QarsgU5SA	2	4	2	4	3	3	4	5	5	1	0	1
f9zGOdlWP%2FSezwTzc7qJtLg	2	3	1	3	3	6	5	5	2	0	0	1
fZNGzMN6zZDZgZXp3sqVpuQ	2	3	3	3	4	4	5	4	4	-1	0	1
fwB8PBi6iEFN26KxbrA6CSA	2	5	9	5	5	6	3	3	2	0	0	1
f6grwULeSE%2F%2BXxFyLwEy%2BMQ	1	4	9	4	4	4	4	4	4	0	0	1
fKXSpwleXWVGqZVfCrvUyhw	1	3	4	2	2	2	6	6	6	0	0	1
fZTB005R%2BeU0JtCS0etp13Q	1	4	3	4	3	3	4	5	5	1	0	1
fKyiQpfPgqJ%2F3IuWYT1vbsg	2	4	2	4	4	4	4	4	4	0	0	1
fU1IxZ5IeEglJKnL%2FaLobzw	1	4	2	3	3	3	5	5	5	0	0	1
fcXs4BxQufGKoThkkrZI0PQ	1	3	1	2	3	4	6	5	4	-1	0	1
fQ9fKKuxggtoh%2FR2hUwVyYg	1	3	9	4	4	4	4	4	4	0	0	1
fx7YFFXLGNPO1iXu%2BaKtuJQ	1	4	2	2	3	2	6	5	6	-1	0	1
fhMvz%2BhU2x%2FEItjdbC3TdYw	1	3	2	1	2	2	7	6	6	-1	0	1
fAAnKf0rqt88mIawPtvjQEg	2	3	3	4	5	5	4	3	3	-1	0	1
fBuEsZ7ckx3bTln8tv4bD2Q	2	6	3	3	3	4	5	5	4	0	0	1
ff01OZruiPthktLIMYi3kNw	1	5	2	5	5	4	3	3	4	0	0	1
fKC1GsgHe3lmZFvdG7n%2Bdww	2	6	3	4	4	4	4	4	4	0	0	1
fx7YFFXLGNPMHU9TiAgEYuA	2	5	9	4	4	7	4	4	1	0	0	1
fVjfPORvEMSc6qh6lca8iuw	1	2	1	3	3	5	5	5	3	0	0	1
fMVGcnTfkZz81uV4IslwaUA	2	6	7	3	3	2	5	5	6	0	0	1
fXo5pIMN04Rzr6y1OWEjN2g	2	5	3	5	5	5	3	3	3	0	0	1
fjXX7igp6obmwJQfi%2FJN1TQ	1	7	2	5	5	5	3	3	3	0	0	1
fjGTiI29UMMWines%2BaFnCng	1	4	3	3	3	3	5	5	5	0	0	1
fP4ZVdP6k94GS9Tp8qBk3AA	2	5	4	6	6	6	2	2	2	0	0	1
fxYrF0Bk6CdjqSGBJwoxUuQ	2	6	2	5	5	4	3	3	4	0	0	1
fBaq6tC6d%2FJxhXqbMzzpYBA	1	4	3	5	5	5	3	3	3	0	0	1
fM4q0CQuZWmh266nLNE8i5Q	1	2	1	5	5	4	3	3	4	0	0	1
fuAHl79kckNfx1dn0LimPtw	1	2	2	3	4	2	5	4	6	-1	0	1
f3f5AiH5UxPBWLYjL5ddFlw	1	2	1	4	4	5	4	4	3	0	0	1
f9%2F5Y1MIS1%2Bf5021lOkT52Q	1	2	2	5	5	4	3	3	4	0	0	1
f9Sp4oNH0Y1EfvQDAD5c0sA	1	2	1	3	2	2	5	6	6	1	0	1
fat2p2ruI8FJREnA1OWId%2Fw	1	2	1	5	5	5	3	3	3	0	0	1
ffajZtPPNFaymaESGkHx3VA	1	2	1	3	3	4	5	5	4	0	0	1
fMVz8CzCtGZU0B2qS9uFydw	1	2	2	3	4	5	5	4	3	-1	0	1
f5VPZ2y%2BQOgqkUkVwFp1h8A	1	2	2	3	4	5	5	4	3	-1	0	1
f1ur93WpdtkfT7O3c%2F0GAlQ	1	2	3	3	3	7	5	5	1	0	0	1
fssXDxZ4lIeJahcMEg9dgQw	1	2	1	5	5	4	3	3	4	0	0	1
fBgN7OiLFKksmJCVAAnVYvw	1	2	2	3	2	4	5	6	4	1	0	1
fnfZVuXVACwKxewm7sSJIDg	2	7	3	4	4	4	4	4	4	0	0	1
fUf1pN3Ui4XMZjCIpUlOsWQ	2	5	1	5	5	4	3	3	4	0	0	1
fclVbZh5WHAla%2F4BFaUVDYQ	2	7	2	2	2	2	6	6	6	0	0	1
fXjN6wx0d7ToESneXMRdGoA	1	7	9	4	4	6	4	4	2	0	0	1
fdSeKZLarqLbhVUaoXYwnIw	2	7	2	5	4	4	3	4	4	1	0	1
fQVJPVNXV3hR96xk1C6tOfw	2	5	3	3	3	4	5	5	4	0	0	1
fWTyzygvYPMe%2FLFLTDU3w7A	1	4	2	3	5	5	5	3	3	-2	0	1
fArxqMBmFO6pzkLwHyM3fAA	1	6	1	4	3	4	4	5	4	1	0	1
fMVGcnTfkZz9awb9CaeGDWQ	2	6	2	4	3	3	4	5	5	1	0	1
faP7ai9zjE%2F3uAqdOIVFHZg	2	7	3	3	3	3	5	5	5	0	0	1
fGeA56K3kskDdrtRpmSBUAg	1	3	2	3	3	4	5	5	4	0	0	1
fllhSbEy9CgPPAIeJ0rqH6g	1	7	2	5	5	5	3	3	3	0	0	1
f8f67XnulMiXrxfgQcogtiA	1	7	1	3	3	3	5	5	5	0	0	1
feByoyJfoUpTymGR1qkAqEw	1	6	3	4	4	4	4	4	4	0	0	1
fNkOYr%2FND%2B6hSE6TEvRCLfg	1	7	2	3	3	3	5	5	5	0	0	1
fFPTcthc5ToY7%2FZBBTWKaHg	1	4	2	2	2	2	6	6	6	0	0	1
fLZzZjQoIyiWxfB83RZozig	1	7	2	4	5	5	4	3	3	-1	0	1
fTIUnaMBiXAtYBbhcgOojJw	2	7	1	3	3	4	5	5	4	0	0	1
fo3vkpeaR7iyzofq7Zt9sNg	1	5	2	4	4	4	4	4	4	0	0	1
fyFzH5B1B0si1PUV1HOWcDA	2	7	1	3	4	4	5	4	4	-1	0	1
f%2FTvCoQSYVKgVQa1ahK8TuQ	2	7	1	5	3	4	3	5	4	2	0	1
f3eWdEVTXZZflTjwKAskqHg	1	3	2	5	5	6	3	3	2	0	0	1
fWTrPYjil2eYLOf2KXWTEUw	2	6	1	3	2	3	5	6	5	1	0	1
fZJyfTSBC2SCWzTXHhZDoyg	1	6	3	5	4	3	3	4	5	1	1	1
fml0ofKisX0UPytkUZOmq5w	2	1	2	2	1	1	6	7	7	1	1	1
fXQPg2pPkLeJEitPknRHVLQ	2	2	9	3	4	5	5	4	3	-1	1	1
frBGarQ3F5iBFHn3pbzOhaw	1	1	2	1	4	3	7	4	5	-3	1	1
fiUTFWPKNR%2F3KsfwT2lzTtg	2	7	1	5	6	5	3	2	3	-1	1	1
fAK0yUwgytSuHYhk3Gbsh0Q	2	1	3	2	2	3	6	6	5	0	1	1
fU4jIeRkcITPbbxz%2F%2F1cByw	1	2	1	3	5	5	5	3	3	-2	1	1
fZZ%2F%2BDzlnxAuRsiY8fXvoqw	1	1	2	3	3	4	5	5	4	0	1	1
fgr1s0UpAVz9gpMcvqvSAJw	2	1	1	3	2	3	5	6	5	1	1	1
fUW5bCvMXZtAWCxs71Wo5CQ	2	1	1	4	4	4	4	4	4	0	1	1
fGAXnwwJ26yYwNVzqIs8rBQ	1	2	2	4	4	4	4	4	4	0	1	1
fZiojbw2T7xJ5u2Xyz0FNww	1	2	1	7	6	7	1	2	1	1	1	1
fR1vYZ3Q9fcj0rmFMIBzGAQ	1	1	2	3	3	3	5	5	5	0	1	1
fOStZYiUOyHEiMK7NxhoJ3A	1	1	2	3	3	4	5	5	4	0	1	1
fzTNOdU1jz%2FaF5ZPs0xvtyA	2	1	4	2	2	2	6	6	6	0	1	1
f0E2DEU5l6KZr9Om0QrHS4A	2	1	9	3	3	4	5	5	4	0	1	1
fNcKjOwQH9skbfBe2wCDKuQ	1	1	2	3	4	5	5	4	3	-1	1	1
ffXd6vISOtS2Q27TOiWkrng	2	5	2	3	2	3	5	6	5	1	1	1
flrJ3XMJXUDiixj2zbZEg5A	2	2	2	4	4	4	4	4	4	0	1	1
fb5dZaIe5745OEyb1u7on5Q	2	2	2	2	2	2	6	6	6	0	1	1
ft6MN4deadFIEOX6iKb5seQ	2	2	2	3	5	5	5	3	3	-2	1	1
fdHk%2FJNje1DXCGyDFyL%2FsFw	2	2	2	3	3	4	5	5	4	0	1	1
fepttjb1d7ydd4BZdB5BIHw	2	2	1	7	7	7	1	1	1	0	1	1
fqfiiIiJfH2E4yLXOz0U%2Fkw	2	2	1	2	2	3	6	6	5	0	1	1
f6iMPqbEKJ7xqVo52N5wryw	2	2	9	4	4	4	4	4	4	0	1	1
fjWceWmEhO4z%2BcIvmLTNduA	2	2	1	3	3	4	5	5	4	0	1	1
fHlSMQOiNxkcXNsQ4fTjXGQ	2	2	9	3	3	4	5	5	4	0	1	1
fwY3mHJJfVTNUi1Wrxt3oQQ	2	2	2	3	3	3	5	5	5	0	1	1
fzWx8iNS%2BSLwuf68K48nJ6w	2	2	2	2	2	4	6	6	4	0	1	1
fW7IC62cxxFXGQNn9Ol%2BUMQ	2	2	2	3	6	4	5	2	4	-3	1	1
f467PN3rV27qRpJgXy3xWWw	2	2	1	3	3	3	5	5	5	0	1	1
fAdbXaEXVTvLNyaK7Ki8orA	2	2	2	3	3	4	5	5	4	0	1	1
fmPKndN8NDFt5F4V%2BLq1HZg	2	2	3	3	3	4	5	5	4	0	1	1
fJfX%2BVJt0s4ruvVPTLFnVdw	2	2	8	3	3	4	5	5	4	0	1	1
fjsWvmIqmwUdvHwLJLo2Umw	2	2	1	3	3	4	5	5	4	0	1	1
f6bSvTLEJplt7PoDspAG6YA	2	2	2	1	2	2	7	6	6	-1	1	1
fK3E1bpfiUiauGFBZKS38XA	2	2	2	3	2	2	5	6	6	1	1	1
fZyyZtzgwZ3nv1%2BpoVS%2FQsA	2	2	9	1	1	3	7	7	5	0	1	1
fQVJPVNXV3hTOrQw9AgoOgg	2	4	2	3	4	4	5	4	4	-1	1	1
flyKfjYosysfrE5AMlTuUGQ	2	6	3	4	5	4	4	3	4	-1	1	1
f5mlzpmxkZ8ohM0NJIuVSfA	2	7	1	4	4	5	4	4	3	0	1	1
f%2FTvCoQSYVKiU7vBQobEW1g	2	7	1	2	1	2	6	7	6	1	1	1
fyFaLCI7jhA4e6AfCO1tPiw	1	4	2	5	5	5	3	3	3	0	1	1
fsarNXKAh3mxpUjF8nhJ%2Fag	1	6	1	3	5	5	5	3	3	-2	1	1
feHnt0jxl%2FtW4x%2FSdweUbzg	2	6	1	3	2	4	5	6	4	1	1	1
ftihjEqDLs6oOIN0VcWGH2w	2	6	2	3	3	4	5	5	4	0	1	1
fmFxntZZAcUpTKpFEWfmxZQ	2	5	9	5	5	4	3	3	4	0	1	1
fUwyzk1xKtNGAbLRrLVmFiw	1	6	3	3	3	3	5	5	5	0	1	1
fkmTmuNphr1GAdbAVZ9B5yA	2	6	1	5	5	6	3	3	2	0	1	1
ffbm6eq%2FhM%2BIowxaw0cDvRw	1	5	8	5	5	5	3	3	3	0	1	1
fs9K6o4mJwVAxR77pI%2Fw%2Beg	1	6	1	5	4	3	3	4	5	1	1	1
fgSQh1dk4g4r9WczkiR5guA	2	5	2	7	7	6	1	1	2	0	1	1
f4Fo6zqwhMGBlBOkgzERlAw	2	6	2	5	5	4	3	3	4	0	1	1
flmMZMvNLvoE2oQE2du3avw	1	4	2	3	3	4	5	5	4	0	1	1
fRpZFBQElwXi3HIRpvMofHA	1	7	2	2	5	4	6	3	4	-3	1	1
fCV3QB35KHAymFr6k1TPBng	2	6	3	1	1	1	7	7	7	0	1	1
f61uzwW4INI9OwuAmtm%2BmFg	2	7	2	5	5	4	3	3	4	0	1	1
fLnz7RFmGjIqOCbjdSojY7Q	1	5	3	2	2	2	6	6	6	0	1	1
fUxlR1V2naW0UU0Nr0ty6yg	2	6	3	3	4	5	5	4	3	-1	1	1
fp%2FDuyt4ITED7Y6LtOfxiXw	2	5	1	1	1	1	7	7	7	0	1	1
fq6LjlO%2BVZe%2BaH2svW%2FyrgA	2	7	9	4	4	4	4	4	4	0	1	1
fEbE1EW4TPJW%2Bi4g1TIHuMg	2	7	1	6	6	6	2	2	2	0	1	1
fBKKMqUCSVvKgdJY%2BkczMGA	1	7	2	2	2	2	6	6	6	0	1	1
fMJwGXZHiBSxKWtts6YdGlQ	2	4	3	6	7	7	2	1	1	-1	1	1
fT7uJU8pmXdgETtzJDn7oLw	2	7	2	6	6	6	2	2	2	0	1	1
fIlS%2BOLEEVBSR%2BV83GH14iQ	1	6	3	7	7	7	1	1	1	0	1	1
fSZUgTvENwbu7zs36EwAW8g	2	3	2	3	3	4	5	5	4	0	1	1
fIfcfemyBp%2B4l1HWzi1I3aQ	2	6	3	5	5	7	3	3	1	0	1	1
f1TP8B3%2B36tgjgeRealIPpg	1	4	3	2	2	3	6	6	5	0	1	1
fSepojNjQ3coTmE9%2BCIYHIQ	2	4	2	5	5	4	3	3	4	0	1	1
ftpmsw0WTv5EXPbdMytRyDQ	1	3	9	3	3	4	5	5	4	0	1	1
fQMhCbdswTLB80FKjXmlQ0Q	2	4	2	1	2	2	7	6	6	-1	1	1
fNh8y2QaJgvewAqEXuN9yAg	2	5	3	5	6	7	3	2	1	-1	1	1
f1a2kwB8c6QNIy%2FSMIOcpkQ	1	3	1	3	3	3	5	5	5	0	1	1
fu%2BclzvRcu%2BRjpI2VZeXsWQ	1	3	2	3	3	6	5	5	2	0	1	1
fOXUKZl8bM7ynXvdXrfJfYA	2	3	3	2	2	3	6	6	5	0	1	1
fh0sbeH%2FXl7Os2OHLdKctKA	2	3	3	2	6	6	6	2	2	-4	1	1
fZi5ELq0nWE81GQ5Q8qIdEA	2	3	9	4	4	3	4	4	5	0	1	1
f98DVivpTikwNLGqVaV9%2BOQ	2	4	2	6	6	4	2	2	4	0	1	1
ftFPu4sazmzj22CqczPMxBQ	2	5	2	3	3	3	5	5	5	0	1	1
fx%2B7KBs8d88E%2F5YTchRuNpg	1	6	1	5	5	4	3	3	4	0	1	1
ftYSnlLgwLAXZ4L%2BuwI3Ong	1	3	2	1	1	5	7	7	3	0	1	1
fmY3BEPuWKpf83YCt7CP6JQ	1	4	2	3	2	3	5	6	5	1	1	1
fkROlHa%2FWvF4xybeetoCfzA	2	3	2	3	4	4	5	4	4	-1	1	1
f2betwlvtIFApEaE71mchzw	1	3	1	3	3	7	5	5	1	0	1	1
fKAjA0zL%2B2RuaEPkUTAVOqA	2	6	3	3	3	4	5	5	4	0	1	1
fsgGy6chSFcKUqmYM%2BN5KCQ	1	6	1	1	3	3	7	5	5	-2	1	1
fz3hClZ2K7GlugV1VRQseUA	2	4	3	4	6	5	4	2	3	-2	1	1
faQdo0j1BrwrP6SpdP0H4qA	2	3	3	3	3	3	5	5	5	0	1	1
f8adxL3sr%2BfA4cHNsrH4cNA	2	4	2	3	3	3	5	5	5	0	1	1
fyEjVUVF7K%2BQGtkeD5IDA6w	1	4	1	3	5	5	5	3	3	-2	1	1
fensh78holwuqK98TFmS3Lg	2	5	2	3	3	4	5	5	4	0	1	1
fnTMwG2jVKvg7Zr6U7bQL3g	2	4	2	3	3	4	5	5	4	0	1	1
fIo1fAmBNmhhtM9nwo5Ooxg	2	3	3	4	3	3	4	5	5	1	1	1
fVA7OSr15H%2BaGP2lE7CU51w	1	3	2	2	2	4	6	6	4	0	1	1
fRLL4AnzZP2jkigsxoGIwBQ	2	5	2	2	3	4	6	5	4	-1	1	1
fsXC4LfYQqfqBMZO%2BqcQXJQ	1	3	4	3	7	7	5	1	1	-4	1	1
f8yDK6sjLxwsQHphZ7hkYRQ	1	3	1	5	5	4	3	3	4	0	1	1
fqsyDHSjH6rkyeYvpd%2BezaA	2	3	4	7	3	4	1	5	4	4	1	1
fCxlzH%2BH1HjpVGN1FyyvCzA	1	4	9	3	3	3	5	5	5	0	1	1
f2Nn2%2Bf7z1bZHZCuNHwThGQ	1	3	1	2	2	4	6	6	4	0	1	1
f%2BawahIouhhuFj2%2B1R5zB4w	1	4	3	3	3	3	5	5	5	0	1	1
fe4T3P1ZgsgU7oYo2d9R0ag	2	3	2	3	3	4	5	5	4	0	1	1
fDK9uF0enMCXzL4eSosZCnA	1	3	3	4	7	7	4	1	1	-3	1	1
fhW4%2B%2B3JbHPnC6iAvh%2FqMkg	1	3	9	3	4	4	5	4	4	-1	1	1
f%2BXIQzvxH0QXwODcfWeKwZQ	2	6	1	4	4	4	4	4	4	0	1	1
fRmyA8fWDSKlbdpR0luLJxw	2	5	2	3	3	4	5	5	4	0	1	1
fcXnEaj3T%2F3DkyRC%2BZkKq%2FQ	1	3	2	2	2	4	6	6	4	0	1	1
foKSE4cSdoiNY%2B%2BaVgYNs%2Fg	1	4	9	1	1	1	7	7	7	0	1	1
feFFZvBUDecYTMxG2ChOQuA	1	6	1	3	4	4	5	4	4	-1	1	1
fM88PzkcsfH7k%2BvJTLzX24Q	1	5	2	4	4	4	4	4	4	0	1	1
fa5OOGo3tJUBAsjW03YG1rw	1	4	2	3	3	5	5	5	3	0	1	1
fCNPRP%2FHxoGLciSmC%2FlJ%2B9A	2	3	3	4	3	3	4	5	5	1	1	1
foJZgRy21yi6BaC4MlC5BMQ	2	4	2	3	3	4	5	5	4	0	1	1
fcpX9n3ZW1L9nSFNfsAO%2Fyw	2	3	2	3	2	4	5	6	4	1	1	1
fCSUrJNXG5ZhDFyFG20Cn9A	2	4	3	3	5	6	5	3	2	-2	1	1
f2qAJ63ewL9%2BU61ME775Dzg	2	7	1	5	5	4	3	3	4	0	1	1
fPpvJ3I7jeM5lLOhA920flA	2	3	1	1	1	2	7	7	6	0	1	1
fSZUgTvENwbuwBYbSgpUKYg	2	5	2	2	2	3	6	6	5	0	1	1
fWYAFTJLvbw4kTnUXKn%2FOHQ	1	3	1	2	2	2	6	6	6	0	1	1
f0YNUgvvTocACmiaXOry%2F8A	1	3	6	1	4	3	7	4	5	-3	1	1
f7PS6UbMNBN9mAa165JBtBw	1	5	2	7	7	7	1	1	1	0	1	1
fp%2B%2Bu6iCrs5kJDYrFWOYyLA	2	4	2	2	4	4	6	4	4	-2	1	1
fvxnjIpG9zLD94s2FA4397g	2	5	1	7	7	7	1	1	1	0	1	1
fzjstRbiR9Xqv7yvP9D00NA	2	5	2	4	4	4	4	4	4	0	1	1
f%2Fjcjm8YxrpgmiQnLwpowJA	2	3	9	3	2	2	5	6	6	1	1	1
fx5tNOpzFm1b6x3%2Byg2SEyg	2	3	3	3	4	5	5	4	3	-1	1	1
fZkv834WMSAwhKBSY75nxDQ	1	3	2	2	2	2	6	6	6	0	1	1
f9SnxhC9bOtR6uv3mij6FCA	2	6	1	3	3	4	5	5	4	0	1	1
f%2BfupYjwniRSk1cvc%2Bv6u0Q	1	5	1	3	3	3	5	5	5	0	1	1
ffe3Sl56%2BFBc1RpWHluh4ug	1	7	9	3	2	2	5	6	6	1	1	1
fmE7st8CPazgdbFVIfOfrjQ	1	7	2	3	3	3	5	5	5	0	1	1
fQVJPVNXV3hRZfjk6vEcKIQ	1	7	2	3	3	3	5	5	5	0	1	1
feON4ln7WuZyu%2FoInz673qA	1	7	3	3	3	3	5	5	5	0	1	1
fvcJ6wzl4DUODb0HjQcA%2BnQ	1	4	2	7	3	3	1	5	5	4	1	1
fWmJ6OsGlSBkcnfcftSVkVA	1	6	1	2	2	2	6	6	6	0	1	1
fDLiOZAkLOU1%2FcQUvqRR18w	1	6	1	2	2	2	6	6	6	0	1	1
flh8v%2FLp%2BzC02J%2BuoDCZd9g	1	2	3	3	4	5	5	4	3	-1	1	1
fvsVnfa10KluRq%2FKCsochxg	2	5	2	6	7	7	2	1	1	-1	1	1
fC0M4ZzfDlSCjrXfWPsBHnw	1	6	3	2	2	3	6	6	5	0	1	1
fOGHSL3OgocPP5K8LpreQ5w	2	6	1	5	3	3	3	5	5	2	1	1
f7JpJaM4FzYJ%2ByXlgy0Zk3g	2	6	3	5	5	5	3	3	3	0	1	1
fs%2Fo0l%2BHtBjuoM8l1eaix%2Fw	2	7	2	2	3	3	6	5	5	-1	1	1
fQVJPVNXV3hRyG2RxoCk09w	1	6	7	6	3	3	2	5	5	3	1	1
fQeJx24oW8aHpgJmJ9ilnmw	1	4	3	6	7	7	2	1	1	-1	1	1
fwB8PBi6iEFNwT4K0DjcnWQ	1	5	3	3	3	3	5	5	5	0	1	1
fxO%2BWekc7dVolcr0nYCBJIg	1	7	3	5	1	1	3	7	7	4	1	1
f6a1zJItmE8fY51R%2Fed7X%2BQ	1	6	1	3	3	4	5	5	4	0	1	1
fmJIsywO7XxvGDyHG0%2BH33A	1	2	1	3	3	3	5	5	5	0	1	1
fodmjVTykrBGHodsXLHgfvw	1	2	3	2	2	4	6	6	4	0	1	1
fhD%2BWi%2BqIbGtM9I46FiSoPQ	1	6	2	3	4	5	5	4	3	-1	1	1
fW364LxV0ojk7Vm3%2BbYLaYg	1	7	2	3	3	3	5	5	5	0	1	1
fTIUnaMBiXAv5lF29LFaLOw	2	7	2	3	2	3	5	6	5	1	1	1
fM6OuBYpJazQ60c6ANAdy%2Bw	1	6	3	5	5	5	3	3	3	0	1	1
fImolO97Bv8DAZwW32Ts8UA	1	2	3	2	3	4	6	5	4	-1	1	1
fjepS2vRO%2B1ugYaHgqamIrA	1	2	2	5	6	6	3	2	2	-1	1	1
fwFR%2FBocG%2BYUa5itILMGtGg	1	2	1	6	6	6	2	2	2	0	1	1
f8zKpX1y6g71xdt%2BtMyqDdA	1	4	9	3	3	4	5	5	4	0	1	1
fFqsSJk99iuJSv%2FIMQqRcqQ	1	5	2	6	6	6	2	2	2	0	1	1
fYcUYuNxCn3KMp4mQ15QQYw	1	5	2	7	4	4	1	4	4	3	1	1
fE2j7w5fJ7Z2%2Flpvh6sP7FQ	1	6	10	4	4	4	4	4	4	0	1	1
fxt%2BOL2OEp2Zkv426H4SzLA	1	7	7	5	5	4	3	3	4	0	1	1
fLMsj95etBdRJUqxWin3A1g	1	6	2	2	2	3	6	6	5	0	1	1
f032RZ1f72TK9ieVLtfXj1Q	2	5	2	5	5	4	3	3	4	0	1	1
fpqn4jcpYF3S8rig%2BpCHvoA	1	4	1	4	4	4	4	4	4	0	1	1
fwJVHEZYTnInrvPzgpo35Mg	1	4	2	2	2	4	6	6	4	0	1	1
fGfibof6Ic4U1sAv9VTIeKA	2	3	9	4	4	4	4	4	4	0	1	1
fji%2FXRJOSwFZ%2FkvEe9Z0dAA	2	4	9	2	2	2	6	6	6	0	1	1
f8QK1YP2wZFiaifIaMmIEHA	2	4	2	4	2	3	4	6	5	2	1	1
fsRHYX9U3YTVYK5%2BY8qqyRA	1	3	3	3	3	4	5	5	4	0	1	1
fvB52IK1gVbpgkVbi6XsBqA	2	7	5	5	4	4	3	4	4	1	1	1
ffl%2Bt1rGV6KATQRV1j7j9ew	2	6	2	5	5	4	3	3	4	0	1	1
fLvyftv7P2N5yEnLuOI2tAg	2	5	2	3	3	3	5	5	5	0	1	1
fOlwV2HcNmpZ2m3718EDmyA	2	4	3	3	3	4	5	5	4	0	1	1
fqrz2jfhyp3rRp7XeR%2BWeUg	1	7	9	2	3	3	6	5	5	-1	1	1
fqHieYKCNom1%2BXVl5X2BT5A	1	3	1	3	3	3	5	5	5	0	1	1
fy7QhBGgIeL3xqm9ej7A5uQ	1	7	3	5	5	5	3	3	3	0	1	1
fT4zNoH1eD7d2g6qtrjVoNQ	2	7	2	3	2	3	5	6	5	1	1	1
fY42htg14P5rnDWCu7eJWfA	2	7	3	2	2	4	6	6	4	0	1	1
fWAwSwVvKkAQx6CcHwQqXzg	1	5	1	2	1	1	6	7	7	1	1	1
fKJo9o2EgljOWkFyQYtF0Pw	2	6	1	7	7	6	1	1	2	0	1	1
fOGHSL3OgocOhE6naHKrKgA	2	7	1	5	6	6	3	2	2	-1	1	1
fZHl47HpPjfGhK6kdL%2FuGUQ	1	4	2	2	2	1	6	6	7	0	1	1
f8B1DsLwk7WLdrpZ8OO%2FeDg	2	4	2	3	4	3	5	4	5	-1	1	1
f%2BswgxMDFly6l%2F67xtGEpTw	2	7	2	3	3	3	5	5	5	0	1	1
fk0K0nPX%2Bs85PPFFtd27DcQ	1	3	2	3	3	3	5	5	5	0	1	1
ft5u7ChauyuM6ipik8wFCyw	2	4	3	3	3	4	5	5	4	0	1	1
fOBiTopqIQisu7bpUcIXjiQ	2	3	1	3	5	6	5	3	2	-2	1	1
fs9K6o4mJwVBZCSTV5ssP3w	1	3	3	2	2	2	6	6	6	0	1	1
f3Ljvy8GQGZ%2FPZcKJDgul5Q	1	3	2	2	3	3	6	5	5	-1	1	1
fZJyfTSBC2SD7c%2BJU%2Baj%2BgA	1	4	2	3	5	5	5	3	3	-2	1	1
f6iO2HKFpUyu%2FXa6cxJBXdw	2	3	1	1	1	2	7	7	6	0	1	1
fxfInx9kjyjDu3TmDi2Qryw	1	4	9	7	7	7	1	1	1	0	1	1
fr5IeEPI7nIT2lfKViRUMVA	1	3	5	2	2	2	6	6	6	0	1	1
ftz30X6BI7S8Wt2mdcj%2BHsA	2	5	3	2	2	2	6	6	6	0	1	1
fXg0Je0EGMlTQ5aVZ7iOaYA	1	6	1	4	4	4	4	4	4	0	1	1
fCg0VQkM3VR5LDVKpHCug2g	2	3	1	2	3	4	6	5	4	-1	1	1
fSFkeq9HdqzCH1dOiS2lxHw	2	4	1	4	3	3	4	5	5	1	1	1
fxG6rgWJvK8i4%2BCaJszw%2B%2BQ	2	7	2	6	6	7	2	2	1	0	1	1
fk0K0nPX%2Bs84vFguUvl6B9w	1	5	1	5	6	6	3	2	2	-1	1	1
frJ9JEjQtKXzCN3ZIvXuSxQ	1	4	1	2	2	4	6	6	4	0	1	1
fcpPCAYH%2FPI351r4RXuEnYA	2	5	2	5	5	3	3	3	5	0	1	1
fmJlhCLw85OD1Df3%2FQ6mf5g	2	5	1	3	3	3	5	5	5	0	1	1
fPq5jYMMHosynCc3wanA3Vw	1	5	1	5	4	4	3	4	4	1	1	1
fmZmfzPRlAyDHnmxwEdBJpQ	2	4	2	3	5	6	5	3	2	-2	1	1
fohBmMK5bTHaJP5WO1Eb%2FMw	2	6	2	4	4	4	4	4	4	0	1	1
fFpea7HPF9UUXi4cpXhEe%2FA	2	5	1	4	3	3	4	5	5	1	1	1
f3c8Iov6GNAUYo2tOrGNSiQ	2	4	2	5	5	5	3	3	3	0	1	1
fTFtbxIHNjZmEhC4jJSlq%2Bw	1	5	1	6	6	6	2	2	2	0	1	1
fA7qUcCAqnwx6VS2VrVJJRg	1	6	3	5	5	4	3	3	4	0	1	1
fhTZbqJG9paVFH2WQphdXxA	1	7	3	5	3	3	3	5	5	2	1	1
fxfInx9kjyjCUeiZl2mmj8Q	2	6	2	4	4	4	4	4	4	0	1	1
fsSviD3qLHQ3GTW29kuhYSg	1	4	1	3	3	4	5	5	4	0	1	1
fvsVnfa10KlvIOCjRG2i4lg	1	4	1	4	2	3	4	6	5	2	1	1
ftjcg2Ja8%2FO0d0Ma3WBLpFg	1	5	2	6	5	5	2	3	3	1	1	1
f2JDG8tzdCXJcHdQgxTDWqw	2	6	2	2	4	6	6	4	2	-2	1	1
fsOv8nTy6iPFHCUtnnl2lwA	2	6	2	2	2	2	6	6	6	0	1	1
feDVMjtHU5Qz3ClZMzKmPtg	1	7	2	1	2	2	7	6	6	-1	1	1
fy3D9muMMrIAow%2BcJm5XwYA	1	6	2	5	5	6	3	3	2	0	1	1
ft62zr2BFcHDUJrWrTOvwGg	1	4	3	5	5	5	3	3	3	0	1	1
fahx2hvz0MAYIF0xUDbEUMQ	1	2	1	2	2	4	6	6	4	0	1	1
f2eLFn8VdVl7bd5zNCLl0mg	1	2	1	4	4	4	4	4	4	0	1	1
f04XEoHnN1qJdcc0rel5AgA	1	2	4	5	5	4	3	3	4	0	1	1
f18n9B3qANPvTJA8Y0VqHqg	1	2	1	3	3	2	5	5	6	0	1	1
fnMNCxGgnXaOMD3BZGxtKpQ	1	2	2	5	6	6	3	2	2	-1	1	1
fvpy3iyrF4MYvSeyLvT18rg	1	2	2	3	3	4	5	5	4	0	1	1
fmTvW6DSeUf4OqmiGk%2FfCTQ	1	2	1	5	5	4	3	3	4	0	1	1
fRI5iHwDaQLwylo2LlpP4Ow	1	2	2	3	3	4	5	5	4	0	1	1
fk2T0XMZd6ltBbut71F%2B74A	1	2	3	6	6	6	2	2	2	0	1	1
fu0h1J7zSi2wB%2BpHWXs1rIw	1	2	1	3	1	1	5	7	7	2	1	1
fc9ZYkiFxAvqkWVbovlIJog	1	2	1	7	7	7	1	1	1	0	1	1
fLiypfPmfjvWUxAs6fpm7jw	1	7	3	6	4	3	2	4	5	2	1	1
f9XtNMwg8hx6QMjUxzauK4A	2	6	2	3	3	3	5	5	5	0	1	1
fEXQy4ljl8aypxll4nzCU6g	1	7	2	5	5	4	3	3	4	0	1	1
fMawoeXCmGleKg%2BShrsjCwQ	1	7	3	3	3	3	5	5	5	0	1	1
fpJUuy9Ti%2FOJJNTHq6nq4Vg	1	7	9	5	5	5	3	3	3	0	1	1
f3Ljvy8GQGZ8YDrg5tlwl7Q	2	5	1	3	3	3	5	5	5	0	1	1
fYO6%2FgYa0OZOQN5jKltgBxg	2	7	3	3	5	6	5	3	2	-2	1	1
fy1X%2Bahr9iVEUhu4V%2Fte3ug	2	7	2	5	5	4	3	3	4	0	1	1
f5B98q8g%2BWQbjofbHMSGLBg	1	6	2	7	7	7	1	1	1	0	1	1
fZCdR1TkIfcifJlDKSaq0Jw	1	6	2	7	7	7	1	1	1	0	1	1
fltwL4fF%2BD%2FVbisyWquScBw	1	7	1	2	2	4	6	6	4	0	1	1
fS7AHxoCATya1QQGUqtvw9Q	2	6	2	4	4	4	4	4	4	0	1	1
f7f5nZk%2FppaijhWC%2BHvTKTA	1	4	2	5	5	4	3	3	4	0	1	1
f%2BOcBUwuy8icjnB9xCBaQlQ	2	7	2	5	5	5	3	3	3	0	1	1
fANzU0a%2FbO2EC1XMytzBCSQ	2	7	3	4	4	4	4	4	4	0	1	1
frY8jpReizM%2Bs1QnN1A%2F7vw	2	7	2	3	3	3	5	5	5	0	1	1
f6fqCCt%2FyS%2B%2Bx0fUiXd7L2g	1	5	2	3	3	4	5	5	4	0	1	1
fYu8%2FOf1rZfX1CHQyyEUCCw	2	7	2	4	4	4	4	4	4	0	1	1
fnAIj76Kp1Mqd6RjxXN0SpA	1	7	1	5	5	4	3	3	4	0	1	1
fAP9681W%2FFvFcXge5BnC5TA	2	6	3	3	3	3	5	5	5	0	1	1
ftfsAqNP3IhYd1VPLhIsI2Q	2	4	1	6	6	6	2	2	2	0	1	1
fJ59n71KIlrYyBE3aIAk3Kw	1	2	1	2	2	4	6	6	4	0	1	1
fBJCXcWjId3RcZ0yIt5HLjg	1	2	1	3	4	4	5	4	4	-1	1	1
fdSeKZLarqLZVO9Cd0vzMEA	1	3	3	5	5	4	3	3	4	0	1	1
ff5rsGPGYUd3lV3%2FIKlsAqw	1	2	1	3	3	3	5	5	5	0	2	1
fcE40jMOdoqBRD%2FdOXFosBg	1	2	2	5	3	3	3	5	5	2	2	1
flNYJxJMVPvfZtANh3Xg%2Bgw	2	1	2	2	1	2	6	7	6	1	2	1
fyUi6nNsFzTZ6kTn8vQi9eQ	1	6	1	3	3	4	5	5	4	0	2	1
fD3domgssomDrbzOLWrl6Zw	2	1	4	3	5	3	5	3	5	-2	2	1
f7lKJWbNYIN7zd6Z%2Btah01g	1	1	2	2	2	6	6	6	2	0	2	1
fSI9zHwK0h3sYL3IZwZpd3A	2	1	2	2	4	6	6	4	2	-2	2	1
f8NZlWqTYoLRNiyA3fhMx%2Bw	2	1	1	2	3	5	6	5	3	-1	2	1
fIRznnGOICQqRpElf1Ql%2BXA	1	1	1	5	6	5	3	2	3	-1	2	1
fprCs6SBWBtQLD0MEZ9ge%2Bg	2	1	2	3	3	4	5	5	4	0	2	1
fnX6AaXsaOhpeTdjdaZ0WuA	2	1	9	6	6	5	2	2	3	0	2	1
fWImqL1Zda3cdvFRYC6HycA	2	6	2	3	3	3	5	5	5	0	2	1
fct15QtrPQZE7EsfP3szAUQ	2	2	1	5	5	4	3	3	4	0	2	1
flCZQnlC6EOv5IlDAsZspGQ	2	2	9	4	5	6	4	3	2	-1	2	1
fbR%2FfVfq6t471tyjIeXQtSg	2	2	2	4	5	5	4	3	3	-1	2	1
ffj2yda021dkb1CfhpJBlAQ	2	2	3	2	3	5	6	5	3	-1	2	1
fyWNgAuhpWp9Ia2bRo5zUdg	2	2	1	4	3	3	4	5	5	1	2	1
fxAgyxz32eZA0oYKorWDa%2Fw	2	2	1	3	6	6	5	2	2	-3	2	1
fRbxkx9T5ptr1MKCLDuzenQ	2	2	2	2	2	2	6	6	6	0	2	1
fdTlGnRhBUU0FY7%2FMoMH%2BPA	2	2	2	2	1	4	6	7	4	1	2	1
fi0s3Kz%2BQKRnWiCcWhCFlHA	2	2	3	3	3	4	5	5	4	0	2	1
fqwu%2Bf7dWDBeWr1hFhM%2Bbdw	2	2	2	2	2	3	6	6	5	0	2	1
flh6csF0VIt28a5z9mq9L5Q	2	2	2	5	3	3	3	5	5	2	2	1
fSU6UKEazZJ4WULG3inikFQ	2	2	2	2	2	4	6	6	4	0	2	1
f7uzASoSncffqQEoSozbuaA	2	2	2	4	4	4	4	4	4	0	2	1
fjhYMiV%2B3%2FoNDHYVFf8gyKg	2	2	1	4	4	3	4	4	5	0	2	1
fJ8NshOJR3Uklf8XX9NJZfA	2	2	2	6	4	6	2	4	2	2	2	1
fS8taLHc%2FHGVp5jQH6jVywA	2	2	3	3	2	2	5	6	6	1	2	1
fdSLm33T27hTQqCdU%2FejD1g	2	2	2	2	2	4	6	6	4	0	2	1
fLePPBs9%2BVZhFaQdkzIrKeQ	2	2	2	3	3	3	5	5	5	0	2	1
f567%2Frzrja3lIOc551D4kHQ	2	2	4	1	2	5	7	6	3	-1	2	1
fy8hjS%2FsiXPzIquinddXW%2FA	2	4	2	2	2	4	6	6	4	0	2	1
fwMgyBjXS6RFNAd335xjakQ	1	5	1	5	5	4	3	3	4	0	2	1
fSzbY1mAZ6PSvgfTPP7Ji2g	1	7	1	6	7	7	2	1	1	-1	2	1
f3YWOXx2C6lvpHm5SxGxGVA	1	6	2	5	5	5	3	3	3	0	2	1
fAP9681W%2FFvGAV7bgd5gLwQ	1	6	2	2	4	5	6	4	3	-2	2	1
fw%2FtmSbUGN%2FRc4qrl4QeSxw	1	7	2	5	5	5	3	3	3	0	2	1
flKTZ3CBrry%2Fsypvq3pM45Q	2	6	2	4	4	4	4	4	4	0	2	1
fl4mSSl8K6VT2b09sVl5iAQ	1	7	2	3	3	2	5	5	6	0	2	1
fdMFqsiPpCLDJLEVZ3aGYPw	2	7	9	5	5	5	3	3	3	0	2	1
fTZqm7LvfFm%2Fnyvbarutxpw	1	5	3	3	3	4	5	5	4	0	2	1
feoWMymRUzaN24FzsFs7JFQ	1	4	3	2	2	1	6	6	7	0	2	1
fXGBabChJ6Sj57qUHbbcN5A	1	5	3	4	3	3	4	5	5	1	2	1
fY3NHQgo8AnTWTY%2FAYeDl5A	2	5	2	5	4	3	3	4	5	1	2	1
fiQw4keU9wY8%2BHX5S%2BAEvdA	2	4	2	3	3	3	5	5	5	0	2	1
fv%2ByvyryA4S7tuU57%2BfLLBg	1	6	1	5	4	4	3	4	4	1	2	1
fzqR8IN9Qwrru9vIqZQfIdw	2	7	3	4	3	3	4	5	5	1	2	1
fsarNXKAh3mw6oL3P0zzBOA	1	7	1	5	5	6	3	3	2	0	2	1
fGhdJGmOBZrj1Wsw8khXrsA	1	7	2	5	6	6	3	2	2	-1	2	1
fiNHF6GWvdy%2BZZgYrX1wrIQ	2	5	1	2	1	2	6	7	6	1	2	1
f45wq65GxJCLxt1SK2VwycA	2	4	2	4	4	4	4	4	4	0	2	1
fkNquLf%2Bc0jh%2BedYYfVqDQQ	1	6	2	1	2	2	7	6	6	-1	2	1
fdFSGqJwdix4DChu7lFPcxQ	1	3	2	5	5	3	3	3	5	0	2	1
feUnMcT9AlaWqDiAgK69Okw	1	5	2	3	3	4	5	5	4	0	2	1
fGx9f1Wnc0XSnCGq9wryPPw	1	5	9	4	4	4	4	4	4	0	2	1
frssYaiqJ0dsQ2CB4Q%2FrvXg	2	4	2	3	3	3	5	5	5	0	2	1
fUmv9%2B%2BKsEnHAix6FWtRqYQ	1	6	3	4	1	2	4	7	6	3	2	1
fRmyA8fWDSKlawcRNR43NkA	1	3	2	3	3	4	5	5	4	0	2	1
fERiakRMdMoONFysd%2Fb3k6A	1	4	1	2	2	2	6	6	6	0	2	1
fucBV7%2FKZ8Dx5o3IkX6uQZw	2	4	3	5	4	4	3	4	4	1	2	1
faw%2F58R5TXrWYo4XeXCREUQ	2	3	1	5	4	4	3	4	4	1	2	1
fjrB0LwZxQA1fVpN%2BufhAKw	2	3	1	3	3	3	5	5	5	0	2	1
fx7LdXrK5Kfi7zHk327%2FQNQ	1	6	2	2	2	3	6	6	5	0	2	1
fnpEyoMJ9RKcNaC2IF9oPxw	1	5	2	3	4	3	5	4	5	-1	2	1
f%2Fxu8ZGKk9uwySa9pG0sPfA	2	4	2	2	2	3	6	6	5	0	2	1
fheAooDbVAFGhKKyx7%2BNu4g	2	3	2	3	3	4	5	5	4	0	2	1
fL%2F2ZwMRc8qX%2BpnKG3uCAxw	2	3	1	3	2	2	5	6	6	1	2	1
fcOFxSg7lOKO98s4r4E3Bug	1	6	3	3	3	4	5	5	4	0	2	1
foJZgRy21yi4hdIpa1bAG3g	1	6	1	1	1	4	7	7	4	0	2	1
fPHnh8Jl4DpBb50FQAsg36A	2	4	3	2	2	4	6	6	4	0	2	1
fHRNPgNtOwZ2i4epsgQu0DQ	2	5	2	2	2	2	6	6	6	0	2	1
fkYSQgShOMvMYOEyi0P1aEw	2	3	2	4	4	4	4	4	4	0	2	1
fkROlHa%2FWvF5TbJdN988X6Q	1	5	3	3	3	4	5	5	4	0	2	1
fDBQlLL9hwzdZ5Bpr0YgUMg	2	6	2	5	5	4	3	3	4	0	2	1
fggZ6RZb7P8I%2BjgO0CltVQQ	2	3	2	3	2	2	5	6	6	1	2	1
fuFOexcEB%2BVGcCp%2BFGsHsiA	1	4	9	4	4	4	4	4	4	0	2	1
fWqBi%2BYPyTiLttOjtMVng6A	1	4	1	3	3	4	5	5	4	0	2	1
fNh8y2QaJgvem7HzjIfi1AA	1	6	2	2	4	4	6	4	4	-2	2	1
fVsSEOWXnLDBWP4rJDcfA9A	1	5	2	2	2	2	6	6	6	0	2	1
f5UbkczYd4xeWTjbUkt2VwQ	1	5	2	6	6	6	2	2	2	0	2	1
ft3FHxKj24HgeOw8%2BCpbAuw	1	6	3	2	3	3	6	5	5	-1	2	1
fIX3kOntDUoCXPqKW0ePg5Q	1	6	2	2	2	2	6	6	6	0	2	1
febtnYk%2FcMzDGb8HUylldEw	2	5	1	3	2	3	5	6	5	1	2	1
fZ2T5%2BVbFgMDgGaX%2FA1vEuA	1	5	2	4	4	5	4	4	3	0	2	1
fess23ci216vZhTFUqEEKlQ	2	6	3	3	3	4	5	5	4	0	2	1
fyHC1UrT9VmJqRcfCaHguWg	2	6	3	3	4	4	5	4	4	-1	2	1
fwf1QMtAqAUyiaNY5qVQ%2FDw	2	5	1	6	4	2	2	4	6	2	2	1
fW98eiUKvATlN%2FdKNrHgdXg	2	3	10	4	4	6	4	4	2	0	2	1
f1TP8B3%2B36tj6OjYqyAGaOw	1	4	2	3	3	2	5	5	6	0	2	1
fhqswqDnD7%2BBlTPc%2FjBLlzg	2	6	6	2	3	3	6	5	5	-1	2	1
fAv5n2J3aO7v7puYqXH%2F9Bg	2	5	9	3	2	2	5	6	6	1	2	1
fOyC1clr59QH6eglRE8%2FGMQ	2	4	2	1	1	1	7	7	7	0	2	1
fYe%2FlLw1Pf7bxopPHJHJwnw	2	7	2	3	3	4	5	5	4	0	2	1
f1KH1gtYD3MnoIN1m%2F9vMSw	1	3	3	3	3	7	5	5	1	0	2	1
fTr%2FszmE0c5ShbzbPjpr4Kw	1	3	3	2	2	3	6	6	5	0	2	1
fLAzENCOqjQiIJ1qewcZ0JQ	2	6	2	2	2	2	6	6	6	0	2	1
fGYlfSaFezhIhNQOkGV61JQ	2	4	2	2	2	4	6	6	4	0	2	1
fWqBi%2BYPyTiJPeZrpo291xA	2	6	2	4	4	4	4	4	4	0	2	1
fcU%2FQSGdsZgZEIg%2FGENcNJQ	2	4	1	5	5	5	3	3	3	0	2	1
fVfigJwlfOuOAld4vKWsQSA	2	7	9	2	3	3	6	5	5	-1	2	1
fK%2Fh6Xec8ToL%2FFdeLTDK7mQ	1	5	10	7	7	7	1	1	1	0	2	1
fG6ro4vDBT1H3O91JlqBDdg	1	3	1	1	2	5	7	6	3	-1	2	1
fsXC4LfYQqfopHYnhlrorDw	1	3	3	3	2	2	5	6	6	1	2	1
fIeeFTrpxxSRM6l7S10%2FJWA	2	3	2	2	2	2	6	6	6	0	2	1
ft9bv9KSC2vmb1VgyDQgv%2Bw	1	3	3	3	4	4	5	4	4	-1	2	1
fXOksee41gpRuQaxPCAE%2Fxw	1	4	2	6	6	6	2	2	2	0	2	1
fc3iEwD7M2ujC%2Bk2%2FVTNzSw	1	3	3	2	2	4	6	6	4	0	2	1
fHZVuinKrG5qV6w7LGs5m%2Fg	1	3	9	5	4	3	3	4	5	1	2	1
fIER4nXY5A8LvKr9IoEw40Q	2	3	2	2	2	3	6	6	5	0	2	1
fgc38CNmc2Rv0m%2FdromO1Fw	1	4	2	2	1	1	6	7	7	1	2	1
fXdGGosfrqG5IIyIUpknIJw	1	3	2	3	3	3	5	5	5	0	2	1
f%2B1A3ywSNbdS44rR79H2Fww	1	3	1	3	3	4	5	5	4	0	2	1
fpqsSvW%2BqGrCenMKAJGZX%2Fw	1	4	1	4	4	4	4	4	4	0	2	1
ft3FHxKj24Hg7U0hEJg2Qxw	1	4	2	2	2	2	6	6	6	0	2	1
fkHlJE%2BA2qrGmIeOtf5lXFQ	1	5	3	6	6	5	2	2	3	0	2	1
fXLbz9RwJDSj%2FOTWBhRngiw	2	7	1	3	3	3	5	5	5	0	2	1
fE2j7w5fJ7Z0GZfd%2BNPNeaw	2	7	9	4	4	4	4	4	4	0	2	1
fFLd%2BzXIq1%2FQcXfOgoKPQ7g	2	6	2	5	2	2	3	6	6	3	2	1
fvlnVyxJa5ZJyGpkUInNONg	2	3	10	7	4	4	1	4	4	3	2	1
fYPmA9vNyNN9SSAF%2BoIM%2FNg	1	6	2	3	3	4	5	5	4	0	2	1
f%2BqTKXMFp1aNHqZIWgU2NaA	1	7	2	3	3	4	5	5	4	0	2	1
fsOv8nTy6iPH5eVf8Hr6pdg	1	5	2	4	5	6	4	3	2	-1	2	1
fKX%2FU0k4qn0w%2FiCW%2BCLQJSg	2	5	2	2	3	3	6	5	5	-1	2	1
fy7QhBGgIeL3QmM%2BU3lRAJQ	2	7	3	3	3	3	5	5	5	0	2	1
fM2SFCD3nZIJBFRecbtLY0g	2	4	1	3	3	2	5	5	6	0	2	1
fIXLCpnEmszeYCHB36%2BHNQg	2	7	1	5	5	4	3	3	4	0	2	1
frz6B%2BW7ltRknF%2BkjpwWaOQ	1	6	1	5	5	4	3	3	4	0	2	1
fQIjdf44boZJWJLuxONchbg	2	5	2	3	3	6	5	5	2	0	2	1
f3fL9e2nlOpjffZzR4pjeIw	1	6	9	4	4	5	4	4	3	0	2	1
fEbE1EW4TPJU5o08ot9ip5A	2	5	3	5	4	3	3	4	5	1	2	1
fjXX7igp6obnMZvcjtBYHtQ	1	5	1	7	7	7	1	1	1	0	2	1
fq676N5aMQ5gWSBwXIhYGEg	2	7	6	2	2	2	6	6	6	0	2	1
fLl9EUj3H1E%2FzY%2FTuLWfomQ	2	6	2	3	4	4	5	4	4	-1	2	1
f%2B38BeAGGspcMTNkJxslVlw	1	4	10	7	7	5	1	1	3	0	2	1
fd1%2FefNGBSgXtHWVMKaJdug	2	3	2	5	5	5	3	3	3	0	2	1
fKGh2hBS3zbkikcxpOIvS3g	2	7	2	5	5	3	3	3	5	0	2	1
fg3YajdMJLHgJZPHPGCln5w	2	7	1	2	2	2	6	6	6	0	2	1
fk5mmKNRYSefqmM4rvUcoOw	1	7	2	2	3	5	6	5	3	-1	2	1
fra5%2Bi%2BI9xay6kt7EsEt%2FQQ	2	5	3	4	5	4	4	3	4	-1	2	1
fLFuvAkfMnGyNTDn5GCm8hg	2	3	2	6	7	7	2	1	1	-1	2	1
fbA%2BNxH0u6v472LLYllKw2g	1	7	2	5	5	5	3	3	3	0	2	1
ff01OZruiPtjgOQvRZo%2BmQg	2	5	10	7	6	7	1	2	1	1	2	1
fLvyftv7P2N5VVPvAU5lQaw	2	4	1	6	6	6	2	2	2	0	2	1
fohBmMK5bTHbFMkQJuNDAVg	2	5	9	4	4	4	4	4	4	0	2	1
fFQVgZ30YH4TvE25LzINeQA	1	4	2	3	3	3	5	5	5	0	2	1
fkPfG97YdTDICoN40hf%2BTjg	1	4	1	3	3	4	5	5	4	0	2	1
fQFv0xA%2F2iVFKv1vBG%2BzvmQ	2	3	3	2	2	3	6	6	5	0	2	1
fs17RXMjyfut%2FOnkzH3WmVQ	2	5	1	4	4	4	4	4	4	0	2	1
f0fR5zIeDfIwBVxkAXrUc2Q	2	7	3	3	3	4	5	5	4	0	2	1
fAEFhZk%2FiYFZSLUCp8%2BzJ9Q	2	6	2	6	6	6	2	2	2	0	2	1
f%2BfupYjwniRR%2BQwjJmND8iQ	1	4	2	3	3	3	5	5	5	0	2	1
fraPWRF6wr5gYVXyV37FCOw	2	4	9	7	7	7	1	1	1	0	2	1
fE4NmQfrIWXqLTubNsJNqXQ	2	5	1	6	6	4	2	2	4	0	2	1
fc3S1fLbu3o%2FaCn1Xzi4Qbw	1	5	2	6	6	4	2	2	4	0	2	1
fDocalHxq0f3SHjcLzB3l8w	1	6	2	2	5	5	6	3	3	-3	2	1
fnycdgf9OswmYrYjIbsGkGw	2	3	3	2	3	3	6	5	5	-1	2	1
f7JpJaM4FzYI7OZTc7ed0%2BQ	1	4	2	1	1	1	7	7	7	0	2	1
fsqs082yP2F63vPEQXeZuqA	1	3	2	3	3	3	5	5	5	0	2	1
fMiZA5wHEG2fVNdiXFKmoYQ	1	6	2	4	3	3	4	5	5	1	2	1
f6SlQMX%2BU6kLXBP6k3ibErQ	1	5	1	3	3	3	5	5	5	0	2	1
fi9DuOr%2ByBmeQywNCxqPkPw	2	3	1	1	2	2	7	6	6	-1	2	1
fq2LeV49UG5Y7ss1x6m7qnQ	1	7	1	3	3	3	5	5	5	0	2	1
fPSGTFqOQF9yor9XuoqOzPg	2	6	1	1	1	2	7	7	6	0	2	1
fDKaYQ3XbmQ5aclpTXRVowg	1	3	1	1	1	1	7	7	7	0	2	1
fsSviD3qLHQ16vfD%2BdTIYog	2	7	3	7	7	7	1	1	1	0	2	1
fSk0v%2BGKyjPFUfwLzlhyhRw	1	5	2	3	6	6	5	2	2	-3	2	1
fCL3pEvEx2qc8EsVsvcZn%2BQ	2	3	1	3	2	2	5	6	6	1	2	1
f6fqCCt%2FyS%2B9R8TvBLiecHQ	1	5	1	5	3	3	3	5	5	2	2	1
fs9K6o4mJwVAIoFBmPB4S4Q	2	3	9	3	4	3	5	4	5	-1	2	1
fb7m4qshdByJXXmcnmMp4PQ	2	3	1	4	2	2	4	6	6	2	2	1
fsOv8nTy6iPF3tHLYKJrRMw	2	6	3	4	3	3	4	5	5	1	2	1
fDob024zRj%2BcL8ADBrmwFaA	2	3	1	1	1	1	7	7	7	0	2	1
fOBh9gjj5v7xvm0xw0cwwWQ	1	3	2	4	4	4	4	4	4	0	2	1
fWlshHaUitR3En6RXBEoZHA	2	3	9	7	7	7	1	1	1	0	2	1
f%2BX%2Fpf%2Bgw8iM7%2BvCu3G9b8A	2	3	3	3	3	3	5	5	5	0	2	1
fSTvKH7k5TufJbfPKUtPZaQ	1	5	5	4	2	2	4	6	6	2	2	1
fTTVA1E3H9XDZSRARKN%2F%2BDg	2	3	7	1	1	1	7	7	7	0	2	1
fbdr6Vik8qL407c28MCl%2Bpg	1	7	3	3	7	7	5	1	1	-4	2	1
fy7QhBGgIeL3MCGaLS%2B328w	1	7	9	4	4	4	4	4	4	0	2	1
fgjOPba4BtWlGMXJQj3tUJQ	1	5	1	6	6	6	2	2	2	0	2	1
f1CeEZm220dPDxOa%2BkkLBIw	1	6	1	5	5	5	3	3	3	0	2	1
f6FURLIp33DYZvEG3HqQ2Rg	1	6	3	5	7	7	3	1	1	-2	2	1
fTuzCnVPJXIIPfXKfLTt4Gg	1	5	1	3	3	3	5	5	5	0	2	1
frQtO7wTSFAsVNczO0JdeMw	2	7	3	5	4	4	3	4	4	1	2	1
fLBLkAIY%2BgylWpnuiskNrnQ	1	4	10	7	7	7	1	1	1	0	2	1
frx871thz6rd4KWEVNlyvXQ	1	5	1	3	2	3	5	6	5	1	2	1
faPGew86bgCj%2BRKYMcUk5XQ	2	6	4	3	1	1	5	7	7	2	2	1
fSgtE%2Bcj68Pcs57DgAiH2GA	1	4	1	4	3	3	4	5	5	1	2	1
f7qkcaA8xhGxEz08p3xdr%2FA	1	6	3	4	4	5	4	4	3	0	2	1
fC0M4ZzfDlSDbz0IIK%2FxWBg	2	6	2	3	4	5	5	4	3	-1	2	1
fbphWNLYgJBXg0nqfLEza1g	1	2	1	5	5	6	3	3	2	0	2	1
fUEzDIFr%2FniV7JbI2TFzOMQ	1	2	1	3	3	4	5	5	4	0	2	1
fxZe7kKE7FR6dBVIFl7oM9Q	1	2	2	3	3	4	5	5	4	0	2	1
fxOjemWs6fcgShPJkOZeMaw	1	2	9	2	2	4	6	6	4	0	2	1
ffp2u4iZ6HxGmXWxxO2%2B9pg	1	2	10	7	7	7	1	1	1	0	2	1
f7hubdytBeY%2FT%2FQCBIvopRw	1	2	3	2	2	4	6	6	4	0	2	1
fpfiOBBosW49wKOEQ62XXXw	1	2	2	2	1	2	6	7	6	1	2	1
fXZYexm4GuAj8JNfDtQrTDQ	1	2	1	3	3	4	5	5	4	0	2	1
fwrUfAC%2B8BWfgkNN8I42jVQ	1	2	1	4	4	4	4	4	4	0	2	1
f3YKZ5eA7a4Aq3WNaOWrz4w	1	2	2	2	2	2	6	6	6	0	2	1
feU3HgXvj82eWPvx7D%2BJBuA	1	2	2	5	5	3	3	3	5	0	2	1
f7hsOHwkOqnqEPhxIJhE7AA	1	2	1	4	4	3	4	4	5	0	2	1
fO0tUq%2FC3GxxDKQbX8HOStA	1	2	2	3	3	4	5	5	4	0	2	1
fSjxjnOaTUlVgLHee%2BYIugA	1	2	1	3	2	2	5	6	6	1	2	1
f7YOkCa71nbs%2BPIuAuZrUWg	1	2	2	2	1	2	6	7	6	1	2	1
f5XO7MNYVwYtlNvRHq%2FE6OA	1	2	2	3	3	3	5	5	5	0	2	1
fmTvW6DSeUf6iWuA4WyfrTQ	1	2	2	2	1	1	6	7	7	1	2	1
fsBxDQv9CUo1khyC52GxqkA	1	2	1	7	6	3	1	2	5	1	2	1
fotcDJQkkr7Wi4FNimfMmWA	1	2	1	5	7	5	3	1	3	-2	2	1
frz6B%2BW7ltRkYV3yZk8endQ	1	7	2	2	4	4	6	4	4	-2	2	1
fgCpWBWrCBILeM%2BEKvt8isg	2	7	2	5	5	5	3	3	3	0	2	1
ff4b5lAJYZ0Lmk2JGFBhwjg	2	7	2	5	5	4	3	3	4	0	2	1
fOBiTopqIQisCfeVK0Mpo4w	2	5	1	4	3	2	4	5	6	1	2	1
f4yM08srvyQTRjsYwnE1Dqg	2	6	3	4	4	4	4	4	4	0	2	1
f%2FVULpOWnARYjME385vy2DQ	2	7	4	5	5	6	3	3	2	0	2	1
fajPdlPs7k7ofLegiIcgnUQ	2	6	3	3	3	3	5	5	5	0	2	1
ftwIPjMdu0eq9ukIACkfonA	1	7	3	6	6	5	2	2	3	0	2	1
fLMsj95etBdT0riO7kdntjw	2	7	1	3	5	5	5	3	3	-2	2	1
fiuyGQTzZH6d4uiXs9Y3TnA	1	6	2	3	7	7	5	1	1	-4	2	1
fcXs4BxQufGIKIVVbatIxRA	1	7	9	3	4	4	5	4	4	-1	2	1
fmZmfzPRlAyAMx%2FKCx7M4ZA	1	7	3	3	2	2	5	6	6	1	2	1
f8i23Kwey%2FPf730TdAai6aw	1	4	9	4	4	4	4	4	4	0	2	1
fh4yAWL2niMkvhXsTz2Olbg	2	6	2	5	5	5	3	3	3	0	2	1
fkwcV1GkrGxfyzwKgKf3VLQ	2	7	1	3	4	4	5	4	4	-1	2	1
fK63rEYi79d4DOofysowsSg	2	6	3	1	2	4	7	6	4	-1	2	1
fzrVhMTLahDbIUv%2FY2Nbzpw	2	7	1	7	7	7	1	1	1	0	2	1
fJ%2FdiPm5Z9NtErHvg8PKnRQ	1	6	2	5	6	6	3	2	2	-1	2	1
fMLiD93UxC7Itynv9NkEjWQ	2	6	2	4	3	4	4	5	4	1	2	1
ft5GWnpNDBKvxzMYKGlrReA	2	7	9	5	5	4	3	3	4	0	2	1
fw4tcTCnZrb0DFY5e6nZmrA	1	3	1	2	2	4	6	6	4	0	2	1
fSYjJRuXRNJAI%2BPyJ4PXNlQ	2	7	3	1	1	1	7	7	7	0	2	1
fWWGXFH4tzHvNrxeIVdr3VQ	2	2	1	5	5	5	3	3	3	0	0	2
fAbpCU%2FI5U5ktT0CfOpzyOg	2	1	1	5	4	4	3	4	4	1	0	2
fow5osO3c%2FOZuwhqW2hgRuQ	2	1	2	3	3	4	5	5	4	0	0	2
fekimcj3R39FUZRlhLXehYA	2	1	3	1	1	1	7	7	7	0	0	2
fWru%2FZ2xCaJrBji815h8KBg	2	1	2	4	4	4	4	4	4	0	0	2
fK8NPyRy0SsDCq2IdyHRpww	2	1	2	2	3	3	6	5	5	-1	0	2
fyIsd078xSlToNPWQZP3b6g	2	2	6	2	2	3	6	6	5	0	0	2
fbfAlSe5RI9x9feafAkOzJQ	1	1	4	3	3	2	5	5	6	0	0	2
f2%2FmmtOnOckfyE9TILeqXmg	1	1	2	5	5	3	3	3	5	0	0	2
f2%2FmmtOnOckeiIcIpdmBc2Q	1	1	1	2	2	2	6	6	6	0	0	2
fu2W%2FF6R8d%2Fasl2Hx9paykA	2	1	1	6	4	3	2	4	5	2	0	2
f91BlLYsgj0etMauiTVPtSA	1	1	4	1	3	3	7	5	5	-2	0	2
f5xmTy4RaasltPRqDeCkqWA	2	7	3	4	4	4	4	4	4	0	0	2
fmCdjDSEDSzujF5k5m4HxdQ	1	2	2	2	3	4	6	5	4	-1	0	2
f9zaqBzLG3KzW%2F9b3If4ZJA	1	2	1	2	3	5	6	5	3	-1	0	2
f8ehbMJUBg%2FqYxkWJMxHdsw	1	2	2	2	5	5	6	3	3	-3	0	2
fugfQ6IELN6reGuhA6irpPg	2	2	2	3	3	3	5	5	5	0	0	2
fHU88doAhqdVrqOxHRioJaw	2	2	2	6	5	3	2	3	5	1	0	2
f6YUxZEcbQBdr%2BJx7pIpbLg	1	2	2	6	6	6	2	2	2	0	0	2
f19gHYUxSUHRdmFZD2KyBbg	2	2	2	3	3	2	5	5	6	0	0	2
fmkZGUKPlUW8nvR4DJqSNmg	1	2	2	3	3	4	5	5	4	0	0	2
fDc5%2BuZbAVNg%2BEvm8RA5xUA	1	2	1	6	7	7	2	1	1	-1	0	2
fK4o2M%2BlmJG9bbCNlnKV%2Fog	2	2	3	5	4	3	3	4	5	1	0	2
f%2FHp2%2Ff0%2BvfxsJzzOEEUdhQ	2	2	2	3	3	3	5	5	5	0	0	2
fVTfW40C2c6AUmsyiokeN3A	2	2	1	5	3	1	3	5	7	2	0	2
fGPs5qsB44WwOhBcgsY7IBQ	1	2	9	3	3	3	5	5	5	0	0	2
fhM%2FzBwzAGWyekA6PAMHfLQ	2	2	2	5	5	4	3	3	4	0	0	2
fliu%2FoKQ6jjjICZopmmdEog	1	2	1	2	2	4	6	6	4	0	0	2
fM1BYPWUaYszbFgE7hb3mDg	1	2	2	2	3	2	6	5	6	-1	0	2
fOE5Uins3UsxJYyupq5myJw	2	2	1	5	5	5	3	3	3	0	0	2
fCKLOnOJwmgZnPPI63ffPKA	2	2	2	5	5	6	3	3	2	0	0	2
fmyM6hU%2F2GrY%2BhnqinK7sWg	2	2	1	6	3	2	2	5	6	3	0	2
f%2BaKeL0bx3ZgULhJxxSuHtw	1	2	9	4	4	4	4	4	4	0	0	2
f51nKWONgWytJLke822AAUg	2	2	2	5	5	4	3	3	4	0	0	2
fzvlZ8E5tXcIAOV88YAtAQg	1	2	2	2	2	4	6	6	4	0	0	2
fS8taLHc%2FHGUxwJ8B9voqDA	1	2	1	7	6	7	1	2	1	1	0	2
fHlSMQOiNxkcInEnNRFAXsg	1	2	2	3	3	3	5	5	5	0	0	2
f8JB0y6SU73WNPQb7RH98ew	2	2	2	3	3	3	5	5	5	0	0	2
fITSZM%2Fd8H3zABUNTXHQdtw	2	2	2	3	3	2	5	5	6	0	0	2
fRQ1BOCs1I%2FH6wnpw1LPajw	1	2	2	5	5	4	3	3	4	0	0	2
fo9cM4zVEMPDp9Wt25QDkqw	2	2	3	3	3	5	5	5	3	0	0	2
f%2FHp2%2Ff0%2BvfyrAcNobZCawA	2	2	3	2	3	5	6	5	3	-1	0	2
f%2F5YDTcx5u0nU7pTKniqVmw	1	2	2	3	3	4	5	5	4	0	0	2
f%2FknRD3XfkZy71QQpDJaR%2BQ	2	2	2	2	2	3	6	6	5	0	0	2
fWHgXVHTc%2Bq%2F8%2BMwWNMJECw	2	2	2	3	3	3	5	5	5	0	0	2
fp3o30WkrWnk3jH1xbAbROw	1	2	1	2	7	5	6	1	3	-5	0	2
f8P0kFb2EWysyDBTy5CDbBA	2	2	2	1	2	2	7	6	6	-1	0	2
fihbPPvwGHzT9QmvWn%2BcD6Q	1	2	2	3	3	4	5	5	4	0	0	2
fuIYj9aHOq8afLVOTq%2FRjFQ	1	2	1	2	2	4	6	6	4	0	0	2
fkSSbaSNboG1E43FEVVoe5g	1	2	1	3	2	3	5	6	5	1	0	2
f7kxUr07%2B3FpRilDEQmKY5A	1	6	2	4	4	4	4	4	4	0	0	2
fXdCHRSctic99RT9d5GlZHg	2	6	1	3	3	3	5	5	5	0	0	2
f4qBWEMzU9nfLK0P5QEisog	1	5	9	4	7	7	4	1	1	-3	0	2
fnDhC%2FE2qUiL%2FYbOR3XXebQ	1	6	2	5	5	6	3	3	2	0	0	2
fhp7Kdtbfq8UckFHDeKLOsA	2	7	3	6	5	3	2	3	5	1	0	2
fAkPBV29BIwkrEqLcLE0Mmg	2	7	3	3	5	4	5	3	4	-2	0	2
fAxcEKUeUowfugmMngBXr%2Bg	1	4	3	4	4	4	4	4	4	0	0	2
f2Ieir%2FUZykgxUKp0J1NyyA	2	6	3	3	2	2	5	6	6	1	0	2
fnYdD3peKFmotBUJdcpbhxw	2	6	9	4	4	4	4	4	4	0	0	2
f8ap9omMl9UiKd%2FyKjDUH2Q	1	7	3	3	2	2	5	6	6	1	0	2
fM9gUyMp16dLJDxeYFoj70A	1	4	3	2	7	4	6	1	4	-5	0	2
fwMgyBjXS6RETMu4J3nywZQ	2	6	2	3	3	5	5	5	3	0	0	2
feHnt0jxl%2FtVjiBrHC8rLGA	2	6	1	6	3	2	2	5	6	3	0	2
fM9gUyMp16dL%2Be7IWE0R%2Fsw	2	6	1	6	6	6	2	2	2	0	0	2
ffXd6vISOtS3s82tzoHTUIw	1	5	9	4	4	3	4	4	5	0	0	2
f8n7I2%2FjTWRFjinItTVZ7Og	2	7	2	1	4	5	7	4	3	-3	0	2
fCMLpVOn54ImS80JcdwBMrA	2	5	1	3	3	4	5	5	4	0	0	2
fqHieYKCNom0sJu8xhGHZww	1	6	1	5	5	4	3	3	4	0	0	2
fq676N5aMQ5g%2FLA1br9Kupw	2	7	3	3	2	3	5	6	5	1	0	2
f8i23Kwey%2FPfumyaQ9r5jQw	2	6	2	2	2	3	6	6	5	0	0	2
f%2B8tFd68fwILb1nxX%2FSFJDQ	2	4	3	4	3	2	4	5	6	1	0	2
fX009sQFfkkgD9F97vCjmHA	1	3	1	6	6	4	2	2	4	0	0	2
fyueA9Ap%2BamJFpDkbJpuiUQ	1	6	2	5	5	5	3	3	3	0	0	2
fPq5jYMMHosy6OUoMxl0PTA	1	6	2	3	3	4	5	5	4	0	0	2
f9az%2B6lrAHRMzVMPI8piLrg	1	6	3	6	5	3	2	3	5	1	0	2
fHZhmFBBH%2FKg80zrmA4Odww	1	5	2	3	3	3	5	5	5	0	0	2
f%2B38BeAGGspd0VePKIfbrqQ	1	6	2	3	3	4	5	5	4	0	0	2
fJSIQi0J6RMpilgaY%2BO9SSA	1	4	2	3	3	4	5	5	4	0	0	2
fY42htg14P5qrEK2bC0GtuA	1	7	2	5	3	3	3	5	5	2	0	2
fM2SFCD3nZIJnh%2BQHni3Y3g	2	7	1	6	5	5	2	3	3	1	0	2
frx871thz6rdwsYNmv%2FKrTQ	1	4	2	5	5	5	3	3	3	0	0	2
fv8WDqqIeEQbBxnJv4LoGMg	1	7	2	4	5	5	4	3	3	-1	0	2
f20PUctFM8PKQm2m3ITou%2FQ	2	5	1	3	4	4	5	4	4	-1	0	2
f2Urxe%2BfvIWdcgfV5as219w	2	3	1	2	2	5	6	6	3	0	0	2
fVsg8XrAQXKxK4BlYHRlD7A	1	5	3	3	4	6	5	4	2	-1	0	2
fcDKvXZK%2FkQDO%2BGPjeO%2BUCQ	1	3	6	2	3	4	6	5	4	-1	0	2
f5EoP%2B8Bn%2FOmXubcKoEfkkA	2	6	2	4	4	4	4	4	4	0	0	2
f%2BoOukdqaUyVdD9vIo%2F6iww	2	5	2	3	5	6	5	3	2	-2	0	2
ftr3i%2FxJ7Ab7xinEmF6ufEA	1	4	1	4	4	4	4	4	4	0	0	2
fMXF%2BkoMhqf4PP1%2F80O2SXA	2	3	2	3	5	5	5	3	3	-2	0	2
fjoUOX3W8kPZsbUhKvJDErQ	2	5	1	1	2	2	7	6	6	-1	0	2
fhkL9QUyWn5%2F%2FX2vsHg3qzg	1	5	2	3	3	4	5	5	4	0	0	2
fdJ5mRMPnhnxqxpm98oZikA	1	6	2	3	3	3	5	5	5	0	0	2
f3U79E4IrpH8DpUUYssTZBw	1	5	3	6	6	4	2	2	4	0	0	2
fP6H0IisR9hfHXVOhauwK6Q	1	5	3	3	3	4	5	5	4	0	0	2
fhW4%2B%2B3JbHPlkdfEGnRQLZw	2	3	9	3	3	4	5	5	4	0	0	2
fK0j2OpnOTDpSVjlvIfVPuQ	1	6	2	3	3	4	5	5	4	0	0	2
fbEwTtVC5agNw85NCEPtXXA	2	3	9	6	7	6	2	1	2	-1	0	2
fntEXWw0DMGyGqLn5%2BfJjhw	1	3	3	3	4	4	5	4	4	-1	0	2
fheAooDbVAFFu%2Fz08qeSXag	2	6	2	3	4	4	5	4	4	-1	0	2
fG6ro4vDBT1ErY80gQCg2Lg	2	3	1	1	1	1	7	7	7	0	0	2
fRZrxyo6QB0vUIEDNPbnsHA	2	3	1	5	6	6	3	2	2	-1	0	2
f7Fhi%2F30QoLeAME73Q%2FGsWQ	1	5	2	6	6	6	2	2	2	0	0	2
fIo1fAmBNmhghxlqc1fOhFw	2	5	1	4	3	3	4	5	5	1	0	2
fX%2BqZf75ULhYc7H3guS2VXA	1	6	2	3	3	3	5	5	5	0	0	2
fdP8MYK6ZQCN2mdkypK2K6g	2	6	2	3	3	4	5	5	4	0	0	2
fe0krAIqoEnm4wK%2Bqb38xhQ	2	3	2	3	3	3	5	5	5	0	0	2
fj6dzEDPR%2FN0fhSVePja2Ew	2	3	10	4	4	2	4	4	6	0	0	2
fbwLjFaCTssDUOQ3kTIizog	1	5	1	4	5	4	4	3	4	-1	0	2
fyEjVUVF7K%2BQOR%2Fad3SzVmA	1	5	3	3	5	5	5	3	3	-2	0	2
fIe%2BLj59FNFGJsPbNcAwvCQ	1	3	9	4	4	4	4	4	4	0	0	2
f982NzUoLfE6V8sprKiMPxQ	1	4	3	3	2	3	5	6	5	1	0	2
fA3lJcgJEYRjlaSQgJJXbMA	2	7	1	2	4	5	6	4	3	-2	0	2
fS5fydITgF%2ByJss%2BcON7vAA	1	6	1	1	1	2	7	7	6	0	0	2
fZy7Jx9BrFeAbNUs8lytGNA	2	6	9	3	3	3	5	5	5	0	0	2
fL89x85yU1fwrEyZoFppIPA	1	6	2	5	5	4	3	3	4	0	0	2
fUF0FNhJj3MOwheAKx2FtkQ	2	3	3	3	3	4	5	5	4	0	0	2
fG88r1BuSoNw%2FnxCFuFKvDw	2	6	2	3	2	2	5	6	6	1	0	2
f32tKCGKex0f2TCSlBNLQdw	2	3	10	4	4	4	4	4	4	0	0	2
f2HCBXu1CSxJpxIQa03fR%2FA	2	4	1	4	5	3	4	3	5	-1	0	2
faw%2F58R5TXrVHm0DLFhVpaQ	2	5	3	5	5	5	3	3	3	0	0	2
fv3CH%2BP69ghQorMedvMRbpw	1	3	5	3	3	3	5	5	5	0	0	2
fnpEyoMJ9RKcFDYyGEuQttg	1	3	2	3	3	3	5	5	5	0	0	2
f7SVQFiUgLGTFX82l%2Bq01nQ	1	4	3	2	2	7	6	6	1	0	0	2
fvtYemhpJS5gM7XXN%2BH7jZA	1	4	1	2	4	6	6	4	2	-2	0	2
f2Tn65VeL8x6JUgteCLirow	1	3	2	3	3	3	5	5	5	0	0	2
fNHMIz2ADiqHbdfJ2ubfE6w	2	6	3	2	1	1	6	7	7	1	0	2
fUplc9BKLnZrcXoWBrk3ocQ	1	3	2	3	3	3	5	5	5	0	0	2
fVskwC%2BzYoTPBNdW%2FZnRzxA	1	4	9	3	3	4	5	5	4	0	0	2
fpIu04eee8aYl9Xq084YJhg	2	4	2	3	3	3	5	5	5	0	0	2
fkY5iHMsH4tiDcQNu5Ygobg	1	4	2	3	3	4	5	5	4	0	0	2
fz54g%2F491cJ%2FxigQhcryeog	2	5	1	5	5	3	3	3	5	0	0	2
fjtMIrQtD8bh3S%2Bd3RcwD6A	2	3	3	1	1	1	7	7	7	0	0	2
fftZDuNBOCuZyaDImYam7bg	2	3	2	3	2	3	5	6	5	1	0	2
fDSDo8SpENBwoh0yMHn37pg	2	3	2	1	1	3	7	7	5	0	0	2
fi%2B%2BFKVXNS2VJMhECdEo0hw	1	3	2	2	2	3	6	6	5	0	0	2
fh0sbeH%2FXl7MnMoLPtbhpSw	2	5	3	5	6	6	3	2	2	-1	0	2
fbLUpNpAgpr4%2F5EvD93ywpw	2	4	2	3	3	5	5	5	3	0	0	2
f%2FkQcTgwTXT9zMILcEgQF8w	2	3	1	2	1	2	6	7	6	1	0	2
fiA67xrDWDBdiRgp88mArOg	2	4	2	7	6	7	1	2	1	1	0	2
f2Urxe%2BfvIWeDTvASjQAgdg	1	3	2	2	2	2	6	6	6	0	0	2
fPhX1m1YJJJcto7%2BHG6ppvQ	2	7	2	5	6	6	3	2	2	-1	0	2
fx5tNOpzFm1Y47FqcMjdkjA	1	3	9	3	4	5	5	4	3	-1	0	2
feFFZvBUDecbjOev6qJTGCw	1	4	1	5	3	3	3	5	5	2	0	2
f2iWTHPF%2Bl243wQzp3%2FSQNQ	2	4	2	4	4	4	4	4	4	0	0	2
fOjbpgypsYl1J50KrythhCA	2	6	2	4	3	3	4	5	5	1	0	2
fbWzP0qIAyPN60TTspwx5pA	1	3	1	2	2	2	6	6	6	0	0	2
fdP8MYK6ZQCN9QbQhN9WyvA	1	3	5	1	1	1	7	7	7	0	0	2
fFoJDoUgXBK9un%2FlzZz0K7w	1	3	2	5	3	3	3	5	5	2	0	2
fVjJpmqMb2ZP0h%2FrB%2F7FxnA	1	3	2	3	3	3	5	5	5	0	0	2
fcxfUIlcmTSiH9kpKHS%2FGOQ	1	4	1	6	6	6	2	2	2	0	0	2
fJszcJXTusPzT3TXmrxlQgA	1	4	3	4	4	4	4	4	4	0	0	2
fB8AY6iQkbLfVjBvoXXtqwg	2	6	2	6	4	4	2	4	4	2	0	2
fnl8MObaTR1toIXK4kETi1g	1	7	3	5	3	3	3	5	5	2	0	2
fvsVnfa10KltBczYSHEjcuw	2	7	2	3	3	3	5	5	5	0	0	2
fLwWDet4c6%2FPHWd1%2F8xfH8w	1	7	1	5	3	3	3	5	5	2	0	2
frJ9JEjQtKXyDLLPtEuRS9g	1	4	2	4	4	3	4	4	5	0	0	2
fq676N5aMQ5gX%2FRKLW%2BCURQ	1	6	1	2	2	4	6	6	4	0	0	2
f2CVJgyq8I1qcsSVCrOOofQ	2	4	1	2	4	3	6	4	5	-2	0	2
fYKPkq03h46Abp4TIMvA2Eg	1	6	9	7	7	7	1	1	1	0	0	2
fk5mmKNRYSeeJYd6PXLX2xw	1	5	9	5	7	7	3	1	1	-2	0	2
fYO6%2FgYa0OZNObIg70rIQVA	2	7	2	3	3	3	5	5	5	0	0	2
fYcUYuNxCn3L%2BDWEN8DIhAg	1	4	10	3	4	2	5	4	6	-1	0	2
f7kxUr07%2B3Fp3QBK39cvfVA	1	5	1	3	3	4	5	5	4	0	0	2
f%2FVULpOWnARbtG2Bv5B3H0A	1	7	2	3	4	5	5	4	3	-1	0	2
faIj5fNVbb2u%2BDw4BR8vpoA	1	5	1	5	5	5	3	3	3	0	0	2
fvn2JeikXLZPTSJC0K6stoA	1	6	9	5	5	5	3	3	3	0	0	2
fx3EXvyMgmOz6cO3CsJV0ow	2	5	1	5	6	5	3	2	3	-1	0	2
ff1yzpEETIjUwSiOpGl%2BcbA	1	5	3	7	3	6	1	5	2	4	0	2
flVhPvO4gocjhNv8djXqfkQ	2	7	2	4	6	5	4	2	3	-2	0	2
fk0K0nPX%2Bs86BPTNNmiAxgg	1	6	4	3	3	5	5	5	3	0	0	2
fS7AHxoCATyY%2Bkh59sXvaMQ	1	4	2	7	7	4	1	1	4	0	0	2
fULF4jEapyWOjEx3tbCLWDw	1	5	3	4	4	5	4	4	3	0	0	2
f%2F7glRAaEFtdODNSOBOAxOA	2	4	3	4	3	3	4	5	5	1	0	2
f1fzLlv%2BmOEioH8XDdZ6EIQ	1	4	2	2	2	2	6	6	6	0	0	2
fAWlSUbqcujbl9DU1rlj%2FGA	2	4	3	3	3	3	5	5	5	0	0	2
fy7QhBGgIeL0bN7kRh%2FsCDg	1	7	2	3	2	1	5	6	7	1	0	2
faGomboncMa6qoNviXyEmuw	2	4	2	5	5	4	3	3	4	0	0	2
fR%2BsTRbZ0vnaOzX7FnzL%2F1A	2	7	2	2	2	3	6	6	5	0	0	2
f8i23Kwey%2FPeOqiyLj3lS7w	1	5	1	4	5	5	4	3	3	-1	0	2
fskzWKyhimQnohwYdeFS%2BDg	1	7	9	4	3	3	4	5	5	1	0	2
fWpAM83zqzXM8hGthoOTIbw	1	5	2	3	3	3	5	5	5	0	0	2
fjxSX4ihnp6UuGygZly20RQ	2	7	3	2	4	4	6	4	4	-2	0	2
fPOewxNzOIZBxrIt1Ni%2BmEA	1	3	9	3	3	3	5	5	5	0	0	2
fSTvKH7k5Tuc1QbHCXaLqLw	2	3	8	1	2	4	7	6	4	-1	0	2
fAz3qBpkZLLL11KUl%2BjaiUA	1	4	9	2	2	3	6	6	5	0	0	2
fSmMYcnNMku3259YHUp6uzA	2	3	2	2	2	3	6	6	5	0	0	2
fYXtD5suggeVJN9E4z9SkEA	1	7	1	2	2	2	6	6	6	0	0	2
fx3uSS3%2Bn%2BFT45Q%2BSDA8sTw	1	6	1	5	5	5	3	3	3	0	0	2
fx3uSS3%2Bn%2BFRuFQF%2BNuSnJQ	2	5	2	5	5	4	3	3	4	0	0	2
fZh1hAdyYUuGyD1ZSBLOxJQ	1	3	2	3	3	4	5	5	4	0	0	2
f99rzzGC4xiYsIiCvJr7Hcg	1	3	2	2	2	4	6	6	4	0	0	2
fntKDXVtDhoRT48KIIIld8Q	2	3	9	4	3	2	4	5	6	1	0	2
fbawt98P939zHGw9jILkK8Q	2	3	2	3	3	3	5	5	5	0	0	2
frCeqxo74ruCNPkxU3Qbk5w	1	3	2	2	2	3	6	6	5	0	0	2
f9az%2B6lrAHRPQPFst7IkrGg	2	4	6	1	1	2	7	7	6	0	0	2
f2GF5c6ujPmDPH2KW%2BvHAAA	1	4	2	6	6	6	2	2	2	0	0	2
fL7SJ4sUKX6dbpaI5QSGUSQ	2	4	1	3	3	3	5	5	5	0	0	2
f3YWOXx2C6lsBlL44Gpf8PQ	1	5	2	2	5	5	6	3	3	-3	0	2
fjprJZbs6ZIl4wxh0lU0SAA	2	3	3	4	5	5	4	3	3	-1	0	2
fPLhuEq%2ByL2s3EAkOpp%2Flyg	1	4	2	3	3	5	5	5	3	0	0	2
fjrtO5h%2B4nBvQNlge3IIlFw	2	3	2	4	4	5	4	4	3	0	0	2
fCV3QB35KHAzrH2bMt2%2BQ%2FA	2	5	1	1	1	1	7	7	7	0	0	2
fS7AHxoCATyZ%2BffdL%2BAHhHA	2	3	2	3	5	4	5	3	4	-2	0	2
fk0K0nPX%2Bs87sTuATInd6gA	1	3	2	3	3	3	5	5	5	0	0	2
fDGIk6nNR8bWH6Yinz4CB5A	2	3	9	4	4	4	4	4	4	0	0	2
fcBCPfF0kQswWaINovvE%2FyA	2	5	3	5	4	4	3	4	4	1	0	2
fwhSXXXWrSEmgUIIBjI2iag	2	7	2	5	5	3	3	3	5	0	0	2
f%2BG9SS3nT8QPciRyaHT%2FI9Q	1	4	2	3	3	4	5	5	4	0	0	2
fM2SFCD3nZIJhfvJDXKrFKQ	1	5	2	6	6	7	2	2	1	0	0	2
fZFcN%2FlORJI5X88wEClcrbg	2	7	9	6	6	6	2	2	2	0	0	2
fE4NmQfrIWXr3grZJ5yu1Eg	2	6	2	3	3	2	5	5	6	0	0	2
f4psSuXEvfDcQ0%2BdQ0k9k0w	1	7	3	3	3	4	5	5	4	0	0	2
f1h2whRhNy9pUnPGb9e0WSA	1	7	2	3	5	5	5	3	3	-2	0	2
fwIFA%2BuqrMDQwW3VfcEA63A	1	4	2	3	5	5	5	3	3	-2	0	2
f9Rvcn6vfZJ4OTsiLwXPKLg	1	6	3	4	4	4	4	4	4	0	0	2
frQtO7wTSFAs1iEGNYOYqRg	2	6	9	3	3	4	5	5	4	0	0	2
fIf9d6edgYxrGoWdD9HC6yA	2	6	2	3	3	4	5	5	4	0	0	2
fB%2BFWwhZvMznz9EXtn8c%2BvQ	2	5	3	4	3	3	4	5	5	1	0	2
fU5CO7UJwZipE3s2LWQ9qig	2	6	1	4	4	6	4	4	2	0	0	2
f9UF8Cwq4axLc3ET6qNc2lg	2	7	9	4	4	4	4	4	4	0	0	2
fDykfv8UZuiAgbdpeXEUmhg	1	3	2	3	3	3	5	5	5	0	0	2
fULF4jEapyWOzIw2MdNcj2w	2	7	3	3	3	3	5	5	5	0	0	2
f1LQKl7gY08KONKmT6hfLIg	2	4	2	2	2	2	6	6	6	0	0	2
fmFxntZZAcUo7BPt9xNNOQQ	1	6	9	4	4	4	4	4	4	0	0	2
fmQdJr12S%2FYU%2F19hZTGY2Yg	2	4	9	6	4	6	2	4	2	2	0	2
fqid%2FlFe3%2BoZqt5xXrg%2BmAA	2	4	2	3	4	3	5	4	5	-1	0	2
fj20QkXhG%2FliaEJdbk2uKzw	2	6	1	5	6	6	3	2	2	-1	0	2
f2QAJV1sJYcRc1jsEJoyQ8Q	1	7	2	2	3	4	6	5	4	-1	0	2
fhMvz%2BhU2x%2FGAcaVQI3T%2BBw	1	7	2	2	1	4	6	7	4	1	0	2
fDniaG1aBccq4oYFT%2Fd5hOQ	2	4	3	6	6	6	2	2	2	0	0	2
fDyC4a6nM5KW9azt0U9TihQ	2	7	2	4	4	4	4	4	4	0	0	2
f0GVGjxJDZJU4tLOlO4Y2sA	1	6	2	5	3	3	3	5	5	2	0	2
fmJlhCLw85OC2NWZ1jeAcQw	1	5	3	3	3	3	5	5	5	0	0	2
f8ypP3g1iUQL6jjiJm%2Bvnzw	1	6	3	5	5	4	3	3	4	0	0	2
ft1rGS4Qov%2BNJAmTV8DUBJA	2	7	2	3	3	4	5	5	4	0	0	2
f8ap9omMl9UjCsZqKDU8Ymg	1	7	9	6	6	6	2	2	2	0	0	2
fLl%2BpukdP8Ii0fYk8JNO14w	1	6	3	3	3	3	5	5	5	0	0	2
fGruGwIF3JVMFzDYfKjMWrg	1	7	1	3	3	4	5	5	4	0	0	2
fCg0VQkM3VR42wTDL1KuG0w	2	7	3	5	3	3	3	5	5	2	0	2
fp9EvTTf91zp6zvgAWXUXZw	1	7	2	2	3	3	6	5	5	-1	0	2
fsqH88hLFZkK8Bn%2BAd4cv%2BA	1	7	1	3	3	3	5	5	5	0	0	2
fY3NHQgo8AnSpm0BVwgy9rQ	2	7	2	2	2	2	6	6	6	0	0	2
fMSPvL0Zd5wAxspLlFxFgVQ	1	5	2	2	1	2	6	7	6	1	0	2
fX6BkgrAfluADQ3Os8GV7mQ	2	6	2	5	5	5	3	3	3	0	0	2
fbbAyhok0Zjf%2Fd6T%2FsuMD8g	2	4	1	6	6	6	2	2	2	0	0	2
fYO6%2FgYa0OZOx%2BAzQ4bi0Xw	2	7	2	2	2	6	6	6	2	0	0	2
fy3D9muMMrIDNzqD8vMDwbA	1	5	1	2	2	3	6	6	5	0	0	2
f2QQeounhZJ8vXNn0X1K2Qw	1	7	1	6	6	6	2	2	2	0	0	2
f8uSu8dVjXDRWTtFR5R504A	1	7	9	4	4	4	4	4	4	0	0	2
fOmDiI2o3ngat9OiRIQU3lg	2	1	1	7	7	7	1	1	1	0	1	2
ftaapk%2BqJFCeS2AjA297ShA	2	1	1	3	2	2	5	6	6	1	1	2
fguYI6ykciNvexGqVRAoJhw	1	1	4	3	5	6	5	3	2	-2	1	2
fwbhwRctMKaKK2YnQfUPS4Q	1	1	4	2	3	1	6	5	7	-1	1	2
fhj2keeCPxDcX1AdcAtZLEg	2	1	1	2	2	3	6	6	5	0	1	2
f8NZlWqTYoLTILTHahcZV9Q	1	1	10	7	7	7	1	1	1	0	1	2
fXUHOME8nCfWAtoA8MWuNJQ	1	1	2	3	2	3	5	6	5	1	1	2
fxl0%2FRbXObUyXQG%2F3A26v%2Bw	2	1	6	3	3	2	5	5	6	0	1	2
fOf64E9V2kKdSKY4avmrUeg	2	1	5	2	2	1	6	6	7	0	1	2
fdgsrr%2BS3QIaydzXyfXndTg	2	1	2	2	1	1	6	7	7	1	1	2
fEK1zCctw%2FjBzKs6JFSxPdQ	1	1	2	2	3	3	6	5	5	-1	1	2
fJotENioTdIT4w8ENpO51mg	1	1	1	3	3	3	5	5	5	0	1	2
fqaR%2FLSRO4N9o0UXcOJEODQ	2	6	2	5	5	5	3	3	3	0	1	2
f6YUW%2B3uTS486r%2F0kF7Awpw	2	6	2	3	3	3	5	5	5	0	1	2
fGUjkdZnrWvZP9zRt%2FmP1lw	1	7	1	3	3	4	5	5	4	0	1	2
fp9EvTTf91zouJcDEttKx1Q	1	5	3	3	3	3	5	5	5	0	1	2
fVpOGu1CwYze9g%2FlAIs3z2g	2	7	9	4	4	6	4	4	2	0	1	2
fr5IeEPI7nITV%2B3ZvIfcWLA	2	4	1	5	6	7	3	2	1	-1	1	2
f6grwULeSE%2F8n7AY2gLzaIg	1	5	2	4	4	4	4	4	4	0	1	2
f%2BR5T%2BrWs8q8yhaHftEtOfQ	1	6	3	3	5	6	5	3	2	-2	1	2
f1inNtiwmEKlF9blLJn2Abg	1	6	2	6	6	6	2	2	2	0	1	2
fcBCPfF0kQsyBRjA7Ck3xig	2	5	2	5	5	6	3	3	2	0	1	2
f5Zern5b23WMvCJaR00T%2FYw	2	6	3	5	3	3	3	5	5	2	1	2
fhp7Kdtbfq8VVTVJ678t4QQ	2	4	3	4	4	4	4	4	4	0	1	2
feDVMjtHU5Qweikn4Hu71nw	2	6	2	3	3	2	5	5	6	0	1	2
fD%2BfHlL4oSUf9K8fxk09jig	2	7	2	5	5	4	3	3	4	0	1	2
fBS7CC9eBCXzpHEhHYtbt6g	1	4	9	1	1	1	7	7	7	0	1	2
fGMCKPcdGmMCe2hvLZBsGBA	2	7	3	5	5	4	3	3	4	0	1	2
fwJVHEZYTnIkWX%2BZhzlnSVA	1	5	2	3	3	3	5	5	5	0	1	2
f9Rvcn6vfZJ4EvjJB3DyKMA	2	6	2	5	5	5	3	3	3	0	1	2
frnfky11y3dshIlq3grCdOA	1	5	1	2	3	5	6	5	3	-1	1	2
f%2F7glRAaEFtey6MJpAD9Tjg	2	4	2	2	3	5	6	5	3	-1	1	2
fNL8GX96QP2SSoPQ%2FYmuuFQ	2	6	9	4	4	4	4	4	4	0	1	2
fS7AHxoCATybPKVVlPPNfew	1	7	1	6	6	6	2	2	2	0	1	2
fuE8Lou%2BTTOxx%2FpFaeX%2BOeQ	1	3	1	2	2	4	6	6	4	0	1	2
fbaq%2FEDpgsz5Y%2BSShJhkwCQ	1	3	2	3	4	5	5	4	3	-1	1	2
fTCUmoMipDp9TcumsNS7wVg	2	4	1	2	2	2	6	6	6	0	1	2
flwn1MHdmHw91s1hkO9mhdg	1	3	1	2	1	4	6	7	4	1	1	2
fAaS7zfx5UXWwKK%2BpOB%2BBIQ	2	4	3	5	4	3	3	4	5	1	1	2
fMZYTHaxzBFCGr7e4z%2Fl%2F%2Fg	1	5	1	2	2	2	6	6	6	0	1	2
fh40hLttbSq%2FoIiNWGjHxRg	2	6	2	5	4	4	3	4	4	1	1	2
fXUpYelUskU0sgPj6GH%2FLYw	1	6	3	2	2	3	6	6	5	0	1	2
fqsyDHSjH6rkGqikilmMMKw	2	5	2	5	3	3	3	5	5	2	1	2
fc3iEwD7M2uj2R7BHXSAI%2Bw	2	4	1	3	2	2	5	6	6	1	1	2
fQChNpgL717EqdtXdfK%2BOBQ	2	3	9	7	4	6	1	4	2	3	1	2
f%2BPZjWFysJ8QDdQRlJh%2B0DA	2	5	2	2	2	3	6	6	5	0	1	2
f83hiRNh%2BitvdLy34F4xoAw	2	6	2	3	3	2	5	5	6	0	1	2
fIiiIENh%2BKzHcJ8FzF3rBQQ	2	5	3	3	3	3	5	5	5	0	1	2
fEXzc0fbFTgRp1nNMmZJsGQ	1	5	2	4	4	3	4	4	5	0	1	2
fIKjmJqunXNLGtWKGKSvQTg	2	5	9	4	4	4	4	4	4	0	1	2
fCwa72KyMVcomIBa8Je3UKg	1	6	2	4	3	3	4	5	5	1	1	2
fIo1fAmBNmhjfyCmPy3aUBQ	1	3	2	2	2	2	6	6	6	0	1	2
fYV3U8ULfyxn9r1EnKsquGA	2	6	9	7	7	7	1	1	1	0	1	2
fG3442GHLkGWMN%2BgsL2Xm5g	1	4	3	3	4	5	5	4	3	-1	1	2
fj3pKxuF5%2FaAZs4vFCMCISA	2	6	3	2	3	2	6	5	6	-1	1	2
fbD8tCQkVxvxAMc4JJPv7HA	2	6	2	3	3	4	5	5	4	0	1	2
f%2FAlAmvAnzaelgP0JW6ZmWg	2	5	10	7	7	7	1	1	1	0	1	2
fU483xETJziaFTkc25Xw3rA	2	4	1	3	3	4	5	5	4	0	1	2
fyyAwPWkbnPDs0xhTfabb3w	2	3	2	5	5	4	3	3	4	0	1	2
fggZ6RZb7P8JW8XPW3wD9cg	1	3	3	4	4	4	4	4	4	0	1	2
fF89BWB897UnMp3LijgeJug	2	4	2	2	3	4	6	5	4	-1	1	2
fF5RH1GP0VHdBEo31gRuU2g	2	3	2	5	4	4	3	4	4	1	1	2
fDhxXfNLvvXUjNefQ3inVqg	1	5	2	2	4	6	6	4	2	-2	1	2
fVSRRIxRCnXkBr%2FlS13qZuA	2	3	9	5	5	4	3	3	4	0	1	2
fkyzXq%2Fw0ZvW9OHup5pWTBQ	2	3	2	3	3	4	5	5	4	0	1	2
fjcf0C%2FD0XCBUpIZ7%2BnLHDA	2	6	2	3	5	5	5	3	3	-2	1	2
fAaS7zfx5UXX1inyqKYNSbA	2	4	2	3	5	5	5	3	3	-2	1	2
fpE8AkO4UYevZYraHeTJxXQ	2	5	3	3	3	3	5	5	5	0	1	2
f6qYNC73Q74CFgC8CM4qAUg	1	7	1	2	4	3	6	4	5	-2	1	2
fQkgwGGwNaVHyPvSMmh2QlQ	1	5	2	2	2	4	6	6	4	0	1	2
fPKmFGksYfI%2BlTRq27ko0lQ	2	2	2	2	1	5	6	7	3	1	1	2
fCSUrJNXG5Zg4zNCRE5Rn3A	2	3	2	3	3	4	5	5	4	0	1	2
fVJPFJs3jODkcG23jE1Glaw	2	2	4	5	5	4	3	3	4	0	1	2
ff4kmmJmGs8%2FvWkSC%2F36RDg	1	3	2	2	2	2	6	6	6	0	1	2
fVIaeAlCZdcImDHQB7tgZgA	1	4	2	2	2	1	6	6	7	0	1	2
fpHMHECiQJw86L1Q31vxOLg	1	3	2	2	2	2	6	6	6	0	1	2
fQZTzZPntCeZgguwyruZcVg	1	2	2	4	4	4	4	4	4	0	1	2
fdrO3lguslem5A4inwD2F7g	1	3	1	1	1	4	7	7	4	0	1	2
f%2F%2BMJH5zkpJahJI8suEzKGQ	1	2	1	1	1	4	7	7	4	0	1	2
fjuBmR7iAM%2BBTovjjUGuk3w	1	3	3	3	2	2	5	6	6	1	1	2
f44WRT1x2zwuKmPz6xnjP6Q	1	3	2	2	3	5	6	5	3	-1	1	2
fYV3U8ULfyxluS0qvMIzErg	1	2	2	2	2	2	6	6	6	0	1	2
fyl0XpmvwrnsMLuJy4ja1jQ	1	4	2	3	7	7	5	1	1	-4	1	2
f1VS7nZO58A7QLKtRt4EcVg	2	7	2	2	2	3	6	6	5	0	1	2
fiYuJmft31%2FXCYo%2BI9Ch9YQ	1	2	2	1	2	4	7	6	4	-1	1	2
fS5fydITgF%2BxazLcRmYEPkQ	2	4	1	1	1	1	7	7	7	0	1	2
flh0WE0lLK5aho3CfRzlcbQ	1	2	1	3	3	4	5	5	4	0	1	2
fK%2FSJijfOTX5EiQsXWqeR%2BQ	1	3	1	6	7	7	2	1	1	-1	1	2
f1%2BRa%2BVfewdUKgWkdBYGVSw	1	3	3	3	2	2	5	6	6	1	1	2
fCZSdVp6awoZenO8078nzow	2	3	4	2	2	3	6	6	5	0	1	2
fwnIjtZcSd%2BjZ4j1aodzBeA	1	5	1	6	3	5	2	5	3	3	1	2
fCQYK0eYID5YvIE9MgzXIbg	1	6	3	2	2	3	6	6	5	0	1	2
fRDcdRHVYz2i1Xh6%2BQCXyXg	2	3	3	2	2	2	6	6	6	0	1	2
flum%2Fmdt%2B1DWh9%2FpxDCLa4w	2	2	1	6	6	6	2	2	2	0	1	2
fVNm8wourIJvLzD7GS7wiSg	1	4	1	3	2	3	5	6	5	1	1	2
foXEQo4SWWOjzt0ub3UXv5g	2	2	1	3	5	3	5	3	5	-2	1	2
fW%2BQq9PVAIFuGJqicIqZpJQ	2	2	1	1	1	2	7	7	6	0	1	2
fFBPihdgwcCNybqXSep1Bzg	2	3	3	2	2	3	6	6	5	0	1	2
fMpa%2B54DMnWzjw7v77bch7g	1	3	9	6	7	7	2	1	1	-1	1	2
fnxW7X9SSLUBWBIOxXrMMmA	2	4	2	3	2	3	5	6	5	1	1	2
fpuqi%2B8RvnMBmRO3XtgWCaA	1	2	1	3	3	4	5	5	4	0	1	2
f7qkcaA8xhGy8vqgAX8W%2FMA	2	5	4	3	2	3	5	6	5	1	1	2
feDVMjtHU5QwUtxv2kxquCw	1	3	9	4	4	3	4	4	5	0	1	2
fnl8MObaTR1sYATEacjssTw	2	7	2	4	5	4	4	3	4	-1	1	2
f7OEb34kZ7HqTiHgwfbNXPA	1	5	3	2	5	5	6	3	3	-3	1	2
f3R3b22w4aS%2FPvtHyIPcBBA	2	4	3	5	5	5	3	3	3	0	1	2
fLl9EUj3H1E%2B%2B3Yh02oghSQ	1	4	2	3	4	4	5	4	4	-1	1	2
fvlR1GvBsOPqcME9OvaHXIA	2	6	8	7	7	7	1	1	1	0	1	2
f%2FTvCoQSYVKjmy5Xv0hXXXw	2	5	2	4	4	4	4	4	4	0	1	2
faPGew86bgCjxPynn65jpBA	2	6	4	3	3	3	5	5	5	0	1	2
fqid%2FlFe3%2BoZO5qddvjMLTg	2	7	3	6	6	6	2	2	2	0	1	2
fM9gUyMp16dJPI0JOmOpFmQ	2	7	3	6	6	6	2	2	2	0	1	2
f68zL3%2FWOSRpYNTKYVkwBEg	1	4	2	2	2	4	6	6	4	0	1	2
ff%2BBdzi6aVBSXwlrQgCATzg	2	4	2	3	3	3	5	5	5	0	1	2
f361kjcfdy%2BtGMeDbistKOA	1	6	2	6	6	6	2	2	2	0	1	2
fobNlyvcyqgV0hvyOafbpog	2	4	3	3	5	5	5	3	3	-2	1	2
fAAnKf0rqt89w83fHVPP%2B6A	1	7	1	5	5	4	3	3	4	0	1	2
fhYZy3hdaZfKHSR80Bv8gsg	1	7	1	7	7	6	1	1	2	0	1	2
fiEhMoJIvuF9tGIaPSRXTjA	2	4	1	3	3	5	5	5	3	0	1	2
ftwS1GKfhPtm55MgWq959kw	2	7	9	4	4	4	4	4	4	0	1	2
fV0fdiW3yFl9YEBZGefBkMg	1	6	3	6	6	6	2	2	2	0	1	2
fTDjMoPkhttB6EuiGxhglaA	1	7	2	3	3	3	5	5	5	0	1	2
fP88W6aYhATOv%2Bw%2BfZ9rfsQ	1	6	1	3	3	3	5	5	5	0	1	2
fLZgzQX7oAVgboK5sQCVuzg	1	4	1	5	5	4	3	3	4	0	1	2
fZh1hAdyYUuEzVm8m%2BwIV%2Bg	1	6	9	5	6	7	3	2	1	-1	1	2
fgSQh1dk4g4rC%2FcL3tk1FTg	1	6	9	4	4	4	4	4	4	0	1	2
fhJH8mV2%2FuU6mSqGedkNt4w	2	5	2	1	1	1	7	7	7	0	1	2
flJcPrDouYbfqP2b9KQBUyg	2	7	3	3	3	4	5	5	4	0	1	2
fFArGAQA8btrA0UcHb1QAVQ	2	5	2	6	6	6	2	2	2	0	1	2
f4czTT5QDHBiUWd2MZ4XDiA	2	5	3	2	2	2	6	6	6	0	1	2
f5A4tJ3uLqsDl0cgW31aTlw	1	7	1	7	7	7	1	1	1	0	1	2
fSY%2FeT4sgCXTNIauk0spsLg	2	7	2	3	5	5	5	3	3	-2	1	2
fW364LxV0ojkOFNbALqJeAQ	1	5	2	6	5	3	2	3	5	1	1	2
fDob024zRj%2BcwTcxdoZRD1Q	2	3	3	1	2	1	7	6	7	-1	1	2
fb7m4qshdByLd%2BEvO4WPSbw	1	5	2	4	5	6	4	3	2	-1	1	2
fXDuaP%2FiXwfUeQnUUraAZWg	2	5	1	5	3	3	3	5	5	2	1	2
fvcJ6wzl4DUPZ6Q9Td2kcFA	1	6	2	3	3	3	5	5	5	0	1	2
f33wZuHp0aE5%2F3kv5N%2BTbfQ	1	5	2	6	5	6	2	3	2	1	1	2
fyUi6nNsFzTbmmzkMJZ4tmw	2	4	3	5	6	6	3	2	2	-1	1	2
fQObICmQ3IomTaOFd3tdqtw	2	4	2	3	3	3	5	5	5	0	1	2
fpMPi6abz2HAK0CvRHWth%2FQ	2	3	2	4	4	4	4	4	4	0	1	2
fe20YRMF%2FnRiqEYyS438%2BYg	2	7	3	3	3	3	5	5	5	0	1	2
f5TEbtIoT4oXRRpj%2BQ2%2Fg2w	2	3	2	5	5	4	3	3	4	0	1	2
f7f5nZk%2Fppah8Ymf9lU7v%2FQ	2	6	9	4	4	5	4	4	3	0	1	2
f9ykzeQJzMjS0j54eQBbGeQ	2	4	2	6	7	6	2	1	2	-1	1	2
faGomboncMa6IEurHoJnO%2Bg	1	7	1	4	7	7	4	1	1	-3	1	2
fEXQy4ljl8axROQke3Kk7rA	2	5	3	3	3	4	5	5	4	0	1	2
fQ%2FxZ2T%2Fs8ag0AikDDZ5tcA	2	3	2	3	5	5	5	3	3	-2	1	2
fdqboYpnom2c3iTc0ay5jMw	1	4	8	5	6	4	3	2	4	-1	1	2
fQ79uMPA%2BnJARzmf%2FRlywaA	2	6	1	5	5	5	3	3	3	0	1	2
fq6LjlO%2BVZe9DDeNBiTsLjA	2	4	9	4	4	4	4	4	4	0	1	2
fl4mSSl8K6VQgAq10pEAM9w	1	3	2	5	5	4	3	3	4	0	1	2
fZPdjci8SoxF2nS9spl2bPw	1	4	1	7	7	7	1	1	1	0	1	2
f68zL3%2FWOSRpMLv8LQNCUkA	2	3	2	7	7	6	1	1	2	0	1	2
fhJH8mV2%2FuU54Jn4EydzmyQ	1	3	2	3	3	3	5	5	5	0	1	2
fW3JAEDe%2FyT%2FCrxb53fl6AQ	1	3	10	7	7	7	1	1	1	0	1	2
fyBjhSUsTs8P97fxrep4%2BJA	1	4	2	4	4	4	4	4	4	0	1	2
fYcUYuNxCn3Inaf%2BOBsuprQ	2	2	2	3	5	4	5	3	4	-2	1	2
foEQjjzvTE%2ByUFiHdOVdFoA	1	4	2	6	6	6	2	2	2	0	1	2
fE4NmQfrIWXpnl1Qwhqvmyw	2	3	3	3	3	3	5	5	5	0	1	2
fEbE1EW4TPJUBYWy19o7Jpg	1	3	9	7	7	7	1	1	1	0	1	2
fQebYiCi12e8EYrRvC%2FRUgQ	1	3	2	3	3	3	5	5	5	0	1	2
fYu8%2FOf1rZfVeGk718erR7Q	1	6	3	4	4	7	4	4	1	0	1	2
f9Rvcn6vfZJ6kyZzVJHL0Bw	1	6	1	5	6	6	3	2	2	-1	1	2
f1bISSPr8EOmXyfHrUNrv1g	1	7	1	3	6	6	5	2	2	-3	1	2
fZFcN%2FlORJI5iEa6n9mREUg	2	3	4	5	5	4	3	3	4	0	1	2
fxKXDpgHxkFUarBtN6IPP6A	2	3	2	3	3	3	5	5	5	0	1	2
fL7SJ4sUKX6c62tOZIwPY%2Fg	2	2	2	4	5	5	4	3	3	-1	1	2
fJ%2FdiPm5Z9Nt5JoDPdLErWg	2	7	2	5	5	4	3	3	4	0	1	2
fbbAyhok0ZjfmzXivVMRD8A	1	2	2	1	1	1	7	7	7	0	1	2
f6LhjJPhrcAYvR%2BqJP6N%2B6Q	2	5	3	4	3	3	4	5	5	1	1	2
fwCILdr5vUD5VV6WLB6MMRQ	2	3	10	4	3	3	4	5	5	1	1	2
fRjkUPA5OgUJw%2FG899YvWtQ	1	4	1	5	5	4	3	3	4	0	1	2
fq9F5WMV5Hg54LYPfj3tFUg	1	5	3	3	3	4	5	5	4	0	1	2
f1GruGtoiOJE54uhmKhOokg	2	2	1	2	5	6	6	3	2	-3	1	2
fyFaLCI7jhA4uitzgluMK3A	2	2	4	2	3	2	6	5	6	-1	1	2
fJ9GYK1hZnP4HgxKhVHb4aQ	2	7	2	2	3	4	6	5	4	-1	1	2
fgS1qv4jjI7jOosS%2FAL0SAA	1	2	1	3	4	5	5	4	3	-1	1	2
fzljT4ySrQ0aXfCFO%2FB3zBw	1	3	3	2	7	7	6	1	1	-5	1	2
foJTj32u%2FF4HgT5rrWxj4Ig	1	2	2	4	6	6	4	2	2	-2	1	2
f2x4pyvC7sCCtt0M8jUkx%2Fw	1	4	1	4	4	4	4	4	4	0	1	2
fAtlzgqBTva7yylr1a%2FsDSw	2	3	3	5	5	5	3	3	3	0	1	2
f1Ve21VpNyH5p3rfMQU6y%2Fg	2	3	3	3	3	3	5	5	5	0	1	2
f1yjB9NsmWCCGCIZoinX%2B6A	2	2	1	5	5	6	3	3	2	0	1	2
fDk83Bo2Fxv5nnoQ7BoVqcg	1	7	1	6	6	6	2	2	2	0	1	2
fQFv0xA%2F2iVGK8V4sIb%2F7Vw	2	5	2	3	3	4	5	5	4	0	1	2
fwhSXXXWrSElTJjYXSorlmw	1	3	2	4	4	5	4	4	3	0	1	2
fJljPMFvpFfRM4APxwBpi%2FA	1	7	1	5	4	3	3	4	5	1	1	2
fg35sKCVvdP%2BtVZknrstN2g	2	5	1	3	4	5	5	4	3	-1	1	2
fnKsKW%2B0qOjpLvzU1DK87fw	2	7	3	6	5	5	2	3	3	1	1	2
fqrdbvDbRptQvgAHPAfV5xA	2	3	3	3	2	2	5	6	6	1	1	2
fA3fYVWw%2F0hXj7CdCukxQCQ	2	7	3	5	6	6	3	2	2	-1	1	2
ffD7Sx33aYlIvhfnYM2Da1w	1	6	1	2	2	3	6	6	5	0	1	2
fS7AHxoCATyZRNXpuZlvqmQ	2	5	2	5	3	5	3	5	3	2	1	2
f0%2Bko4AzHLZq4%2BcrdNKmRvQ	1	7	3	2	3	5	6	5	3	-1	1	2
f%2B8tFd68fwIJig6LEF73%2Bew	2	7	1	4	4	4	4	4	4	0	1	2
fdhBdyzNoZRyY5GahB95ddQ	2	4	2	3	4	5	5	4	3	-1	1	2
fpbfm43eIpcK3vyqhSyYhvw	2	2	2	3	3	4	5	5	4	0	1	2
fohBmMK5bTHZPYUHTfTExWQ	2	5	2	5	5	6	3	3	2	0	1	2
f5aY4PpL42xGdsrpmTRfrYQ	2	6	9	5	5	6	3	3	2	0	1	2
fKNbW9htR6g2Q0EUtb5p81Q	1	3	4	3	3	3	5	5	5	0	1	2
feAsBwlc1BZLWobu8Eo6gxQ	1	5	3	5	5	5	3	3	3	0	1	2
fFpea7HPF9UWWr8Rc3EFGZw	1	5	1	6	5	6	2	3	2	1	1	2
fmMOvEeFTvyFDYYUDx6M7uA	1	5	3	5	6	6	3	2	2	-1	1	2
fVhjhpYtfROTVWBv9e%2BS1VA	2	6	8	2	1	1	6	7	7	1	1	2
f4XL2b9rL9vHpd0fmI8lxHg	1	4	2	6	6	7	2	2	1	0	1	2
fSTEYQ9lBuQhi0jR0IOyduw	2	3	1	7	7	7	1	1	1	0	1	2
fCMLpVOn54Ik19X8IZ3Zg1g	1	6	3	4	3	3	4	5	5	1	1	2
fTDjMoPkhttAi%2Fb3k9vH9kQ	1	7	3	5	5	5	3	3	3	0	1	2
fJ1DO488NVTuTUMQnUDabzw	2	6	4	5	4	5	3	4	3	1	1	2
f6grwULeSE%2F%2Fv%2FEpKG5CtSw	1	6	3	5	5	4	3	3	4	0	1	2
fC3a37Ks%2FinodLYQYF2uRig	1	7	9	5	5	4	3	3	4	0	1	2
fDRbhMusY%2FVOb7iwHfItVHw	1	4	2	4	4	4	4	4	4	0	1	2
fLl9EUj3H1E%2B7UXMYDDMH9A	2	7	9	3	3	3	5	5	5	0	1	2
fnYcgEpqpHPWNHpJo048e%2Bg	1	5	3	2	2	2	6	6	6	0	1	2
fJ9GYK1hZnP4ly94qP%2BzTBg	2	7	2	7	7	7	1	1	1	0	1	2
fR0ad2GzMQOzuOZNzmHQAFw	1	6	5	4	4	3	4	4	5	0	1	2
fcBCPfF0kQszdzUz6v%2FXSzw	1	7	2	4	4	4	4	4	4	0	1	2
fLiypfPmfjvVLhkQ6sqR%2Bkg	2	5	3	3	3	2	5	5	6	0	1	2
fSk0v%2BGKyjPEsTtBk55LxUg	2	4	7	3	3	4	5	5	4	0	1	2
f2x4pyvC7sCC4DqHtG8MIuQ	2	7	1	3	3	3	5	5	5	0	1	2
fe20YRMF%2FnRiQXNIrNCVS%2Bw	2	6	3	5	5	5	3	3	3	0	1	2
f0IhfbnJbgaxa8dxMP%2Boj7g	1	5	3	3	3	4	5	5	4	0	1	2
fVKLGJpDZ744VNKkCpjSaew	2	1	3	3	3	4	5	5	4	0	2	2
fmx%2BQPcERHCMkimC%2B%2BKu8NQ	1	2	1	3	3	2	5	5	6	0	2	2
fZ4Pcyj5Aso2B3ncBxHl3ng	2	1	3	5	5	5	3	3	3	0	2	2
fJU%2Bx0k4Sq4W72Xj55E%2FNhQ	2	1	2	3	3	4	5	5	4	0	2	2
frzEtldL7s83%2F8bYVeD0IdA	1	1	9	6	6	6	2	2	2	0	2	2
fOStZYiUOyHEvmMTEH21Qfw	2	1	1	6	6	4	2	2	4	0	2	2
f8sJnrGasVi0Gad%2FSBX4Pew	1	1	2	3	2	2	5	6	6	1	2	2
ft%2F5vYJt2vsr3eVYhvYduFw	2	1	2	3	3	2	5	5	6	0	2	2
f0MjFXBORqGflt7%2FQgN%2FUIA	1	1	2	2	2	3	6	6	5	0	2	2
fAS1GW4otoQpL0KnKc95byA	2	1	1	4	4	4	4	4	4	0	2	2
f23XSojAwbnMtHSSjGKzCGA	1	1	3	5	5	4	3	3	4	0	2	2
fEK1zCctw%2FjDvRy9xZKXrmQ	1	2	3	2	2	2	6	6	6	0	2	2
fh7VSWKa0AISP3Uf1WmMRvA	1	2	1	4	4	3	4	4	5	0	2	2
fa%2B9DUh573P4FfDqNGGC7Hw	1	1	2	3	2	2	5	6	6	1	2	2
f882z1nwKbWhq3b%2Bp8fNSNA	1	1	2	2	5	6	6	3	2	-3	2	2
f4Yy6WYasZiATQblXDUwQhA	1	2	2	5	4	4	3	4	4	1	2	2
frpBqcUAyZ2%2Bo9rV%2BY6Mxkw	1	2	2	6	6	4	2	2	4	0	2	2
fqE%2BjN7zrzMZLwv7iBxcDsg	1	2	9	6	5	3	2	3	5	1	2	2
fkpwGgl6SauUlSVia2B6MeQ	1	2	2	3	2	2	5	6	6	1	2	2
fImGuLjizvh42tAUwrj9CTA	1	2	1	3	3	4	5	5	4	0	2	2
fiLj9fWowkwbjmR6S6HxA0A	1	2	1	4	4	4	4	4	4	0	2	2
frSCX7nrJ57%2F61TK6o%2Bd92w	1	2	4	3	2	4	5	6	4	1	2	2
fC43RZvCn%2Fgx7YFymQVAu2w	1	2	3	5	5	4	3	3	4	0	2	2
fXoWyBBNMrvfAY5jYE01Gsg	1	2	1	3	2	2	5	6	6	1	2	2
fMa%2FBAReJyMZxnxHwnWrrWA	1	2	2	3	2	2	5	6	6	1	2	2
fr5ckPlj6pha%2F0rDDkBwUhQ	1	2	2	3	4	4	5	4	4	-1	2	2
fqAnJmusmPZwvMEtIrWv2vQ	1	2	2	3	3	4	5	5	4	0	2	2
fcby2SDmY94weaR9PnTaIHQ	1	2	2	4	4	4	4	4	4	0	2	2
fbowVYNXdOAXQ%2ByvyCgYLdg	1	2	2	3	3	3	5	5	5	0	2	2
f%2FG51V1OC8hacXibiCRbkwg	1	2	2	3	2	3	5	6	5	1	2	2
fNUU6fkmKxosUoBiU2qjzmw	1	2	1	3	4	4	5	4	4	-1	2	2
fkNDbVJMOmQ1oOUmIrYU0jA	1	2	2	3	3	3	5	5	5	0	2	2
fswa8AuUrJzj0qHDLQNS9Sg	1	2	1	3	3	4	5	5	4	0	2	2
fpsfFq1GVXACoKL9WZWca5w	1	2	1	5	5	4	3	3	4	0	2	2
fWpAM83zqzXONkouGHH5T0g	1	6	2	1	2	2	7	6	6	-1	2	2
fJljPMFvpFfRiRejQ1y2D6w	2	7	3	3	2	2	5	6	6	1	2	2
fsRHYX9U3YTVhWEDyZbmhWg	2	6	9	3	2	2	5	6	6	1	2	2
feoWMymRUzaMhtX1mx4NoEw	1	5	3	2	6	6	6	2	2	-4	2	2
fKX%2FU0k4qn0znlctWXh3jkg	2	4	2	3	4	4	5	4	4	-1	2	2
fqid%2FlFe3%2BoYVL8l3%2Fuww8g	2	6	2	3	5	6	5	3	2	-2	2	2
fzqR8IN9QwrodsDgu7SYH%2Fw	1	5	10	7	7	7	1	1	1	0	2	2
fLl4JmxV6Q3Ckj7kjODt24w	2	7	9	4	5	4	4	3	4	-1	2	2
fIf9d6edgYxp7KJTJk1RtBA	1	6	2	4	4	3	4	4	5	0	2	2
fJ9GYK1hZnP6WCrLfS7KyWg	1	7	9	4	4	4	4	4	4	0	2	2
fPq5jYMMHosz4EFGeg7F%2FZw	1	6	2	5	5	4	3	3	4	0	2	2
fHn15sVNovS%2B%2Bk%2F37W1eXNg	2	7	3	3	5	5	5	3	3	-2	2	2
fRxZtKjzwpVX%2FbKQWQ7igUA	1	4	3	6	6	4	2	2	4	0	2	2
fSYjJRuXRNJBBontRcfhDEQ	1	5	2	3	3	3	5	5	5	0	2	2
fANzU0a%2FbO2EfU8k5iDGvUw	2	7	9	4	4	5	4	4	3	0	2	2
flx9yRIu6G6xQNl2%2Br%2BQ%2FEQ	1	7	3	4	4	5	4	4	3	0	2	2
fCMLpVOn54InLJgYQk7olBQ	2	6	1	3	3	3	5	5	5	0	2	2
fUf%2FVcofhIABwGAuoB3C1NA	1	7	2	6	5	5	2	3	3	1	2	2
f61uzwW4INI%2BNbPAJV93MGQ	2	6	3	5	5	4	3	3	4	0	2	2
fvB52IK1gVbr9oOc3o2hXww	1	6	2	3	3	4	5	5	4	0	2	2
fiA67xrDWDBd5Re6t%2Fznetw	1	6	2	5	5	4	3	3	4	0	2	2
f%2FZoVzbOJfD5LkBnW%2FCAhSQ	1	7	2	3	3	4	5	5	4	0	2	2
fDs45Cp0kVzMqC5R75aZZQQ	2	3	3	3	3	4	5	5	4	0	2	2
fucBV7%2FKZ8DxQTl99TrAS9A	2	3	1	5	5	7	3	3	1	0	2	2
fj5DUwuc%2Bll%2BzEIEsGzQggw	1	4	1	2	2	2	6	6	6	0	2	2
fG88r1BuSoNwvOXPfWYEWwA	1	4	2	1	1	1	7	7	7	0	2	2
fSvHu2bm3b%2B8Zs8COnWxafQ	2	3	2	5	5	4	3	3	4	0	2	2
frp1VClczBmM4AhYe3yXp2w	2	5	1	5	5	5	3	3	3	0	2	2
fW34gCQ8CazVqNwHv6nDbOg	2	3	2	5	4	3	3	4	5	1	2	2
f29M8KdIxB5vMhuVyBCUT8A	2	6	3	4	4	4	4	4	4	0	2	2
fWwtWRqqvgu1FosLI82BXHA	2	7	2	2	2	3	6	6	5	0	2	2
fjoUOX3W8kPbCiMt1og09Iw	2	4	2	3	3	4	5	5	4	0	2	2
f3YAZ0jgElCh7%2BsTT3MaBpQ	2	4	2	5	3	3	3	5	5	2	2	2
fxGkL%2FjalqNEX5AYc0IHSqA	2	4	1	3	3	3	5	5	5	0	2	2
fdJ5mRMPnhnxUvfKkt6eULg	2	4	2	3	3	2	5	5	6	0	2	2
f2rNZeutDmkE%2F4lO4IYKQvQ	1	3	2	2	2	5	6	6	3	0	2	2
f5I9wXIgbXPv2NgiGV1Q9mA	1	5	1	5	4	3	3	4	5	1	2	2
ff4kmmJmGs88qIBIAuFRo7g	1	7	1	3	3	4	5	5	4	0	2	2
fQCnU1EP9XmOVuOSGuQwi%2BA	2	3	2	3	4	5	5	4	3	-1	2	2
fIER4nXY5A8I6ZpS2r%2BUl3A	1	4	3	2	2	4	6	6	4	0	2	2
fivskTW7Sxsp%2BGnERRYhs%2Fw	1	5	2	2	2	4	6	6	4	0	2	2
f0PRRJya2hUHiUUPhg6q6vg	2	3	2	5	5	4	3	3	4	0	2	2
fRLL4AnzZP2hPa%2BGyz1LSxg	2	5	1	3	5	5	5	3	3	-2	2	2
fx7LdXrK5KfhfAYmfB3Qr5w	2	3	3	4	2	2	4	6	6	2	2	2
fUhBa1ds9Jkgn4XUVwajoiQ	1	3	3	4	6	4	4	2	4	-2	2	2
fpclGMppagTN6v5Asqv8LtA	2	5	1	2	3	3	6	5	5	-1	2	2
fn3PJPGoBsl4gmTzXn9a1Jw	2	5	1	3	3	4	5	5	4	0	2	2
fQChNpgL717HBMOQUsIgPNA	1	3	2	1	2	5	7	6	3	-1	2	2
fBJhtenHJXG%2F%2B3AzKd5nHEA	1	3	3	4	4	7	4	4	1	0	2	2
fwOreVV6J0giNUI4XSz0G3w	1	6	9	4	3	4	4	5	4	1	2	2
fwl3X8OuAaZasOBu9%2F%2FOxfA	2	5	3	3	5	5	5	3	3	-2	2	2
foadwN2F82UPXrvFd1uVp7Q	2	5	1	3	3	4	5	5	4	0	2	2
fU4vAnc7mBWFM%2BxuCLZn77Q	1	3	2	7	2	1	1	6	7	5	2	2
f3Cw2THnTCnoZwwQbAPrWDg	2	6	3	2	2	3	6	6	5	0	2	2
fjJ4b2io975BjMgnuilICVw	2	6	2	3	4	4	5	4	4	-1	2	2
fUp4rpTQP7rbUFo7sQ21asw	2	4	3	3	5	5	5	3	3	-2	2	2
fSUqN1t4oAlbBo0iyuuM%2BFQ	2	6	2	5	4	4	3	4	4	1	2	2
fIe%2BLj59FNFGkraO4NlQllA	2	6	2	3	4	4	5	4	4	-1	2	2
fiJuZGeyTt6lMKKc9CWwCXQ	2	6	1	5	5	5	3	3	3	0	2	2
f7GE27JH6X001xc5rGYsnbg	2	4	10	7	7	1	1	1	7	0	2	2
fcVardZheeKtMJiIJmzo0WQ	2	7	10	7	7	7	1	1	1	0	2	2
fZtFyUjOkvGMn1L1RdkMvFw	2	3	1	5	5	4	3	3	4	0	2	2
fvxnjIpG9zLB9XfsWXCrK9g	2	3	3	6	6	4	2	2	4	0	2	2
fjcf0C%2FD0XCAGtYTZVCDf8Q	2	4	2	4	3	4	4	5	4	1	2	2
fXLU%2Ft%2B8w7LNdb717n4ZJVA	1	3	1	3	1	4	5	7	4	2	2	2
fkG9l%2BBI45vTWiVTceFmS3g	1	6	3	3	3	3	5	5	5	0	2	2
futMpn3tJ1re6fGsaMNAaPg	1	3	2	2	6	6	6	2	2	-4	2	2
fQv%2BcRkV6BweM1ViEgQ4f%2BA	1	3	2	1	1	3	7	7	5	0	2	2
fE2qrr30aKAxrReAac5qmbw	2	4	9	3	3	3	5	5	5	0	2	2
fGn0%2BBF8n57xeovyhmmZAEg	1	3	1	6	6	6	2	2	2	0	2	2
fXVtdamJvz9AEJZhELpEETg	1	6	9	4	4	4	4	4	4	0	2	2
fCw2YVHMcF4D9ckuJnWRsUg	2	4	1	5	5	3	3	3	5	0	2	2
f1VS7nZO58A41l7dh1I0G3g	2	2	1	3	3	4	5	5	4	0	2	2
fQkgwGGwNaVHOuEdXV0vHTQ	1	5	2	3	3	3	5	5	5	0	2	2
fx7LdXrK5KfjwQjy%2BEQIQ6w	1	5	2	3	2	2	5	6	6	1	2	2
fE2jI1wB87uK6PDrJ18l2sw	2	5	9	4	7	7	4	1	1	-3	2	2
flBUv%2F7eQAnpCfHik%2Bd2CKg	2	6	2	5	5	5	3	3	3	0	2	2
fjJbexUB4h3VsH2R8w1bJCQ	1	3	2	2	2	6	6	6	2	0	2	2
fSGChrZ3D1PrWCD6Gc11yxg	1	5	9	7	7	7	1	1	1	0	2	2
fbBtbAJnvnj9lGgSGDeHIWw	2	5	1	3	2	2	5	6	6	1	2	2
fz9UQum7y9NonED5%2BbIyRRw	1	3	1	2	2	3	6	6	5	0	2	2
fZi5ELq0nWE%2BfxorM%2B%2BfFbg	2	4	2	5	3	4	3	5	4	2	2	2
f1AAeO7WEzeaC228Rzq1XtA	2	6	2	5	3	3	3	5	5	2	2	2
fIX3kOntDUoCXbTI%2FdYp%2BJw	1	4	2	3	3	3	5	5	5	0	2	2
f0PRRJya2hUEURPnjmic57w	1	3	1	1	1	1	7	7	7	0	2	2
f9MO37IZ6tnuMNKN36lp8Tg	2	3	1	4	4	4	4	4	4	0	2	2
f1549RyTrcecJMYjPUgmU9w	1	4	1	1	3	4	7	5	4	-2	2	2
f8AipNp5kAzuigpt7B%2B%2BpQw	2	4	10	7	7	7	1	1	1	0	2	2
fcVardZheeKs0ai3v803eCg	2	6	2	2	1	2	6	7	6	1	2	2
fdDJf2tKtbw%2FZKV8GfWSpIw	2	2	1	5	5	4	3	3	4	0	2	2
[truncated: 131 more rows]
