# Supplementary material for: Effect of robot’s vertical body movement on its perceived emotion: A preliminary study on vertical oscillation and transition
Source: PLoS One. 2022 Aug 10;17(8):e0271789. doi: 10.1371/journal.pone.0271789 (PMC9365172; doi:10.1371/journal.pone.0271789)
Supplement: S1 Data — (ZIP) [file pone.0271789.s001.zip › 解析データ/long_angry_data.csv]

MID	DAY	SEX	AGE	GEN	PRE	ARE	JOB	MAR	CHI	q1	q2	q3	q4	q2_	q3_	q4_	q3_-q2_	up_down	osc_speed
fuNEhBFN2JqvgWdPGL2keuA	2020/01/12 01:01	2	18	2	35	6	10	1	2	2	2	2	2	6	6	6	0	0	0
fVUetScH5RpRTT%2FMeqVH1wA	2020/01/07 18:51	1	29	3	27	5	3	2	1	10	4	7	7	4	1	1	-3	0	0
fp4M841%2B4h5rroQFt7cUuuQ	2020/01/07 20:49	1	19	2	28	5	10	1	2	2	3	3	4	5	5	4	0	0	0
f73TOH2E76ea%2FwNVg5Hhw7Q	2020/01/07 18:59	1	19	2	8	3	10	1	2	1	1	1	1	7	7	7	0	0	0
fbXikZuhc6hTrgIIM7BFysg	2020/01/07 16:12	2	13	1	26	5	10	1	2	3	2	2	4	6	6	4	0	0	0
fpdaDSw%2FXqpD1dsdnAZ7sGg	2020/01/07 16:58	1	15	2	14	3	10	1	2	2	2	2	1	6	6	7	0	0	0
fF7wgCyuruC%2F3CY4BugThvg	2020/01/07 20:58	2	73	7	29	5	8	2	1	2	3	3	4	5	5	4	0	0	0
fPvrxqMG8Eu2x4f8%2FQHiRhQ	2020/01/09 09:06	1	67	7	13	3	11	2	1	2	4	5	5	4	3	3	-1	0	0
fWlULLKOxnNb3NTSyMmEqXA	2020/01/07 22:34	1	46	5	4	2	1	2	2	2	6	4	5	2	4	3	2	0	0
fGr675yDdb0wrQKfqVjzLFw	2020/01/07 12:29	2	19	2	33	6	10	1	2	1	3	3	4	5	5	4	0	0	0
f55yDvKXahn3P0kRsGI6v8Q	2020/01/07 14:38	2	16	2	8	3	10	1	2	3	3	3	4	5	5	4	0	0	0
fxhAeUfFvmgCiQ5nI7bcs%2BA	2020/01/07 15:17	2	48	5	12	3	9	2	1	3	1	1	1	7	7	7	0	0	0
feAsBwlc1BZLIBHGqVDFt%2Fw	2020/01/07 21:47	2	69	7	19	4	8	2	1	3	5	5	4	3	3	4	0	0	0
fdqboYpnom2c13e9noWSJmg	2020/01/07 13:03	1	65	7	15	4	11	2	1	2	5	4	4	3	4	4	1	0	0
fKfsVzLkVGsh3MGdkTFcPJg	2020/01/07 12:41	2	69	7	29	5	8	2	1	3	2	2	2	6	6	6	0	0	0
fWZXQuzVkALhTbq7t5%2Flbwg	2020/01/07 14:15	1	39	4	5	2	5	1	2	3	3	3	5	5	5	3	0	0	0
fiEhMoJIvuF87CgLHrI7dUQ	2020/01/07 16:11	1	67	7	28	5	11	2	2	1	6	7	7	2	1	1	-1	0	0
fq676N5aMQ5hhvOdG3VMpRg	2020/01/07 22:02	2	31	4	29	5	3	2	2	9	7	6	3	1	2	5	1	0	0
fOBc1yMKUQPbDkEMvDTkiNw	2020/01/07 13:00	2	48	5	13	3	3	1	2	2	5	5	6	3	3	2	0	0	0
fULF4jEapyWMgkNTy3PNitw	2020/01/08 20:53	2	56	6	5	2	5	2	2	2	3	5	4	5	3	4	-2	0	0
fjprJZbs6ZInyFwvyWkIzRA	2020/01/07 15:46	2	44	5	10	3	3	2	2	5	6	5	3	2	3	5	1	0	0
f45wq65GxJCJbfuN%2FJDy8wA	2020/01/07 17:06	1	68	7	1	1	4	2	1	2	5	5	4	3	3	4	0	0	0
fPq5jYMMHosxjDz2mfAVt1A	2020/01/07 18:58	1	53	6	12	3	1	2	1	1	3	3	4	5	5	4	0	0	0
fXKYXzGpLFRgkbwhMNJP0oA	2020/01/07 13:33	1	58	6	3	2	3	1	2	1	4	4	4	4	4	4	0	0	0
faIj5fNVbb2uz3OTWdU4%2Bjw	2020/01/07 20:08	2	54	6	14	3	8	2	1	3	4	4	4	4	4	4	0	0	0
fntKDXVtDhoTN8WjdqdgDUw	2020/01/07 13:20	1	43	5	35	6	9	1	2	1	5	5	5	3	3	3	0	0	0
fDaqxr6TV%2FDheKZg9WXf%2BXA	2020/01/08 04:47	2	53	6	13	3	9	2	1	2	5	5	5	3	3	3	0	0	0
fRx%2FdrNhyATmlSk0znXMPvg	2020/01/07 14:33	2	56	6	13	3	8	2	2	4	3	3	3	5	5	5	0	0	0
f093B2UrvS8l%2FW0lt6Za50Q	2020/01/07 23:01	1	57	6	23	4	4	2	2	3	3	3	4	5	5	4	0	0	0
fYqONyyKmYCOPEjD3VtGl%2Bw	2020/01/07 14:36	1	54	6	40	8	6	2	1	10	7	6	6	1	2	2	1	0	0
f6uj7J5pT%2B41Y8oRfWdHGMQ	2020/01/07 16:20	2	49	5	26	5	8	2	1	2	3	3	4	5	5	4	0	0	0
fCp9fdmz9AdS%2FMKji5b68GQ	2020/01/07 22:09	1	70	7	13	3	4	2	1	3	3	4	5	5	4	3	-1	0	0
fecZ2vTzhmHAaxD0kYRXN1A	2020/01/07 13:26	1	16	2	2	2	10	1	2	1	2	2	2	6	6	6	0	0	0
fr7ea4Azr%2BQmifh169wGtAw	2020/01/07 14:10	2	19	2	15	4	10	1	2	2	3	3	4	5	5	4	0	0	0
fAz3qBpkZLLJwRU1mK1xmQg	2020/01/07 21:36	2	51	6	14	3	4	2	1	3	3	4	4	5	4	4	-1	0	0
f0YqwFc4Jx%2BDvHghnk6wUwg	2020/01/07 12:47	1	16	2	14	3	10	1	2	2	3	3	3	5	5	5	0	0	0
fCrzus9j7gqNH1jBoz3e3hg	2020/01/07 16:24	2	41	5	12	3	8	2	2	2	7	7	7	1	1	1	0	0	0
fxG6rgWJvK8iX5BOif96MPg	2020/01/07 22:05	2	26	3	12	3	4	1	2	2	3	3	4	5	5	4	0	0	0
flx9yRIu6G6yQfJjDP7cCMw	2020/01/08 20:30	1	68	7	17	4	11	2	1	9	6	6	6	2	2	2	0	0	0
f4czTT5QDHBgoYIhM3UMPMw	2020/01/07 19:27	2	72	7	43	8	8	2	1	9	4	4	4	4	4	4	0	0	0
fqbv7OF01W4ykQ5UYIO4cSg	2020/01/07 13:12	1	81	7	13	3	6	2	1	8	6	6	6	2	2	2	0	0	0
fjqqG5HgwHfuv5mP1xRbHuA	2020/01/07 17:45	2	17	2	33	6	10	1	2	2	3	3	4	5	5	4	0	0	0
fFi0T6c0%2BdXsACDITQTyNGQ	2020/01/07 14:40	2	16	2	9	3	10	1	2	1	4	4	4	4	4	4	0	0	0
fGR2n%2FEhLocDvZcr95Id%2Flw	2020/01/07 15:32	2	16	2	23	4	10	1	2	2	5	5	4	3	3	4	0	0	0
fwSHko2U114ZXfmPVLNt6pQ	2020/01/07 12:21	2	15	2	10	3	10	1	2	3	5	5	5	3	3	3	0	0	0
fx9Cc05kHdHkv0Ov%2BA8FFFA	2020/01/07 13:18	2	18	2	14	3	10	1	2	1	3	3	2	5	5	6	0	0	0
fRyPQhsgSX8ZYu%2FXhxM5kjQ	2020/01/07 16:21	2	15	2	27	5	10	1	2	2	3	4	3	5	4	5	-1	0	0
ffDciNFEj7OrcZgEGSIAARQ	2020/01/07 12:32	2	17	2	14	3	10	1	2	2	4	3	3	4	5	5	1	0	0
fiAqXLSFtiCoMFuQqYGRcqg	2020/01/07 15:07	2	19	2	13	3	10	1	2	4	2	2	4	6	6	4	0	0	0
fGp%2F0FODCyrR%2F4dWRtc3IrQ	2020/01/07 13:13	2	18	2	9	3	10	1	2	9	6	6	6	2	2	2	0	0	0
fyvrhUHWk%2F13qm4r%2FL%2BLYig	2020/01/07 15:16	2	19	2	11	3	10	1	2	3	3	3	4	5	5	4	0	0	0
fnGaDDU7Pfh58SuC58pfBwg	2020/01/07 17:43	2	19	2	10	3	10	1	2	2	5	5	4	3	3	4	0	0	0
fFi0T6c0%2BdXs8E4bSkGHIXQ	2020/01/07 15:29	2	19	2	23	4	10	1	2	2	3	3	4	5	5	4	0	0	0
fnU0SnkW1fsypLoyFfuuSYg	2020/01/07 16:16	2	18	2	32	6	10	1	2	2	5	5	4	3	3	4	0	0	0
fjQ9%2FzVfLQphQ2%2BIKcUEUUg	2020/01/07 14:57	2	19	2	23	4	10	1	2	2	2	2	3	6	6	5	0	0	0
fmBhNOveNhIR9Ku1FJTJYQg	2020/01/07 16:19	2	16	2	23	4	10	1	2	1	3	3	4	5	5	4	0	0	0
fuNd5f5WRz7Utb8cJZxZ1eQ	2020/01/07 12:40	2	15	2	3	2	6	1	2	3	2	2	2	6	6	6	0	0	0
fEp2PjJWSqjjBoK1rFlDenw	2020/01/07 14:03	1	19	2	26	5	10	1	2	1	4	4	4	4	4	4	0	0	0
fET2NsXWFcawxn4cZ9r1G1g	2020/01/07 13:44	1	15	2	28	5	10	1	2	1	3	3	5	5	5	3	0	0	0
fFofN0V45N3U0ljzZuh2zgg	2020/01/07 14:17	1	19	2	40	8	10	1	2	2	3	1	1	5	7	7	2	0	0
fbTAKs1p13UTva6Tk1VWifA	2020/01/07 13:40	1	19	2	25	5	10	1	2	3	4	5	4	4	3	4	-1	0	0
fllIQmGdiiecg36F0pcS84A	2020/01/07 12:46	2	73	7	28	5	8	2	1	2	4	2	2	4	6	6	2	0	0
fzk34eFXRR1j%2FT6lSLalI4A	2020/01/07 21:35	2	54	6	27	5	8	2	2	3	3	3	3	5	5	5	0	0	0
fdZ9AxZ%2BDTi3h22tIRaEKcg	2020/01/08 16:10	2	28	3	31	6	7	2	2	3	2	1	2	6	7	6	1	0	0
fCaUmHdKwHSG%2F4UCQhs8enw	2020/01/08 01:06	2	60	7	12	3	11	1	2	3	7	7	7	1	1	1	0	0	0
fpuD%2Fezaluz8hesfgluqDHA	2020/01/07 16:36	2	32	4	43	8	3	2	2	3	3	3	3	5	5	5	0	0	0
fiJuZGeyTt6lQ0uKuElX9Wg	2020/01/08 18:39	1	48	5	16	4	1	2	1	1	5	5	4	3	3	4	0	0	0
ftpmsw0WTv5EVMEHzy0R2Dg	2020/01/07 12:31	1	39	4	14	3	4	2	1	2	5	5	5	3	3	3	0	0	0
fwOreVV6J0ghua0UeG3wM6g	2020/01/07 22:25	2	34	4	28	5	9	2	1	2	5	3	4	3	5	4	2	0	0
fqUQG%2FzxvvNQQMJHeKjmF%2FA	2020/01/07 12:45	1	37	4	27	5	4	2	2	4	5	5	5	3	3	3	0	0	0
f5Ov9Yv2EbgoDIWNIQKBBSw	2020/01/07 14:26	1	37	4	13	3	4	2	2	2	5	5	5	3	3	3	0	0	0
fVQDbTzBTPWuFN1z0X5iPdQ	2020/01/07 19:30	1	32	4	27	5	1	1	1	2	3	3	4	5	5	4	0	0	0
ftpmsw0WTv5HEppFLNUzn8Q	2020/01/07 18:09	2	59	6	16	4	6	2	1	1	2	2	2	6	6	6	0	0	0
fLXe%2FOPnJwEkXJUQ1sXgPpw	2020/01/07 13:06	2	42	5	44	8	5	2	1	1	1	1	2	7	7	6	0	0	0
fl5r8udSZa0mPa9xm0YhU9w	2020/01/07 22:35	2	45	5	13	3	3	1	2	3	3	3	3	5	5	5	0	0	0
fVl9npfUil7NloEdPg423Tg	2020/01/07 16:01	1	36	4	1	1	3	1	2	1	3	2	3	5	6	5	1	0	0
fa7ZKjXMBRT1n3azEG9exOA	2020/01/08 17:01	2	53	6	28	5	3	1	1	3	7	7	7	1	1	1	0	0	0
fCNT6C3T4cFKxes0RxBOaWg	2020/01/07 19:10	2	34	4	27	5	3	1	2	1	3	3	3	5	5	5	0	0	0
fP6H0IisR9hcYwIy%2BGvKNRw	2020/01/07 20:24	2	23	3	47	8	9	1	2	10	3	4	7	5	4	1	-1	0	0
flh0WE0lLK5ba7c7leyrPwA	2020/01/08 06:48	1	51	6	40	8	6	1	2	2	5	5	5	3	3	3	0	0	0
fnzJ0ftVND2pSPVsXqFZK3A	2020/01/07 12:18	2	38	4	28	5	7	1	2	1	3	3	4	5	5	4	0	0	0
fz54g%2F491cJ%2FKjHol8aDsVQ	2020/01/08 01:58	2	24	3	1	1	3	1	2	3	2	2	3	6	6	5	0	0	0
fvtYemhpJS5g%2B5vh5d79tyQ	2020/01/07 13:56	2	32	4	27	5	9	1	2	9	5	4	4	3	4	4	1	0	0
ftYSnlLgwLAW%2B74qAVIkHnQ	2020/01/07 16:17	1	42	5	12	3	3	2	1	1	7	7	7	1	1	1	0	0	0
fe7Ypc8%2BrgxbfZqDdM6dQLw	2020/01/07 15:08	2	56	6	14	3	9	2	2	7	5	5	3	3	3	5	0	0	0
fHLM%2FpaWAmt8crDdpGDOdxg	2020/01/07 13:32	1	36	4	27	5	11	1	2	2	5	6	6	3	2	2	-1	0	0
fzcbWQO%2F0YS1Z5HVC70o0dQ	2020/01/07 16:22	1	34	4	14	3	5	2	2	2	3	5	5	5	3	3	-2	0	0
fwhIbljdrlXolgpGN1qjS2w	2020/01/07 13:11	2	20	3	29	5	10	1	2	10	1	7	6	7	1	2	-6	0	0
fIfcfemyBp%2B4wjxro8OutGQ	2020/01/08 12:40	2	47	5	3	2	6	2	1	2	5	5	4	3	3	4	0	0	0
f2betwlvtIFCuJEO%2FGFZqIA	2020/01/07 12:48	2	35	4	10	3	11	1	2	10	4	1	3	4	7	5	3	0	0
fHtT4Lzki9n2Y1HDzudkGjA	2020/01/07 18:16	2	33	4	9	3	8	1	2	3	5	5	6	3	3	2	0	0	0
fEG1h4QF9sGlpYC0st2KFPg	2020/01/07 21:27	1	52	6	30	5	11	2	1	3	3	5	4	5	3	4	-2	0	0
fPpvJ3I7jeM68nNO6l%2Fhcug	2020/01/07 19:13	2	56	6	11	3	9	1	1	3	6	5	6	2	3	2	1	0	0
flfx%2BG64u2B10IASL63Rpgg	2020/01/10 08:36	2	43	5	1	1	8	2	1	2	5	5	5	3	3	3	0	0	0
fBBVb7X%2F7X%2BSXEA3FbMtS7Q	2020/01/07 17:51	1	24	3	4	2	10	1	2	1	5	5	6	3	3	2	0	0	0
fz93mJVacMV2xzKx3FRgZ3A	2020/01/07 23:40	2	35	4	9	3	8	2	1	2	3	3	4	5	5	4	0	0	0
fLC3c%2BlLXkveKLAFbnhycGA	2020/01/07 13:48	2	23	3	13	3	10	1	2	1	3	5	4	5	3	4	-2	0	0
fYt%2BThMzIrUFahPH80XuW6A	2020/01/07 13:43	2	61	7	40	8	9	2	1	1	6	6	6	2	2	2	0	0	0
fddXeEzE%2BI2t5z3je8f%2F1lQ	2020/01/07 17:50	1	29	3	39	7	6	1	2	6	1	2	2	7	6	6	-1	0	0
fqpLIKBCc%2Fg27ts6KbZP1Fw	2020/01/07 21:05	2	20	3	11	3	3	1	2	9	2	3	3	6	5	5	-1	0	0
fqG8h8bbpWW7I3RW1xN5FpQ	2020/01/07 14:33	1	41	5	11	3	4	1	2	3	5	5	6	3	3	2	0	0	0
fWSxOS5EiJtaMdwpBB%2FEU9g	2020/01/07 17:25	2	39	4	23	4	5	2	2	2	2	3	3	6	5	5	-1	0	0
fSFPJwZKKGgjuMsRAVWXXUw	2020/01/07 21:46	2	32	4	12	3	9	2	1	3	6	4	3	2	4	5	2	0	0
fS5fydITgF%2ByFXeRZjCP2Ew	2020/01/07 12:43	2	31	4	13	3	8	2	2	3	3	3	4	5	5	4	0	0	0
fBhZi2sNQVQpK29XdfOOQvA	2020/01/10 19:45	1	23	3	23	4	10	1	2	2	4	4	4	4	4	4	0	0	0
fvb8haNNyhORARcRpcBo2JQ	2020/01/10 10:46	1	22	3	11	3	10	1	2	3	3	4	3	5	4	5	-1	0	0
fHtT4Lzki9n2%2B0yDP9iFIEw	2020/01/07 15:02	1	59	6	8	3	5	2	2	1	4	4	7	4	4	1	0	0	0
fpclGMppagTNj8WfFi7ZkQA	2020/01/07 17:55	1	41	5	1	1	3	2	2	1	3	2	3	5	6	5	1	0	0
fRcxA4%2FQ%2FIHvAK25I%2FluK3w	2020/01/07 21:25	2	74	7	33	6	8	2	1	3	6	6	7	2	2	1	0	0	0
fBmQwyiWLPcLjfOC6htan%2Fg	2020/01/08 04:34	2	34	4	27	5	3	1	2	3	2	1	2	6	7	6	1	0	0
fWvec%2Bj6cKrOWVxmdP1ZF0w	2020/01/09 07:50	1	27	3	13	3	9	1	2	9	4	4	4	4	4	4	0	0	0
fE2qrr30aKAyO8yt003tXlg	2020/01/07 20:14	1	40	5	1	1	6	1	2	3	5	4	7	3	4	1	1	0	0
fj1IQYqh%2FK7n1zV%2BzcEVVyA	2020/01/07 16:53	1	21	3	14	3	10	1	2	1	1	1	2	7	7	6	0	0	0
fFdyVE%2B9sh6%2BN7Lr8D07moQ	2020/01/07 18:24	1	43	5	7	2	5	1	2	2	5	5	4	3	3	4	0	0	0
fvtYemhpJS5jR8SbqaRoWAg	2020/01/07 16:04	1	22	3	1	1	10	1	2	9	4	4	4	4	4	4	0	0	0
fq8OJEkdmO%2BxvCg3UhXU0iQ	2020/01/07 17:09	2	36	4	14	3	8	2	1	3	3	3	4	5	5	4	0	0	0
f7Fhi%2F30QoLc9OZjwlquFAA	2020/01/07 19:34	1	50	6	27	5	3	2	1	3	1	2	3	7	6	5	-1	0	0
fJbbcxepkPgkU0m28UNU9Ag	2020/01/07 19:39	1	32	4	23	4	5	1	2	9	4	4	4	4	4	4	0	0	0
f9mQDM5tpM5JoZAdP29e0vQ	2020/01/08 01:19	1	54	6	27	5	1	2	1	2	2	2	3	6	6	5	0	0	0
fS5fydITgF%2ByHDQSR8z%2FZ7A	2020/01/07 15:54	1	35	4	21	4	1	2	1	3	5	3	3	3	5	5	2	0	0
fqUQG%2FzxvvNRfuMWDrKS7hQ	2020/01/08 06:43	2	36	4	38	7	1	1	2	9	6	3	3	2	5	5	3	0	0
fOTrHicmF3yXYD5rkncaSyg	2020/01/11 23:17	1	25	3	23	4	10	1	2	2	2	2	6	6	6	2	0	0	0
fN0yjHA2M9RGZ11a7ajfMSQ	2020/01/07 22:36	2	47	5	12	3	9	1	2	9	7	7	7	1	1	1	0	0	0
f8%2F3YCZd%2BR2HVnLmpTuqyHg	2020/01/08 23:31	2	22	3	27	5	10	1	2	10	4	4	4	4	4	4	0	0	0
fMZYTHaxzBFBewRY1kElVKQ	2020/01/07 19:19	2	29	3	8	3	9	1	2	3	4	4	4	4	4	4	0	0	0
f5bCvlWWRWBdM2LPZhVyxMg	2020/01/08 15:42	2	48	5	2	2	3	2	1	3	3	3	4	5	5	4	0	0	0
fwHGpyr2mCdSzY3drNLo%2F2Q	2020/01/07 22:24	2	29	3	13	3	3	2	1	2	4	5	4	4	3	4	-1	0	0
f3Cw2THnTCnpHV2FQvPuVLA	2020/01/07 12:49	2	55	6	13	3	8	2	1	9	3	3	3	5	5	5	0	0	0
fOjbpgypsYl1enGWLpvV0WQ	2020/01/07 12:49	2	26	3	29	5	5	1	2	3	2	2	1	6	6	7	0	0	0
ftaLKAb5lj59oNMsxGdA%2Bmg	2020/01/07 21:56	2	31	4	11	3	9	1	2	2	3	5	5	5	3	3	-2	0	0
fvb8haNNyhOSRS7XatZIv5w	2020/01/07 17:59	1	22	3	10	3	10	1	2	2	2	2	3	6	6	5	0	0	0
fHoRGgv3mCWqQRMan7goZog	2020/01/08 20:23	2	25	3	41	8	8	2	1	1	3	3	3	5	5	5	0	0	0
fZo%2Bg%2BiuzipidodoJmDQQ6Q	2020/01/07 12:57	1	31	4	33	6	1	2	1	1	5	5	6	3	3	2	0	0	0
fnHfA6WBZv4iGsypR4rqvXg	2020/01/07 16:32	2	29	3	13	3	3	1	2	9	4	4	4	4	4	4	0	0	0
fK%2F3gmToZBRw8Hm3gENJqfA	2020/01/07 12:54	2	35	4	35	6	9	2	1	2	7	7	7	1	1	1	0	0	0
fpE8AkO4UYetzoHDDiF6gIA	2020/01/08 21:04	1	22	3	28	5	10	1	2	2	2	2	4	6	6	4	0	0	0
feAsBwlc1BZLuA4ajBGdeQQ	2020/01/07 14:38	1	56	6	26	5	4	2	1	5	4	4	3	4	4	5	0	0	0
fDlKdJhxSPdUvPR36nKImgQ	2020/01/07 13:17	1	59	6	1	1	2	1	1	9	4	4	4	4	4	4	0	0	0
fJT3aAsEG8FQ5BI%2FXoWqxNA	2020/01/07 14:22	1	18	2	11	3	10	1	2	2	6	6	6	2	2	2	0	0	0
fRyhU%2Bv6ZB%2FpDxYstGc3QnQ	2020/01/07 13:35	2	51	6	21	4	9	1	1	1	5	5	4	3	3	4	0	0	0
fBtggBfVylPjqUbAjd71i7Q	2020/01/08 06:09	1	21	3	14	3	10	1	2	2	3	3	3	5	5	5	0	0	0
fPLhuEq%2ByL2uErnRcp3sHWQ	2020/01/08 18:18	1	71	7	30	5	11	2	1	9	4	5	5	4	3	3	-1	0	0
fQxR9c8bO7XEeExoSNYEreg	2020/01/07 15:12	2	47	5	23	4	8	2	1	3	4	3	3	4	5	5	1	0	0
fvB52IK1gVbriog1Iucgs%2Fg	2020/01/07 23:29	1	46	5	14	3	4	2	1	2	4	4	4	4	4	4	0	0	0
fCV3QB35KHAxb%2B00sZTDOoA	2020/01/07 13:30	1	59	6	27	5	11	2	1	2	6	6	4	2	2	4	0	0	0
fQfIH4TE68xROT%2BRP2msFiQ	2020/01/07 13:42	2	18	2	14	3	10	1	2	1	3	3	4	5	5	4	0	0	0
f9UF8Cwq4axLYLEJ3aH76Cg	2020/01/07 12:26	2	73	7	11	3	8	2	1	2	4	4	4	4	4	4	0	0	0
fAkPBV29BIwkHHwNhno4owA	2020/01/07 14:44	2	57	6	34	6	11	2	1	2	5	4	4	3	4	4	1	0	0
f3YWOXx2C6lsKBkwmZyXwog	2020/01/07 14:24	1	53	6	20	4	4	2	2	2	7	7	7	1	1	1	0	0	0
fYflWNFF%2FsgfvEfmrqF6YvQ	2020/01/07 12:17	1	17	2	13	3	10	1	2	2	3	3	4	5	5	4	0	0	0
fslxwLKpZu%2BjfuI%2B3xYBEWQ	2020/01/07 12:57	1	17	2	7	2	10	1	2	1	7	7	7	1	1	1	0	0	0
fqIOheHlioZp00N4tIqxHkw	2020/01/07 13:30	1	18	2	16	4	10	1	2	9	7	4	4	1	4	4	3	0	0
f2roBP%2FEEzGQ67DFoQxkXgg	2020/01/07 12:32	1	19	2	1	1	10	1	2	1	2	2	4	6	6	4	0	0	0
ffsilQNYfvPgqdkhPJzTHjw	2020/01/07 12:27	1	18	2	40	8	9	1	2	1	2	2	4	6	6	4	0	0	0
fgnt0Vra1Un3Q1j3Tnlxgsw	2020/01/07 12:21	1	19	2	25	5	10	1	2	2	2	2	3	6	6	5	0	0	0
fiIdd9aJHDU5rwFKTC0lJiQ	2020/01/07 13:52	1	15	2	24	5	10	1	2	9	4	4	4	4	4	4	0	0	0
fzLGHPL9REkWfH92RMYQ7Yw	2020/01/07 12:42	1	16	2	27	5	10	1	2	1	3	3	4	5	5	4	0	0	0
fvc4ttEColzTmTimP7MuLZg	2020/01/07 13:50	1	19	2	17	4	6	1	2	2	3	4	3	5	4	5	-1	0	0
fFfOUBrQVakHF3K%2FIJSSg8A	2020/01/07 13:23	1	19	2	15	4	10	1	2	3	4	3	2	4	5	6	1	0	0
f5qVHWArajlsLlylK2LTjSQ	2020/01/07 12:23	1	16	2	11	3	10	1	2	1	6	6	6	2	2	2	0	0	0
fohBmMK5bTHahjDcRYo8i0Q	2020/01/07 18:09	1	37	4	28	5	5	2	1	2	2	3	3	6	5	5	-1	0	0
fYXtD5suggeXYd%2Bp6%2Fl4ong	2020/01/13 09:27	1	46	5	12	3	3	1	2	1	5	5	6	3	3	2	0	0	0
f%2BqTKXMFp1aOP30ZO2HCAlQ	2020/01/07 12:52	1	61	7	1	1	3	1	2	9	3	3	3	5	5	5	0	0	0
fUBzkE3dUzFiPvTrBdZAYtA	2020/01/07 13:09	1	40	5	21	4	3	1	2	2	3	3	3	5	5	5	0	0	0
fyMvEiDxECp%2BsVxaOez9F4Q	2020/01/07 14:09	1	31	4	11	3	5	1	2	3	5	5	5	3	3	3	0	0	0
fEtFrhGaT0ZEGUrU4%2FTo9Ww	2020/01/07 18:05	2	37	4	14	3	8	2	1	2	3	2	2	5	6	6	1	0	0
fOBiTopqIQivXlvxrtskLdA	2020/01/07 20:40	1	50	6	26	5	4	1	2	9	5	5	7	3	3	1	0	0	0
fAyh%2FQqhDuF1R2BtgXj%2FVvg	2020/01/07 13:02	2	56	6	1	1	7	1	2	3	2	4	3	6	4	5	-2	0	0
flx9yRIu6G6wGYFGTdR9aPQ	2020/01/07 13:47	1	72	7	43	8	6	2	1	9	3	2	4	5	6	4	1	0	0
f9QJMp%2FA6F1uRDv4vabHNXQ	2020/01/08 15:01	2	47	5	13	3	8	2	2	3	6	6	6	2	2	2	0	0	0
fJBPqAMou84Lz%2F8XEU3XpXg	2020/01/07 21:50	1	67	7	43	8	6	2	1	3	2	2	4	6	6	4	0	0	0
fBQDK4ZzON%2B3%2Bf%2BdENEaCYg	2020/01/07 18:55	2	65	7	24	5	8	2	1	2	3	3	2	5	5	6	0	0	0
fqrdbvDbRptTjyTrEOgAs4w	2020/01/10 03:08	1	60	7	39	7	2	2	1	6	3	3	4	5	5	4	0	0	0
fRr48vUPNanXkXkLuRHgTow	2020/01/07 18:12	1	55	6	14	3	1	2	2	2	5	3	3	3	5	5	2	0	0
fQ79uMPA%2BnJAL7O6PSj5FQw	2020/01/07 13:24	2	54	6	22	4	9	2	1	2	2	2	4	6	6	4	0	0	0
fQiPPItp5qFA%2BwKU2oEbY9g	2020/01/07 17:53	1	22	3	40	8	11	1	2	2	3	3	5	5	5	3	0	0	0
fto0rMMpEIO96N%2BB9Z%2Fdwgw	2020/01/07 22:38	2	68	7	40	8	8	2	1	3	4	4	4	4	4	4	0	0	0
fMawoeXCmGlceyZuQwTQk7A	2020/01/07 15:07	2	64	7	13	3	8	2	1	1	2	2	2	6	6	6	0	0	0
fXzPe3XbAP7bVz%2FMR9BbbiA	2020/01/07 17:42	2	43	5	14	3	5	1	2	3	3	2	2	5	6	6	1	0	0
f%2BtWoWumNt6icMvpqC6xgzw	2020/01/07 14:45	2	60	7	12	3	8	2	1	3	5	5	6	3	3	2	0	0	0
feDVMjtHU5Qxz7mjAfYUsWA	2020/01/07 17:01	1	51	6	34	6	11	1	2	2	2	3	4	6	5	4	-1	0	0
fW7kVd4hn4%2BndtjEahdEhLA	2020/01/07 13:47	2	55	6	11	3	1	2	2	2	4	4	4	4	4	4	0	0	0
f%2BOcBUwuy8icds3SxtYGbXw	2020/01/07 20:48	1	38	4	41	8	5	2	1	3	6	6	6	2	2	2	0	0	0
faThpCKdrDbYjJfP%2FpKWhcA	2020/01/08 12:21	2	23	3	28	5	11	1	2	2	6	7	7	2	1	1	-1	0	0
ffediCBjjm1879NR8JcEQVg	2020/01/08 19:03	1	21	3	11	3	10	1	2	2	6	6	6	2	2	2	0	0	0
fWcU%2Bw3bsYlkDB7YJ9ZHVJw	2020/01/07 14:35	1	40	5	13	3	6	2	1	3	4	4	3	4	4	5	0	0	0
fxtWvKjTdG8MgCURLvAY9xw	2020/01/07 13:58	2	47	5	1	1	8	2	2	2	6	6	6	2	2	2	0	0	0
fMx1PLTiJOchhcVfplZ%2B%2FIQ	2020/01/07 13:56	1	38	4	10	3	9	1	2	1	6	6	6	2	2	2	0	0	0
fACLyggiEi6s9r9z4K9h0ng	2020/01/07 12:44	2	27	3	12	3	9	2	1	2	2	3	2	6	5	6	-1	0	0
fYy22wo3rBSVcb6ww1auK7g	2020/01/07 15:14	1	34	4	14	3	11	1	2	2	2	2	4	6	6	4	0	0	0
f%2FZjE7dTfBvoMS8yoFS5z7g	2020/01/07 20:55	2	34	4	23	4	3	1	2	2	2	2	3	6	6	5	0	0	0
fiQw4keU9wY%2FtJeX1h7YV8Q	2020/01/07 12:42	1	49	5	14	3	3	2	1	1	6	7	6	2	1	2	-1	0	0
fvc2qc0zVYDQzZD3KYMkxuA	2020/01/07 15:19	2	61	7	15	4	8	2	2	1	6	6	6	2	2	2	0	0	0
fQ29ttAG86rfH9AF4XOY1RQ	2020/01/08 05:47	2	46	5	1	1	9	1	2	3	2	2	2	6	6	6	0	0	0
fLMsj95etBdQCI877sPcvXg	2020/01/10 14:43	1	81	7	27	5	11	2	1	9	4	4	3	4	4	5	0	0	0
fGruGwIF3JVMSPKePUT3nEw	2020/01/07 12:38	1	38	4	14	3	4	1	2	1	3	3	4	5	5	4	0	0	0
feAO8dZtPNyQPrd63GXSUcg	2020/01/08 09:36	2	59	6	27	5	8	2	1	3	2	2	1	6	6	7	0	0	0
f65aaLx9WggrtU8pdKfEp%2BA	2020/01/07 14:13	2	56	6	13	3	7	1	2	3	4	5	5	4	3	3	-1	0	0
fVdJ6%2FNmhXwjz7E8JPyITLA	2020/01/08 21:17	2	42	5	13	3	4	2	1	9	6	6	6	2	2	2	0	0	0
fPLhuEq%2ByL2sOV027VPBuFA	2020/01/07 19:41	2	52	6	2	2	11	1	2	1	6	7	7	2	1	1	-1	0	0
f9az%2B6lrAHRMdEot2AJx17w	2020/01/07 19:32	2	60	7	13	3	3	2	1	6	2	1	2	6	7	6	1	0	0
fVWSzjAw22ZAeSAfkqEDtag	2020/01/07 12:41	1	30	4	13	3	9	1	2	9	4	4	4	4	4	4	0	0	0
ftz30X6BI7S9ulwtue5nkWA	2020/01/07 16:53	1	82	7	23	4	11	2	1	2	5	6	6	3	2	2	-1	0	0
fKN%2FqW6peLE4PTCrSXkYiTw	2020/01/07 12:35	1	35	4	34	6	11	2	1	9	4	3	4	4	5	4	1	0	0
f5mlzpmxkZ8pLH3DzPpMVAQ	2020/01/07 13:48	2	73	7	13	3	8	2	1	2	3	3	4	5	5	4	0	0	0
fyN%2FqKwUMKPuqK4C4hKCOiA	2020/01/08 19:24	2	59	6	11	3	3	2	2	1	7	7	7	1	1	1	0	0	0
fJC0h4p1bycMwS8TSkVDC3A	2020/01/07 21:15	2	51	6	11	3	9	1	2	1	7	7	7	1	1	1	0	0	0
fyGrIDsZQiQGr21GnqxkQSQ	2020/01/07 13:11	1	39	4	9	3	6	1	2	3	5	6	5	3	2	3	-1	0	0
f11LbOE0Gr9kSvJJoc27cuw	2020/01/08 14:36	2	54	6	13	3	9	1	2	3	6	3	3	2	5	5	3	0	0
fTIUnaMBiXAv0P3Sr3O6yEg	2020/01/08 21:33	2	24	3	13	3	10	1	2	3	3	3	4	5	5	4	0	0	0
fDniaG1aBccryDiIjcZHiTA	2020/01/07 21:38	1	28	3	29	5	4	2	1	9	4	4	4	4	4	4	0	0	0
fHlf17taUFr4gjsivK0hTjw	2020/01/07 12:19	2	35	4	13	3	8	2	2	3	2	1	1	6	7	7	1	0	0
fAWlSUbqcujY8Nl8sKbg0kg	2020/01/07 14:56	2	32	4	8	3	11	1	2	9	2	4	3	6	4	5	-2	0	0
f74u2%2F5G%2FI%2FEgE%2BmZIGDVog	2020/01/07 18:06	2	25	3	31	6	11	1	2	2	2	2	2	6	6	6	0	0	0
ffe3Sl56%2BFBfV0DedmEoxLw	2020/01/07 12:55	1	54	6	27	5	4	2	2	3	2	2	4	6	6	4	0	0	0
f4qBWEMzU9nfbk7oXsaFnxQ	2020/01/08 14:15	2	43	5	13	3	7	1	2	3	3	3	4	5	5	4	0	0	0
fz9SbgLPu4xpAvJqHzl%2Fl3Q	2020/01/07 12:16	2	27	3	23	4	9	1	2	10	4	4	4	4	4	4	0	0	0
fdz5bRi0vdOzP92JFN31A4g	2020/01/08 11:39	1	21	3	12	3	5	1	2	1	3	3	6	5	5	2	0	0	0
frz6B%2BW7ltRmtaraAx05ijQ	2020/01/07 20:11	1	33	4	14	3	5	1	1	2	4	4	4	4	4	4	0	0	0
fEyOuyKFbFdBtZTdnJKYP8A	2020/01/08 12:11	2	23	3	19	4	4	1	1	1	6	6	4	2	2	4	0	0	0
fCp%2FeXf4gUxyIWC6n%2BFQX3g	2020/01/07 13:46	2	49	5	27	5	8	1	1	3	7	7	7	1	1	1	0	0	0
fRpZFBQElwXjuL%2FeoVv%2Bx2Q	2020/01/07 12:16	1	27	3	40	8	5	1	2	1	2	5	2	6	3	6	-3	0	0
fVpOGu1CwYzdBfEYwI2xIMw	2020/01/08 13:24	2	28	3	23	4	3	1	2	2	7	7	7	1	1	1	0	0	0
fu4T6GfouvuF4lwbLcjkxVw	2020/01/07 13:17	2	68	7	28	5	8	2	1	2	4	5	6	4	3	2	-1	0	0
faPGew86bgChbRmAXx4mNow	2020/01/07 12:30	1	31	4	1	1	11	1	2	3	3	3	3	5	5	5	0	0	0
fLFuvAkfMnGwXSw9S%2FlGrLQ	2020/01/08 01:31	2	34	4	13	3	9	1	2	3	3	3	4	5	5	4	0	0	0
fWlULLKOxnNaNu10mdIdeTA	2020/01/07 13:46	2	62	7	1	1	8	2	1	9	3	3	4	5	5	4	0	0	0
fIlcS7MSt8MrcI50vu5AYzA	2020/01/14 01:17	1	45	5	4	2	3	1	2	3	5	4	3	3	4	5	1	0	0
fLylHMWdSoyvJcE9y3cXo9A	2020/01/07 12:51	1	39	4	11	3	11	1	2	1	2	2	4	6	6	4	0	0	0
fF0RHwja50KHfDTpuMsu6Qg	2020/01/07 21:03	1	41	5	34	6	3	2	1	1	5	4	5	3	4	3	1	0	0
fn0QcEW%2Bz0kz%2B9WDZvR9%2FRw	2020/01/07 21:46	1	51	6	20	4	3	2	1	1	6	6	6	2	2	2	0	0	0
fI1iVf6LgfC6F5S1MDRdcNQ	2020/01/08 18:21	1	25	3	24	5	11	1	2	1	4	3	3	4	5	5	1	0	0
f8ypP3g1iUQLPz7P9WtLvtA	2020/01/07 17:50	2	71	7	11	3	8	2	2	1	1	1	1	7	7	7	0	0	0
feHnt0jxl%2FtXfM3SLfLsoSA	2020/01/07 13:04	2	26	3	2	2	8	2	1	2	5	5	5	3	3	3	0	0	0
fZnRf%2FMw7dDdN%2FeGsXhCEOA	2020/01/08 07:13	2	26	3	23	4	3	2	2	4	2	2	2	6	6	6	0	0	0
fdsiFkFDThmikeQ0PuFwNBQ	2020/01/08 08:58	1	28	3	34	6	4	1	2	4	3	5	4	5	3	4	-2	0	0
fJszcJXTusPwMxmHx9qAkFA	2020/01/08 22:56	2	20	3	13	3	10	1	2	1	7	5	4	1	3	4	2	0	0
fA%2FFTRmGm6JfdimHackCZ%2FQ	2020/01/07 12:19	2	47	5	4	2	8	2	1	2	2	3	2	6	5	6	-1	0	0
fwq9KxfXBUtLg1Y%2BA1qFXIA	2020/01/07 23:39	1	26	3	23	4	11	1	2	2	2	2	2	6	6	6	0	0	0
fHGko%2BqfZHxwZogjqLyr2vw	2020/01/08 07:04	1	75	7	11	3	11	2	1	2	7	7	7	1	1	1	0	0	0
fmVM8GBy35IaoRfpCXFSFCg	2020/01/07 12:25	2	45	5	8	3	8	2	1	1	4	4	4	4	4	4	0	0	0
fzxS%2F9FA1aZsPPX8gyvNiJg	2020/01/07 13:52	2	25	3	24	5	1	1	2	1	5	5	6	3	3	2	0	0	0
fkmTmuNphr1GYr9%2FaDFRC%2Fw	2020/01/07 22:53	1	46	5	27	5	5	2	2	1	7	7	7	1	1	1	0	0	0
fwJVHEZYTnIlLR9Rh9J2WBw	2020/01/07 18:23	1	22	3	8	3	9	1	2	2	7	7	7	1	1	1	0	0	0
f4psSuXEvfDdHMztXLk98Gw	2020/01/07 14:47	1	25	3	14	3	3	1	2	1	5	4	4	3	4	4	1	0	0
fbdr6Vik8qL4CE9aXrSJWag	2020/01/08 02:24	1	27	3	12	3	5	1	2	2	1	1	1	7	7	7	0	0	0
fLl4JmxV6Q3Ds23xQ469H4g	2020/01/07 15:08	1	25	3	5	2	3	1	2	1	3	5	4	5	3	4	-2	0	0
f5EmW1xW27ZldzLBpllHh0g	2020/01/07 12:17	1	21	3	23	4	10	1	2	1	3	3	3	5	5	5	0	0	0
fOlYWx3%2BCwuNhXOHwZRP2uA	2020/01/07 15:40	2	25	3	11	3	8	2	2	2	3	3	3	5	5	5	0	0	0
fcJUEQG7BSZOA1Ihdsg2EYA	2020/01/07 23:48	1	54	6	12	3	1	2	2	1	7	7	7	1	1	1	0	0	0
fA3fYVWw%2F0hWWSdD9xGMFUg	2020/01/07 12:21	2	56	6	23	4	8	2	1	1	4	4	4	4	4	4	0	0	0
fic0gi8xt4X6caCCwn8ZhKA	2020/01/08 00:35	2	37	4	29	5	9	2	1	3	5	5	7	3	3	1	0	0	0
faGomboncMa6884yud%2B3VtQ	2020/01/08 01:07	2	67	7	3	2	8	2	2	1	3	3	4	5	5	4	0	0	0
fABXK%2BnOwa3jm4EQmkMKN4A	2020/01/07 15:04	1	48	5	1	1	2	2	2	1	3	4	3	5	4	5	-1	0	0
fJfmV6gd99MlgmSQz7vBgzw	2020/01/07 13:09	2	25	3	14	3	1	1	2	2	5	5	5	3	3	3	0	0	0
fRiNp%2BA3ybDGR2hjSrqHgoA	2020/01/07 20:42	1	66	7	11	3	6	2	1	2	6	6	5	2	2	3	0	0	0
flKTZ3CBrry9MlS%2FZkFX3hg	2020/01/07 14:02	1	37	4	14	3	3	2	2	2	2	2	2	6	6	6	0	0	0
fr5IeEPI7nIQfVKfkcd30cQ	2020/01/07 23:11	1	69	7	13	3	9	2	1	2	6	6	6	2	2	2	0	0	0
fEu5FCBKLXqGnM%2FaaYfj4OA	2020/01/07 12:58	1	45	5	43	8	6	1	2	2	5	5	4	3	3	4	0	0	0
fAfoX5H%2F3%2BZp%2FXJSyT%2BUMxA	2020/01/07 12:36	2	15	2	23	4	10	1	2	2	3	3	4	5	5	4	0	0	0
fT5dljflG5zaEEjmIwTRkvA	2020/01/07 13:02	2	16	2	8	3	10	1	2	1	3	3	4	5	5	4	0	0	0
f282cRyWedKs5yi9UYT4K5g	2020/01/07 12:29	1	16	2	1	1	10	1	2	2	5	5	4	3	3	4	0	0	0
fNMBDQu624WQyIagky0MfEw	2020/01/07 12:52	2	18	2	1	1	10	1	2	2	3	3	4	5	5	4	0	0	0
fB6bmnBkh8WVCmEHyRoqMoQ	2020/01/07 21:06	2	55	6	4	2	5	1	2	3	3	4	5	5	4	3	-1	0	0
fxYrF0Bk6CdiNpUb1TAMzaw	2020/01/07 12:36	2	39	4	11	3	8	2	1	2	6	5	5	2	3	3	1	0	0
fY3NHQgo8AnRKjHMs7HTGrg	2020/01/07 15:14	2	41	5	13	3	3	1	2	3	4	4	5	4	4	3	0	0	0
fJpdNrFRU%2FJzDA24Xoa1tXg	2020/01/07 22:37	1	63	7	13	3	6	1	2	1	6	6	6	2	2	2	0	0	0
fs9K6o4mJwVBwYbhhG2JLCA	2020/01/07 12:47	1	45	5	9	3	11	1	2	1	3	3	3	5	5	5	0	0	0
fA4FrFT7tQNJQBGM8I5Zu5Q	2020/01/08 08:43	2	54	6	5	2	6	2	1	1	6	6	6	2	2	2	0	0	0
fOxgTT28rgP2bTVTPyy9VkA	2020/01/07 12:43	1	70	7	45	8	3	2	1	2	5	5	4	3	3	4	0	0	0
fp9EvTTf91zpxVL1ZFWL58g	2020/01/08 23:01	2	43	5	13	3	3	2	1	3	6	6	6	2	2	2	0	0	0
fEu5FCBKLXqEkygubLykBWQ	2020/01/07 14:38	1	53	6	1	1	7	1	2	2	5	4	6	3	4	2	1	0	0
fULF4jEapyWOnqyCIxoHbmA	2020/01/07 16:25	1	58	6	9	3	2	2	1	2	4	2	2	4	6	6	2	0	0
f1yjB9NsmWCBNyns9Ae6IFA	2020/01/07 21:20	1	52	6	27	5	3	2	2	1	6	5	5	2	3	3	1	0	0
fnycdgf9OswkPRRQ6sQWqOQ	2020/01/07 15:34	2	55	6	19	4	8	2	1	3	5	5	6	3	3	2	0	0	0
fjGIB7N3pP0Wg%2Bj%2F36UUSZQ	2020/01/07 13:07	1	56	6	23	4	4	2	1	9	7	4	4	1	4	4	3	0	0
fWXHL%2B0MeO7E5MNJqf0Tt%2Bg	2020/01/07 18:42	2	48	5	1	1	9	1	2	2	5	5	4	3	3	4	0	0	0
fI1iVf6LgfC4O22x68WsdDw	2020/01/08 23:34	2	40	5	12	3	5	2	1	2	4	4	4	4	4	4	0	0	0
fqG%2FbVrMratiDlvIiR1GLdA	2020/01/07 18:06	1	61	7	8	3	1	2	1	2	4	4	3	4	4	5	0	0	0
fkUe%2F6eg3%2F9scCod%2FzISMfg	2020/01/08 05:12	1	51	6	22	4	5	1	2	3	4	4	4	4	4	4	0	0	0
fTv5vkddzrhCj2WunmrkSCQ	2020/01/07 17:30	1	34	4	27	5	11	1	2	9	1	1	1	7	7	7	0	0	0
fbHxDs0jibmjFsUmp1hxjNw	2020/01/07 13:11	1	19	2	13	3	10	1	2	1	3	3	3	5	5	5	0	0	0
ffSpAE1HuuGofLPo%2F%2BDtDCg	2020/01/07 13:23	1	19	2	27	5	10	1	2	2	5	5	4	3	3	4	0	0	0
f%2F6REqgWDL99apgiSbOnB1g	2020/01/07 14:58	2	38	4	32	6	8	2	1	1	4	4	3	4	4	5	0	0	0
f6EWe2Gp4b6yhXmUsxljXoQ	2020/01/07 12:48	1	31	4	13	3	3	1	2	3	5	5	5	3	3	3	0	0	0
fnPTVrLFlf%2FRvpY6E8HK3HA	2020/01/07 14:10	1	61	7	28	5	3	1	2	2	6	6	6	2	2	2	0	0	0
fkwcV1GkrGxcHNPSAIrK7Aw	2020/01/07 20:58	1	75	7	27	5	11	2	2	2	2	2	2	6	6	6	0	0	0
fw7dcXMVKLhNTzh%2BOPvA0dA	2020/01/07 13:01	1	17	2	28	5	10	1	2	3	3	3	4	5	5	4	0	0	0
f3mVN1X7fvNMF%2FGvqiJacqw	2020/01/07 13:01	1	17	2	20	4	10	1	2	1	6	6	4	2	2	4	0	0	0
fHI5s62UlQ9uuxD2Fdkngqw	2020/01/07 19:58	1	23	3	24	5	5	1	2	3	4	4	5	4	4	3	0	0	0
fTTVA1E3H9XBAN%2FBf4rCkIQ	2020/01/07 12:38	1	58	6	13	3	9	1	2	1	2	4	5	6	4	3	-2	0	0
fUCHJ7vYWG%2Bol4jjgJSA%2FYA	2020/01/07 14:33	2	68	7	13	3	8	2	1	2	3	4	4	5	4	4	-1	0	0
fNyuFSF6vJRPK%2FqQ02%2BHyqA	2020/01/07 12:24	2	34	4	13	3	3	2	2	2	5	3	3	3	5	5	2	0	0
f5eTnc%2Bu%2F5GzBOMFIRVGZbg	2020/01/07 12:54	2	71	7	12	3	8	2	2	2	3	6	6	5	2	2	-3	0	0
foEQjjzvTE%2Bx93zeUayDN7Q	2020/01/07 15:43	2	63	7	27	5	7	2	1	2	3	3	3	5	5	5	0	0	0
fvcJ6wzl4DUMgJTH49WLVvw	2020/01/08 23:18	2	44	5	27	5	9	2	2	2	4	4	4	4	4	4	0	0	0
fKVuL7%2FwKqJKNGGuTM7AakQ	2020/01/07 14:16	2	65	7	20	4	8	2	1	3	3	5	5	5	3	3	-2	0	0
fXjN6wx0d7Top28PtlsRSRw	2020/01/07 14:40	2	64	7	12	3	8	2	1	2	4	4	5	4	4	3	0	0	0
fEu5FCBKLXqHcltEYY1CuIw	2020/01/07 12:58	1	59	6	40	8	2	2	1	3	3	3	3	5	5	5	0	0	0
fm3djsMe9PPP9xUQOUUzNfA	2020/01/07 18:38	1	58	6	14	3	4	2	1	2	4	4	4	4	4	4	0	0	0
fGhM29N%2FbqX56RDc2CeWmCg	2020/01/07 16:47	2	65	7	26	5	8	2	1	9	7	7	7	1	1	1	0	0	0
f5IuSaiqlKKjsiNn%2FgPOBnA	2020/01/08 05:35	1	18	2	31	6	10	1	2	1	3	3	3	5	5	5	0	0	1
fTugig6GxxfucwQ2Mk8vUwQ	2020/01/07 17:36	1	18	2	42	8	10	1	2	10	2	6	7	6	2	1	-4	0	1
f6tp2QsDWrKP4HPYA%2B%2F53QA	2020/01/07 10:35	2	2	1	21	4	8	2	1	3	3	3	5	5	5	3	0	0	1
fS4X4ieuGoCaozh9%2BZQS7Rg	2020/01/08 07:52	2	17	2	27	5	10	1	2	2	5	5	5	3	3	3	0	0	1
fvJ%2BxPvCf7%2Bx1ysgx%2BO1q8w	2020/01/09 09:22	2	19	2	47	8	1	1	2	3	1	1	1	7	7	7	0	0	1
fUhiH3%2BfnJDOxMKkEADH0oA	2020/01/07 22:13	2	11	1	28	5	10	1	2	1	6	7	7	2	1	1	-1	0	1
f0EhGPqy5YZV32lbq3cQw2Q	2020/01/09 16:43	2	14	1	27	5	10	1	2	2	5	5	4	3	3	4	0	0	1
fTQ7ECB4kcpQOyoYM%2FRmZTg	2020/01/07 21:11	1	16	2	23	4	10	1	2	4	4	4	3	4	4	5	0	0	1
f9N%2BfVTxyQB7aYSvl3NGVyQ	2020/01/07 16:48	2	58	6	13	3	8	2	1	2	5	6	7	3	2	1	-1	0	1
f3RIZcK1XWg2lR8a38JyfNQ	2020/01/07 14:01	1	56	6	13	3	7	2	2	2	6	7	7	2	1	1	-1	0	1
f2QAJV1sJYcQWY%2BGkR8JL1g	2020/01/07 14:08	1	35	4	11	3	5	2	1	2	2	3	2	6	5	6	-1	0	1
fRyhU%2Bv6ZB%2FqW%2BN0pcOE01A	2020/01/07 16:12	1	61	7	1	1	9	2	1	1	7	7	7	1	1	1	0	0	1
fllhSbEy9CgPxvWOtkjISOA	2020/01/07 09:28	1	67	7	23	4	6	2	1	2	5	5	5	3	3	3	0	0	1
ftDmpRl5SOzBn%2F45doTQtCQ	2020/01/07 09:38	1	72	7	11	3	4	2	1	9	6	3	3	2	5	5	3	0	1
fyueA9Ap%2BamJbucwAt%2BAOrQ	2020/01/07 23:06	2	52	6	13	3	11	1	2	6	6	6	6	2	2	2	0	0	1
fA4FrFT7tQNLV4xge9gdVnA	2020/01/07 09:36	2	61	7	43	8	8	2	1	2	3	3	3	5	5	5	0	0	1
fZJyfTSBC2SAw7PKhEVuJxg	2020/01/07 12:29	2	66	7	29	5	9	2	1	9	3	3	4	5	5	4	0	0	1
fQebYiCi12e9wdMKFWTZmEA	2020/01/07 09:39	1	75	7	27	5	11	2	1	2	4	4	4	4	4	4	0	0	1
fS7AHxoCATyaO%2BQKEmUWH%2Fg	2020/01/08 09:44	2	38	4	12	3	8	2	1	2	5	5	4	3	3	4	0	0	1
fN8EFajVe4PgjELLUmi8NZA	2020/01/10 04:25	1	49	5	7	2	4	1	2	3	4	4	6	4	4	2	0	0	1
fV47WWNqNPDGahbZkft4U3g	2020/01/08 08:59	2	36	4	42	8	11	1	2	2	5	4	4	3	4	4	1	0	1
f2BgWsOETs8fV4uH2GV%2B8rA	2020/01/07 10:28	1	50	6	37	7	1	2	1	3	3	4	4	5	4	4	-1	0	1
f1jW%2FGdUTvqug7%2FUZSFO0cA	2020/01/07 12:46	2	17	2	13	3	10	1	2	3	5	5	6	3	3	2	0	0	1
flVvOLNvnGj%2B8TaUJR7PZgg	2020/01/07 16:22	2	18	2	13	3	10	1	2	1	7	7	4	1	1	4	0	0	1
fpfrh8qfSrzKN11ka0sqcBw	2020/01/07 15:43	2	17	2	38	7	10	1	2	9	5	5	4	3	3	4	0	0	1
fcnZhaM9kqejwnZqCjpBStQ	2020/01/07 17:05	2	18	2	34	6	10	1	2	9	4	4	3	4	4	5	0	0	1
f5suP9coCJy3OYbOeq0nIxA	2020/01/07 12:09	2	19	2	28	5	10	1	2	2	5	3	3	3	5	5	2	0	1
f4TGQspbTbVT7mG2r%2BKgh8Q	2020/01/07 10:48	2	17	2	43	8	10	1	2	1	3	4	5	5	4	3	-1	0	1
fvYf2VN64vRwtPRPrazywEg	2020/01/07 17:40	2	16	2	27	5	10	1	2	1	7	6	6	1	2	2	1	0	1
fvYf2VN64vRwPJqtNsObGpQ	2020/01/07 10:51	2	18	2	31	6	10	1	2	2	6	6	6	2	2	2	0	0	1
fQvjTRqtBJ%2FnLVUFXefa9nw	2020/01/07 13:48	2	17	2	25	5	10	1	2	2	3	2	2	5	6	6	1	0	1
fxShsVhU3pETSlL5QeZWpEQ	2020/01/07 13:20	2	16	2	13	3	10	1	2	2	3	5	5	5	3	3	-2	0	1
fOBiTopqIQiu%2BMtQnJZGjEA	2020/01/07 11:55	2	50	6	13	3	8	2	2	7	3	3	4	5	5	4	0	0	1
fRx%2FdrNhyATmWFJX3XUrxoA	2020/01/07 10:03	1	68	7	6	2	9	2	2	1	1	3	3	7	5	5	-2	0	1
fnfZVuXVACwKLPTS77IykMw	2020/01/07 11:05	1	61	7	13	3	6	2	2	3	6	3	4	2	5	4	3	0	1
fpbfm43eIpcI4BuuMqR2xHw	2020/01/07 09:13	1	58	6	1	1	11	2	1	1	6	6	6	2	2	2	0	0	1
f6FURLIp33DbnJKNdtIUj7g	2020/01/07 14:39	1	42	5	27	5	8	2	2	9	7	7	7	1	1	1	0	0	1
frCeqxo74ruDMcmHGSM6sFA	2020/01/07 19:41	2	29	3	4	2	1	1	2	1	3	3	3	5	5	5	0	0	1
fmQdJr12S%2FYXvF0x41tIBaw	2020/01/07 22:06	1	29	3	22	4	4	2	2	1	5	5	4	3	3	4	0	0	1
fa1AOKJWcIIMpgZBB6Bo%2BKg	2020/01/07 11:00	2	47	5	21	4	9	2	1	2	5	5	5	3	3	3	0	0	1
fPH%2BGQylC86coEhjITeaFFA	2020/01/07 10:29	1	62	7	22	4	5	2	2	1	1	1	4	7	7	4	0	0	1
flyKfjYosysd%2Bg4DtkvLvWw	2020/01/07 09:14	1	50	6	13	3	11	1	2	1	6	6	6	2	2	2	0	0	1
fRjkUPA5OgULAANlHOA0PEw	2020/01/07 11:05	2	41	5	14	3	9	2	2	1	5	5	5	3	3	3	0	0	1
ff4b5lAJYZ0JzJe%2FCzNQMbQ	2020/01/07 11:49	2	37	4	43	8	8	2	1	2	5	5	5	3	3	3	0	0	1
fCZz3Hp6rL0AoR51RZgaq1A	2020/01/07 14:42	2	40	5	13	3	8	2	1	1	5	5	7	3	3	1	0	0	1
fRiNp%2BA3ybDEDOce77v6tkQ	2020/01/07 20:08	1	67	7	11	3	9	2	1	2	4	5	5	4	3	3	-1	0	1
fpJUuy9Ti%2FOIthAJFuzg5Lg	2020/01/07 11:39	1	55	6	23	4	5	1	2	1	6	6	6	2	2	2	0	0	1
fJSIQi0J6RMr5Uhh4BysDXQ	2020/01/07 13:35	1	25	3	14	3	5	1	2	2	3	3	2	5	5	6	0	0	1
fa1AOKJWcIINAa5NMpd9e9w	2020/01/07 09:36	1	55	6	23	4	3	2	1	1	3	2	3	5	6	5	1	0	1
fiQw4keU9wY%2FQbpQhUcAxEA	2020/01/07 14:59	2	48	5	22	4	9	2	2	3	5	5	6	3	3	2	0	0	1
fHT6tEQZJ7jsHKs%2FD8nqkiQ	2020/01/07 10:00	2	50	6	23	4	11	1	2	2	5	5	5	3	3	3	0	0	1
fKyiQpfPgqJ9aGIMFY67iQA	2020/01/07 09:18	1	52	6	13	3	2	2	1	1	4	4	4	4	4	4	0	0	1
f6607HCKNsv2Q%2Bq1I6cv9Vg	2020/01/07 09:47	2	37	4	14	3	5	1	1	2	3	4	5	5	4	3	-1	0	1
f1inNtiwmEKmd5%2B%2BlgeZhHA	2020/01/07 11:44	2	56	6	27	5	3	1	1	2	2	2	4	6	6	4	0	0	1
fcbYI83sKTKzIyyoHhT4N7w	2020/01/07 20:59	1	64	7	20	4	6	2	1	4	3	3	3	5	5	5	0	0	1
fE2qrr30aKAzCXWFOvnG3mw	2020/01/07 21:17	1	48	5	21	4	4	2	1	3	6	7	6	2	1	2	-1	0	1
ftGuiqoUd25CYBe1dxgB5cA	2020/01/07 18:04	2	24	3	13	3	9	1	2	2	4	3	3	4	5	5	1	0	1
f4ni9SzkHXGwqSdqoHR59WQ	2020/01/07 10:03	1	55	6	23	4	8	2	1	3	3	3	3	5	5	5	0	0	1
f2eusX1s7YpLygll9OT6kgQ	2020/01/07 16:19	2	36	4	28	5	9	2	1	2	3	3	3	5	5	5	0	0	1
fKAjA0zL%2B2Rsu1FSHN3WZGg	2020/01/08 00:06	1	48	5	13	3	3	1	2	3	3	5	3	5	3	5	-2	0	1
fNmGI0Gs%2FgyeBRxZ2i%2BMErA	2020/01/07 17:44	2	44	5	14	3	3	1	2	3	3	3	3	5	5	5	0	0	1
fcng2wkr9LkDIWpdTvOeFJw	2020/01/07 19:58	1	30	4	19	4	6	2	1	3	2	3	5	6	5	3	-1	0	1
flFVS7UJH7b%2By2EfGzRRA%2BQ	2020/01/07 22:16	2	32	4	3	2	1	1	2	9	4	4	4	4	4	4	0	0	1
fWv2NndtXV6GbqKADT%2FZcIw	2020/01/07 17:12	1	61	7	24	5	1	2	1	2	3	3	3	5	5	5	0	0	1
fzpOhHyrPq2VCL0mU7oBGkA	2020/01/07 09:21	2	64	7	1	1	9	1	2	2	5	3	2	3	5	6	2	0	1
fb0a%2Bi9IQ7rgoT7iBXfEdPg	2020/01/07 11:21	2	33	4	11	3	9	1	2	2	5	5	4	3	3	4	0	0	1
fL89x85yU1fz%2BEI5M9c3tkQ	2020/01/08 08:56	1	36	4	25	5	3	2	2	4	4	1	6	4	7	2	3	0	1
fEPgAHIjMe5SbgrAKwvKK7g	2020/01/07 09:32	2	55	6	1	1	2	1	2	2	3	5	5	5	3	3	-2	0	1
fCBAtLy50cWv4FHxyGDCFBA	2020/01/07 23:15	2	62	7	1	1	9	2	2	1	3	4	4	5	4	4	-1	0	1
fU483xETJziaZmZDOkRcPvA	2020/01/07 19:07	2	21	3	11	3	10	1	2	2	2	2	2	6	6	6	0	0	1
fvg%2F9O47C0p23QBMhmNJBVA	2020/01/07 16:35	1	52	6	12	3	5	2	1	2	2	7	4	6	1	4	-5	0	1
fFRQvDtM9yHQDhiP%2B%2BfvUbQ	2020/01/07 13:52	1	39	4	25	5	4	1	2	10	5	3	4	3	5	4	2	0	1
f83hiRNh%2BitszKU4wC54hAw	2020/01/07 11:14	2	28	3	1	1	9	1	2	9	3	3	4	5	5	4	0	0	1
f5zpUg3LQws2uvKudcq%2Bhaw	2020/01/07 22:46	1	49	5	13	3	5	2	1	1	5	5	5	3	3	3	0	0	1
f9qFFgW%2FzQvHO2ALjJcV2BA	2020/01/07 09:46	2	45	5	14	3	5	2	1	2	4	4	4	4	4	4	0	0	1
f3U79E4IrpH9XX5Hlzw9TDw	2020/01/07 10:25	1	51	6	12	3	1	2	1	2	2	2	2	6	6	6	0	0	1
fOtiWK7pf4uJKR%2FKhQufQCQ	2020/01/08 07:16	2	32	4	15	4	5	1	2	2	2	4	5	6	4	3	-2	0	1
f1a2kwB8c6QNMtGtZfKkXQg	2020/01/07 17:06	1	20	3	34	6	11	1	2	1	5	5	4	3	3	4	0	0	1
fiA67xrDWDBemGS9tEC6VNw	2020/01/07 09:35	2	56	6	30	5	8	2	1	2	5	5	6	3	3	2	0	0	1
fG3442GHLkGWKlAceaaCPXg	2020/01/07 21:05	2	47	5	11	3	3	2	1	2	4	5	5	4	3	3	-1	0	1
fCBAtLy50cWscXqpGv8EQiA	2020/01/07 10:26	2	21	3	11	3	8	2	1	1	2	3	3	6	5	5	-1	0	1
fx8OfiAGcvJLSX2QyEPDRrA	2020/01/07 20:34	2	31	4	16	4	1	1	2	2	3	5	5	5	3	3	-2	0	1
fhTHE9fXbGPeCWvdPCp%2FykA	2020/01/07 12:12	2	61	7	23	4	8	2	1	3	7	7	7	1	1	1	0	0	1
fuMIQV2i7lJs9OR64qTrYeg	2020/01/07 18:34	2	53	6	12	3	8	2	2	9	7	4	3	1	4	5	3	0	1
f%2BmzBmI79fHPVz18eP305mw	2020/01/07 22:00	2	34	4	29	5	4	2	1	1	3	2	2	5	6	6	1	0	1
fM88PzkcsfH6cOlfHZ3zvxw	2020/01/07 18:57	1	33	4	26	5	4	1	2	5	3	2	3	5	6	5	1	0	1
fTgkyfSeEac0LYEitAkmHWw	2020/01/07 13:30	1	38	4	13	3	3	1	2	2	6	6	6	2	2	2	0	0	1
fEEX%2BaGvamfWtMxgJowmQhw	2020/01/07 18:33	1	52	6	27	5	2	2	1	2	3	3	4	5	5	4	0	0	1
fOtiWK7pf4uIX5Oa7KJPSPQ	2020/01/07 10:23	1	58	6	27	5	3	2	1	1	6	7	7	2	1	1	-1	0	1
fIo1fAmBNmhgsBHwcRcQkUQ	2020/01/07 14:54	2	29	3	40	8	3	1	2	2	4	4	4	4	4	4	0	0	1
f5iqNy1fh1M1VOrnt%2ByVFJQ	2020/01/07 10:40	2	30	4	7	2	4	2	1	3	3	2	2	5	6	6	1	0	1
fz91%2BxVtqS24y4ifN%2BT68mw	2020/01/07 17:19	2	54	6	34	6	8	2	2	2	6	6	4	2	2	4	0	0	1
fX%2BqZf75ULhaXPIfSbQCSHw	2020/01/07 13:13	2	23	3	28	5	10	1	2	2	3	3	3	5	5	5	0	0	1
fW98eiUKvATnOL36ptV9ZwA	2020/01/07 18:46	1	38	4	27	5	4	2	1	3	3	3	4	5	5	4	0	0	1
fu3p7mtH99eACJ1BD4EVtYA	2020/01/07 21:24	2	34	4	12	3	3	2	1	3	5	5	5	3	3	3	0	0	1
fwSZipenhpqvlEiAlasr2lA	2020/01/07 17:32	2	49	5	23	4	9	2	1	2	3	3	2	5	5	6	0	0	1
fhvj03QkbONoEGiS6cVDEAw	2020/01/07 15:22	2	48	5	23	4	8	2	1	1	5	5	4	3	3	4	0	0	1
fsawi1AWKNd1crBPkR3NrTw	2020/01/07 10:32	1	31	4	33	6	5	2	1	8	4	5	4	4	3	4	-1	0	1
fOtiWK7pf4uJms5MpgQ1tnQ	2020/01/07 12:18	1	21	3	40	8	10	1	2	1	3	4	4	5	4	4	-1	0	1
f982NzUoLfE64FsMu%2FOtuNA	2020/01/10 17:40	1	23	3	23	4	10	1	2	2	5	6	6	3	2	2	-1	0	1
fIgnB3HC1rddPTlGqmVj7pw	2020/01/07 09:36	2	28	3	33	6	6	1	2	3	2	2	4	6	6	4	0	0	1
fXUpYelUskU06q15maZEuCQ	2020/01/07 12:20	1	29	3	22	4	4	2	1	3	3	4	3	5	4	5	-1	0	1
fE2qrr30aKAwpbi10PbmYJA	2020/01/07 12:42	2	27	3	34	6	3	1	2	1	5	5	4	3	3	4	0	0	1
f3OfRvTTfWSYLjgkB%2FLEWLg	2020/01/07 12:12	1	42	5	33	6	1	2	1	2	4	3	2	4	5	6	1	0	1
fzn9eMP1awr%2B4negEvg6gPg	2020/01/07 21:52	2	29	3	27	5	3	2	1	6	2	2	2	6	6	6	0	0	1
f2eusX1s7YpIktGpb2f%2FR5Q	2020/01/07 22:13	2	24	3	27	5	9	1	2	2	2	3	4	6	5	4	-1	0	1
f%2Bi1lVR4Jl%2B8il6lFXAWL%2Bw	2020/01/07 19:45	1	38	4	23	4	3	1	2	2	4	4	4	4	4	4	0	0	1
fk9jhKmEZ3YAJFFE6%2FRMJPg	2020/01/13 08:52	2	43	5	26	5	9	1	1	9	5	5	7	3	3	1	0	0	1
ffhCtVB1yPDp8auEYTExCjA	2020/01/07 22:12	2	29	3	13	3	3	2	1	3	2	2	2	6	6	6	0	0	1
fbWzP0qIAyPO0Jk7SfdqXHg	2020/01/07 12:47	2	44	5	30	5	5	2	1	8	6	6	5	2	2	3	0	0	1
fqUQG%2FzxvvNQ4GONa8L3anw	2020/01/07 10:43	1	24	3	28	5	10	1	2	2	2	3	3	6	5	5	-1	0	1
fnxqxdp%2BRjQgIm0xBlZVC9w	2020/01/07 17:50	1	31	4	36	7	4	2	2	1	3	5	4	5	3	4	-2	0	1
fbaq%2FEDpgsz4X%2F7CUehT9qg	2020/01/07 09:11	1	33	4	27	5	7	1	2	10	7	7	7	1	1	1	0	0	1
fnHfA6WBZv4jsIRwyPhSbvg	2020/01/07 11:18	2	39	4	28	5	9	1	1	2	3	3	4	5	5	4	0	0	1
f60WyJ6bJ2Y%2BuA9P780%2F3NA	2020/01/07 19:07	2	49	5	37	7	6	2	1	2	3	2	3	5	6	5	1	0	1
fhedzZmayUHCl4E6a6q9osA	2020/01/07 10:19	1	49	5	15	4	4	2	1	2	3	3	4	5	5	4	0	0	1
fehYHr9jCTHzOcKUH8aPKfA	2020/01/07 09:26	2	56	6	42	8	11	1	1	2	3	3	4	5	5	4	0	0	1
fG9%2FrGzMdxxto2tjxGoNO2Q	2020/01/07 09:21	2	65	7	27	5	3	1	1	3	5	6	5	3	2	3	-1	0	1
fCSUrJNXG5ZjcqGqK1lJ2Tg	2020/01/07 11:14	2	22	3	6	2	5	1	2	2	3	3	5	5	5	3	0	0	1
fSge%2B8F6j4U4PJuNtu9MJPQ	2020/01/09 00:48	1	24	3	40	8	10	1	2	2	2	2	4	6	6	4	0	0	1
f%2BJ%2FzP7Aa%2FCvlrMCqR76ZqA	2020/01/11 01:11	2	54	6	27	5	5	1	1	1	5	4	3	3	4	5	1	0	1
fX%2BqZf75ULhYsF4bFM%2FF2Cg	2020/01/07 20:09	2	26	3	35	6	11	1	2	3	2	2	4	6	6	4	0	0	1
fCStDeEQq0heOeQinXXhvrQ	2020/01/07 12:27	2	22	3	27	5	9	2	1	2	6	6	6	2	2	2	0	0	1
f4LDVkgxRz49WtdoadEP49Q	2020/01/08 13:21	1	26	3	25	5	6	1	2	2	3	3	7	5	5	1	0	0	1
fpE8AkO4UYeubqlAmZT77Tg	2020/01/07 18:12	2	20	3	23	4	10	1	2	10	4	4	4	4	4	4	0	0	1
f5iUx0EgrFehmCHVfwFYoeQ	2020/01/07 09:24	2	34	4	14	3	8	2	1	2	5	5	4	3	3	4	0	0	1
fX6s9LkWYTx5tL%2BBzHWZ%2B6Q	2020/01/07 11:21	1	45	5	27	5	9	1	2	1	6	6	6	2	2	2	0	0	1
fEIJ3yIN9ki%2FbqLgaskX5XQ	2020/01/07 11:01	1	51	6	26	5	4	1	2	1	3	3	3	5	5	5	0	0	1
fCp%2FeXf4gUxxIml9ta%2Fc7Iw	2020/01/07 12:31	2	28	3	1	1	3	1	2	5	7	7	7	1	1	1	0	0	1
frQtO7wTSFAv4i%2FPo66IhMw	2020/01/07 09:41	2	70	7	13	3	4	1	2	1	3	2	3	5	6	5	1	0	1
fZwIlnGKnxYgd%2BsmeuXhrqA	2020/01/07 23:11	2	51	6	42	8	8	2	1	1	3	3	4	5	5	4	0	0	1
f9omGLlNoS9fnyCuXEjGdlg	2020/01/07 19:27	1	70	7	16	4	6	2	1	2	2	2	4	6	6	4	0	0	1
fyBjhSUsTs8M8TqNgoKHtRw	2020/01/07 21:34	1	42	5	10	3	4	2	1	2	5	5	6	3	3	2	0	0	1
fdqboYpnom2duNFFIpOncfQ	2020/01/07 09:12	1	61	7	46	8	6	2	1	1	5	4	4	3	4	4	1	0	1
fPq5jYMMHosyf%2FpjUlrQnMA	2020/01/07 12:46	1	39	4	4	2	4	2	1	1	6	6	4	2	2	4	0	0	1
fC3a37Ks%2Finr72AbUqXMCWA	2020/01/09 10:23	2	49	5	45	8	11	1	1	2	6	6	7	2	2	1	0	0	1
ff4b5lAJYZ0LzZMlHNOcjTA	2020/01/07 09:19	1	46	5	40	8	5	2	1	1	7	7	7	1	1	1	0	0	1
fKyiQpfPgqJ%2FTRWSXGB0whg	2020/01/07 09:21	1	39	4	14	3	4	2	1	2	7	7	7	1	1	1	0	0	1
fLMsj95etBdQAwq2uc3iLTQ	2020/01/07 17:41	1	58	6	21	4	1	1	2	9	4	4	4	4	4	4	0	0	1
fPZM74%2Fis1D7S%2F00p7TqR5A	2020/01/07 11:21	1	59	6	11	3	4	2	2	1	4	5	6	4	3	2	-1	0	1
fqdk72N0pKzV2QvPkrD%2F0Xg	2020/01/07 11:13	2	53	6	13	3	7	1	2	1	5	6	4	3	2	4	-1	0	1
frCenK0lUVrqdi5TyszrzTw	2020/01/07 11:27	2	72	7	13	3	8	2	1	2	5	6	4	3	2	4	-1	0	1
fYO6%2FgYa0OZOhcChUO69GEg	2020/01/07 13:43	2	30	4	3	2	11	1	2	2	5	5	4	3	3	4	0	0	1
ftAuTsz6bz%2Fm43RykyvEQtA	2020/01/07 09:17	1	54	6	14	3	6	2	1	2	5	5	5	3	3	3	0	0	1
f%2BIZ3RhvPTUPOzsBWaHAIrQ	2020/01/07 10:19	1	55	6	14	3	11	2	1	1	5	5	5	3	3	3	0	0	1
f5xmTy4Raasnu1JyBVHrAVA	2020/01/07 12:52	1	57	6	27	5	6	2	1	9	4	6	6	4	2	2	-2	0	1
fJAZnpnma%2FJ5CITUpBEYMnw	2020/01/07 21:21	1	29	3	12	3	3	1	2	1	4	5	4	4	3	4	-1	0	1
fbawt98P939zXAs0FKBYrNQ	2020/01/07 11:14	2	55	6	23	4	3	2	1	1	5	5	5	3	3	3	0	0	1
fbu6HgsdbyV%2FgTuLzPsyQZg	2020/01/07 09:47	1	49	5	15	4	5	1	2	2	3	3	4	5	5	4	0	0	1
fPhLTSOKwStdBckstYDgAZg	2020/01/07 09:11	1	28	3	11	3	4	1	2	2	2	2	2	6	6	6	0	0	1
frCenK0lUVrqLwiyqcJ%2BBQg	2020/01/08 10:42	2	43	5	45	8	1	2	1	2	4	4	4	4	4	4	0	0	1
foBUVIjxUUpq4klZJt5Df%2Bg	2020/01/09 20:54	2	43	5	1	1	9	1	2	3	3	4	5	5	4	3	-1	0	1
fra5%2Bi%2BI9xawPXF46qzV0Lg	2020/01/07 19:41	1	60	7	14	3	4	2	2	2	6	6	6	2	2	2	0	0	1
fg3YajdMJLHgvQX5XLSCsyA	2020/01/07 18:47	1	31	4	28	5	10	1	2	2	5	5	4	3	3	4	0	0	1
fH3TTcKf3gVd7pDamegtVUA	2020/01/07 21:30	2	35	4	1	1	3	1	2	3	5	6	7	3	2	1	-1	0	1
fdTLNlWqkhLJ2O86YB%2F1MaQ	2020/01/07 09:20	1	65	7	23	4	4	2	1	3	3	3	4	5	5	4	0	0	1
fyUi6nNsFzTaJvFBHlMoR5w	2020/01/07 21:44	1	60	7	24	5	1	2	1	2	5	5	6	3	3	2	0	0	1
fAWlSUbqcujZYKHA4P9xgzA	2020/01/07 17:08	2	60	7	38	7	9	2	1	3	6	6	4	2	2	4	0	0	1
f%2F59HF4UesgphH9GoI8Is0Q	2020/01/07 22:45	2	70	7	30	5	11	1	1	2	4	3	3	4	5	5	1	0	1
fwEquLPlt93xJ0NCOrz8Ruw	2020/01/07 18:36	1	57	6	27	5	5	2	1	9	4	4	4	4	4	4	0	0	1
f7FSvv0SIYZhaq%2Blkk%2Fx8dw	2020/01/07 23:12	1	77	7	5	2	11	2	1	1	2	1	2	6	7	6	1	0	1
fGhM29N%2FbqX5gVioFQrlrcQ	2020/01/07 20:11	1	32	4	13	3	4	1	2	2	6	6	6	2	2	2	0	0	1
fIXLCpnEmszcBXzpZz2MwMg	2020/01/07 15:40	1	42	5	28	5	4	2	2	1	5	5	4	3	3	4	0	0	1
fYPmA9vNyNN%2B2O6YR%2FwgFZg	2020/01/07 09:25	1	39	4	10	3	3	2	1	3	4	3	3	4	5	5	1	0	1
fIXLCpnEmszcpDCE%2BT5mg7g	2020/01/07 09:30	2	61	7	14	3	8	2	1	3	3	3	4	5	5	4	0	0	1
fW7kVd4hn4%2BkuXgeNmE4iMA	2020/01/07 18:15	1	78	7	21	4	11	2	1	2	2	3	5	6	5	3	-1	0	1
feudt0DGS%2BAgvdNizg8tV2Q	2020/01/07 11:40	1	60	7	14	3	4	2	1	2	6	6	6	2	2	2	0	0	1
fXrqBdPyxpBGNNZGDLeNIBw	2020/01/07 10:37	1	34	4	12	3	4	2	1	3	2	2	2	6	6	6	0	0	1
f361kjcfdy%2Bv4K6bQ%2BbeRhw	2020/01/07 10:35	1	26	3	27	5	10	1	2	3	5	5	4	3	3	4	0	0	1
fs%2BWnw5eiF9BZEdgZuPndYg	2020/01/07 11:39	1	39	4	12	3	9	1	2	3	4	4	4	4	4	4	0	0	1
fxG6rgWJvK8hJYyupq5myJw	2020/01/07 22:56	1	62	7	23	4	4	2	1	2	3	4	4	5	4	4	-1	0	1
fpbfm43eIpcIB2Iro1nGsYA	2020/01/07 09:39	2	75	7	13	3	8	2	1	2	4	4	4	4	4	4	0	0	1
fphyMHJ5mbFvvOzUHMdTxHg	2020/01/07 10:34	1	27	3	29	5	9	1	2	2	5	5	4	3	3	4	0	0	1
fv%2ByvyryA4S5kAKfj5oMmlA	2020/01/09 05:05	1	24	3	17	4	3	1	2	2	5	5	4	3	3	4	0	0	1
fHrPyKSfRxYvx08ANJI%2FUbg	2020/01/07 09:14	2	31	4	26	5	9	1	2	2	3	4	5	5	4	3	-1	0	1
fep0PIchHNG0S2wAELMhdjg	2020/01/07 13:59	2	32	4	13	3	8	2	1	2	4	4	4	4	4	4	0	0	1
fj20QkXhG%2FliAIlY6EgSiBA	2020/01/07 09:16	1	57	6	23	4	5	2	1	4	5	5	4	3	3	4	0	0	1
fnOKhR2VaojnxEJLpkBFhNQ	2020/01/07 09:52	2	31	4	12	3	8	2	1	1	3	2	3	5	6	5	1	0	1
fbfYqqRAAGwbS95ZestTK3Q	2020/01/07 12:52	1	42	5	28	5	1	2	1	2	4	5	4	4	3	4	-1	0	1
frCeqxo74ruBy29nFEIZX2w	2020/01/07 17:15	1	37	4	28	5	3	1	2	9	7	7	7	1	1	1	0	0	1
fCtRAsdWp2Hvvu%2BPttYSiSw	2020/01/07 19:21	2	48	5	13	3	5	1	1	2	1	2	2	7	6	6	-1	0	1
fZh1hAdyYUuHBR%2FnCFqVlCA	2020/01/07 18:57	1	30	4	13	3	4	2	2	2	4	4	4	4	4	4	0	0	1
fAtlzgqBTva4NJrK9HYCgxA	2020/01/07 15:46	1	29	3	23	4	5	1	2	2	7	7	7	1	1	1	0	0	1
fUSCy5I4O549lhqMoXB0iuQ	2020/01/07 12:39	2	29	3	28	5	4	2	1	1	1	3	1	7	5	7	-2	0	1
fV0fdiW3yFl%2F8UmfoqpfB4A	2020/01/07 15:26	1	28	3	12	3	11	1	2	3	6	6	6	2	2	2	0	0	1
fpdsJQPdx88wzYo%2FPIM7bjA	2020/01/07 09:19	2	29	3	27	5	9	2	1	1	1	1	1	7	7	7	0	0	1
f7qkcaA8xhGx73ZhlVRP%2B%2Fg	2020/01/07 17:29	1	25	3	11	3	10	1	2	3	2	5	3	6	3	5	-3	0	1
fLIlHaxyOTkDmuUr2p4dbig	2020/01/07 10:21	1	52	6	23	4	4	2	1	2	3	3	3	5	5	5	0	0	1
f6a1zJItmE8dOXhygxlD83Q	2020/01/07 11:21	1	36	4	14	3	3	1	2	3	3	3	4	5	5	4	0	0	1
fnyW1my2v4qJPJIgfog4OgQ	2020/01/07 11:36	2	40	5	27	5	8	2	1	3	3	3	5	5	5	3	0	0	1
fp8oQe32flbxY5aPZrmQuXw	2020/01/07 20:10	1	28	3	11	3	11	1	2	1	5	4	4	3	4	4	1	0	1
fzqR8IN9QwrrU70a3CkQ18Q	2020/01/07 11:40	2	37	4	11	3	8	2	2	2	2	2	3	6	6	5	0	0	1
f%2BG9SS3nT8QMV5Fq%2FHI3qoA	2020/01/07 21:47	1	29	3	40	8	5	2	1	2	2	2	4	6	6	4	0	0	1
fCg0VQkM3VR56nGXi09UQ6g	2020/01/07 20:03	2	23	3	44	8	9	1	2	9	3	7	7	5	1	1	-4	0	1
fx3uSS3%2Bn%2BFTLHxqodZSc6Q	2020/01/08 08:48	2	33	4	27	5	3	2	2	2	5	4	4	3	4	4	1	0	1
fZSd0QDbo0b6uVmUyVYiacg	2020/01/07 11:36	1	32	4	13	3	4	1	2	2	2	2	3	6	6	5	0	0	1
fL7SJ4sUKX6eiUsbrK5%2B6vg	2020/01/07 11:12	2	25	3	12	3	9	1	2	2	4	3	3	4	5	5	1	0	1
fp%2FDuyt4ITEABmECckBX2AQ	2020/01/07 12:59	2	35	4	13	3	8	2	2	3	3	3	4	5	5	4	0	0	1
fIvDme9qwwbCggKmOlkR2zw	2020/01/09 13:45	2	49	5	10	3	9	2	1	1	4	4	4	4	4	4	0	0	1
fbA%2BNxH0u6v6u7X9la06qVw	2020/01/07 12:53	2	54	6	14	3	8	2	1	3	5	3	3	3	5	5	2	0	1
fPZM74%2Fis1D5ElPZjA7U49Q	2020/01/07 17:42	1	49	5	28	5	5	2	1	3	6	6	4	2	2	4	0	0	1
fxG6rgWJvK8hmYPPqfPKkdw	2020/01/07 17:16	2	27	3	28	5	3	1	2	2	3	5	5	5	3	3	-2	0	1
f5Ds32kw8fh2V8LtTTgfbZg	2020/01/07 10:01	1	27	3	13	3	5	1	2	3	1	1	1	7	7	7	0	0	1
f7kxUr07%2B3FoK%2B4eg6zSR%2Bw	2020/01/07 12:06	2	38	4	12	3	9	2	1	3	4	4	3	4	4	5	0	0	1
fyvRgFkIYjtMr5%2BdeGCQ88g	2020/01/07 18:53	2	23	3	13	3	2	2	1	4	1	1	1	7	7	7	0	0	1
fMVGcnTfkZz%2BatE7F3Rqtkw	2020/01/07 09:11	1	46	5	4	2	3	2	1	1	5	5	4	3	3	4	0	0	1
f8ap9omMl9UjBFbJbymReWQ	2020/01/07 10:36	2	60	7	25	5	8	2	1	2	5	4	5	3	4	3	1	0	1
fSiCIoOxpvXI8FKDW7Mfe3w	2020/01/09 22:29	2	42	5	7	2	5	2	1	2	3	2	3	5	6	5	1	0	1
fLvyftv7P2N7LxU%2BfSoZ0Tw	2020/01/07 20:14	2	26	3	13	3	3	1	2	3	6	7	7	2	1	1	-1	0	1
fvzi9vP2CARDvlxHfWW728Q	2020/01/07 13:20	2	24	3	27	5	9	1	2	9	7	7	7	1	1	1	0	0	1
fG1TfW%2BLBR9g2%2BGDc4Nh3QA	2020/01/08 06:23	1	28	3	22	4	4	1	2	3	3	3	3	5	5	5	0	0	1
f9GYk6D4c6pXYhTPgUcyFCw	2020/01/07 11:31	2	30	4	13	3	3	1	2	1	5	5	4	3	3	4	0	0	1
fm2UjbJfhfJtB5jdvlPMuWQ	2020/01/07 11:45	1	43	5	3	2	11	1	2	1	5	4	3	3	4	5	1	0	1
fhEB56cKM6%2BRFdEs7dJKv9Q	2020/01/07 09:30	1	52	6	14	3	11	2	2	3	3	3	4	5	5	4	0	0	1
fj9D95WBs4JekY2HaxneG3w	2020/01/07 11:21	2	31	4	40	8	8	2	1	3	2	2	1	6	6	7	0	0	1
f5mlzpmxkZ8pdsTKAKUY5lw	2020/01/07 09:12	1	34	4	23	4	5	1	2	1	1	1	1	7	7	7	0	0	1
f%2F7glRAaEFtdsvZtqgDvPeg	2020/01/07 09:36	1	73	7	32	6	6	2	1	4	3	5	4	5	3	4	-2	0	1
fsMtkd2VN17PFVZBOU2DLnA	2020/01/07 09:28	1	28	3	14	3	11	1	2	9	3	3	3	5	5	5	0	0	1
fjXX7igp6obl%2BzUaijSjfYA	2020/01/07 20:34	1	24	3	10	3	6	1	2	10	7	7	7	1	1	1	0	0	1
fVWSzjAw22ZBrMjIHW2GAfQ	2020/01/08 09:37	2	53	6	13	3	11	1	2	2	6	6	6	2	2	2	0	0	1
f96DIiWzqy%2FhaDM2%2BoIDRyA	2020/01/07 21:09	1	24	3	10	3	2	1	2	10	7	1	2	1	7	6	6	0	1
fdFSGqJwdix5RSihJm31UYw	2020/01/07 19:36	2	22	3	13	3	2	2	1	3	1	1	1	7	7	7	0	0	1
f1ZNRktNIRdDTrvH1bcWR0w	2020/01/09 06:07	2	46	5	46	8	11	1	2	1	5	6	6	3	2	2	-1	0	1
fXFewWl6NZ6ccRbMRwVDWvQ	2020/01/07 18:35	1	26	3	15	4	9	1	2	2	6	6	6	2	2	2	0	0	1
fCp%2FeXf4gUxxxF1ut135Rlg	2020/01/07 12:43	1	54	6	1	1	4	2	1	4	4	4	4	4	4	4	0	0	1
f854Tu792ulXSyAeZH5Yr8w	2020/01/07 14:25	2	18	2	25	5	10	1	2	10	4	4	4	4	4	4	0	0	1
fl4is0P9uqPUkmFPK3Jh6ag	2020/01/07 11:35	2	71	7	14	3	9	1	1	1	6	4	5	2	4	3	2	0	1
fHrPyKSfRxYtxIWQ2qKyL8A	2020/01/07 13:47	1	62	7	14	3	6	1	2	1	5	6	6	3	2	2	-1	0	1
fPOewxNzOIZBBxS%2BSXL3Sbg	2020/01/07 09:24	1	37	4	29	5	5	1	2	1	3	3	3	5	5	5	0	0	1
f%2F6kVGOS2BtO3UrDXfFkqiA	2020/01/07 20:19	2	64	7	25	5	8	2	2	3	5	2	2	3	6	6	3	0	1
ftztp3bP%2FqqJR2Vi0aCCzfA	2020/01/09 01:07	2	48	5	38	7	8	2	2	3	7	7	7	1	1	1	0	0	1
fRjkUPA5OgUJdDkTUuXPYPw	2020/01/07 09:18	1	70	7	13	3	8	2	1	2	2	1	1	6	7	7	1	0	1
f4Fo6zqwhMGBEavuw20hFag	2020/01/07 17:20	1	39	4	27	5	11	1	2	2	2	4	4	6	4	4	-2	0	1
fIxxlQR6m%2BVsZtlPX8BjsJg	2020/01/07 13:33	2	60	7	22	4	8	2	1	2	5	5	4	3	3	4	0	0	1
f5%2FijyG6T6u%2BiuMyTvkOSUw	2020/01/07 19:15	2	19	2	11	3	10	1	1	2	2	1	2	6	7	6	1	0	1
fjH5Q28aSErlGr1%2FnlJ9R2A	2020/01/07 15:14	2	19	2	2	2	7	1	2	5	5	2	1	3	6	7	3	0	1
f%2FEjJzXeTKhPWj%2BzfjZZd%2Fw	2020/01/07 11:46	2	19	2	13	3	10	1	2	3	3	3	4	5	5	4	0	0	1
fPZ%2BbyVadmS9AJIRtxspF8g	2020/01/07 14:14	2	16	2	28	5	10	1	2	3	3	2	2	5	6	6	1	0	1
fuF3Kd5%2Fn%2FYUXJ9wk%2FmAGjA	2020/01/07 16:27	2	19	2	13	3	10	1	2	3	5	6	6	3	2	2	-1	0	1
fLnQr41DsDbpV05PLmKcLoA	2020/01/07 12:49	2	17	2	13	3	10	1	2	1	2	2	3	6	6	5	0	0	1
fX3%2BDHS2uCRLj6zl7SYCFLQ	2020/01/07 10:08	2	19	2	13	3	10	1	2	2	3	5	5	5	3	3	-2	0	1
fDukOXOBPGCKTfeYeW8mkcA	2020/01/07 15:09	2	18	2	14	3	9	1	2	9	7	4	4	1	4	4	3	0	1
fScw4%2Boz5%2FKTknWxjGe3tXw	2020/01/07 16:14	2	19	2	13	3	10	1	2	2	5	4	3	3	4	5	1	0	1
fUeE1O5DEUJ1sLpUE5RMiYA	2020/01/07 14:04	2	17	2	27	5	10	1	2	1	5	5	4	3	3	4	0	0	1
ft9L9%2BXHaeUMe4HBDp%2F3MoQ	2020/01/07 11:35	2	16	2	14	3	10	1	2	9	4	4	4	4	4	4	0	0	1
fg6w2msNR1pJlvnRH1TD5kA	2020/01/07 16:26	2	17	2	12	3	10	1	2	9	7	7	7	1	1	1	0	0	1
fxt%2BOL2OEp2YscPddsJmOLw	2020/01/07 19:10	2	28	3	23	4	11	1	2	3	5	5	4	3	3	4	0	0	1
fEyOuyKFbFdCcdBVAjs31%2FA	2020/01/07 10:05	2	49	5	23	4	3	2	2	3	3	3	4	5	5	4	0	0	1
fptOxO7q%2BR2fJI8Z3pSCo8A	2020/01/07 10:17	2	55	6	27	5	8	2	1	3	5	5	5	3	3	3	0	0	1
feAO8dZtPNyS%2BRG3MylCCEw	2020/01/07 10:14	2	66	7	28	5	8	2	1	3	5	6	6	3	2	2	-1	0	1
fOBc1yMKUQPbhFlhDDyiFGQ	2020/01/07 09:17	2	61	7	24	5	3	2	1	1	5	5	4	3	3	4	0	0	1
f%2F6kVGOS2BtNh%2B6a8iYmENg	2020/01/08 12:03	2	43	5	40	8	7	1	2	2	6	6	6	2	2	2	0	0	1
fC0M4ZzfDlSAfPnTr30aGOA	2020/01/07 11:00	1	53	6	23	4	3	2	1	9	5	5	5	3	3	3	0	0	1
f43q6vTYQ8KM35z68KIrUDw	2020/01/07 14:16	1	39	4	14	3	5	1	2	9	6	7	7	2	1	1	-1	0	1
fHlf17taUFr6h3wj4%2Ba1xwg	2020/01/07 19:50	2	56	6	27	5	3	1	2	2	3	3	3	5	5	5	0	0	1
fdBf6KPzLWTrgLEttWNsrUQ	2020/01/07 21:26	2	34	4	28	5	5	1	2	1	3	3	4	5	5	4	0	0	1
fsMtkd2VN17Ol2Eti1LIGAQ	2020/01/07 19:36	1	40	5	20	4	11	1	2	3	5	6	6	3	2	2	-1	0	1
fL7SJ4sUKX6cBm31FJ1SM%2Bg	2020/01/07 18:31	2	65	7	40	8	6	2	1	2	7	7	7	1	1	1	0	0	1
fyayg5HaA%2BFa5yy11Wfwy0g	2020/01/07 12:46	1	85	7	12	3	11	2	1	2	3	3	3	5	5	5	0	0	1
fnpaurOFNJW9u9Ej1vcDXLg	2020/01/07 12:18	2	47	5	11	3	3	1	1	1	4	4	4	4	4	4	0	0	1
fFMtDsWEXBGn8qGL9dV%2FoNg	2020/01/07 09:37	1	65	7	15	4	1	2	1	3	4	4	4	4	4	4	0	0	1
fEXQy4ljl8awxHPYbTT3w0Q	2020/01/07 13:35	1	56	6	17	4	3	2	1	2	5	4	3	3	4	5	1	0	1
fAkqXWbh0iR4A5j2bHqBOGA	2020/01/08 13:23	1	48	5	13	3	6	1	2	1	7	7	7	1	1	1	0	0	1
flyKfjYosyse9u9BylNS%2BxQ	2020/01/08 08:34	1	48	5	28	5	2	2	1	2	6	6	6	2	2	2	0	0	1
fFArGAQA8btoFsBhf7Vd3LQ	2020/01/07 19:14	2	52	6	11	3	3	1	2	3	4	4	3	4	4	5	0	0	1
fKGh2hBS3zbnpeY82rY5erQ	2020/01/07 09:14	2	67	7	27	5	9	2	1	3	6	6	6	2	2	2	0	0	1
fDocalHxq0f365yNjqn2%2FAQ	2020/01/07 20:08	2	40	5	28	5	5	2	1	3	3	3	3	5	5	5	0	0	1
fNPW8GaNVEUM7MrMmAxoShw	2020/01/11 20:26	2	47	5	15	4	8	2	1	2	3	3	3	5	5	5	0	0	1
fvLwqKqCOSycaP0MlxMZqkA	2020/01/07 09:13	1	43	5	40	8	1	1	2	1	2	2	2	6	6	6	0	0	1
fRK%2F%2Fg9kDKoZGqxQp%2FG56gg	2020/01/07 13:55	1	17	2	27	5	10	1	2	2	3	2	2	5	6	6	1	0	1
f04TUU%2BWya9K0ZrAqqs023A	2020/01/07 13:52	1	18	2	11	3	10	1	2	2	3	3	3	5	5	5	0	0	1
fbug%2FWEQYgOmxOEZSa2svXw	2020/01/07 12:41	1	18	2	26	5	10	1	2	1	3	5	5	5	3	3	-2	0	1
fr%2BnycvKQOveAnStROpB3%2BA	2020/01/07 13:43	1	19	2	14	3	10	1	2	1	3	3	2	5	5	6	0	0	1
f5dP8TbF84dpHY6mAJhjO%2FQ	2020/01/07 13:11	1	18	2	13	3	10	1	2	1	5	4	4	3	4	4	1	0	1
fbEGBGk%2BBpIsHhx7fAhExOg	2020/01/07 11:51	1	19	2	13	3	10	1	2	1	3	3	3	5	5	5	0	0	1
fnug5726Hd2OjJ4OE%2BDDKrA	2020/01/07 12:58	1	19	2	12	3	10	1	2	2	5	5	6	3	3	2	0	0	1
fqxbsJgKilRH8N8uKK%2BdE4A	2020/01/07 09:14	1	16	2	33	6	10	1	2	3	6	6	4	2	2	4	0	0	1
f8DQKhqsjLpv8QrIoyt1GTg	2020/01/07 11:02	1	19	2	23	4	5	1	2	1	4	4	3	4	4	5	0	0	1
fpf1QpVvl4MAcVtmNIrrj7A	2020/01/07 13:06	1	19	2	15	4	10	1	2	1	5	5	4	3	3	4	0	0	1
fYhuOCWgRWWTZICGO7Z5auQ	2020/01/07 12:20	1	16	2	22	4	10	1	2	1	2	2	3	6	6	5	0	0	1
ftmhlL3KiilP5hFljOV3uiA	2020/01/07 10:40	1	19	2	28	5	10	1	2	8	6	6	4	2	2	4	0	0	1
fp6oRbjzm2o7xe2mlkt66wg	2020/01/07 13:25	1	17	2	25	5	10	1	2	1	5	5	4	3	3	4	0	0	1
fgNNAPf%2F0zAZPdXo8ndPyQg	2020/01/07 13:28	1	16	2	14	3	10	1	2	1	3	3	4	5	5	4	0	0	1
fNNxBoIID9QMEAqXgxs275w	2020/01/07 10:42	1	15	2	11	3	10	1	2	2	3	3	3	5	5	5	0	0	1
ffTzYxe55g9r6gs0BNfxNJA	2020/01/07 09:53	1	19	2	11	3	10	1	2	3	5	5	4	3	3	4	0	0	1
fV65e2UPhbJMjw0jMxsFcZA	2020/01/07 13:52	1	15	2	40	8	10	1	2	2	3	3	4	5	5	4	0	0	1
fnMbue3bLxo2wTApgk%2B9nBA	2020/01/07 13:05	1	18	2	14	3	10	1	2	1	7	7	7	1	1	1	0	0	1
fmueY7TE%2BO1MXXUDXTzDMEg	2020/01/07 12:53	1	19	2	12	3	10	1	2	1	3	3	4	5	5	4	0	0	1
fR4H2N3FX1TWznlV2PiN71g	2020/01/07 11:16	1	19	2	40	8	10	1	2	3	2	2	3	6	6	5	0	0	1
fauboazTMlGwR5dQRiP8Q5g	2020/01/07 10:36	1	15	2	1	1	10	1	2	2	6	5	6	2	3	2	1	0	1
fGZE05nRY7yvXm9Hb%2Bd9IDA	2020/01/07 12:27	1	17	2	1	1	10	1	2	1	6	6	4	2	2	4	0	0	1
fZc5IBOWBz4qkg3kyjbLZGw	2020/01/07 12:30	1	16	2	27	5	10	1	2	2	5	3	6	3	5	2	2	0	1
fxG6rgWJvK8g1L4ZY0Z4d0Q	2020/01/07 13:49	2	80	7	26	5	8	2	2	2	3	4	4	5	4	4	-1	0	1
fDyMVG%2FwwIc2ikX%2BWKJpwuQ	2020/01/07 10:48	2	61	7	4	2	8	2	1	3	3	3	3	5	5	5	0	0	1
fupdqs%2F7go0U8tPUImjaMPg	2020/01/07 09:56	2	78	7	8	3	11	2	1	9	4	4	4	4	4	4	0	0	1
f6a1zJItmE8cNSiesChPDuw	2020/01/08 07:08	1	65	7	22	4	3	2	1	2	6	6	6	2	2	2	0	0	1
f7qkcaA8xhGz3XVlQI4oQtw	2020/01/07 20:25	1	54	6	12	3	1	2	1	3	4	4	4	4	4	4	0	0	1
f9QJMp%2FA6F1s1isy%2Fx7Tb0Q	2020/01/07 13:01	2	60	7	20	4	9	2	1	9	4	4	4	4	4	4	0	0	1
fnYcgEpqpHPUp7HmBu2RRgg	2020/01/07 21:25	2	69	7	14	3	8	2	1	1	6	6	6	2	2	2	0	0	1
fQ79uMPA%2BnJDydde2iV0PfQ	2020/01/07 14:45	1	38	4	38	7	6	1	2	2	6	6	4	2	2	4	0	0	1
fGZIqqe3vUFpNcbJPK400%2Fw	2020/01/07 16:43	2	68	7	17	4	8	2	2	3	7	5	4	1	3	4	2	0	1
fXGBabChJ6Shch4Y52sP4Ew	2020/01/09 16:26	2	50	6	28	5	9	2	1	3	5	5	4	3	3	4	0	0	1
feUdvWB7ycV%2BD8GmKDNiOSg	2020/01/07 09:26	1	61	7	27	5	4	2	1	2	3	2	3	5	6	5	1	0	1
fRx%2FdrNhyATkvEgWoY4yOzg	2020/01/07 09:36	1	29	3	23	4	11	1	2	2	3	3	4	5	5	4	0	0	1
fs%2Fo0l%2BHtBjuVAZS18GOEDg	2020/01/07 09:23	2	69	7	11	3	8	2	1	2	6	6	6	2	2	2	0	0	1
f6FURLIp33Db%2F6VafDWVA%2Bw	2020/01/07 18:59	1	45	5	11	3	4	2	1	3	7	7	7	1	1	1	0	0	1
f4Ylmjx8%2BOaqfGAOvntAFpg	2020/01/07 23:39	1	49	5	29	5	5	1	2	1	4	3	7	4	5	1	1	0	1
fzKehCswEEwHFzNKeqNyHEw	2020/01/07 13:34	1	13	1	23	4	10	1	2	3	4	4	4	4	4	4	0	0	2
fprz5P9xTHBWt6ANJPPtudg	2020/01/13 02:13	2	18	2	21	4	10	1	2	7	4	4	4	4	4	4	0	0	2
fn9bNiqrYXgGQrRpIbysw0w	2020/01/07 19:23	1	18	2	13	3	10	1	2	2	6	5	6	2	3	2	1	0	2
fbeXgoAvdAV74b%2FjoJdqxww	2020/01/08 08:23	2	13	1	14	3	10	1	2	3	5	5	5	3	3	3	0	0	2
f9oTyD5j2kVU%2FD1UAnWngAA	2020/01/08 09:38	1	19	2	27	5	10	1	2	2	3	2	3	5	6	5	1	0	2
fWwg88b4E4ZywUY7rboa%2Bgw	2020/01/12 00:23	2	18	2	23	4	10	1	2	3	5	5	5	3	3	3	0	0	2
fiLHMpSyqDu0TCHQwi1CNtg	2020/01/07 18:03	2	14	1	47	8	10	1	2	1	4	4	3	4	4	5	0	0	2
ffsyTn8jXYwO6bm01wp1tjw	2020/01/07 20:45	1	14	1	11	3	10	1	2	9	2	1	1	6	7	7	1	0	2
frPzg1owLP%2FOlL1lPKXxJ2Q	2020/01/07 19:11	1	12	1	1	1	10	1	2	9	5	5	4	3	3	4	0	0	2
fPgUmh0rJMc%2BkLgHGVhIIwA	2020/01/08 23:31	2	13	1	1	1	10	1	2	2	3	3	3	5	5	5	0	0	2
fkmTmuNphr1H4oTJctvJZVg	2020/01/07 16:29	1	56	6	23	4	2	2	1	2	3	3	4	5	5	4	0	0	2
fW3JAEDe%2FyT8tspYDIvC6pQ	2020/01/07 09:38	1	63	7	13	3	5	1	2	2	6	6	6	2	2	2	0	0	2
fMTNbIInFWZVfEId%2B6nyMwQ	2020/01/07 11:38	2	36	4	14	3	8	2	2	2	5	6	7	3	2	1	-1	0	2
fC7JPe0xmYjxV7MRDNbolNA	2020/01/07 17:25	1	57	6	13	3	5	2	1	1	5	5	5	3	3	3	0	0	2
f0%2Bko4AzHLZqgNyojh9%2BUJA	2020/01/07 18:10	1	48	5	29	5	5	2	2	3	6	5	4	2	3	4	1	0	2
feWgXLpj2e1HyB3dQQXA3iQ	2020/01/07 12:45	2	15	2	33	6	10	1	2	2	5	5	3	3	3	5	0	0	2
fFvi%2FQhMfAyDt6thinjzUPQ	2020/01/07 21:44	2	17	2	22	4	10	1	2	3	5	3	3	3	5	5	2	0	2
fvMBn6ceZm8uEK%2FcRU10bvA	2020/01/07 22:36	2	17	2	6	2	10	1	2	1	3	2	2	5	6	6	1	0	2
fFvi%2FQhMfAyDvl%2BCMpb09EQ	2020/01/07 19:27	2	18	2	13	3	10	1	2	2	5	6	6	3	2	2	-1	0	2
f2dEVihrHMRdSz9zIzIpAZQ	2020/01/07 19:35	2	19	2	3	2	10	1	2	1	3	3	4	5	5	4	0	0	2
fO%2BbGuNKc58y3%2F6md%2FqDQOg	2020/01/07 13:16	2	16	2	27	5	10	1	2	7	3	3	3	5	5	5	0	0	2
f6R2v5A8yqJYCMcFilLCicA	2020/01/07 12:15	2	18	2	13	3	10	1	2	2	4	4	4	4	4	4	0	0	2
frZsZyOapnuZCnIwPubzhrQ	2020/01/07 09:36	2	17	2	28	5	10	1	2	2	6	6	4	2	2	4	0	0	2
fR6xvb0iRaPmu%2FSx%2FNEsigQ	2020/01/07 14:18	2	19	2	13	3	10	1	2	3	5	6	6	3	2	2	-1	0	2
fBuEsZ7ckx3afL%2FXqlxVC%2FQ	2020/01/09 13:44	2	49	5	1	1	6	1	2	1	5	5	5	3	3	3	0	0	2
ffediCBjjm18uGk64vjh%2B1A	2020/01/07 10:00	2	66	7	1	1	8	2	1	2	5	5	5	3	3	3	0	0	2
fkbjB4Ar951irUE65ls0Uuw	2020/01/11 09:20	1	67	7	5	2	2	2	1	2	5	5	6	3	3	2	0	0	2
fKVuL7%2FwKqJIcsX2N6tF%2BrQ	2020/01/07 10:09	2	68	7	14	3	8	2	1	1	6	6	6	2	2	2	0	0	2
fgQVZ0xMVg8N%2F0XJijYa3rA	2020/01/07 20:16	2	60	7	1	1	8	2	2	3	6	6	7	2	2	1	0	0	2
fa1AOKJWcIIMztjq%2FBZwg3A	2020/01/14 07:51	1	60	7	14	3	5	1	2	9	4	4	4	4	4	4	0	0	2
f56cwxzpMKJdo%2BCui6wTuMQ	2020/01/07 19:58	1	45	5	17	4	1	2	1	3	5	5	6	3	3	2	0	0	2
fCp%2FeXf4gUxwuVvK28XhKAg	2020/01/07 13:11	2	36	4	14	3	8	2	1	2	7	7	7	1	1	1	0	0	2
fMiZA5wHEG2cRKVoutFLEmg	2020/01/07 12:01	1	69	7	14	3	11	2	1	2	6	6	6	2	2	2	0	0	2
fQiPPItp5qFA4CvDav10j6w	2020/01/07 10:40	2	45	5	23	4	3	2	2	1	4	4	4	4	4	4	0	0	2
fxKXDpgHxkFVU0dwz1rO0EA	2020/01/07 09:49	1	67	7	15	4	11	2	1	2	3	3	3	5	5	5	0	0	2
f3RIZcK1XWg1vizfG09HYAg	2020/01/09 00:21	2	51	6	27	5	8	2	2	3	2	1	1	6	7	7	1	0	2
fABXK%2BnOwa3h9rXqfsEcsxA	2020/01/07 16:46	1	33	4	40	8	4	1	2	1	6	6	6	2	2	2	0	0	2
f9UF8Cwq4axJVVr4UTTjylw	2020/01/07 18:19	1	63	7	27	5	11	2	1	1	5	5	4	3	3	4	0	0	2
fYO6%2FgYa0OZMvQOlfbN6vkA	2020/01/07 22:45	2	52	6	34	6	9	2	1	2	5	5	5	3	3	3	0	0	2
fKfsVzLkVGsjC%2FP6DTMJ88g	2020/01/08 12:04	2	56	6	40	8	5	1	1	3	5	3	3	3	5	5	2	0	2
fsitF8mtjL4Ebrs2lFamgeA	2020/01/07 17:17	2	15	2	40	8	10	1	2	1	5	5	5	3	3	3	0	0	2
fkbjB4Ar951jmyQUt66T0Sw	2020/01/07 18:34	1	36	4	28	5	10	1	2	2	5	5	4	3	3	4	0	0	2
f0fR5zIeDfIyd1uDY5Dm10A	2020/01/07 12:49	1	44	5	22	4	3	2	1	2	5	3	3	3	5	5	2	0	2
f1WrfK8O2pjSxdm5VBTqxuA	2020/01/07 19:08	1	51	6	25	5	4	2	1	3	3	2	2	5	6	6	1	0	2
f6607HCKNsv23DwcupBy82w	2020/01/07 23:03	1	52	6	11	3	11	1	2	2	5	5	4	3	3	4	0	0	2
faT2Bp6X9Cy8Mmp42Ks9kgg	2020/01/07 11:56	2	66	7	27	5	8	2	2	2	5	6	4	3	2	4	-1	0	2
fa1AOKJWcIINu%2BgTWfJ1G0w	2020/01/07 23:09	2	66	7	27	5	3	2	1	3	5	5	6	3	3	2	0	0	2
fN8EFajVe4PglUnO3uxrc%2BA	2020/01/07 18:26	1	45	5	13	3	5	1	2	2	5	5	4	3	3	4	0	0	2
f3fL9e2nlOpggCVAmIJWiNA	2020/01/09 12:25	2	51	6	13	3	6	1	2	4	6	5	6	2	3	2	1	0	2
fSTEYQ9lBuQjSgMquR52LQw	2020/01/07 17:49	2	70	7	14	3	11	1	2	2	2	2	2	6	6	6	0	0	2
fpJUuy9Ti%2FOIJOqKjTQPv3Q	2020/01/07 21:40	1	62	7	10	3	1	2	1	9	1	1	1	7	7	7	0	0	2
fAvsZ%2FM%2F8pkhlAu8e8faMuQ	2020/01/07 10:16	1	56	6	13	3	4	2	1	1	2	3	4	6	5	4	-1	0	2
fEG1h4QF9sGlAqTJqyINz8w	2020/01/07 09:33	1	49	5	23	4	4	2	1	2	4	4	4	4	4	4	0	0	2
ftR%2Fh9hzs6ICOOWISUAEtng	2020/01/07 21:04	1	37	4	1	1	5	1	2	9	4	3	4	4	5	4	1	0	2
f%2BSUOKk0y2vYaIc9lIY6gjA	2020/01/07 18:24	1	46	5	23	4	5	2	1	9	5	4	5	3	4	3	1	0	2
fS5fydITgF%2Bynqn2WxJgx6A	2020/01/07 18:32	1	38	4	12	3	4	1	2	2	2	2	3	6	6	5	0	0	2
f9fa2cO92yQBdx3PMyoAl2w	2020/01/07 18:20	2	46	5	45	8	5	2	1	2	3	2	2	5	6	6	1	0	2
fMIqs%2B6uTExz%2B45AsJYIPjA	2020/01/07 14:38	2	25	3	15	4	4	1	2	1	7	7	7	1	1	1	0	0	2
fOTrHicmF3yXupu5jAjEMLw	2020/01/10 17:04	2	39	4	14	3	9	1	1	2	3	3	3	5	5	5	0	0	2
fX6s9LkWYTx5w1isN5%2FzT5Q	2020/01/07 16:52	2	32	4	29	5	9	1	2	3	5	5	4	3	3	4	0	0	2
fuIrAjiy%2FQyfTfEMTTRvztg	2020/01/07 19:44	2	34	4	23	4	8	2	1	2	3	3	4	5	5	4	0	0	2
fcziAHoDo8ApsDDzmNSqoPw	2020/01/13 20:57	2	54	6	14	3	9	1	1	2	4	4	4	4	4	4	0	0	2
frJP7U1Y8rkN9e16AHGcFtA	2020/01/07 22:36	1	49	5	13	3	5	2	1	2	3	3	4	5	5	4	0	0	2
f6qYNC73Q74AgRMX7%2FaihAA	2020/01/07 09:44	2	64	7	12	3	9	2	1	2	6	6	6	2	2	2	0	0	2
fctqBgqlNQ0sONxvPPsofdg	2020/01/07 09:42	1	29	3	11	3	3	2	1	4	5	5	6	3	3	2	0	0	2
frxqJ4Uyxu7LFAscKbJF45Q	2020/01/08 00:23	1	35	4	17	4	4	1	2	1	4	5	4	4	3	4	-1	0	2
fHc%2BpHsgCv5D4nnuUPgMCuQ	2020/01/09 23:18	2	47	5	13	3	8	2	1	2	6	6	4	2	2	4	0	0	2
fMAixFPSizKCj%2FpFbIoxCxQ	2020/01/07 11:27	2	37	4	40	8	9	1	1	2	7	7	6	1	1	2	0	0	2
fLAzENCOqjQi4d1kMRx2uJA	2020/01/07 17:39	2	40	5	24	5	9	1	1	3	2	2	2	6	6	6	0	0	2
f5oK2spev4NAk5RFEyQRe5A	2020/01/07 19:54	1	50	6	13	3	3	2	1	3	5	5	6	3	3	2	0	0	2
fhTHE9fXbGPf5pgWbF4QvdA	2020/01/07 23:53	1	46	5	11	3	3	2	1	1	7	7	7	1	1	1	0	0	2
fV3Ta5F7psak9bmRMYfIYaQ	2020/01/07 19:47	2	22	3	25	5	4	1	2	3	1	2	2	7	6	6	-1	0	2
fdPguNU0FuC%2FIFLEWKwnnvQ	2020/01/07 21:05	2	50	6	8	3	5	2	1	1	4	4	4	4	4	4	0	0	2
fbBWndpS24B36p5aCBDWQlQ	2020/01/07 13:02	2	22	3	23	4	11	1	2	3	2	3	4	6	5	4	-1	0	2
fHc%2BpHsgCv5BdZslgZ0c3oA	2020/01/08 17:48	2	46	5	13	3	11	1	2	2	5	5	4	3	3	4	0	0	2
f2HCBXu1CSxJ3US7YcaEojw	2020/01/08 21:49	2	38	4	13	3	8	2	1	2	2	3	2	6	5	6	-1	0	2
fvreWaCyRQxWSjOAfqR3pcA	2020/01/08 00:13	1	30	4	16	4	5	1	2	3	6	7	6	2	1	2	-1	0	2
fw39vxVLEd22HWOLa8%2BS2UQ	2020/01/07 16:43	1	39	4	7	2	3	1	2	3	3	4	5	5	4	3	-1	0	2
fwHGpyr2mCdROoeErYsDiiQ	2020/01/07 13:34	1	32	4	11	3	5	1	2	2	6	6	4	2	2	4	0	0	2
fqsyDHSjH6rnlzuo5G2kWfQ	2020/01/07 20:01	2	21	3	28	5	10	2	2	3	7	7	7	1	1	1	0	0	2
fNAeCDR6UCL%2BvkVxWPxs9Dg	2020/01/07 10:03	1	52	6	11	3	3	2	1	2	4	4	4	4	4	4	0	0	2
fQIjeDgfqDQo76arfafOmNA	2020/01/07 19:00	2	50	6	47	8	9	2	1	3	3	4	4	5	4	4	-1	0	2
fZ2T5%2BVbFgMA%2BCiFCZnAkfA	2020/01/07 15:12	1	45	5	23	4	5	1	2	2	6	7	6	2	1	2	-1	0	2
fFkGf9W%2BnsHLMk9iRpYWEsQ	2020/01/07 18:07	1	26	3	11	3	10	1	2	2	5	5	4	3	3	4	0	0	2
f3WLP9UJjUh1M0Kurk3%2F0cQ	2020/01/09 08:02	1	55	6	13	3	3	2	1	2	5	5	4	3	3	4	0	0	2
fx5tNOpzFm1aTDuG0UUVEbQ	2020/01/07 16:21	1	47	5	13	3	5	2	1	9	3	2	2	5	6	6	1	0	2
fz3hClZ2K7GkO5hpwhdixPA	2020/01/09 13:42	2	39	4	16	4	8	2	1	2	3	3	4	5	5	4	0	0	2
fGx9f1Wnc0XSK1ETcOKUl%2Fg	2020/01/09 00:00	2	37	4	14	3	5	1	2	9	2	5	5	6	3	3	-3	0	2
f1a2kwB8c6QP6n2Ab35b1aA	2020/01/09 12:55	2	40	5	27	5	3	2	2	9	6	6	6	2	2	2	0	0	2
fdJ5mRMPnhnx%2F%2F67o2dT5xw	2020/01/09 12:39	2	33	4	13	3	5	2	2	4	3	5	3	5	3	5	-2	0	2
f7GE27JH6X00GlXzXe5zSuQ	2020/01/07 11:03	2	63	7	13	3	8	1	1	2	3	3	3	5	5	5	0	0	2
fKFj%2F%2F4GPdulGMG9vHsDzbg	2020/01/07 18:32	1	34	4	44	8	4	2	1	1	4	4	4	4	4	4	0	0	2
fFgcl0td5kJTM4GzDnkW1hA	2020/01/07 13:54	2	38	4	23	4	8	2	2	2	6	6	4	2	2	4	0	0	2
fCf9NNA59jw7FjjEGPtuBRw	2020/01/07 11:09	2	21	3	27	5	8	1	2	3	5	5	7	3	3	1	0	0	2
f9fa2cO92yQBzinHiDEyWSg	2020/01/08 06:08	1	51	6	28	5	2	1	2	1	4	4	5	4	4	3	0	0	2
fmY3BEPuWKpfCbC0zkdeK2g	2020/01/07 11:03	1	36	4	13	3	5	2	1	2	5	5	4	3	3	4	0	0	2
fmGivyW%2FuNGJzI%2Fy5z05EiA	2020/01/07 21:17	1	27	3	4	2	10	1	2	1	1	1	1	7	7	7	0	0	2
f6fqSv1%2FtyCsEOnEG6PsivQ	2020/01/07 09:54	2	50	6	24	5	9	1	1	3	4	4	5	4	4	3	0	0	2
fFdyVE%2B9sh6%2FwoZphjPJ4AA	2020/01/07 16:11	2	57	6	27	5	4	2	1	2	3	3	4	5	5	4	0	0	2
fvr7U%2BKldnBlMWUZn6AqbYg	2020/01/09 11:20	1	29	3	38	7	5	1	2	1	2	2	2	6	6	6	0	0	2
fqDgMFpdjyAk0AMnPDu8Vrg	2020/01/07 10:29	2	22	3	14	3	10	1	2	9	3	3	3	5	5	5	0	0	2
fb0a%2Bi9IQ7rhYTY5hGrOzmA	2020/01/07 17:18	2	43	5	23	4	5	1	1	3	3	3	3	5	5	5	0	0	2
f9d5cT7Rf08exiWNXIomptg	2020/01/07 19:02	1	23	3	1	1	5	1	2	2	2	2	2	6	6	6	0	0	2
fX75mKQv1RThsfUL6M7OpIQ	2020/01/08 14:09	2	46	5	27	5	9	2	1	9	2	3	3	6	5	5	-1	0	2
fpTD69YsNOMWkeYwhLjXjPQ	2020/01/13 12:41	2	35	4	28	5	8	2	1	3	7	7	7	1	1	1	0	0	2
fga9Be7isx4VrALygmXNeXA	2020/01/07 14:09	1	44	5	27	5	1	2	1	1	6	6	4	2	2	4	0	0	2
fvg%2F9O47C0p26CvvDye6GUw	2020/01/07 18:08	1	25	3	11	3	3	1	2	4	4	3	3	4	5	5	1	0	2
f%2Fx6dxUHEH6a93tK%2FLyi3NQ	2020/01/07 20:04	2	29	3	28	5	5	2	2	2	3	3	4	5	5	4	0	0	2
fh%2FzIoGC0mYektIaMB6TFrw	2020/01/07 20:20	2	49	5	1	1	3	1	1	3	5	6	6	3	2	2	-1	0	2
fbEwTtVC5agNr3dMe3gSwgw	2020/01/07 09:33	1	30	4	13	3	4	1	2	10	7	4	4	1	4	4	3	0	2
fbBWndpS24B1wWRhD1eMsdA	2020/01/07 11:45	1	23	3	36	7	3	1	2	2	2	2	2	6	6	6	0	0	2
fBhZi2sNQVQpFaM1zvEZ9Sw	2020/01/08 00:08	1	28	3	13	3	9	1	2	3	3	3	6	5	5	2	0	0	2
fHUNBCVA4eakaYZZcE28ULQ	2020/01/07 21:38	2	68	7	14	3	8	2	1	9	4	4	4	4	4	4	0	0	2
ftpmsw0WTv5FC5Hr01ACYaA	2020/01/07 19:42	2	24	3	11	3	4	1	2	6	3	3	3	5	5	5	0	0	2
fMIqs%2B6uTExyfPDNCqtwJcg	2020/01/07 19:17	1	33	4	33	6	3	2	2	1	1	2	3	7	6	5	-1	0	2
fbsQEa5m29be%2BQkGerqrVkw	2020/01/07 21:08	1	29	3	26	5	9	1	2	2	4	4	4	4	4	4	0	0	2
fVA7OSr15H%2BYWZ%2BkM0wrhBg	2020/01/08 14:55	1	23	3	23	4	10	1	2	1	5	5	4	3	3	4	0	0	2
fdzLcyKkhioQkwfV7PZwz6w	2020/01/07 23:09	1	27	3	23	4	5	1	2	2	2	2	3	6	6	5	0	0	2
fK%2F3gmToZBRzYCU6zRfaZnQ	2020/01/07 16:41	2	28	3	12	3	5	2	1	2	5	4	5	3	4	3	1	0	2
feztSiCqloIcsnH0GOHyFFA	2020/01/07 09:49	2	34	4	19	4	5	1	2	1	5	7	7	3	1	1	-2	0	2
fprPmC1%2FFsnJt0KzZM6f8Yg	2020/01/07 15:41	1	32	4	8	3	4	1	2	2	2	2	3	6	6	5	0	0	2
fN73erSXP8pq8GRe3UvTPpA	2020/01/07 19:30	1	22	3	23	4	5	1	2	3	3	3	3	5	5	5	0	0	2
fjkGXlVLb2Hh0bnFl9%2B23bA	2020/01/07 10:15	1	21	3	1	1	10	1	2	3	1	1	1	7	7	7	0	0	2
fIUXmJEzFJpWpoBpRGrnlNA	2020/01/07 13:40	1	37	4	11	3	7	1	2	1	4	4	3	4	4	5	0	0	2
f5p3fTgXRn6FsB67eB%2B%2BrYA	2020/01/07 20:19	1	20	3	28	5	4	1	2	2	5	5	4	3	3	4	0	0	2
f0BR1wOyln%2BVzhEwtldmmsw	2020/01/08 10:49	1	21	3	11	3	10	1	2	7	1	1	2	7	7	6	0	0	2
f2u7TKrR3xTVFMd8W7xqc5Q	2020/01/07 12:35	2	31	4	13	3	9	2	2	1	1	1	1	7	7	7	0	0	2
fk2%2BN9itWKJuC9%2BBqTVbVEg	2020/01/07 20:10	2	30	4	27	5	3	1	2	1	1	1	3	7	7	5	0	0	2
fIe%2BLj59FNFHHNX%2BWtXfQqA	2020/01/07 12:06	2	26	3	13	3	8	2	2	2	2	1	3	6	7	5	1	0	2
f32tKCGKex0cxu2wddV7WVg	2020/01/07 10:35	2	20	3	23	4	10	1	2	1	2	2	4	6	6	4	0	0	2
f4e7YsPunN%2FScMuPJHulxIw	2020/01/07 20:22	1	49	5	14	3	11	1	2	2	2	3	3	6	5	5	-1	0	2
fQxBQedPmg5fkXDVpSQ1hTw	2020/01/07 21:05	2	19	2	24	5	3	2	1	2	5	4	4	3	4	4	1	0	2
fqBMeJj2zGx18cWU7JhIptg	2020/01/07 10:16	2	19	2	15	4	10	1	2	9	4	4	4	4	4	4	0	0	2
fyBjhSUsTs8NLVn1apQDT2w	2020/01/07 18:49	1	61	7	14	3	4	1	2	3	5	5	5	3	3	3	0	0	2
fJYS%2BRs%2FiSYm9w5Hg1N7bwA	2020/01/07 16:38	2	19	2	43	8	10	1	2	2	3	3	4	5	5	4	0	0	2
fUWJpQ7uRkwav3D5q2CFchQ	2020/01/07 22:56	2	16	2	34	6	10	1	2	1	6	6	6	2	2	2	0	0	2
fd2VCO5FxkeXeQGLR2wytuw	2020/01/07 14:21	2	15	2	13	3	10	1	2	1	5	7	7	3	1	1	-2	0	2
frFfneIYBTFUyYX1AdDkMzA	2020/01/07 16:30	2	17	2	11	3	10	1	2	4	4	4	5	4	4	3	0	0	2
feE5Q7PyfTAG62MnpOAivhA	2020/01/07 22:49	2	18	2	1	1	3	2	2	1	5	5	4	3	3	4	0	0	2
ffL5%2FZULPJwcwQHreU63aOg	2020/01/07 11:33	2	19	2	26	5	10	1	2	2	5	6	6	3	2	2	-1	0	2
f%2FAz9SXrQ%2BV3SvRKGknfJXA	2020/01/07 10:25	2	17	2	14	3	10	1	2	3	3	3	3	5	5	5	0	0	2
ffNYjPIQq5oK0v6xDoSnUxw	2020/01/07 17:33	2	15	2	24	5	10	1	2	1	4	4	4	4	4	4	0	0	2
fvGNhiyMzczBkXL7xd650ig	2020/01/07 18:00	2	16	2	13	3	10	1	2	2	3	3	2	5	5	6	0	0	2
f46pVMvM9bCVYSRxIgX8cZA	2020/01/07 22:54	2	18	2	13	3	10	1	2	1	7	7	7	1	1	1	0	0	2
fj%2Bmofq3gXvGiXB42%2BYuIPw	2020/01/07 09:45	2	18	2	1	1	10	1	2	2	2	2	2	6	6	6	0	0	2
fFrS%2BhSRybu%2FPXiE9IuAJMQ	2020/01/07 13:36	1	71	7	28	5	11	2	1	3	6	6	6	2	2	2	0	0	2
f2GF5c6ujPmD2fj%2BvGV41kQ	2020/01/07 10:19	1	56	6	22	4	6	2	1	9	5	5	5	3	3	3	0	0	2
f1JDpoMd96ItqduJteY%2BTxQ	2020/01/07 14:36	1	45	5	13	3	6	2	2	3	7	7	7	1	1	1	0	0	2
frY8jpReizM%2FiJJYuLBVAsA	2020/01/09 21:50	1	60	7	12	3	11	1	2	1	2	2	4	6	6	4	0	0	2
fU5CO7UJwZiokY21aXnpieQ	2020/01/07 14:42	1	71	7	4	2	11	2	1	8	6	5	4	2	3	4	1	0	2
fbu6HgsdbyV8wKb5ZhEuyGQ	2020/01/08 00:35	1	58	6	40	8	3	1	1	4	3	3	3	5	5	5	0	0	2
fsarNXKAh3myCpgH02k7uZA	2020/01/07 14:45	2	74	7	28	5	7	1	2	2	4	4	4	4	4	4	0	0	2
f7D8fR37bDjBNZGwzxiiMIA	2020/01/11 07:31	1	59	6	21	4	1	2	1	3	5	5	4	3	3	4	0	0	2
fgS1qv4jjI7hd3ozNDiw19w	2020/01/07 16:06	1	36	4	11	3	3	2	1	1	3	2	2	5	6	6	1	0	2
fjs0ma2XXGuQWg5bjbXVBMg	2020/01/07 11:29	1	38	4	11	3	5	2	1	1	5	3	3	3	5	5	2	0	2
fd1%2FefNGBSgVjvqCAW3g3PQ	2020/01/09 04:40	1	35	4	14	3	9	1	2	9	4	4	4	4	4	4	0	0	2
fXjN6wx0d7TovdlBJI2wsrg	2020/01/07 12:15	2	35	4	40	8	3	1	2	3	6	5	4	2	3	4	1	0	2
fAAnKf0rqt88ivJEOSJ0lTQ	2020/01/07 11:59	1	46	5	1	1	5	2	2	4	6	5	6	2	3	2	1	0	2
fMPbzq%2FYaWHuRUxQXab%2FYuA	2020/01/07 17:46	2	28	3	22	4	4	1	2	2	3	3	2	5	5	6	0	0	2
fDob024zRj%2Bdlc6t0STQu4Q	2020/01/08 20:46	2	47	5	13	3	3	2	2	1	3	2	2	5	6	6	1	0	2
fraPWRF6wr5jxf04yOSrWUA	2020/01/07 15:04	2	48	5	21	4	9	2	1	2	5	5	5	3	3	3	0	0	2
fSTEYQ9lBuQjdsYlygW5%2F5w	2020/01/08 10:56	1	72	7	16	4	2	2	1	2	3	3	3	5	5	5	0	0	2
fwEHn%2FjA8RcmZ%2FL27c96zFg	2020/01/07 18:16	2	57	6	13	3	8	2	1	2	5	5	5	3	3	3	0	0	2
fm57KzuFLj5f5GIZAWkbEjw	2020/01/07 20:55	2	67	7	28	5	5	2	1	2	5	5	6	3	3	2	0	0	2
fQbGkQoKtJOwdOkRwT8k%2Bkg	2020/01/07 21:42	1	39	4	13	3	5	2	1	6	5	6	6	3	2	2	-1	0	2
f6SlQMX%2BU6kIwwp%2B0E%2FL2bQ	2020/01/07 19:05	2	45	5	13	3	9	2	1	3	3	3	4	5	5	4	0	0	2
fAz3qBpkZLLIMDH5nN1rN1w	2020/01/07 11:06	1	56	6	10	3	6	2	1	1	6	6	6	2	2	2	0	0	2
fXGBabChJ6SjLmW78SU7GfQ	2020/01/07 10:29	1	61	7	13	3	4	2	1	2	3	3	3	5	5	5	0	0	2
fX009sQFfkkjcVPik8uGcIw	2020/01/07 14:38	1	28	3	27	5	4	1	2	3	5	4	3	3	4	5	1	0	2
ff%2BBdzi6aVBTKWEUA3wG%2BHQ	2020/01/09 10:35	1	25	3	27	5	5	1	2	2	3	3	4	5	5	4	0	0	2
fyN%2FqKwUMKPsttfWs80yBLg	2020/01/08 09:25	2	46	5	22	4	8	2	1	2	5	5	4	3	3	4	0	0	2
fQxR9c8bO7XFKEEyRp5bv5A	2020/01/07 22:44	2	34	4	13	3	8	2	1	2	3	2	3	5	6	5	1	0	2
fyBjhSUsTs8PJ6rfyNxrqzw	2020/01/07 12:16	2	66	7	13	3	8	2	1	2	5	4	5	3	4	3	1	0	2
fiig%2FsdMi7tB7lvLI%2Bm0XFA	2020/01/07 11:11	1	70	7	37	7	11	2	1	1	7	7	6	1	1	2	0	0	2
fd6pi01ReITIZLnPH2n1VNw	2020/01/07 22:47	2	50	6	22	4	9	2	2	1	6	6	6	2	2	2	0	0	2
fUBzkE3dUzFj6KIGGEo1RNQ	2020/01/07 19:50	1	23	3	12	3	10	1	2	3	3	2	2	5	6	6	1	0	2
fsqH88hLFZkK%2BsY77TbQ%2F0g	2020/01/07 23:36	1	26	3	14	3	10	1	2	2	3	4	3	5	4	5	-1	0	2
fJVY5yvs5GgUAsfyz7YZVKA	2020/01/07 10:14	1	29	3	23	4	3	1	2	3	4	4	4	4	4	4	0	0	2
fG1b1qh%2B%2FAA7mmlCTzwWI1A	2020/01/07 09:35	1	36	4	12	3	4	2	2	2	5	5	5	3	3	3	0	0	2
fJ%2B5jjbNDWyiYgUVP6w%2Ftpg	2020/01/07 14:34	2	41	5	14	3	5	2	1	2	6	6	7	2	2	1	0	0	2
fRQCyXIReCTUslaVIAdy3Lg	2020/01/07 17:53	2	24	3	4	2	11	1	2	2	4	4	3	4	4	5	0	0	2
f5B98q8g%2BWQajZCBo4TerPA	2020/01/09 16:16	1	59	6	12	3	3	2	1	2	3	3	4	5	5	4	0	0	2
fZhs5eXDKryClmNT841n43Q	2020/01/07 09:31	2	43	5	13	3	9	1	2	3	5	5	4	3	3	4	0	0	2
fWmJ6OsGlSBlExhJmJ4TTPw	2020/01/07 17:39	1	29	3	37	7	11	1	2	1	6	7	7	2	1	1	-1	0	2
f43q6vTYQ8KPYgpPPJ2cxrw	2020/01/07 12:56	2	64	7	12	3	8	2	1	3	3	3	4	5	5	4	0	0	2
fZGQNKViMgeIjWT1aIR6hHw	2020/01/08 19:04	2	32	4	23	4	9	2	1	3	6	6	4	2	2	4	0	0	2
fyN%2FqKwUMKPt%2FkHzc2gOcEQ	2020/01/08 00:19	2	45	5	1	1	5	1	1	2	7	7	7	1	1	1	0	0	2
f4Ylmjx8%2BOapaHaeiY3jx0A	2020/01/07 10:12	1	49	5	17	4	6	1	2	2	6	4	3	2	4	5	2	0	2
f6fqCCt%2FyS%2B9dM5Ez7tzBrw	2020/01/07 13:47	2	29	3	6	2	11	1	2	3	5	4	4	3	4	4	1	0	2
fmE7st8CPaziv7OoXlnvWZg	2020/01/08 00:44	2	33	4	28	5	3	2	1	2	2	2	4	6	6	4	0	0	2
f9zGOdlWP%2FScRm0Ua9B7nng	2020/01/07 09:57	2	56	6	2	2	9	2	2	1	5	5	5	3	3	3	0	0	2
fU6U0Kz77a6Qq8GEbDkRvnw	2020/01/07 22:42	1	26	3	27	5	10	1	2	3	5	5	4	3	3	4	0	0	2
fKLw42Vcn7NJ7WdEvCchQ%2BA	2020/01/07 22:08	1	28	3	12	3	9	1	2	2	7	7	7	1	1	1	0	0	2
fr5IeEPI7nIRnx5PPpijmfg	2020/01/08 06:12	2	47	5	14	3	9	2	1	5	3	3	4	5	5	4	0	0	2
fsQrbJ%2FrJVYENKzkG8hsUhg	2020/01/07 09:34	1	31	4	26	5	9	1	2	8	5	5	3	3	3	5	0	0	2
fnOKhR2VaojmDbWPBvGG3ZA	2020/01/07 14:17	2	39	4	17	4	9	2	1	2	5	7	7	3	1	1	-2	0	2
ftDmpRl5SOzDqNE2xs%2BwInw	2020/01/07 13:57	2	28	3	10	3	8	2	1	10	3	3	6	5	5	2	0	0	2
fv%2ByvyryA4S5z3Uh0%2BFDwAg	2020/01/07 10:03	1	53	6	13	3	6	2	1	1	5	3	3	3	5	5	2	0	2
f%2BG9SS3nT8QOQAVjGWKXIKQ	2020/01/07 20:17	1	31	4	22	4	4	2	1	2	3	3	4	5	5	4	0	0	2
fowPsSHMQVmGTXeer%2F2nNWg	2020/01/07 12:30	2	26	3	28	5	11	1	2	2	5	5	5	3	3	3	0	0	2
fA3fYVWw%2F0hXNwYi%2F%2BDpHlw	2020/01/07 20:51	2	27	3	28	5	3	1	2	1	3	3	6	5	5	2	0	0	2
fliGzS7maOADuQKhqg8%2BSwA	2020/01/07 15:10	1	29	3	7	2	9	1	2	1	5	5	5	3	3	3	0	0	2
f11btxNfxbUvoLlP4li7a4g	2020/01/08 20:15	2	56	6	13	3	9	2	1	2	5	5	4	3	3	4	0	0	2
fY3NHQgo8AnT9d9PJshDnvQ	2020/01/07 13:54	2	24	3	13	3	10	1	2	1	3	3	3	5	5	5	0	0	2
fgCpWBWrCBILCPJWv4roa9w	2020/01/07 19:08	2	28	3	44	8	4	1	2	2	3	3	5	5	5	3	0	0	2
fFKdmQs7OhOOigmwucXgNsw	2020/01/07 13:10	2	21	3	13	3	3	2	1	2	2	2	2	6	6	6	0	0	2
f6beT1SSpkw%2BX33WxDJaJmg	2020/01/07 13:57	2	55	6	7	2	8	2	1	1	5	5	4	3	3	4	0	0	2
fPSGTFqOQF9xIVP7HFA8QtA	2020/01/07 09:48	2	22	3	27	5	3	1	2	2	4	4	6	4	4	2	0	0	2
frJ9JEjQtKXzeAJES5XWIdw	2020/01/07 16:42	2	28	3	27	5	4	2	2	3	1	1	1	7	7	7	0	0	2
fKLICELR0JDHL7aTYIVXNWA	2020/01/07 14:34	2	28	3	13	3	11	1	2	1	3	3	4	5	5	4	0	0	2
f4Fo6zqwhMGDwUVzVukbTvA	2020/01/07 19:30	2	25	3	11	3	11	1	2	3	3	4	4	5	4	4	-1	0	2
fQVJPVNXV3hTg6KxJwJ0EZw	2020/01/07 11:29	2	22	3	41	8	11	1	2	10	7	7	7	1	1	1	0	0	2
f9SnxhC9bOtTtCrHnrDQQQA	2020/01/07 15:21	1	49	5	13	3	9	1	2	2	3	5	5	5	3	3	-2	0	2
fv8W4DrDDQpEEPJxZBS4cGw	2020/01/07 21:39	1	41	5	27	5	3	2	1	8	6	5	6	2	3	2	1	0	2
fSk0v%2BGKyjPEeq7eSDd4ToQ	2020/01/10 01:54	1	55	6	13	3	4	1	2	3	3	3	4	5	5	4	0	0	2
fWlshHaUitR06K0TS3u2qXQ	2020/01/07 10:23	1	66	7	12	3	9	2	1	1	6	6	6	2	2	2	0	0	2
fMx1PLTiJOci7bI3hwOVFyQ	2020/01/07 09:44	1	48	5	14	3	11	1	2	9	6	6	6	2	2	2	0	0	2
fXdCHRSctic%2Fw68MWutSU0w	2020/01/07 09:37	1	59	6	3	2	11	2	1	2	5	5	5	3	3	3	0	0	2
fR0Al6BS%2Fp94YJS%2B9EiWviQ	2020/01/07 15:53	2	66	7	14	3	8	2	2	2	6	6	6	2	2	2	0	0	2
ft5u7ChauyuOAkU1p1EfgjA	2020/01/07 10:10	1	47	5	27	5	3	2	1	1	7	6	6	1	2	2	1	0	2
fxhAeUfFvmgDtJwelRMRAkg	2020/01/07 22:56	1	36	4	14	3	4	1	2	5	2	3	4	6	5	4	-1	0	2
fDsd3D6J3I0JVUWEIZ9Trtg	2020/01/07 09:38	2	65	7	1	1	8	2	1	2	4	5	4	4	3	4	-1	0	2
fMTNbIInFWZXBW3WeTSQwpQ	2020/01/07 09:33	1	44	5	11	3	4	2	1	1	1	1	1	7	7	7	0	0	2
fLxkW5QepwCoIRN60I8TTXA	2020/01/07 09:37	2	70	7	40	8	6	2	2	1	2	3	4	6	5	4	-1	0	2
fjGIB7N3pP0XccmPq35Eu8Q	2020/01/07 13:26	2	48	5	27	5	8	2	1	3	5	5	6	3	3	2	0	0	2
f7D8fR37bDjDTyrgwgTmZKA	2020/01/08 01:53	2	55	6	11	3	8	2	1	2	3	3	3	5	5	5	0	0	2
fsT7K%2BH0kC%2F6zIPDnyZPmlQ	2020/01/07 21:34	2	41	5	23	4	3	2	2	9	5	4	4	3	4	4	1	0	2
fSTvKH7k5Tuf%2Fmhvdi6hc1w	2020/01/07 19:42	2	60	7	13	3	8	2	1	2	5	6	6	3	2	2	-1	0	2
fp5Yszi2pu0m684D8dBB1FQ	2020/01/07 11:19	2	29	3	40	8	9	1	2	1	5	5	4	3	3	4	0	0	2
fDniaG1aBccrwZ1qP6wnXAg	2020/01/07 14:17	1	47	5	13	3	9	1	2	3	3	3	3	5	5	5	0	0	2
fxO%2BWekc7dVqBP3SvZBRxDQ	2020/01/07 10:03	1	40	5	2	2	3	1	1	2	5	5	5	3	3	3	0	0	2
f1fzLlv%2BmOEiWh%2FTarBpg4w	2020/01/07 18:47	1	33	4	15	4	6	1	2	9	5	4	4	3	4	4	1	0	2
fXDuaP%2FiXwfVI0FrkBj0GmQ	2020/01/07 09:41	2	52	6	11	3	9	1	2	3	4	4	4	4	4	4	0	0	2
fxYrF0Bk6CdiH9RgUoME3vA	2020/01/07 10:58	1	49	5	11	3	5	2	1	1	4	2	3	4	6	5	2	0	2
fKXSpwleXWVHF7RS7faYOYg	2020/01/07 09:32	2	71	7	1	1	3	2	1	1	4	3	3	4	5	5	1	0	2
fsMtkd2VN17NX6CB9qllC2w	2020/01/07 09:31	2	65	7	40	8	8	2	1	2	5	5	4	3	3	4	0	0	2
fLl4JmxV6Q3DuwTooa%2B4rRA	2020/01/07 18:59	2	61	7	23	4	8	2	1	2	4	4	4	4	4	4	0	0	2
fCrzus9j7gqNwRYkmGUIm%2Bg	2020/01/08 14:01	2	45	5	18	4	3	2	1	2	5	5	6	3	3	2	0	0	2
fOBc1yMKUQPZCao%2BwmsuRuw	2020/01/07 10:23	1	29	3	23	4	6	1	2	2	6	6	6	2	2	2	0	0	2
fAqKzgA3G9EKiz1Njhef6qg	2020/01/08 00:03	1	45	5	14	3	4	2	1	1	5	5	5	3	3	3	0	0	2
fsQrbJ%2FrJVYHtsdwNfT6NPA	2020/01/07 21:37	1	56	6	27	5	4	2	1	2	5	5	6	3	3	2	0	0	2
fLnz7RFmGjIrGX1JvZVG1UQ	2020/01/07 17:50	1	62	7	22	4	6	2	1	9	4	4	4	4	4	4	0	0	2
fdMFqsiPpCLAcFID0sMeTSg	2020/01/07 12:48	1	42	5	3	2	6	1	2	2	5	5	7	3	3	1	0	0	2
ffj69vc5cCf8uKFm2X4tyNA	2020/01/07 10:57	1	58	6	20	4	2	1	1	2	4	4	4	4	4	4	0	0	2
fHGko%2BqfZHxx6vznUKMRf0w	2020/01/07 11:06	2	57	6	13	3	8	2	2	1	6	6	4	2	2	4	0	0	2
f9DFlBtE1zjuLjuHQrQyfpQ	2020/01/07 10:39	1	54	6	40	8	5	2	1	3	3	3	4	5	5	4	0	0	2
fWImqL1Zda3fj2tUlgEIZAQ	2020/01/08 09:25	1	82	7	12	3	11	2	1	10	7	3	3	1	5	5	4	0	2
fq6LjlO%2BVZe%2BhtbNB0C3qJg	2020/01/07 09:44	2	44	5	13	3	9	1	2	3	7	7	7	1	1	1	0	0	2
fJ%2B5jjbNDWyjWryNL6tSvBg	2020/01/08 17:40	2	38	4	8	3	8	2	1	2	4	4	4	4	4	4	0	0	2
fKN%2FqW6peLE4j51EB8TFNqA	2020/01/07 16:59	1	30	4	16	4	5	1	2	3	3	3	6	5	5	2	0	0	2
f7Y%2BhKkmE%2Bs4%2Bca2X28V74A	2020/01/11 07:57	1	59	6	12	3	3	2	1	1	2	2	3	6	6	5	0	0	2
fKNbW9htR6g31OfnMWxILVQ	2020/01/07 15:19	1	23	3	27	5	11	1	2	10	6	6	7	2	2	1	0	0	2
fS7AHxoCATyYRBrgSeZ79dw	2020/01/11 13:40	2	37	4	13	3	3	2	2	2	5	4	4	3	4	4	1	0	2
f2CVJgyq8I1o2rANoQ%2FdceA	2020/01/07 13:10	1	39	4	27	5	4	2	2	9	6	6	6	2	2	2	0	0	2
fsAAgh86fcqmbhp8cTQHoZg	2020/01/07 10:13	2	43	5	11	3	8	2	1	2	3	4	5	5	4	3	-1	0	2
fQFv0xA%2F2iVHA3NpmOdV%2B4w	2020/01/07 09:40	1	42	5	14	3	3	2	2	2	6	6	6	2	2	2	0	0	2
f7TmgxgeWFC5fgmOc8B%2FO7A	2020/01/08 06:11	1	53	6	37	7	6	1	2	6	1	3	2	7	5	6	-2	0	2
fRQCyXIReCTXBq7eci8vhGg	2020/01/07 20:53	2	72	7	12	3	8	2	1	1	3	3	3	5	5	5	0	0	2
fbiZ%2B1Ib8iq3on4pAnMmajQ	2020/01/07 13:02	2	46	5	13	3	4	2	1	3	3	3	3	5	5	5	0	0	2
fVO9rTluxLU148XeV5KUsqw	2020/01/07 12:52	1	18	2	12	3	10	1	2	2	3	3	4	5	5	4	0	0	2
fAueX7DB%2FxJFlkuwot3IE1Q	2020/01/07 13:42	1	17	2	13	3	11	1	2	1	5	5	6	3	3	2	0	0	2
fUGHGIzCU%2BstPrZf%2BElcCHA	2020/01/07 10:44	1	16	2	46	8	10	1	2	6	3	5	5	5	3	3	-2	0	2
fsx5zbMtxIFmREads7a1Ycg	2020/01/07 10:54	1	19	2	33	6	10	1	2	1	2	2	3	6	6	5	0	0	2
fJhh95YxVtBSoOXlmLJ6ZSQ	2020/01/07 10:10	1	18	2	13	3	10	1	2	1	6	6	6	2	2	2	0	0	2
fjOjY%2B7R1SCCxrET2IA8Jpw	2020/01/07 09:46	1	16	2	14	3	10	1	2	1	2	1	1	6	7	7	1	0	2
fJVVXhcHBDjPoQ0u7zd6eAA	2020/01/07 10:20	1	19	2	13	3	10	1	2	1	3	2	2	5	6	6	1	0	2
f7J%2BkYQbBMM6WkTyHF8UaQQ	2020/01/07 09:39	1	17	2	31	6	10	1	2	9	5	5	4	3	3	4	0	0	2
fZcxCq9%2Fa8Kz1JXFUYDTCdQ	2020/01/07 11:41	1	19	2	9	3	10	1	2	1	2	2	5	6	6	3	0	0	2
fsClBKNV8nUMb8ZR8ot7BIQ	2020/01/07 15:59	1	17	2	27	5	7	1	2	2	5	2	5	3	6	3	3	0	2
fujAbAgan4UIz89pOqc1p3A	2020/01/07 12:31	1	19	2	13	3	10	1	2	3	3	4	5	5	4	3	-1	0	2
fGc6Y6PxYMnhjhF0gDVmUjw	2020/01/07 12:55	1	16	2	13	3	10	1	2	1	6	6	7	2	2	1	0	0	2
fH3ChPIuGoHcecXOf9vGUVw	2020/01/07 11:59	1	16	2	28	5	10	1	2	2	3	3	4	5	5	4	0	0	2
fHEL7xjA2nQ81NkV0ftelrg	2020/01/07 11:47	1	16	2	23	4	10	1	2	2	2	2	2	6	6	6	0	0	2
fM4d1B9DX%2B2BAhQYt1kp%2FiQ	2020/01/07 11:21	1	17	2	14	3	10	1	2	2	5	5	6	3	3	2	0	0	2
fzfWkoybnVlcLfpVNoKHfXw	2020/01/07 10:56	1	19	2	37	7	10	1	2	1	7	6	4	1	2	4	1	0	2
fqL%2BSa0dt7PQxU4y0fnuZbg	2020/01/07 13:49	1	19	2	27	5	10	1	1	2	1	3	5	7	5	3	-2	0	2
f8k%2FtR82Zn71vdfQjOAT4ag	2020/01/07 09:43	1	19	2	15	4	10	1	2	3	4	4	4	4	4	4	0	0	2
f92p3JKe%2Fd%2FVssTN6peB7ZQ	2020/01/07 14:18	1	17	2	7	2	10	1	2	1	2	2	2	6	6	6	0	0	2
fFzYubt21bUQGlgTJy6Xnwg	2020/01/07 12:26	1	16	2	1	1	10	1	2	3	2	3	3	6	5	5	-1	0	2
f575FHXDHLhdS2hkvt8cxUA	2020/01/07 12:42	1	18	2	37	7	4	1	2	1	5	5	4	3	3	4	0	0	2
f1mAE16aMxWPib3zII%2BdXxQ	2020/01/07 14:23	1	19	2	22	4	10	1	2	1	3	3	3	5	5	5	0	0	2
feFrgLIeLLv7mCjrlZR33%2Bw	2020/01/07 09:42	1	17	2	13	3	10	1	2	10	4	4	4	4	4	4	0	0	2
ft%2Fmv1QRQTugSiPW3lD5CVQ	2020/01/07 19:12	2	51	6	26	5	9	2	1	2	6	6	6	2	2	2	0	0	2
fLYtCVCzEG6qhvGj%2FLbTZOw	2020/01/07 09:35	1	78	7	1	1	11	2	2	2	6	6	6	2	2	2	0	0	2
fXDuaP%2FiXwfVYXjOCV3EOVQ	2020/01/10 11:29	2	42	5	20	4	9	1	2	3	3	3	3	5	5	5	0	0	2
fPq5jYMMHoswcDAheq3uYGw	2020/01/07 12:09	2	48	5	13	3	8	2	2	1	3	3	4	5	5	4	0	0	2
fdTLNlWqkhLLoLf1gORZhbg	2020/01/07 17:35	2	70	7	12	3	5	1	2	9	3	3	4	5	5	4	0	0	2
fHn15sVNovS88dIRi3bahgA	2020/01/07 22:59	2	35	4	40	8	3	1	2	3	5	5	5	3	3	3	0	0	2
f9UF8Cwq4axI88t4YGks6Iw	2020/01/07 13:59	1	39	4	29	5	5	2	2	2	3	3	3	5	5	5	0	0	2
fp%2FDuyt4ITECVsNZDzKnEGQ	2020/01/07 17:42	2	62	7	27	5	8	2	1	9	4	4	4	4	4	4	0	0	2
fsEJcEBhCFXO7iwgH5CHAsg	2020/01/07 16:36	1	50	6	13	3	1	2	1	2	5	5	6	3	3	2	0	0	2
fGsadjGwsDd6JMgqJUozszA	2020/01/07 22:24	2	64	7	8	3	6	1	2	1	5	5	4	3	3	4	0	0	2
fAkPBV29BIwm4SwBVgjbTOQ	2020/01/07 10:46	2	52	6	29	5	9	2	1	2	5	4	3	3	4	5	1	0	2
fYPmA9vNyNN%2BuB2iJ1dgsDA	2020/01/07 10:35	2	68	7	11	3	8	2	1	3	3	4	3	5	4	5	-1	0	2
fQeJx24oW8aGGlzW3yiANTA	2020/01/07 10:21	2	74	7	36	7	8	2	1	2	2	2	2	6	6	6	0	0	2
fnNRQ2UjP188MKnw66sB4qg	2020/01/07 20:16	2	19	2	34	6	10	1	2	2	5	2	1	3	6	7	3	0	3
fGjF%2FbfuoR7g1S0bbl%2FSLAA	2020/01/07 17:18	1	19	2	34	6	10	1	2	2	3	2	3	5	6	5	1	0	3
fEYSTENQJVJipNmYcrPcukg	2020/01/13 09:23	1	12	1	27	5	10	1	2	1	3	3	3	5	5	5	0	0	3
fk9RVdcFDWJ0OTzUaKgm%2Bfw	2020/01/08 00:49	2	8	1	13	3	10	1	2	2	3	3	3	5	5	5	0	0	3
fkVJMGUUAh4Ob03pXnpv2FQ	2020/01/11 00:30	2	19	2	10	3	10	1	2	2	3	3	2	5	5	6	0	0	3
fXJZ5Abz3BPHWWO%2Bq9qrRsg	2020/01/11 12:41	1	10	1	14	3	10	1	2	3	2	3	2	6	5	6	-1	0	3
fwmhdgoHqBUJr9y84AexD2Q	2020/01/07 15:16	1	73	7	12	3	11	2	1	2	5	3	3	3	5	5	2	0	3
fBfiPFqNAiZKS96xpte5r7A	2020/01/07 23:52	1	41	5	14	3	5	2	1	1	3	3	4	5	5	4	0	0	3
ftV%2FpjpOo7gda2fvC8xD4xw	2020/01/07 23:15	2	55	6	14	3	3	1	2	3	3	5	5	5	3	3	-2	0	3
f9N%2BfVTxyQB7yG8QkU5rMpQ	2020/01/07 11:25	1	79	7	13	3	11	2	1	3	4	4	4	4	4	4	0	0	3
fXg0Je0EGMlQ%2FegHcbx0uXw	2020/01/07 14:53	2	69	7	28	5	11	1	2	2	3	5	5	5	3	3	-2	0	3
fEtFrhGaT0ZEylo2LlpP4Ow	2020/01/07 12:01	2	54	6	22	4	6	2	1	3	4	4	4	4	4	4	0	0	3
frCeqxo74ruAXx2n4ZxS9gw	2020/01/07 20:39	2	63	7	1	1	9	1	2	2	5	5	5	3	3	3	0	0	3
fRtYMZi0G3q3qETAs40wQ6A	2020/01/07 18:51	1	34	4	25	5	3	2	1	9	4	4	3	4	4	5	0	0	3
fsvb75rBzoRo0BSPxGc1Ylw	2020/01/07 12:21	1	51	6	3	2	11	1	2	2	5	5	5	3	3	3	0	0	3
fZSGjUN12DR1MJQMuvUUkfg	2020/01/07 11:28	2	53	6	11	3	7	1	2	2	3	3	3	5	5	5	0	0	3
f1LQKl7gY08JL9I6xINqElw	2020/01/07 12:07	2	76	7	26	5	8	2	1	1	3	5	6	5	3	2	-2	0	3
feON4ln7WuZyr4cgaToi4dA	2020/01/07 11:55	1	63	7	23	4	9	1	2	1	3	3	4	5	5	4	0	0	3
fxt%2BOL2OEp2aV2VRHb8eiVQ	2020/01/07 13:32	2	60	7	42	8	11	1	2	2	4	5	4	4	3	4	-1	0	3
foVTONufwWvErjlKSQH90ow	2020/01/07 11:52	1	60	7	5	2	6	2	1	2	3	3	3	5	5	5	0	0	3
fWZXQuzVkALgZPyoSRWoy%2Bw	2020/01/07 14:27	1	55	6	15	4	3	2	1	2	6	6	7	2	2	1	0	0	3
fgjOPba4BtWnEyjdEuixvCw	2020/01/07 18:41	1	49	5	22	4	1	2	2	2	5	5	6	3	3	2	0	0	3
fdsiFkFDThmhJkgb5ByyXQg	2020/01/07 13:54	2	53	6	12	3	9	2	1	9	4	4	4	4	4	4	0	0	3
fFPTcthc5Tobk1oLDe3QZvA	2020/01/07 13:39	2	51	6	27	5	8	2	1	3	5	5	5	3	3	3	0	0	3
fA3fYVWw%2F0hVYSIEcS%2FgXBw	2020/01/07 12:30	2	40	5	12	3	11	1	2	2	5	4	3	3	4	5	1	0	3
ftfsAqNP3Ihaj79GK7hVlVw	2020/01/07 13:24	2	39	4	33	6	3	2	1	1	6	3	3	2	5	5	3	0	3
fDLiOZAkLOU3Lcp3fe8I3BA	2020/01/07 14:23	2	41	5	26	5	11	1	2	1	3	5	5	5	3	3	-2	0	3
fnL5D7bb3W2ivHBxFYcNdxg	2020/01/07 12:22	2	18	2	10	3	10	1	2	3	6	5	5	2	3	3	1	0	3
fopzrfrPTjjQ1ISG5EMQ0yg	2020/01/07 14:41	2	19	2	11	3	8	1	1	9	3	4	4	5	4	4	-1	0	3
fe%2FnojMj94uIztqNxMpyEvw	2020/01/07 11:54	2	17	2	13	3	10	1	2	2	4	4	3	4	4	5	0	0	3
futnWXdQILte8Fx5rXGDc0w	2020/01/07 11:59	2	16	2	11	3	10	1	2	2	3	4	3	5	4	5	-1	0	3
fE7o5tyOIaxtC9J2eM42iUw	2020/01/07 12:29	2	16	2	28	5	10	1	2	1	5	6	6	3	2	2	-1	0	3
fVf9RTf%2B2v5ov5B78h1w%2FAQ	2020/01/07 16:19	2	18	2	28	5	10	1	2	1	3	3	4	5	5	4	0	0	3
fLhSDyJxnSZJf%2BOU%2BcVggXw	2020/01/07 11:39	2	17	2	40	8	10	1	2	2	3	3	4	5	5	4	0	0	3
fOGiH%2Foy5LHd5e23xDaJVgw	2020/01/07 13:27	2	15	2	8	3	10	1	2	2	7	7	7	1	1	1	0	0	3
fJ9O2R4BFyuuM7JkfT6VVHQ	2020/01/07 13:48	2	17	2	43	8	10	1	2	1	5	4	4	3	4	4	1	0	3
f7Oh5Q4sBzrjoF68B0b549A	2020/01/07 13:06	2	19	2	23	4	9	1	2	2	3	2	2	5	6	6	1	0	3
fjyiv5OQg0qGKvShXHeyoQA	2020/01/07 15:28	2	15	2	23	4	10	1	2	2	3	3	3	5	5	5	0	0	3
fY3JDO4Ra%2BB3OnR%2Bk%2FXOkWQ	2020/01/07 15:25	2	17	2	11	3	10	1	2	3	1	1	1	7	7	7	0	0	3
fEg7IBBhYFpvJPGhxHi08Jw	2020/01/07 14:41	2	15	2	46	8	10	1	2	9	7	7	6	1	1	2	0	0	3
fro9jtHIDYe7cQionJQ1bLg	2020/01/07 13:07	2	17	2	40	8	10	1	2	2	3	3	3	5	5	5	0	0	3
fO%2BF4DRjFgMxdEPGmYn1%2Bxg	2020/01/07 13:26	2	16	2	23	4	10	1	2	2	4	4	5	4	4	3	0	0	3
fSEy7qJ5E6lj9ynFHk%2BFEgw	2020/01/07 12:53	2	16	2	27	5	10	1	2	2	5	3	2	3	5	6	2	0	3
f9JbPnbibVTXUPSNIKhCFcg	2020/01/07 14:04	2	19	2	33	6	9	1	2	2	2	3	2	6	5	6	-1	0	3
fRmw6vGGvU%2FiyWlgjRrn4gQ	2020/01/07 16:30	2	16	2	40	8	10	1	2	1	5	4	6	3	4	2	1	0	3
fVCyx2KPEyB53HDmPRuIHoA	2020/01/07 14:10	2	19	2	33	6	9	1	2	2	2	2	2	6	6	6	0	0	3
fWi%2BBq3ZazzLrNjDalz8IGQ	2020/01/07 12:13	2	16	2	12	3	10	1	2	1	5	3	2	3	5	6	2	0	3
fpQrgGbbOSwfCjbPMEXSe%2Bw	2020/01/07 14:19	2	19	2	23	4	10	1	2	2	6	6	6	2	2	2	0	0	3
fDk8tJ%2BZ9wKS72BcrP3lq9A	2020/01/07 12:37	2	18	2	43	8	10	1	2	1	4	2	3	4	6	5	2	0	3
fjxSX4ihnp6UUCGUY65lkEg	2020/01/07 21:27	1	56	6	11	3	1	2	1	2	6	6	6	2	2	2	0	0	3
fSiCIoOxpvXIKf9pb5zyMHA	2020/01/07 13:02	1	59	6	13	3	11	1	2	3	3	3	3	5	5	5	0	0	3
fg3YajdMJLHgOthT%2Bf2Bu4w	2020/01/07 21:12	2	58	6	14	3	5	1	2	2	2	2	3	6	6	5	0	0	3
fAuUaBXMOfwu0YDgBsO%2FKeA	2020/01/07 19:26	1	35	4	1	1	5	1	2	9	6	6	6	2	2	2	0	0	3
fIu3cpa4%2Byv8jrKNma5KMpA	2020/01/07 11:42	1	64	7	15	4	2	2	1	3	5	6	6	3	2	2	-1	0	3
fnX8awl%2BToJiAZN8iE3W53Q	2020/01/08 08:27	1	18	2	4	2	11	2	1	1	3	2	2	5	6	6	1	0	3
f8W5ZqNFiX%2Bh5S7uCr8MxgQ	2020/01/08 10:08	1	15	2	27	5	7	1	2	2	6	7	7	2	1	1	-1	0	3
fhxsw6PdEjveeI5cI5pUfEw	2020/01/07 14:47	1	19	2	23	4	10	1	2	3	3	3	4	5	5	4	0	0	3
fnV7gu3EYxLhuknUOej4hDw	2020/01/08 08:18	1	16	2	13	3	10	1	2	2	2	2	2	6	6	6	0	0	3
fGEKa7eCm%2FacHkL9TQBftqw	2020/01/08 03:27	1	19	2	27	5	10	1	2	2	5	3	2	3	5	6	2	0	3
fp9Nqf3B9GMtcdB4NmW9s3w	2020/01/08 16:12	1	16	2	22	4	10	1	2	2	5	2	1	3	6	7	3	0	3
f250u0f6%2FfzIhCAfKjBQJ0Q	2020/01/08 09:47	1	19	2	13	3	10	1	2	2	3	3	4	5	5	4	0	0	3
fmAjl53VjpNCDm%2F2DLLlWTA	2020/01/07 23:24	1	16	2	1	1	10	1	2	3	3	3	3	5	5	5	0	0	3
f7D8fR37bDjB%2FjT1JCFQ7Cw	2020/01/07 22:14	1	48	5	40	8	5	1	1	3	3	5	5	5	3	3	-2	0	3
f1CeEZm220dNECZksrbK2nw	2020/01/08 07:57	1	56	6	7	2	2	2	1	3	3	4	5	5	4	3	-1	0	3
fM9gUyMp16dImmsCnXWlI%2Fg	2020/01/07 12:26	1	64	7	1	1	6	1	2	2	4	3	2	4	5	6	1	0	3
fbwLjFaCTssDoT7XoPiWqaA	2020/01/07 11:51	2	29	3	11	3	9	2	1	2	2	2	2	6	6	6	0	0	3
fobN%2F%2BTDRpUL4kv2StXjpMA	2020/01/07 15:04	1	44	5	10	3	4	2	1	2	1	1	1	7	7	7	0	0	3
fzIl9OE3y5lp%2BEeIsAN0RDA	2020/01/08 06:25	1	21	3	14	3	4	1	1	2	2	2	3	6	6	5	0	0	3
f0TluK5DRZbIvdq6kC6V6Rg	2020/01/07 22:19	1	36	4	13	3	6	1	2	1	7	7	7	1	1	1	0	0	3
f6N8ZBQ93Yd%2BLPaV11hpZMQ	2020/01/07 15:14	2	28	3	27	5	3	2	1	3	2	2	2	6	6	6	0	0	3
fCStDeEQq0he2CV%2BYBJ%2Faew	2020/01/07 17:01	1	31	4	24	5	4	1	2	1	2	1	4	6	7	4	1	0	3
f%2Fx6dxUHEH6Yc5LJx%2BJol8A	2020/01/08 14:12	1	37	4	13	3	5	1	2	2	6	4	3	2	4	5	2	0	3
fUplc9BKLnZo6IWAuwEd1lQ	2020/01/12 05:45	2	37	4	25	5	5	2	2	3	5	5	5	3	3	3	0	0	3
f9Q6NxsEYP6gCpi4UjxU52Q	2020/01/07 19:06	2	39	4	13	3	3	2	1	9	4	5	4	4	3	4	-1	0	3
f0wqNGFs%2BcPYqM5Oi2b6BgA	2020/01/07 18:10	2	35	4	26	5	9	2	2	2	3	5	5	5	3	3	-2	0	3
fe0krAIqoEnljOtPlW0W%2FOg	2020/01/10 08:38	2	30	4	13	3	3	1	2	9	3	3	3	5	5	5	0	0	3
fl%2FEI8oWAUNF2BvBqgSbLtQ	2020/01/07 16:26	2	55	6	41	8	7	1	2	2	3	3	3	5	5	5	0	0	3
fEFS%2Bu85Qs54lMz6GIQ5fmg	2020/01/11 12:05	2	51	6	27	5	9	2	1	3	5	4	4	3	4	4	1	0	3
fMAixFPSizKAOi7y9U8BnlA	2020/01/07 19:44	1	36	4	12	3	4	2	1	1	3	4	4	5	4	4	-1	0	3
fERiakRMdMoMmcSEkUsXj7A	2020/01/07 15:08	1	46	5	14	3	6	1	2	2	6	6	6	2	2	2	0	0	3
fVSRRIxRCnXl%2BppZHIog2Bw	2020/01/08 05:57	1	44	5	13	3	4	2	2	10	7	7	7	1	1	1	0	0	3
fe6DL%2FQbjACRagNayTP7v%2FQ	2020/01/07 13:24	2	43	5	11	3	8	2	1	2	4	4	4	4	4	4	0	0	3
f14ILipAwP7YkByXYyAyvyA	2020/01/07 17:40	1	51	6	22	4	5	2	1	2	3	5	4	5	3	4	-2	0	3
f%2BCRRkXHXWDCMOHkBD6RCYA	2020/01/07 13:55	2	25	3	7	2	10	1	2	1	2	1	3	6	7	5	1	0	3
f5BO1ipYaREy5l2yp0KBxwA	2020/01/07 11:48	1	42	5	13	3	4	1	2	9	5	2	4	3	6	4	3	0	3
fU483xETJziYL4YkHHbP%2Fjg	2020/01/09 06:21	1	46	5	27	5	5	2	1	2	3	3	4	5	5	4	0	0	3
f90kDO9VsSmaPkdJgg6a9Gg	2020/01/08 22:06	1	54	6	12	3	3	2	1	3	3	2	3	5	6	5	1	0	3
fCZSdVp6awoam9eargiv46A	2020/01/07 23:37	2	22	3	14	3	10	1	2	3	3	3	3	5	5	5	0	0	3
fF5RH1GP0VHfhzSvZtSckHQ	2020/01/07 20:10	2	34	4	14	3	8	2	1	1	3	2	3	5	6	5	1	0	3
fYt%2BThMzIrUHflNlh8dYsMw	2020/01/07 11:51	2	40	5	40	8	8	2	2	1	3	3	3	5	5	5	0	0	3
flFVS7UJH7b9vfcZdkKkvWg	2020/01/07 12:14	2	59	6	28	5	11	2	1	1	3	4	4	5	4	4	-1	0	3
fpuD%2Fezaluz%2B99HVHSk29jw	2020/01/10 05:04	1	26	3	33	6	7	2	2	1	1	3	3	7	5	5	-2	0	3
faw%2F58R5TXrXP8NW%2FOB1V6A	2020/01/07 11:35	2	23	3	4	2	10	1	2	2	5	3	3	3	5	5	2	0	3
fwHGpyr2mCdQnBHpE%2Fbt%2B5A	2020/01/09 11:17	1	48	5	14	3	5	2	1	2	3	3	3	5	5	5	0	0	3
f5H8EMMF4Dfc7zwwnw95oPQ	2020/01/08 00:28	2	34	4	23	4	8	2	1	2	7	7	7	1	1	1	0	0	3
faw%2F58R5TXrVabvTTb8QxLA	2020/01/11 20:43	2	41	5	43	8	8	2	1	2	5	4	4	3	4	4	1	0	3
f883FoHaEms4hsvCmljgtqg	2020/01/08 04:30	1	46	5	28	5	4	2	1	1	3	3	4	5	5	4	0	0	3
fLNjpoRR6ovEP0sJJgdn5lw	2020/01/07 16:19	2	38	4	40	8	8	2	1	2	3	3	3	5	5	5	0	0	3
frssYaiqJ0duHqRAiTrDBuQ	2020/01/07 12:21	2	63	7	38	7	6	2	1	2	3	5	5	5	3	3	-2	0	3
fIlS%2BOLEEVBT63am8r9Jh6w	2020/01/08 08:59	2	52	6	12	3	5	2	1	2	2	3	3	6	5	5	-1	0	3
f%2Fjcjm8YxrphzCBlkS6sI%2FA	2020/01/07 11:38	1	60	7	23	4	1	2	1	2	3	3	3	5	5	5	0	0	3
fx2qwXnkxYslUYi9uaKpeWw	2020/01/08 07:52	1	56	6	28	5	4	2	1	2	2	3	5	6	5	3	-1	0	3
f5TRxMuvmkk5DmAXvN4ZahA	2020/01/08 18:55	2	62	7	28	5	5	2	1	2	5	6	4	3	2	4	-1	0	3
febtnYk%2FcMzAqiJ4nFtkQ4w	2020/01/08 02:28	1	22	3	14	3	4	2	1	1	3	3	4	5	5	4	0	0	3
fHHTBOkdw3azPVDT5vV5uKQ	2020/01/07 13:09	2	43	5	44	8	3	1	1	2	4	3	3	4	5	5	1	0	3
fWDKjxDjtZuyltf%2FjsFPs2Q	2020/01/07 13:05	1	22	3	13	3	10	1	2	3	2	2	5	6	6	3	0	0	3
fu3p7mtH99eA%2BhzjpOtfPTA	2020/01/07 11:47	1	42	5	10	3	5	1	2	2	2	2	2	6	6	6	0	0	3
f77qfnefdaJINtvcLVeekAw	2020/01/07 18:01	2	22	3	23	4	10	1	2	1	1	4	4	7	4	4	-3	0	3
fUhBa1ds9JkiaMHj48r1ztQ	2020/01/13 01:46	2	44	5	28	5	3	2	2	2	3	5	5	5	3	3	-2	0	3
fVsg8XrAQXKyHsdAFZW0hCA	2020/01/07 18:08	2	25	3	33	6	3	1	2	1	2	2	2	6	6	6	0	0	3
fFRQvDtM9yHSZCduRpJhzDQ	2020/01/08 12:36	1	21	3	24	5	5	1	1	10	1	1	1	7	7	7	0	0	3
fXmzIj9cu%2B3uuUDKMuOsMGQ	2020/01/08 17:52	1	44	5	13	3	5	1	1	1	7	3	3	1	5	5	4	0	3
fiHmL3T4y386K9Q2cPMUzXw	2020/01/07 12:34	1	32	4	1	1	6	1	2	2	4	4	4	4	4	4	0	0	3
f4rxX4JPVZjXe8o5D3ftexg	2020/01/07 23:02	2	23	3	43	8	4	1	2	1	5	5	3	3	3	5	0	0	3
fTNi5yvTctQ9jZcY%2FYfJ3RA	2020/01/07 17:56	2	50	6	3	2	4	1	1	2	5	4	4	3	4	4	1	0	3
f9YEMNh8CQiDHObTtEFXh0g	2020/01/07 12:46	2	30	4	43	8	1	2	2	9	4	4	4	4	4	4	0	0	3
f3U79E4IrpH96uMwoFhPvMg	2020/01/07 18:51	2	41	5	33	6	5	2	1	2	4	4	3	4	4	5	0	0	3
fh0sbeH%2FXl7MohbkfK%2FeYOg	2020/01/07 17:47	1	48	5	38	7	3	2	1	2	3	2	3	5	6	5	1	0	3
fjcf0C%2FD0XCAd63Sm5Gbuyg	2020/01/07 21:49	1	33	4	27	5	4	1	2	3	5	4	3	3	4	5	1	0	3
fsCtKj7l8ifHokREqsofhIA	2020/01/07 17:42	2	60	7	27	5	3	1	2	1	4	5	5	4	3	3	-1	0	3
fMXF%2BkoMhqf7zo00C76QRvg	2020/01/07 15:08	2	28	3	23	4	3	1	2	1	3	3	3	5	5	5	0	0	3
fa90luGHSvdxNFRgb914vNg	2020/01/07 11:54	1	36	4	4	2	11	1	2	1	5	5	4	3	3	4	0	0	3
ftkOL1ftEc6VfLWb1Eu7iuA	2020/01/08 11:36	1	22	3	23	4	10	1	2	3	3	3	3	5	5	5	0	0	3
fWqBi%2BYPyTiInmFFBLYAVdA	2020/01/07 21:05	1	58	6	29	5	5	2	1	2	2	2	2	6	6	6	0	0	3
fj1IQYqh%2FK7l2IQ68ClLkgg	2020/01/07 19:59	1	67	7	44	8	9	2	1	2	3	2	2	5	6	6	1	0	3
fZkv834WMSAys8dxIW%2BeCFQ	2020/01/08 10:28	2	32	4	14	3	5	2	2	1	5	4	3	3	4	5	1	0	3
fIfcfemyBp%2B5IeuPRlQErhg	2020/01/12 00:09	2	41	5	27	5	8	2	1	2	2	2	3	6	6	5	0	0	3
f3WLP9UJjUh0b9Ck3pwKirg	2020/01/07 18:03	1	45	5	3	2	5	2	1	2	7	7	7	1	1	1	0	0	3
fLMShkA1q3%2F%2Bs783do8yqSQ	2020/01/07 20:38	2	28	3	13	3	3	1	2	4	4	4	3	4	4	5	0	0	3
f2erKGLg08d%2BbeknUfj5qzw	2020/01/07 13:32	2	29	3	13	3	11	1	2	1	5	3	3	3	5	5	2	0	3
f4nMG9DtSktKQ3d2x4FxcaQ	2020/01/07 11:49	2	25	3	13	3	3	1	2	9	3	3	3	5	5	5	0	0	3
fPpvJ3I7jeM7FMR%2FIV%2Fr4bg	2020/01/08 20:47	2	35	4	24	5	8	2	1	2	3	2	2	5	6	6	1	0	3
fTcGwY06vde2bFDNjzj9wNg	2020/01/08 09:08	2	29	3	14	3	5	2	2	2	3	2	3	5	6	5	1	0	3
fer5315CNZjiOotskQByyPw	2020/01/08 17:27	1	22	3	22	4	10	1	2	1	6	6	4	2	2	4	0	0	3
fYeFWi8XBsNFNi%2FCWiy8Q8A	2020/01/07 18:58	1	37	4	28	5	3	1	2	2	5	6	6	3	2	2	-1	0	3
fkUI7ZRn8%2BMrruOz3iZ%2FduQ	2020/01/07 19:30	2	38	4	40	8	9	2	1	3	3	3	3	5	5	5	0	0	3
fTLcvgskYRgWEjQ%2FK87zsPA	2020/01/08 12:03	1	27	3	42	8	4	2	1	1	2	3	3	6	5	5	-1	0	3
fa5OOGo3tJUC7ehZKuTNZWA	2020/01/07 17:31	1	26	3	11	3	7	1	2	6	1	1	3	7	7	5	0	0	3
fm%2BBqHR7R%2FWIdOwMJDSFizQ	2020/01/07 12:36	2	25	3	12	3	1	1	2	9	4	4	4	4	4	4	0	0	3
fRr48vUPNanUBdA2LIEsG8w	2020/01/07 18:23	2	74	7	13	3	8	2	1	9	5	5	5	3	3	3	0	0	3
fQtYyePHAuig4qVcgMRSfJA	2020/01/07 11:24	1	18	2	29	5	10	1	2	2	4	3	3	4	5	5	1	0	3
fBN5pDVlBeYeZirtpdecqHQ	2020/01/07 22:28	1	19	2	7	2	10	1	2	1	7	7	7	1	1	1	0	0	3
fSClT3qSAa8yr2Uce%2F0IPqQ	2020/01/07 13:05	1	16	2	28	5	10	1	2	1	2	2	2	6	6	6	0	0	3
f5%2BkfWNjuX7SEeok2czxuxA	2020/01/07 16:30	1	19	2	23	4	1	1	2	8	5	7	5	3	1	3	-2	0	3
feMZ4y1NjgGkSucwfKnhd7Q	2020/01/08 09:14	1	18	2	15	4	10	1	2	2	6	7	7	2	1	1	-1	0	3
fAgdpb2%2BzmQLBXhEuGdqFxg	2020/01/07 17:16	1	15	2	20	4	11	1	2	1	7	7	7	1	1	1	0	0	3
fPxuvDB7ihH7F2v%2BofQ9a4w	2020/01/07 12:32	1	16	2	20	4	10	1	2	2	6	5	6	2	3	2	1	0	3
fdIuQ5hCSATkQT%2BVffrubKQ	2020/01/08 02:22	1	15	2	32	6	10	1	2	8	3	5	5	5	3	3	-2	0	3
fZ14TP9iXBOSgn2XIkczQmw	2020/01/07 15:15	1	16	2	40	8	10	1	2	9	6	7	7	2	1	1	-1	0	3
fcQz8cNT7PvDDuFVHp0Y2Bg	2020/01/07 18:54	1	16	2	41	8	9	1	2	1	4	4	3	4	4	5	0	0	3
fYy22wo3rBSWZqMgGwBElgg	2020/01/07 13:49	1	56	6	27	5	4	2	1	1	7	7	7	1	1	1	0	0	3
fUgkis6CguKGv3nyDe5Qt7w	2020/01/07 14:21	2	67	7	14	3	8	2	1	2	5	5	4	3	3	4	0	0	3
fg3YajdMJLHjYcEYYxJczWw	2020/01/08 13:36	1	56	6	16	4	1	2	1	3	3	3	3	5	5	5	0	0	3
fRxZtKjzwpVXjsABMEdDG2A	2020/01/08 16:43	1	69	7	13	3	3	2	1	1	4	4	4	4	4	4	0	0	3
fphyMHJ5mbFv4gm7O8CoD7A	2020/01/07 19:53	2	61	7	11	3	8	2	1	3	7	7	7	1	1	1	0	0	3
fmGveXud7v%2FbaR%2FxkIU%2FBZA	2020/01/09 00:57	1	46	5	13	3	4	2	2	2	6	3	3	2	5	5	3	0	3
fRvK9aE106hr0KYDEH8Bdvg	2020/01/07 15:38	2	54	6	22	4	3	2	1	3	3	2	7	5	6	1	1	0	3
fAz3qBpkZLLL0DJhb8yIVdg	2020/01/07 18:17	2	67	7	14	3	8	2	1	3	5	6	6	3	2	2	-1	0	3
fGbru5RzXX0GY6XkeB8%2BxAg	2020/01/07 16:09	1	56	6	33	6	4	1	2	1	2	2	4	6	6	4	0	0	3
fCtRAsdWp2Hut0F7OXtyulA	2020/01/08 16:10	1	29	3	27	5	9	1	2	2	3	3	3	5	5	5	0	0	3
fllhSbEy9CgOycsr9TCBDlg	2020/01/07 11:56	1	71	7	9	3	8	2	1	2	3	4	5	5	4	3	-1	0	3
f4czTT5QDHBj7oAdDqKtHwg	2020/01/07 19:38	1	31	4	28	5	4	2	1	2	3	2	4	5	6	4	1	0	3
f%2BJ%2FQq4fhYR4RhXXCFI0xnA	2020/01/07 21:15	1	16	2	14	3	10	1	2	2	3	2	2	5	6	6	1	0	3
fs3COIc9EDQ0bq4zWlubWEw	2020/01/07 16:56	1	18	2	10	3	10	1	2	1	2	1	1	6	7	7	1	0	3
fdByYj7ox57RxjcRjjndFgg	2020/01/08 18:07	1	18	2	25	5	10	1	2	1	3	3	3	5	5	5	0	0	3
fq0oZB8k0aHssaOM%2FQT%2F8nA	2020/01/07 14:36	1	19	2	46	8	10	1	2	1	6	3	2	2	5	6	3	0	3
fTia%2Bz0Wvleoghd17uwugYA	2020/01/07 12:57	1	18	2	14	3	10	1	2	9	3	2	2	5	6	6	1	0	3
fQebYiCi12e%2B34Jvl4pZSuA	2020/01/07 16:45	1	64	7	10	3	1	2	1	3	2	1	2	6	7	6	1	0	3
fRx%2FdrNhyATk6PNqJrCUO6w	2020/01/07 20:02	2	45	5	20	4	6	1	2	2	6	6	6	2	2	2	0	0	3
fwCILdr5vUD7BpwoF%2BvSY3Q	2020/01/07 19:29	1	51	6	34	6	5	1	2	7	3	3	4	5	5	4	0	0	3
fsvb75rBzoRqD%2FBpnwWEnVQ	2020/01/08 21:20	2	48	5	13	3	3	1	2	2	5	5	4	3	3	4	0	0	3
f8ap9omMl9Ugju3lt9%2FnWOA	2020/01/09 21:49	2	50	6	31	6	9	2	1	3	3	3	4	5	5	4	0	0	3
ffbm6eq%2FhM%2BIEfvUvkLZr6g	2020/01/07 21:12	2	45	5	44	8	8	2	1	2	7	6	6	1	2	2	1	0	3
fkwcV1GkrGxe03jYsYvE1AA	2020/01/07 13:36	2	70	7	28	5	8	2	1	2	5	5	4	3	3	4	0	0	3
f%2B8tFd68fwILxrey89S0%2Frg	2020/01/07 11:25	2	56	6	14	3	3	1	2	2	3	3	3	5	5	5	0	0	3
fHgSlAAuxD7I6R548m6Ooxg	2020/01/07 11:55	2	19	2	13	3	10	1	2	1	5	5	4	3	3	4	0	0	3
fCrzus9j7gqPTw%2FRoU6FvGg	2020/01/07 11:40	2	57	6	23	4	7	1	2	3	6	7	7	2	1	1	-1	0	3
fJVY5yvs5GgW%2FMnuce%2Bvi9w	2020/01/07 11:28	1	30	4	37	7	9	1	2	2	5	3	2	3	5	6	2	0	3
flmMZMvNLvoHYr2975Mwz6A	2020/01/07 13:35	2	26	3	38	7	1	1	2	3	2	2	3	6	6	5	0	0	3
fd6pi01ReITLnQrJMv26w1g	2020/01/07 12:16	1	55	6	12	3	3	2	1	2	5	4	3	3	4	5	1	0	3
fUso5ssKW9QMNZTGcLqJCHQ	2020/01/07 11:48	1	37	4	13	3	5	2	1	1	1	1	1	7	7	7	0	0	3
fAss7ojK3n9kTDzffs58YEQ	2020/01/07 12:10	2	68	7	28	5	8	2	1	3	7	6	6	1	2	2	1	0	3
fyFzH5B1B0siL%2BScJHKvJrA	2020/01/07 11:35	1	70	7	5	2	11	2	1	3	5	3	3	3	5	5	2	0	3
f9DFlBtE1zjthlPOGwK7TPQ	2020/01/07 12:31	1	29	3	28	5	9	1	2	9	4	4	4	4	4	4	0	0	3
fIvDme9qwwbCDnSDHhAyGyg	2020/01/07 19:41	2	41	5	12	3	8	2	1	2	7	4	4	1	4	4	3	0	3
fmZmfzPRlAyDICZopmmdEog	2020/01/07 14:22	1	32	4	43	8	5	1	2	2	4	5	4	4	3	4	-1	0	3
ftfsAqNP3IhafGvKwYBDTvg	2020/01/07 19:47	1	42	5	17	4	5	2	1	2	3	3	3	5	5	5	0	0	3
fPLH1JDOoZZMO3uNxKZeelg	2020/01/07 21:52	1	35	4	13	3	4	1	2	9	4	4	3	4	4	5	0	0	3
fbA%2BNxH0u6v7B6ZEOK0royg	2020/01/07 13:17	1	48	5	6	2	7	1	2	1	3	5	6	5	3	2	-2	0	3
fV47WWNqNPDGnWljLDQCK9g	2020/01/07 20:18	2	37	4	13	3	5	1	2	2	5	4	5	3	4	3	1	0	3
fmp8lvsIPBR%2FQ7zLauTCVEA	2020/01/07 19:17	1	40	5	21	4	3	1	2	2	5	5	5	3	3	3	0	0	3
fsRW1x7CmoXOhPYtTCdDPEg	2020/01/10 01:41	2	43	5	40	8	3	1	2	2	4	4	4	4	4	4	0	0	3
flEPbPID42gF3I5M%2Fbl%2ByxA	2020/01/07 11:38	2	69	7	8	3	9	1	1	2	3	3	3	5	5	5	0	0	3
f3Ljvy8GQGZ9cL1YMYF6wXg	2020/01/07 21:10	1	27	3	33	6	4	1	2	1	2	5	2	6	3	6	-3	0	3
fLHxYWBQATUs0cdwi0un08Q	2020/01/07 11:31	2	48	5	13	3	3	2	2	9	5	2	5	3	6	3	3	0	3
fhEB56cKM6%2BR5lOFy83xILg	2020/01/07 12:39	2	52	6	1	1	9	2	1	1	3	3	4	5	5	4	0	0	3
fn0QcEW%2Bz0kwehmEg%2B%2B%2FZLw	2020/01/07 22:00	2	44	5	13	3	3	1	2	2	3	5	5	5	3	3	-2	0	3
fnycdgf9Oswk5EGxzFV0oYg	2020/01/08 18:52	1	31	4	10	3	9	1	2	3	3	3	3	5	5	5	0	0	3
fHrPyKSfRxYtpju%2BBdhih8Q	2020/01/07 18:12	1	31	4	1	1	5	1	2	2	3	4	5	5	4	3	-1	0	3
f7Y%2BhKkmE%2Bs69UrWGc4ksUA	2020/01/07 17:16	2	46	5	23	4	3	2	1	3	4	4	4	4	4	4	0	0	3
fyjjdaHYkwajtsdjVDaWwMA	2020/01/08 06:00	1	21	3	12	3	10	1	2	3	3	3	4	5	5	4	0	0	3
fUso5ssKW9QOqhPWMLDPIrQ	2020/01/08 01:23	1	25	3	13	3	5	1	2	2	4	4	2	4	4	6	0	0	3
fEXQy4ljl8ayXMb1ufsvOaA	2020/01/09 00:53	1	29	3	21	4	5	1	2	2	7	3	2	1	5	6	4	0	3
fhJH8mV2%2FuU76TCF5EyCgvg	2020/01/08 16:49	2	53	6	28	5	8	2	1	3	3	2	3	5	6	5	1	0	3
fqG%2FbVrMrathvRkjsskeGHQ	2020/01/08 05:09	2	29	3	47	8	3	2	1	2	5	5	6	3	3	2	0	0	3
frnfky11y3dvhxbZIhgRlNA	2020/01/07 22:50	1	32	4	13	3	11	1	2	1	6	6	4	2	2	4	0	0	3
frx871thz6reVMwE8IrcV8Q	2020/01/10 15:25	1	67	7	11	3	2	2	1	5	5	6	6	3	2	2	-1	0	3
fDLiOZAkLOU2RdRP4KVJJGw	2020/01/07 12:25	2	61	7	12	3	8	2	1	1	6	6	3	2	2	5	0	0	3
fiUTFWPKNR%2F1JIoCUa6AZGQ	2020/01/09 10:14	2	59	6	13	3	3	1	2	9	6	6	6	2	2	2	0	0	3
fv%2ByvyryA4S6U6Ad7ubxArA	2020/01/09 19:34	2	54	6	14	3	9	2	1	2	3	3	3	5	5	5	0	0	3
fyN%2FqKwUMKPsTSjxL%2F3KPmA	2020/01/07 12:59	2	23	3	13	3	3	2	1	2	2	2	2	6	6	6	0	0	3
f%2BrGOPwqrwoojcESu0gKzig	2020/01/07 14:32	2	27	3	18	4	3	1	2	3	5	3	3	3	5	5	2	0	3
fSjE%2BJrLW2%2Bh3qKZPgVRkhg	2020/01/07 16:00	1	32	4	32	6	5	2	1	1	2	2	3	6	6	5	0	0	3
fDlKdJhxSPdUti%2FJO7l4F9Q	2020/01/07 17:04	2	25	3	47	8	11	1	2	9	4	4	4	4	4	4	0	0	3
fvrwOOb2Z7SIeLgxRL4eNRA	2020/01/07 12:00	1	36	4	47	8	5	2	2	3	6	6	6	2	2	2	0	0	3
fobNlyvcyqgV9O4PE225Hiw	2020/01/07 18:40	1	39	4	27	5	2	2	1	2	5	5	5	3	3	3	0	0	3
fQFv0xA%2F2iVFRGKGpv%2FUxyg	2020/01/08 22:39	1	37	4	11	3	9	1	2	2	4	5	6	4	3	2	-1	0	3
fPZM74%2Fis1D5j8TF9dETqgA	2020/01/07 12:17	2	26	3	23	4	11	1	2	1	6	6	6	2	2	2	0	0	3
fLl%2BpukdP8Ii8tgXvxcH8wQ	2020/01/08 16:08	1	34	4	13	3	9	1	2	1	6	6	4	2	2	4	0	0	3
fKfsVzLkVGsjkVCKGCIW4Dg	2020/01/07 22:44	1	65	7	27	5	4	2	1	2	5	5	4	3	3	4	0	0	3
fCrzus9j7gqOyeHZwvYY5OA	2020/01/07 20:37	2	74	7	11	3	6	1	2	1	4	3	3	4	5	5	1	0	3
fxYrF0Bk6Cdh3EOQsk45GPQ	2020/01/07 13:37	2	25	3	11	3	9	1	2	1	6	1	5	2	7	3	5	0	3
fTZqm7LvfFm9XSlpFDvHaoA	2020/01/07 22:08	2	28	3	33	6	3	1	2	3	2	2	2	6	6	6	0	0	3
f%2F7glRAaEFtfXTZDObI80ZQ	2020/01/07 11:24	1	24	3	14	3	9	1	2	1	3	3	4	5	5	4	0	0	3
fUzEwGtzv4Q7J%2FiG3HRTu9Q	2020/01/07 15:04	2	52	6	12	3	8	2	1	2	4	4	4	4	4	4	0	0	3
fO%2Bewqc8GFlHtrn6v%2FNB5rA	2020/01/07 21:10	2	28	3	19	4	5	1	2	2	3	2	1	5	6	7	1	0	3
ftr9P9y8brqdm5xAZIVSmVQ	2020/01/11 18:30	1	27	3	24	5	11	1	2	1	3	2	3	5	6	5	1	0	3
fjxSX4ihnp6XBh%2BWqySovwQ	2020/01/07 21:53	1	22	3	26	5	10	1	2	3	7	7	7	1	1	1	0	0	3
fz9SbgLPu4xqUmyk0rOvoyQ	2020/01/07 18:36	1	29	3	10	3	5	2	1	1	3	5	4	5	3	4	-2	0	3
ftsruhxiVEjMz67UygcSpKg	2020/01/07 19:11	1	38	4	29	5	4	2	2	3	3	2	3	5	6	5	1	0	3
foEQjjzvTE%2Bx2Gi0mFRzbUg	2020/01/10 07:47	1	29	3	27	5	3	2	2	2	6	5	6	2	3	2	1	0	3
fH3TTcKf3gVfcaKqsyN5s%2Bw	2020/01/07 11:25	1	20	3	11	3	10	1	2	4	3	3	3	5	5	5	0	0	3
fJ9GYK1hZnP5NsI%2BEU5NbYg	2020/01/09 16:29	1	31	4	10	3	1	2	1	3	3	3	3	5	5	5	0	0	3
fCL3pEvEx2qe4E%2FDxIYDC1Q	2020/01/09 04:56	1	42	5	13	3	5	1	2	2	3	3	3	5	5	5	0	0	3
fR%2BsTRbZ0vnb9Xobx6dT3%2FQ	2020/01/08 15:21	2	66	7	35	6	8	2	1	1	6	6	6	2	2	2	0	0	3
fGbru5RzXX0HRuws42Pn2Vw	2020/01/07 14:52	1	25	3	28	5	10	1	2	1	2	4	4	6	4	4	-2	0	3
f8ypP3g1iUQLWoGM7FSM2WA	2020/01/09 14:50	1	23	3	27	5	10	1	2	3	2	4	6	6	4	2	-2	0	3
frz6B%2BW7ltRnQqCdU%2FejD1g	2020/01/07 11:26	1	30	4	38	7	11	1	2	1	5	5	6	3	3	2	0	0	3
f1i53vsBX%2FqLSoIyiSzp8qg	2020/01/07 20:39	1	29	3	38	7	4	1	2	2	2	2	3	6	6	5	0	0	3
fJsM%2BpBImlpCA8q3ZrXs3gg	2020/01/07 17:18	2	27	3	13	3	8	2	1	2	3	3	3	5	5	5	0	0	3
fS7AHxoCATybkBWGk7J94ug	2020/01/07 15:48	1	26	3	13	3	10	1	2	1	5	4	3	3	4	5	1	0	3
fsAAgh86fcqnJiW%2BZKe7p%2Fw	2020/01/07 13:26	2	49	5	13	3	8	2	1	4	5	5	4	3	3	4	0	0	3
fGeA56K3kskA1TeNU98%2FXaA	2020/01/07 18:11	2	23	3	15	4	11	1	2	3	3	2	2	5	6	6	1	0	3
fmMOvEeFTvyH%2FuQ5PYzqsXA	2020/01/07 12:44	2	23	3	35	6	3	1	2	3	5	3	2	3	5	6	2	0	3
fPH%2BGQylC86cYrZnwfaLbcg	2020/01/07 12:22	2	61	7	12	3	1	2	2	1	2	2	2	6	6	6	0	0	3
fVwek8lNTIwtU3NnRuR2NKg	2020/01/08 19:30	1	66	7	3	2	6	2	1	9	4	4	7	4	4	1	0	0	3
faIj5fNVbb2uU1vygz5pwnA	2020/01/08 11:18	1	72	7	28	5	11	2	1	2	4	5	4	4	3	4	-1	0	3
ftztp3bP%2FqqIWgMkq88DpOA	2020/01/07 22:48	2	37	4	4	2	9	2	1	2	5	5	6	3	3	2	0	0	3
fjrtO5h%2B4nBvqrcps07MGWg	2020/01/07 14:10	1	44	5	13	3	1	2	1	3	3	6	5	5	2	3	-3	0	3
fFvknKXmvNDDFNRW1EJUgeQ	2020/01/07 20:00	1	45	5	23	4	4	2	1	2	3	3	3	5	5	5	0	0	3
f8n7I2%2FjTWRG9bXfco2x6ug	2020/01/07 11:50	2	64	7	13	3	8	2	1	3	3	3	3	5	5	5	0	0	3
fcBCPfF0kQswJU9aepSKUFg	2020/01/07 17:29	2	49	5	4	2	9	2	1	3	4	3	4	4	5	4	1	0	3
fSTEYQ9lBuQg7VUmLl7L3lg	2020/01/07 16:57	1	69	7	11	3	9	2	1	2	5	5	4	3	3	4	0	0	3
fdhBdyzNoZRzCAz4wNuOdCA	2020/01/07 16:38	2	45	5	31	6	7	1	2	2	5	6	5	3	2	3	-1	0	3
f6a1zJItmE8fG5%2FNj8Fs2KA	2020/01/07 22:39	1	49	5	1	1	9	1	2	2	4	4	4	4	4	4	0	0	3
fmKclIE3SyFPKjzwOKy78Gw	2020/01/07 21:27	1	42	5	34	6	11	1	2	2	4	4	4	4	4	4	0	0	3
fZh1hAdyYUuGqNdMgPXO7yA	2020/01/07 18:01	1	57	6	6	2	1	2	1	4	7	7	7	1	1	1	0	0	3
fXDuaP%2FiXwfXCVbjyGaUPYA	2020/01/07 14:31	1	49	5	1	1	1	1	2	9	4	4	6	4	4	2	0	0	3
fQxR9c8bO7XFe0sYcGGNXPg	2020/01/07 20:56	1	56	6	11	3	5	2	1	1	6	6	4	2	2	4	0	0	3
fJO9cTZBQGr%2FlyVLa7WC%2BdA	2020/01/07 16:34	1	50	6	23	4	6	1	2	3	5	5	4	3	3	4	0	0	3
fyMvEiDxECp81PkEtoXjh%2BQ	2020/01/07 21:41	2	63	7	14	3	8	2	1	1	6	4	4	2	4	4	2	0	3
fx3EXvyMgmOwTkm4ZC9BnOQ	2020/01/08 17:22	2	69	7	12	3	7	2	2	9	4	5	5	4	3	3	-1	0	3
ftjcg2Ja8%2FO3AUCDUtSjsNA	2020/01/08 08:28	2	38	4	27	5	9	2	2	2	4	5	6	4	3	2	-1	0	3
f8QV6VE811uz8NPBSjGqgVg	2020/01/07 14:17	1	71	7	9	3	11	2	1	3	3	2	2	5	6	6	1	0	3
fsRHYX9U3YTU7SzGbXua1Rg	2020/01/08 00:10	1	56	6	13	3	5	1	2	10	7	7	7	1	1	1	0	0	3
fNkTX%2F0nrdVI3wCUe1w2l3A	2020/01/07 17:18	1	50	6	11	3	4	2	1	2	5	5	4	3	3	4	0	0	3
fLl4JmxV6Q3BJZTMEelV6gQ	2020/01/09 15:45	1	28	3	36	7	5	1	2	1	5	3	2	3	5	6	2	0	3
fTeK0f33okyf0cSv0MXXYqA	2020/01/07 15:11	2	58	6	14	3	8	2	1	1	3	3	3	5	5	5	0	0	3
f6SlQMX%2BU6kKqn4Viz3A76w	2020/01/07 12:26	1	57	6	28	5	6	2	1	2	5	5	4	3	3	4	0	0	3
ftihjEqDLs6obsJy06sNK0g	2020/01/07 19:26	1	46	5	27	5	3	1	2	1	3	3	4	5	5	4	0	0	3
fJpdNrFRU%2FJwO0%2FOmD%2FVHEA	2020/01/07 11:53	1	55	6	1	1	9	1	2	9	2	6	6	6	2	2	-4	0	3
fzYAKCPLw7jeiI%2BiVIe3G2Q	2020/01/09 15:03	2	48	5	28	5	9	2	1	2	2	2	4	6	6	4	0	0	3
fna%2BqwpAEck6Lf0DRVnZwiQ	2020/01/07 11:26	1	59	6	27	5	8	2	1	3	3	2	2	5	6	6	1	0	3
fl4STZmtdk3dygEHSPuNjgw	2020/01/07 16:49	1	65	7	25	5	8	2	1	9	7	7	4	1	1	4	0	0	3
f5aY4PpL42xF16sZ01EAjZg	2020/01/07 17:22	2	46	5	15	4	9	2	1	9	4	4	4	4	4	4	0	0	3
fA3fYVWw%2F0hULX4Mj6aD6LA	2020/01/07 12:06	2	78	7	12	3	8	2	1	2	5	5	4	3	3	4	0	0	3
fFrS%2BhSRybu9XUj4F8%2FGmIg	2020/01/07 15:49	2	61	7	34	6	8	2	1	2	4	3	4	4	5	4	1	0	3
fp5Yszi2pu0m%2BpdtsVpi7Zg	2020/01/07 11:31	1	52	6	35	6	6	1	2	1	6	6	6	2	2	2	0	0	3
ftr9P9y8brqf9CmLQuzdhZA	2020/01/07 12:14	1	59	6	12	3	3	2	1	2	5	5	3	3	3	5	0	0	3
fDGIk6nNR8bWwr0QBgRWJQw	2020/01/07 15:33	1	59	6	16	4	1	1	2	9	6	6	6	2	2	2	0	0	3
fAP9681W%2FFvFP31iXIvvTTQ	2020/01/07 22:32	2	33	4	33	6	1	2	2	2	3	3	3	5	5	5	0	0	3
fSpytuN02E%2F0NQfFopTLE6A	2020/01/08 00:16	2	58	6	14	3	9	1	2	1	6	6	6	2	2	2	0	0	3
fBQDK4ZzON%2B3nenXMizkVWQ	2020/01/07 20:53	2	46	5	13	3	3	1	2	2	7	7	7	1	1	1	0	0	3
fBaq6tC6d%2FJwKINEHF89T7w	2020/01/07 22:19	2	55	6	13	3	3	1	1	4	5	5	6	3	3	2	0	0	3
fSgtE%2Bcj68PeWUUamwp7sgg	2020/01/07 17:03	2	59	6	27	5	9	1	1	1	5	5	5	3	3	3	0	0	3
f2GF5c6ujPmC0nkLzTO6Eaw	2020/01/08 18:04	2	79	7	46	8	8	2	1	10	3	3	3	5	5	5	0	0	3
fWAwSwVvKkARlfuUbKfTmAg	2020/01/07 19:26	2	68	7	40	8	9	2	1	2	5	5	5	3	3	3	0	0	3
fG5qpj%2Bq2BDkoPmlJuXWABA	2020/01/07 11:37	1	61	7	1	1	11	1	1	1	5	5	5	3	3	3	0	0	3
fG4YojBcOFUPd6yBJc8YqAA	2020/01/07 15:43	2	70	7	11	3	8	2	1	1	5	6	6	3	2	2	-1	0	3
ftgI%2BcZgkxkj%2BC5pavCIBdg	2020/01/07 13:27	1	72	7	40	8	11	2	2	3	4	4	4	4	4	4	0	0	3
ffj69vc5cCf86F6d9lVxOVg	2020/01/07 15:39	2	58	6	13	3	3	2	2	2	5	6	5	3	2	3	-1	0	3
f%2BOcBUwuy8ie8zwoeS%2BbFXA	2020/01/07 17:02	1	48	5	14	3	4	2	1	1	3	2	3	5	6	5	1	0	3
fZFcN%2FlORJI7BeRlT4rWkuA	2020/01/07 22:08	1	56	6	9	3	4	1	1	3	5	5	5	3	3	3	0	0	3
fjXX7igp6obnsPPk2UJSBCg	2020/01/07 17:00	2	65	7	26	5	11	1	2	1	6	6	4	2	2	4	0	0	3
fLFuvAkfMnGxCljo7pn3Csw	2020/01/07 17:52	2	47	5	47	8	5	2	1	2	5	5	3	3	3	5	0	0	3
fJC0h4p1bycMOS%2B6Wc0gHHw	2020/01/07 12:16	1	69	7	14	3	11	2	2	3	5	5	4	3	3	4	0	0	3
f0ZESU%2B7nSOIL8TBhIp%2BVbA	2020/01/07 18:47	2	47	5	12	3	9	1	1	9	4	4	4	4	4	4	0	0	3
