# Supplementary material for: Effect of robot’s vertical body movement on its perceived emotion: A preliminary study on vertical oscillation and transition
Source: PLoS One. 2022 Aug 10;17(8):e0271789. doi: 10.1371/journal.pone.0271789 (PMC9365172; doi:10.1371/journal.pone.0271789)
Supplement: S1 Data — (ZIP) [file pone.0271789.s001.zip › 解析データ/long_relieved_data.csv]

MID	DAY	SEX	AGE	GEN	PRE	ARE	JOB	MAR	CHI	q1	q2	q3	q4	q2_	q3_	q4_	q3_-q2_	up_down	osc_speed
fRQ%2B8OY0jcC1sPgwbp2C5xw	2020/01/07 23:22	1	18	2	28	5	11	1	2	2	4	4	4	4	4	4	0	0	0
fAcQzWqL%2BtFkfwHHTZVvQ5A	2020/01/07 21:14	1	18	2	29	5	10	1	2	3	3	3	3	5	5	5	0	0	0
f8l4VkUWljP2wgoL5yLUQtw	2020/01/06 17:53	2	16	2	40	8	10	1	2	3	3	3	2	5	5	6	0	0	0
f81kLO1K%2BOqEuG6%2Fqqy07WA	2020/01/07 19:08	2	18	2	37	7	10	1	2	10	7	7	7	1	1	1	0	0	0
fse5zxUWalpEY28FULBUzCA	2020/01/06 19:45	1	14	1	6	2	10	1	2	3	2	2	4	6	6	4	0	0	0
fMC4mc1ORjKzAsUuEsSWn0g	2020/01/08 21:17	2	14	1	4	2	10	1	2	9	6	6	6	2	2	2	0	0	0
frYvX%2B1ZDB%2FQbp%2F%2FdBwXzlg	2020/01/07 22:31	2	16	2	27	5	10	1	2	2	4	4	4	4	4	4	0	0	0
fxv7QvBswPTV4QPNJaX85eg	2020/01/07 13:54	2	13	1	23	4	10	1	2	2	1	1	1	7	7	7	0	0	0
fgzjWwW%2BFmXOElQtyMp7LiA	2020/01/06 20:39	1	44	5	21	4	3	2	2	1	4	3	3	4	5	5	1	0	0
f6yFKmfunw48Dz%2BMLZSfSNA	2020/01/06 21:29	2	22	3	13	3	10	1	2	3	5	5	3	3	3	5	0	0	0
fxhAeUfFvmgD3cOPeg7cx7g	2020/01/06 23:55	2	57	6	26	5	6	1	1	9	4	4	4	4	4	4	0	0	0
fWv8fSvBEz5JRY6LEAYjWgw	2020/01/06 15:28	1	55	6	21	4	7	1	2	2	6	3	3	2	5	5	3	0	0
f39lYCfW7PyLEj%2FAU7tg6nA	2020/01/06 16:35	1	46	5	11	3	6	1	2	2	6	6	6	2	2	2	0	0	0
fUdTZ8e4zYuxfoTmQyvK%2Bkg	2020/01/06 13:13	1	39	4	26	5	9	1	2	3	3	3	3	5	5	5	0	0	0
f2JDG8tzdCXIjPZkBFzRbbg	2020/01/07 22:06	2	37	4	28	5	5	1	1	2	2	4	5	6	4	3	-2	0	0
fmZmfzPRlAyDVBgSaNBW5nA	2020/01/06 15:16	1	38	4	43	8	11	1	2	2	6	6	6	2	2	2	0	0	0
fyBjhSUsTs8ONC1enZ4yikQ	2020/01/07 13:11	2	66	7	23	4	11	1	1	2	5	5	5	3	3	3	0	0	0
f2x4pyvC7sCA0%2BxG6u04Log	2020/01/06 22:21	2	49	5	38	7	11	2	1	2	6	3	3	2	5	5	3	0	0
fYPmA9vNyNN9zZ1Lw%2FJYpdQ	2020/01/08 20:57	1	56	6	13	3	5	2	2	1	5	6	6	3	2	2	-1	0	0
f7FSvv0SIYZh2SdDstY4jlg	2020/01/06 20:27	2	60	7	8	3	11	2	1	4	3	3	3	5	5	5	0	0	0
f6yFKmfunw48jmM%2FljEkAdw	2020/01/06 18:09	1	45	5	21	4	5	1	2	1	3	3	4	5	5	4	0	0	0
fqid%2FlFe3%2BoZPmKr1ZqvU4g	2020/01/06 13:40	1	64	7	23	4	4	1	2	2	5	5	6	3	3	2	0	0	0
feUdvWB7ycV%2BxyHH6v62oTw	2020/01/06 15:31	2	57	6	30	5	8	2	2	1	4	3	3	4	5	5	1	0	0
fqrdbvDbRptQKv1e2xXUPqQ	2020/01/06 20:21	2	71	7	13	3	8	2	2	2	3	3	3	5	5	5	0	0	0
fFLd%2BzXIq1%2FTMMFZEJpbGlQ	2020/01/07 23:14	2	55	6	12	3	9	2	2	9	4	4	4	4	4	4	0	0	0
fU1IxZ5IeEglZAWozqQuELA	2020/01/06 13:39	1	37	4	27	5	7	1	2	3	5	5	5	3	3	3	0	0	0
fKNbW9htR6g1FPt4RPuZDHQ	2020/01/06 13:28	1	27	3	13	3	5	1	2	3	2	2	3	6	6	5	0	0	0
fZJyfTSBC2SBKu5dSc64AwA	2020/01/06 17:59	1	55	6	26	5	1	1	2	1	6	5	3	2	3	5	1	0	0
f6iO2HKFpUytvqUrooP%2B68w	2020/01/06 18:32	1	39	4	1	1	5	2	2	2	5	5	4	3	3	4	0	0	0
fnDhC%2FE2qUiL%2BBLPYJMneMg	2020/01/06 15:38	2	46	5	12	3	8	2	2	3	6	6	6	2	2	2	0	0	0
fmMOvEeFTvyFbmPOX91QhVw	2020/01/07 00:09	2	58	6	42	8	3	1	1	2	3	3	3	5	5	5	0	0	0
fl4is0P9uqPXwRBTeuXmbhA	2020/01/06 14:31	1	69	7	40	8	11	2	1	1	1	1	1	7	7	7	0	0	0
fE2j7w5fJ7Z0GgEJSHdgZgg	2020/01/06 22:51	1	20	3	16	4	10	1	2	3	4	4	6	4	4	2	0	0	0
fFKdmQs7OhOP0maPY8XmKoQ	2020/01/06 16:11	1	60	7	13	3	3	2	1	9	6	6	6	2	2	2	0	0	0
ft62zr2BFcHBzH47Zid8G8Q	2020/01/06 14:25	2	31	4	6	2	11	2	1	2	6	5	5	2	3	3	1	0	0
fHb%2B1QUZhkP8131f90D2wwg	2020/01/06 13:17	1	37	4	14	3	3	1	2	10	7	7	7	1	1	1	0	0	0
fKX%2FU0k4qn0ycmX3JpGQ1Nw	2020/01/06 14:06	2	51	6	7	2	3	1	1	2	3	4	5	5	4	3	-1	0	0
fI1iVf6LgfC4SPG84hQJaoQ	2020/01/06 16:31	1	47	5	11	3	6	1	2	2	6	6	6	2	2	2	0	0	0
fnPTVrLFlf%2FSmB5pWA9lgVQ	2020/01/06 14:02	2	63	7	26	5	8	2	1	9	4	4	4	4	4	4	0	0	0
fWemlNd9VwkHs7dsCbYUPPg	2020/01/06 13:24	1	19	2	23	4	10	1	2	1	6	6	4	2	2	4	0	0	0
f36bL4tg7dUvbc2OzHae1Dw	2020/01/06 14:43	1	19	2	14	3	10	1	2	1	7	7	7	1	1	1	0	0	0
fjOrPLt5VCKR5jaahbc%2FCMw	2020/01/06 14:43	1	16	2	13	3	10	1	2	2	5	4	3	3	4	5	1	0	0
feWo4SY2et%2FV5E93o2l7FKQ	2020/01/06 13:36	1	18	2	28	5	10	1	2	1	6	6	6	2	2	2	0	0	0
fwCWELKC3I08yHhFjRBcihw	2020/01/06 13:55	1	17	2	28	5	10	1	2	9	3	4	3	5	4	5	-1	0	0
fB1C3689G8qhWPAXhaMwU1g	2020/01/06 14:05	1	16	2	46	8	10	1	2	1	6	4	5	2	4	3	2	0	0
f54q%2Fs19CkZW1VarctDXGHg	2020/01/06 13:35	1	18	2	20	4	10	1	2	1	5	5	5	3	3	3	0	0	0
fFm5cJfow%2B2hdHldNuxxibA	2020/01/06 17:51	1	19	2	8	3	10	1	2	1	1	1	1	7	7	7	0	0	0
f3kGGmFldxS%2B6ZYgvGR4sAw	2020/01/06 15:39	1	16	2	27	5	10	1	2	3	6	6	6	2	2	2	0	0	0
fGd24ydorI3%2FJ0nMAY8pS0Q	2020/01/06 14:08	1	17	2	28	5	10	1	2	1	3	3	3	5	5	5	0	0	0
fCqa0khHczrI5oJX76YkKyA	2020/01/06 15:33	1	17	2	13	3	10	1	2	8	2	4	5	6	4	3	-2	0	0
fsl%2FURXFyaH%2BbKdi%2BSl7EAg	2020/01/06 13:59	1	16	2	27	5	10	1	2	1	4	5	4	4	3	4	-1	0	0
fSHs1yHXM%2BS0l6S%2F%2BCzVEOQ	2020/01/06 14:28	1	19	2	20	4	10	1	2	3	4	4	4	4	4	4	0	0	0
fJi3y0188x5Grqdh%2FVEubFg	2020/01/06 16:49	1	17	2	29	5	10	1	2	1	7	7	7	1	1	1	0	0	0
f%2BogRRwqvlktdk6lrXUWipg	2020/01/06 16:06	1	18	2	40	8	10	1	2	10	1	1	2	7	7	6	0	0	0
fy33qV42hZZnu%2F24JH7KREg	2020/01/06 14:01	1	15	2	2	2	11	1	2	10	7	7	7	1	1	1	0	0	0
f83tYyO06%2B5CVS4ftA0c0Ug	2020/01/06 16:11	1	19	2	23	4	10	1	2	2	2	2	2	6	6	6	0	0	0
f1JhPhwvcxtdBPJZpRd3Eww	2020/01/06 13:37	1	16	2	12	3	10	1	2	2	3	4	3	5	4	5	-1	0	0
f4OnslZrlXxqErykOxky7Pw	2020/01/06 17:51	1	17	2	40	8	10	1	2	4	1	4	4	7	4	4	-3	0	0
fKsXl%2BML%2FmHhNGykvhURvTg	2020/01/06 17:27	1	19	2	34	6	10	1	2	2	2	2	1	6	6	7	0	0	0
fHYnHtrjAoA492VDopC99Xw	2020/01/06 13:12	1	16	2	42	8	10	1	2	1	3	3	4	5	5	4	0	0	0
fsSXULZ%2Ff%2FdErGigc9FbFhA	2020/01/06 14:09	1	15	2	6	2	10	1	2	2	5	3	3	3	5	5	2	0	0
fQIjdf44boZKzBms0%2Fs9siw	2020/01/10 10:54	2	42	5	40	8	9	2	1	2	6	6	6	2	2	2	0	0	0
faIj5fNVbb2tJz8z%2B%2F62obw	2020/01/06 20:21	1	50	6	14	3	3	2	1	1	3	5	5	5	3	3	-2	0	0
fcDKvXZK%2FkQBcpqychhs0KQ	2020/01/06 21:12	2	26	3	27	5	5	1	2	2	3	3	4	5	5	4	0	0	0
fJbGL6TI0HQW5t5ffRZKE%2Bg	2020/01/06 20:30	1	36	4	27	5	4	2	1	3	4	4	4	4	4	4	0	0	0
fdFkTp%2BRxy%2BoaW%2Fn2j6Bl1Q	2020/01/08 00:03	1	53	6	40	8	4	1	2	1	7	7	7	1	1	1	0	0	0
fF2BR%2BkbNEqRJ3bcjyxG7rg	2020/01/07 05:46	1	43	5	15	4	5	1	2	3	7	7	7	1	1	1	0	0	0
f%2Fxu8ZGKk9uxGD2EZxq0LKQ	2020/01/06 20:52	1	21	3	28	5	10	1	2	1	2	3	3	6	5	5	-1	0	0
fCQYK0eYID5YxblFwFSjfjg	2020/01/07 18:19	2	47	5	26	5	6	1	1	3	2	2	3	6	6	5	0	0	0
fWvec%2Bj6cKrMYRQgDf3SA3g	2020/01/06 22:03	2	58	6	23	4	5	2	1	4	5	4	4	3	4	4	1	0	0
fX75mKQv1RThYHPTSi5zZ5Q	2020/01/08 00:43	2	44	5	13	3	8	2	2	2	2	3	4	6	5	4	-1	0	0
fsgGy6chSFcLVWJIDWIWFSA	2020/01/13 07:19	1	45	5	13	3	6	2	2	2	4	4	4	4	4	4	0	0	0
fEPgAHIjMe5RMDghUScUabA	2020/01/06 22:36	2	64	7	27	5	9	2	1	3	3	2	3	5	6	5	1	0	0
f6%2FF4pTzn4t26FaGE1BAOdw	2020/01/07 00:22	2	27	3	46	8	9	1	2	9	6	5	3	2	3	5	1	0	0
f08aNjJX79wyZ%2BRnzqBAT1A	2020/01/06 13:38	1	39	4	11	3	4	2	1	9	7	7	7	1	1	1	0	0	0
fmtNdXSJLRnF7faG2%2FTMaVA	2020/01/06 19:47	2	46	5	21	4	1	2	1	1	4	4	4	4	4	4	0	0	0
f29M8KdIxB5vuoIByT6zn4g	2020/01/06 19:58	2	26	3	28	5	5	1	2	9	4	4	4	4	4	4	0	0	0
f1B%2Bq0QqU8NxYh3V8hsCc3A	2020/01/06 15:06	1	41	5	14	3	4	2	1	1	5	3	3	3	5	5	2	0	0
fczt4bN%2BsyDVCZ81Mbuj4bA	2020/01/06 15:16	1	39	4	28	5	4	2	1	1	2	2	2	6	6	6	0	0	0
fWvec%2Bj6cKrO6z2QjwUNzNw	2020/01/06 14:24	1	34	4	17	4	6	2	2	2	5	5	4	3	3	4	0	0	0
f0lq7Kgmec2YGOl7KSJVBkQ	2020/01/06 14:03	1	38	4	25	5	5	2	1	2	3	3	3	5	5	5	0	0	0
f883FoHaEms76UDhawSviLg	2020/01/08 21:18	2	33	4	13	3	3	2	2	9	3	2	3	5	6	5	1	0	0
ffv3pscsR%2FZ2VjBKrgfuoRw	2020/01/08 01:14	2	44	5	35	6	9	1	2	3	5	5	4	3	3	4	0	0	0
fNP%2F6VATKqgDoLA0vHRB00A	2020/01/07 06:46	1	56	6	1	1	4	2	1	2	3	3	3	5	5	5	0	0	0
f4LDVkgxRz4%2BV4hNweCi3nw	2020/01/06 22:25	1	45	5	5	2	1	2	1	1	4	3	3	4	5	5	1	0	0
fP7y3NwTiHeF%2F7a7L0JCaMQ	2020/01/06 17:35	1	34	4	22	4	3	1	1	2	3	5	3	5	3	5	-2	0	0
fheAooDbVAFG0K9p6IqJR%2Fw	2020/01/06 17:11	1	46	5	4	2	4	2	1	2	3	2	2	5	6	6	1	0	0
f5TRxMuvmkk7YPaKAJOi8qA	2020/01/07 07:33	2	30	4	40	8	5	2	1	3	5	3	3	3	5	5	2	0	0
fv5BMtz4STUNPghIVhU7NTQ	2020/01/06 13:28	2	34	4	34	6	8	2	2	1	3	3	3	5	5	5	0	0	0
fBBVb7X%2F7X%2BS2BH0W5yp6lQ	2020/01/06 13:31	1	20	3	47	8	10	1	2	1	4	4	4	4	4	4	0	0	0
f%2FyHcVaaKwigc5oIKCGpQSg	2020/01/06 19:51	1	25	3	14	3	4	2	1	4	2	1	4	6	7	4	1	0	0
fnIWy1rLYA%2FdclO9jxT6s7g	2020/01/06 16:42	2	24	3	17	4	5	1	2	1	6	6	6	2	2	2	0	0	0
fLMShkA1q3%2F%2BQ4gy%2BaLUPpA	2020/01/06 23:43	2	44	5	10	3	9	2	1	2	5	4	3	3	4	5	1	0	0
fpuD%2Fezaluz%2F%2Bla0cOxnXKw	2020/01/08 06:23	2	38	4	23	4	9	2	1	3	3	4	4	5	4	4	-1	0	0
fGOEmldpiXmArxDC7UFlxKA	2020/01/06 13:28	2	26	3	1	1	5	1	2	3	4	4	5	4	4	3	0	0	0
fvr7U%2BKldnBlxFJP%2BB8rX%2BQ	2020/01/06 13:24	2	50	6	27	5	5	2	1	2	5	5	5	3	3	3	0	0	0
fwl3X8OuAaZbnXpmFxFgs9Q	2020/01/06 20:14	2	23	3	26	5	11	1	2	4	4	4	4	4	4	4	0	0	0
fyEjVUVF7K%2BTuKpE22537lQ	2020/01/06 15:12	1	56	6	14	3	11	2	1	1	2	1	1	6	7	7	1	0	0
futMpn3tJ1rchdJvsUwnf2Q	2020/01/06 21:33	2	48	5	22	4	5	2	1	1	4	3	4	4	5	4	1	0	0
fhedzZmayUHCqWjaBB1TNkg	2020/01/06 16:30	1	27	3	11	3	10	1	2	2	5	5	6	3	3	2	0	0	0
fdmNipL%2FD0%2B1NP8bVi%2FLQnA	2020/01/08 21:24	2	47	5	22	4	9	1	1	3	7	7	7	1	1	1	0	0	0
f%2BCRRkXHXWDAox0s4C%2Bvkhw	2020/01/10 17:29	1	45	5	30	5	1	2	1	2	3	3	3	5	5	5	0	0	0
fGYlfSaFezhIUD6J1Qy7fXw	2020/01/06 21:02	1	36	4	40	8	6	1	2	2	5	5	4	3	3	4	0	0	0
fyhG2YCP5%2BRgGzxDLI08JMQ	2020/01/06 22:16	1	22	3	24	5	10	1	2	9	4	4	4	4	4	4	0	0	0
f9aCnuX4Pap%2BF7wgJf9BT2w	2020/01/06 13:20	1	72	7	4	2	11	2	2	2	3	3	4	5	5	4	0	0	0
fVyWccr7ekdlErxQNzsGN6Q	2020/01/10 00:52	2	48	5	23	4	8	2	1	2	5	5	4	3	3	4	0	0	0
f4yyClLSWkTIAl3v1Kx15WA	2020/01/07 11:33	1	43	5	9	3	3	2	1	1	2	2	3	6	6	5	0	0	0
f5iUx0EgrFeifxkNePwePIw	2020/01/06 13:33	1	21	3	6	2	10	1	2	1	5	5	5	3	3	3	0	0	0
fkUI7ZRn8%2BMonaFITWMTRnQ	2020/01/06 18:35	2	30	4	27	5	4	1	2	2	1	5	2	7	3	6	-4	0	0
fCf9NNA59jw6tVg52MKwMvw	2020/01/07 18:40	2	42	5	34	6	8	2	1	2	4	4	4	4	4	4	0	0	0
ffWzCV%2B2INRF0mMN3pUOKsg	2020/01/06 20:41	2	63	7	40	8	8	2	1	2	5	5	5	3	3	3	0	0	0
fwqQbPiY8qwLLEIumrrkkDw	2020/01/07 08:25	1	52	6	34	6	3	2	1	10	2	2	2	6	6	6	0	0	0
fZ4GYvtUt4CiRTKKUwCbLzQ	2020/01/07 09:36	2	50	6	41	8	6	2	1	3	5	3	3	3	5	5	2	0	0
fpSI9TyuVZQRdZ9imS7FkUw	2020/01/07 01:24	2	22	3	12	3	1	2	1	1	1	1	3	7	7	5	0	0	0
fxZI6XxW%2FPMXXYDE5f5mhGA	2020/01/06 23:16	2	51	6	12	3	9	2	1	2	4	4	4	4	4	4	0	0	0
fHtT4Lzki9n3WXNYbh04hGw	2020/01/06 23:25	2	24	3	13	3	10	1	2	9	3	3	5	5	5	3	0	0	0
fFKwtPWNUlQenCffwOr298Q	2020/01/06 19:14	1	36	4	11	3	4	2	1	1	2	3	4	6	5	4	-1	0	0
fJJVIFVgjlNKrmzytgpXuxA	2020/01/06 17:31	1	22	3	27	5	3	1	1	4	1	1	2	7	7	6	0	0	0
fc3aLO0A1x84dH9SlK%2FX6Dg	2020/01/06 13:43	1	38	4	28	5	9	1	2	3	6	6	7	2	2	1	0	0	0
fEXzc0fbFTgR6WeV1E9YMSQ	2020/01/06 22:29	2	61	7	4	2	3	2	1	3	1	1	2	7	7	6	0	0	0
fAwNPJ1lwLIFAN0UxWNDE9A	2020/01/06 20:53	1	23	3	27	5	3	1	2	1	3	2	2	5	6	6	1	0	0
fTNi5yvTctQ9%2FsBTcWYu72Q	2020/01/06 17:49	1	21	3	11	3	10	1	2	1	2	2	3	6	6	5	0	0	0
fYt%2BThMzIrUG8rRigrR5XRQ	2020/01/06 15:14	2	33	4	11	3	11	2	1	3	7	4	7	1	4	1	3	0	0
fOg8nCS2ZXmEq1Vpj7A1UJA	2020/01/06 18:40	1	53	6	28	5	2	1	2	1	3	3	3	5	5	5	0	0	0
f20PUctFM8PIHF5uTBq%2BcZw	2020/01/06 14:35	2	54	6	22	4	5	2	1	1	2	2	3	6	6	5	0	0	0
fNh8y2QaJgvfGmGxGdyWUAw	2020/01/06 17:42	2	24	3	28	5	8	2	2	9	5	6	4	3	2	4	-1	0	0
fyzGRFZa%2BP1LNvUP4JPYTWg	2020/01/06 21:30	2	33	4	26	5	3	1	2	1	5	5	4	3	3	4	0	0	0
fLC3c%2BlLXkvcSNF%2F22d7syQ	2020/01/06 13:12	2	29	3	23	4	9	1	2	1	4	6	6	4	2	2	-2	0	0
fhedzZmayUHCYdUvzBoSZ1w	2020/01/06 13:13	2	47	5	28	5	9	2	1	2	3	2	2	5	6	6	1	0	0
f8adxL3sr%2BfAXnDF3mRHOgQ	2020/01/08 08:22	2	37	4	29	5	9	2	1	3	5	3	3	3	5	5	2	0	0
fx2qwXnkxYsmuwrSeTsqcFg	2020/01/06 16:01	2	29	3	13	3	8	2	2	3	2	2	2	6	6	6	0	0	0
fWdxC9inPy3TopX9gIAxmow	2020/01/07 17:18	1	24	3	13	3	5	1	2	3	4	4	6	4	4	2	0	0	0
fEXzc0fbFTgSQsgWaT7DnqA	2020/01/06 13:47	1	45	5	11	3	4	2	1	3	4	5	4	4	3	4	-1	0	0
fyjxnZggpP0yA0RIgOCP2pw	2020/01/12 06:34	1	43	5	29	5	4	2	1	2	6	5	4	2	3	4	1	0	0
fY0jGNvSAG2EO5kDNsrQ1Ng	2020/01/06 19:31	2	33	4	27	5	8	2	1	1	6	5	3	2	3	5	1	0	0
fPtDEAkRxB8mxHHftgnua1g	2020/01/06 19:17	1	30	4	46	8	1	2	1	2	4	3	3	4	5	5	1	0	0
fjAfuhOE%2BbmvNZ38JTWWsfQ	2020/01/06 19:24	1	36	4	14	3	4	1	2	2	2	1	2	6	7	6	1	0	0
fMHINXOhAXX4UIFin7Q9ing	2020/01/06 13:36	2	32	4	28	5	8	2	2	3	5	5	6	3	3	2	0	0	0
frP67aLaFgF7Xi%2BjBDU8RjQ	2020/01/06 19:28	2	31	4	27	5	5	2	1	4	3	3	3	5	5	5	0	0	0
fVhRs6IOHCwwHl%2BAuBatmWg	2020/01/06 13:10	1	23	3	40	8	5	1	2	1	1	1	3	7	7	5	0	0	0
fHRNPgNtOwZ0F8nbAiYitFg	2020/01/06 21:40	1	26	3	12	3	3	1	2	2	2	2	3	6	6	5	0	0	0
fsL1CN4EHM8Lpyxyskse8xQ	2020/01/06 17:36	1	21	3	13	3	10	1	2	3	1	1	1	7	7	7	0	0	0
fTgq2TlLNNlSj1TpfVmg6hA	2020/01/07 08:27	1	20	3	8	3	4	1	2	9	7	3	3	1	5	5	4	0	0
fyzarWwrM2G4RJ9CUS5TMjw	2020/01/06 18:12	1	23	3	11	3	10	1	2	3	1	1	1	7	7	7	0	0	0
f63QnVzK1OnTHyBk12HP3cg	2020/01/06 14:40	1	27	3	47	8	3	1	2	2	4	4	4	4	4	4	0	0	0
fhTHE9fXbGPfJM%2FlUea%2BvBg	2020/01/06 19:08	2	27	3	11	3	3	1	2	1	4	4	4	4	4	4	0	0	0
ft%2Fmv1QRQTuga8xt222etPg	2020/01/06 13:13	1	38	4	23	4	5	2	1	1	3	3	3	5	5	5	0	0	0
fXzPe3XbAP7YeaOJcjY5Kuw	2020/01/08 21:36	2	55	6	12	3	8	2	1	2	5	3	3	3	5	5	2	0	0
fYO6%2FgYa0OZNRBw5SK%2BCaVQ	2020/01/09 15:03	2	44	5	13	3	8	2	1	2	6	5	3	2	3	5	1	0	0
ffDsCutaXyDsVY9e3Dqkd%2Bg	2020/01/06 19:04	1	68	7	14	3	9	2	1	9	6	6	6	2	2	2	0	0	0
f5Ds32kw8fh1UVMijTaOcRw	2020/01/06 17:17	1	46	5	20	4	3	2	1	5	2	2	3	6	6	5	0	0	0
fyjjdaHYkwajCInrLrceWQw	2020/01/08 22:00	2	42	5	37	7	3	2	1	1	5	5	5	3	3	3	0	0	0
fAtlzgqBTva7YpWtRlK8d7w	2020/01/06 13:54	1	37	4	13	3	5	2	1	1	6	6	4	2	2	4	0	0	0
fliGzS7maOADgLSLuWGz55Q	2020/01/06 21:28	2	43	5	29	5	9	2	1	1	3	3	4	5	5	4	0	0	0
fvzi9vP2CARDQbDZRW%2B3pEA	2020/01/06 15:38	2	48	5	28	5	9	2	1	2	4	4	7	4	4	1	0	0	0
fd6pi01ReITKC%2Bq1f924dWw	2020/01/06 19:43	2	51	6	10	3	3	2	1	3	7	7	7	1	1	1	0	0	0
f%2BR5T%2BrWs8q%2FIgkQiyK0ttA	2020/01/06 13:11	1	60	7	14	3	11	2	1	2	2	2	4	6	6	4	0	0	0
f6grwULeSE%2F8%2BUv2YWF6CyQ	2020/01/06 15:32	2	82	7	1	1	8	2	1	9	6	7	6	2	1	2	-1	0	0
f2aVw00pdRfr3tsc6y9tY8Q	2020/01/06 20:56	2	74	7	24	5	8	2	1	1	7	6	6	1	2	2	1	0	0
fhJH8mV2%2FuU7U5Bb4A4%2F8kg	2020/01/06 16:29	2	64	7	20	4	11	2	1	2	5	7	6	3	1	2	-2	0	0
f%2BSTfk20MphpTmOT6tQQtaQ	2020/01/06 18:58	2	50	6	18	4	6	2	1	3	5	5	6	3	3	2	0	0	0
f61uzwW4INI%2BM89lV1PPE9A	2020/01/06 15:09	1	56	6	4	2	4	2	1	3	7	7	7	1	1	1	0	0	0
fxVebxwHw0H0RMrtO3YD3YQ	2020/01/06 13:09	2	56	6	14	3	9	2	1	9	4	6	6	4	2	2	-2	0	0
fjcoya%2FRMIWvrni2lLfGRgg	2020/01/07 21:37	1	55	6	16	4	3	2	1	2	5	4	3	3	4	5	1	0	0
f1inNtiwmEKlaSeqv5dMtQQ	2020/01/06 13:12	2	58	6	18	4	7	2	1	2	6	5	6	2	3	2	1	0	0
f1GruGtoiOJFFUJ7K0%2BS%2FHQ	2020/01/13 11:11	1	58	6	42	8	4	2	1	1	5	5	4	3	3	4	0	0	0
fCaUmHdKwHSFVtXDal%2FOYtw	2020/01/08 23:20	1	43	5	38	7	6	2	2	9	7	3	4	1	5	4	4	0	0
fw4tcTCnZrb29MHSTDyrhxQ	2020/01/06 15:41	1	66	7	1	1	5	2	1	2	6	5	4	2	3	4	1	0	0
fxG6rgWJvK8ip1abFh9FkZw	2020/01/06 17:37	1	54	6	20	4	11	2	1	2	5	5	4	3	3	4	0	0	0
fmVM8GBy35IbkDp35PLxtYA	2020/01/06 13:16	1	66	7	24	5	11	2	1	1	4	4	4	4	4	4	0	0	0
f8QK1YP2wZFiIaJkk6KM12g	2020/01/06 23:52	2	47	5	14	3	3	2	2	2	5	4	4	3	4	4	1	0	0
fPnEuDqNyWS93ZBQtfSmoYA	2020/01/07 08:00	2	41	5	27	5	9	2	1	2	5	5	5	3	3	3	0	0	0
fIxxlQR6m%2BVsBDyUzYoOtHQ	2020/01/07 07:07	1	68	7	21	4	7	2	1	1	5	5	6	3	3	2	0	0	0
fAss7ojK3n9lMcfWgk%2BLaXw	2020/01/06 13:16	1	78	7	14	3	6	2	1	3	1	1	1	7	7	7	0	0	0
fLiypfPmfjvWChPRWKXlEGA	2020/01/06 14:26	1	47	5	34	6	1	1	2	3	6	6	6	2	2	2	0	0	0
f9DFlBtE1zjvp3BhmFFdSXw	2020/01/06 20:34	1	57	6	14	3	4	2	1	1	6	6	6	2	2	2	0	0	0
ff0zJAyfbI%2Be%2BbWlCd0jteg	2020/01/06 15:21	1	16	2	14	3	10	1	2	10	6	6	4	2	2	4	0	0	0
f0CMHYoKmifF6WcRTIfNyTA	2020/01/06 15:42	1	16	2	13	3	10	1	2	1	3	3	3	5	5	5	0	0	0
fllIQmGdiiedDU7LOPBzrng	2020/01/07 12:44	1	85	7	7	2	11	2	1	4	4	4	4	4	4	4	0	0	0
ft62zr2BFcHBnfSuHEUp9%2Fw	2020/01/06 20:35	1	71	7	26	5	9	2	1	2	3	4	4	5	4	4	-1	0	0
ff1yzpEETIjXRpn3LicTatg	2020/01/06 20:57	2	50	6	27	5	8	2	1	5	7	7	6	1	1	2	0	0	0
fWImqL1Zda3f2oLmytM5nYg	2020/01/06 23:09	1	49	5	29	5	4	1	2	3	5	5	4	3	3	4	0	0	0
fEwl6MqmZ02kk4exQOXR5Lg	2020/01/06 21:13	1	57	6	13	3	4	2	1	3	3	3	3	5	5	5	0	0	0
f1fzLlv%2BmOEizHKEAbOUsIw	2020/01/06 15:16	1	42	5	12	3	11	1	2	2	5	5	4	3	3	4	0	0	0
fzxS%2F9FA1aZv4DHKQ2U9GaQ	2020/01/06 13:15	2	38	4	12	3	3	2	1	1	2	2	2	6	6	6	0	0	0
fO8Y91JjYVH9CNsSuGXio2A	2020/01/07 11:03	2	31	4	44	8	9	1	1	1	2	2	2	6	6	6	0	0	0
fBtggBfVylPjM3lvUEw4ERQ	2020/01/07 00:03	1	23	3	28	5	3	1	2	3	3	2	3	5	6	5	1	0	0
fFp8mCQnrsP8Yw7L5pVuZ5A	2020/01/06 17:09	2	63	7	4	2	3	1	2	2	5	5	5	3	3	3	0	0	0
f5eTnc%2Bu%2F5GziaBMeqODqNw	2020/01/06 17:32	2	69	7	12	3	8	2	1	9	6	6	6	2	2	2	0	0	0
fnAIj76Kp1MoGwgXILQ%2Bl%2BQ	2020/01/06 13:26	1	31	4	27	5	9	1	2	2	3	3	3	5	5	5	0	0	0
fP88W6aYhATP28skqtQDyyA	2020/01/06 23:32	1	45	5	23	4	4	1	2	2	6	6	6	2	2	2	0	0	0
fk0K0nPX%2Bs84OUQugj8Tvag	2020/01/08 23:14	1	57	6	13	3	3	1	2	3	3	3	4	5	5	4	0	0	0
fu4N%2FmpC30G6s0P1Y%2BTx%2FKg	2020/01/06 13:22	1	39	4	33	6	11	1	2	1	2	2	2	6	6	6	0	0	0
ft5u7ChauyuMrKltUEhA4hg	2020/01/06 14:42	1	57	6	47	8	11	1	2	3	6	6	6	2	2	2	0	0	0
f%2BswgxMDFly4W3I%2FxxXUGyg	2020/01/06 18:17	2	47	5	35	6	3	1	2	9	4	4	4	4	4	4	0	0	0
fZNGzMN6zZDYtL7r7sI3nbQ	2020/01/09 21:14	2	51	6	13	3	7	1	2	3	5	5	4	3	3	4	0	0	0
fRjkUPA5OgULzPmCBUTYnzA	2020/01/07 21:08	2	33	4	26	5	8	2	1	2	5	5	4	3	3	4	0	0	0
ffediCBjjm1%2FCHZveftL2AQ	2020/01/06 14:45	1	26	3	27	5	9	1	2	8	6	5	5	2	3	3	1	0	0
fsprEfTmHHV2u3Z14d25S3A	2020/01/06 14:57	1	43	5	15	4	5	1	2	3	5	5	5	3	3	3	0	0	0
fQbyetA8VANGji3l3VQZSvg	2020/01/06 16:22	1	50	6	21	4	5	2	1	3	3	3	4	5	5	4	0	0	0
f3Ljvy8GQGZ9uugTVaUrUHg	2020/01/06 13:38	1	31	4	27	5	3	1	1	3	1	2	2	7	6	6	-1	0	0
fwhSXXXWrSEk%2FFE0GTrObhg	2020/01/06 15:46	1	23	3	34	6	10	1	2	4	1	1	1	7	7	7	0	0	0
fd9Gndtbh5mKgNva8d7oEhg	2020/01/07 01:00	2	22	3	14	3	9	1	2	3	3	3	2	5	5	6	0	0	0
fc3S1fLbu3o95MHg4kMP%2F1A	2020/01/06 22:58	2	58	6	33	6	9	2	1	9	3	4	4	5	4	4	-1	0	0
fRpZFBQElwXj5iHkmgKYuPw	2020/01/06 14:38	2	26	3	26	5	8	2	1	3	1	1	1	7	7	7	0	0	0
fYy22wo3rBSWbCLoVlRvtkw	2020/01/07 10:49	2	33	4	27	5	8	2	2	1	3	3	3	5	5	5	0	0	0
f5Ds32kw8fh2IYxF%2FTx01Mg	2020/01/06 13:25	1	69	7	13	3	4	2	1	3	4	4	4	4	4	4	0	0	0
fr5IeEPI7nIQVzrgBTK2%2BVw	2020/01/06 16:54	2	29	3	13	3	8	2	1	9	7	7	4	1	1	4	0	0	0
fGhdJGmOBZrg3t28%2B%2BAztOA	2020/01/06 23:18	2	56	6	40	8	6	2	2	2	3	3	4	5	5	4	0	0	0
ftDmpRl5SOzDvW60ilazuOw	2020/01/06 22:59	2	28	3	13	3	8	1	1	3	5	3	5	3	5	3	2	0	0
fkbjB4Ar951gBRPnTtQ%2FZXQ	2020/01/06 16:12	2	53	6	35	6	8	2	1	9	7	7	7	1	1	1	0	0	0
fRQCyXIReCTUZRtCWCDNHTQ	2020/01/08 23:36	2	30	4	14	3	1	1	2	2	6	6	4	2	2	4	0	0	0
fSmMYcnNMku2z3hAliMEA0g	2020/01/07 10:21	1	21	3	2	2	10	1	2	2	4	4	3	4	4	5	0	0	0
fLZgzQX7oAVg6TmzGnPJvcQ	2020/01/06 15:56	2	29	3	11	3	9	2	2	1	5	6	4	3	2	4	-1	0	0
fdX0qaKAoqwpETWnDFZSMSQ	2020/01/06 16:07	1	29	3	13	3	6	1	2	1	6	6	6	2	2	2	0	0	0
fvc2qc0zVYDSi4Z00PxQmRw	2020/01/06 18:09	2	24	3	12	3	1	1	2	9	2	2	2	6	6	6	0	0	0
fntNwLPCHuMkSPb0xWYUIPA	2020/01/06 23:58	2	37	4	24	5	3	2	1	1	6	6	7	2	2	1	0	0	0
fs%2Fo0l%2BHtBjvDlxRNm%2B29Zg	2020/01/07 04:52	1	57	6	3	2	2	1	2	1	5	5	5	3	3	3	0	0	0
fACLyggiEi6udzExUD7L8yQ	2020/01/06 13:08	2	32	4	33	6	8	2	1	2	4	4	3	4	4	5	0	0	0
fX6BkgrAfluCUmUQGqGujAw	2020/01/07 15:29	2	48	5	27	5	9	2	1	2	1	1	1	7	7	7	0	0	0
f8zKpX1y6g72gGliUSvuBjg	2020/01/06 21:09	2	20	3	40	8	10	1	2	1	5	3	4	3	5	4	2	0	0
fd1%2FefNGBSgVk3CnDMkIOCw	2020/01/06 15:43	2	25	3	11	3	9	1	2	1	3	3	4	5	5	4	0	0	0
fy1X%2Bahr9iVHkE97scl5Pbg	2020/01/07 00:29	2	55	6	12	3	9	2	1	5	2	2	3	6	6	5	0	0	0
fSuURrj5iUDhLhgTtlUXksQ	2020/01/07 08:08	2	60	7	12	3	9	2	1	2	3	4	5	5	4	3	-1	0	0
fE4NmQfrIWXrtlbge4YuUgA	2020/01/06 13:08	1	36	4	16	4	4	1	2	3	4	4	4	4	4	4	0	0	0
fTLwiGEbJo21FJ9Ge1OoFew	2020/01/06 18:25	1	27	3	31	6	11	1	2	1	3	2	4	5	6	4	1	0	0
f1h2whRhNy9oKpoIinMZ3Ww	2020/01/06 23:57	2	22	3	23	4	9	1	2	2	3	2	3	5	6	5	1	0	0
f5EmW1xW27ZntJV4bqdQ5WQ	2020/01/06 14:46	2	24	3	47	8	11	1	2	3	4	3	3	4	5	5	1	0	0
fSYjJRuXRNJAb8IExeoHYww	2020/01/06 13:33	1	58	6	40	8	3	1	2	3	6	5	5	2	3	3	1	0	0
fSiCIoOxpvXKAhdJEmsYw6w	2020/01/06 18:57	2	50	6	28	5	3	2	1	3	4	5	5	4	3	3	-1	0	0
fNkOYr%2FND%2B6hRhtfZg%2Fchvg	2020/01/06 18:10	2	21	3	14	3	5	1	2	1	2	4	3	6	4	5	-2	0	0
fmFxntZZAcUpqnLz6j1lFeA	2020/01/06 13:23	1	59	6	26	5	2	2	1	2	4	4	4	4	4	4	0	0	0
fUBzkE3dUzFjhiahEjYFMAQ	2020/01/07 03:24	1	72	7	15	4	11	2	1	1	5	2	3	3	6	5	3	0	0
fU6U0Kz77a6QF4TTu1C6Qnw	2020/01/09 14:45	2	43	5	3	2	8	2	1	2	3	3	3	5	5	5	0	0	0
f6mUIJ2ZsHvVDJozrUY%2Fz2Q	2020/01/06 16:55	2	58	6	13	3	8	2	1	4	2	4	2	6	4	6	-2	0	0
f0%2FSeINBGCuFTYcNth7hqPA	2020/01/06 13:58	1	38	4	8	3	11	1	2	4	4	2	5	4	6	3	2	0	0
fGOgqpZaDrUqABCTiJqfP4Q	2020/01/06 17:19	1	29	3	13	3	10	2	1	3	2	2	2	6	6	6	0	0	0
fdRXj6QndoML7BSYlOj2iBw	2020/01/06 21:47	2	60	7	28	5	8	2	1	3	3	5	5	5	3	3	-2	0	0
fU5CO7UJwZiqeqVLPIcoAZA	2020/01/06 15:13	2	70	7	9	3	8	2	1	2	7	6	6	1	2	2	1	0	0
fc%2BntGpH9vSI0wbBF5yxgAA	2020/01/06 14:19	1	44	5	14	3	4	2	2	1	5	5	6	3	3	2	0	0	0
f3PmGb2stDF4Q4h%2BkledcJw	2020/01/06 13:34	2	32	4	13	3	3	1	2	2	6	6	6	2	2	2	0	0	0
fMLiD93UxC7LAO%2BXNY1cYHQ	2020/01/06 13:53	1	37	4	28	5	9	1	2	3	7	7	7	1	1	1	0	0	0
fonJ%2B2PxdDQFg4kJHoN3ntw	2020/01/06 16:53	2	18	2	14	3	10	1	2	1	3	3	3	5	5	5	0	0	0
fZCOS4whALzM0z5WKMDX5Uw	2020/01/06 18:12	2	17	2	12	3	10	1	2	1	4	4	5	4	4	3	0	0	0
fZBDoWju6V0lrwkoUj%2BVnAg	2020/01/06 14:28	2	19	2	43	8	10	1	2	2	5	5	4	3	3	4	0	0	0
f55Hc3OWDd48%2FJeFr5DJPug	2020/01/06 19:47	2	19	2	14	3	10	1	2	3	3	1	2	5	7	6	2	0	0
fEzNJRc29CrYRsRMtp6954w	2020/01/06 13:22	2	17	2	26	5	10	1	2	1	4	4	6	4	4	2	0	0	0
fw2DXJMiMyO1wVIkPNwpBcA	2020/01/06 15:51	2	19	2	11	3	10	1	2	1	7	7	7	1	1	1	0	0	0
f23ZSfg3k6%2FzEiZ6iS3Imvw	2020/01/06 20:00	2	16	2	14	3	10	1	2	2	3	3	4	5	5	4	0	0	0
f2wjxwFlParcnwvzYhMLiNg	2020/01/06 13:45	2	15	2	1	1	10	1	2	2	4	4	4	4	4	4	0	0	0
faNeqmKHT1NLouUM7n4nWSQ	2020/01/06 16:29	2	18	2	24	5	10	1	2	3	3	3	4	5	5	4	0	0	0
fNFJpnGVKkRoCbc52m%2BL%2BBg	2020/01/06 18:39	2	19	2	23	4	10	1	2	2	3	3	3	5	5	5	0	0	0
fUgQwEa3udyW6lVaWfjJYHg	2020/01/06 20:03	2	18	2	20	4	10	1	2	2	3	3	2	5	5	6	0	0	0
froK50D%2BDXQiSsavhBYd8Kw	2020/01/06 15:46	2	19	2	40	8	10	1	2	9	3	2	2	5	6	6	1	0	0
fcup0GS1tipCb86v5sMFAEA	2020/01/06 16:22	2	18	2	13	3	10	1	2	1	3	4	4	5	4	4	-1	0	0
fL%2FRbGsJ41v%2BCieRTOPiMOg	2020/01/06 13:43	2	16	2	9	3	10	1	2	1	5	4	3	3	4	5	1	0	0
f7ZIzfTRZQG9UrSSRk4rX3Q	2020/01/06 13:55	2	17	2	27	5	10	1	2	3	3	3	4	5	5	4	0	0	0
f0MV0XP9wFXDOhjOnVVD%2FzA	2020/01/06 13:31	2	17	2	12	3	10	1	2	1	3	3	4	5	5	4	0	0	0
fdRPhfK16XR0LNwpHDFN4sg	2020/01/06 14:38	2	17	2	11	3	10	1	2	2	4	4	4	4	4	4	0	0	0
fQzYFTgytHru2Gi3jcKlI4Q	2020/01/06 15:05	2	16	2	23	4	10	1	2	2	2	2	2	6	6	6	0	0	0
fzjN1Z1oj8pM9cWSz%2FgcWOA	2020/01/06 16:12	2	15	2	13	3	10	1	2	9	1	1	1	7	7	7	0	0	0
fe5RwxeI%2BfHVikZ7IeP%2FD5w	2020/01/06 14:48	2	18	2	13	3	9	1	2	2	3	3	3	5	5	5	0	0	0
fH30JY%2FT5d9klt5OMHGTtxQ	2020/01/06 15:38	2	15	2	12	3	10	1	2	9	2	2	3	6	6	5	0	0	0
ferQU7Pfu0XHEfMRcZdL7IQ	2020/01/06 13:28	2	17	2	33	6	10	1	2	2	3	3	3	5	5	5	0	0	0
fS%2BSeIHYrjgydtGsQGCJ9AA	2020/01/06 13:18	2	16	2	2	2	10	1	2	9	5	5	4	3	3	4	0	0	0
fRyhU%2Bv6ZB%2FpYi01gwzY9iw	2020/01/06 22:59	1	29	3	13	3	3	1	2	3	5	5	4	3	3	4	0	0	0
fbu6HgsdbyV9H9teOerKixQ	2020/01/06 15:10	2	61	7	38	7	8	2	2	3	4	4	4	4	4	4	0	0	0
fUCHJ7vYWG%2BruXar4%2FbvVgA	2020/01/06 14:09	1	56	6	27	5	5	1	2	3	5	5	4	3	3	4	0	0	0
fq2LeV49UG5Y5p4I0oobpGQ	2020/01/06 13:10	2	36	4	12	3	8	2	1	9	2	2	2	6	6	6	0	0	0
fp5Yszi2pu0n8cw2JyhKp7A	2020/01/06 21:15	1	37	4	20	4	4	2	2	3	6	6	6	2	2	2	0	0	0
fdBf6KPzLWTqm%2FwgX3XjOfg	2020/01/06 13:09	2	37	4	13	3	6	1	2	1	3	2	2	5	6	6	1	0	0
fiUTFWPKNR%2F2YhI3b5IwwSw	2020/01/07 09:44	2	63	7	42	8	8	2	1	1	3	4	4	5	4	4	-1	0	0
f%2B8tFd68fwII6wOq6rI%2B8cw	2020/01/06 23:50	2	57	6	14	3	9	2	1	3	5	5	4	3	3	4	0	0	0
frz6B%2BW7ltRnZsOpCewnF1A	2020/01/07 06:14	1	51	6	11	3	5	2	2	2	5	5	6	3	3	2	0	0	0
fadE9QzMDQRnCUrt1R5mOYw	2020/01/06 15:48	2	29	3	12	3	5	1	2	3	5	5	4	3	3	4	0	0	0
fSpytuN02E%2F1fY3xe7V1irQ	2020/01/06 14:00	2	43	5	28	5	4	2	1	2	4	4	4	4	4	4	0	0	0
fDGIk6nNR8bUOBnXQVAsX%2Fw	2020/01/06 18:40	2	43	5	40	8	9	2	1	1	6	7	7	2	1	1	-1	0	0
fCd0FddkGSZ2YKVfqh3AJ%2Fg	2020/01/06 20:53	2	31	4	21	4	8	2	1	2	3	3	3	5	5	5	0	0	0
fWOSgqqwZfJulka80ptHLxw	2020/01/06 20:33	2	62	7	23	4	11	1	2	3	6	6	6	2	2	2	0	0	0
fVuGyDUPA43arDnlX0DmQfw	2020/01/06 20:49	2	57	6	38	7	8	2	1	2	3	3	4	5	5	4	0	0	0
ffbm6eq%2FhM%2BKaoIgYSb4PsQ	2020/01/06 17:18	1	76	7	13	3	11	2	1	3	3	3	2	5	5	6	0	0	0
f74u2%2F5G%2FI%2FEh6%2F8wMveMxg	2020/01/06 18:21	2	67	7	30	5	8	2	2	1	3	3	3	5	5	5	0	0	0
fm4hXxtrazmx7r4gWmLjM%2Bg	2020/01/09 10:56	2	41	5	13	3	8	2	1	3	6	6	6	2	2	2	0	0	0
fGOgqpZaDrUqx5Go3MYBTzQ	2020/01/06 15:27	1	61	7	25	5	2	2	1	3	3	3	3	5	5	5	0	0	0
fMTNbIInFWZUAB3pP24gJ2g	2020/01/11 12:44	2	58	6	3	2	9	1	1	1	6	3	3	2	5	5	3	0	0
fLwWDet4c6%2FPRidzI5iM%2BUQ	2020/01/08 20:58	2	35	4	42	8	4	2	1	2	3	2	2	5	6	6	1	0	0
f43q6vTYQ8KP92wXjiQXxgA	2020/01/07 01:00	1	40	5	1	1	9	1	2	1	6	6	6	2	2	2	0	0	0
fEn%2BxfxJlEyl6DFzYZfi4Lg	2020/01/07 06:39	1	66	7	22	4	6	2	2	9	1	2	2	7	6	6	-1	0	0
fMIeVTpuDnBGkTU2z4mcHhQ	2020/01/06 15:24	2	48	5	13	3	11	1	2	9	6	6	4	2	2	4	0	0	0
f4XL2b9rL9vFAIaBLJS1fyA	2020/01/06 14:55	1	53	6	28	5	4	2	1	1	3	3	4	5	5	4	0	0	0
fXZZMHgAqJMStZCpw4nmM5Q	2020/01/06 14:33	2	76	7	13	3	8	2	1	2	3	3	5	5	5	3	0	0	0
fnfZVuXVACwL%2Fi1YFiMmQcw	2020/01/06 14:36	2	69	7	39	7	8	2	1	3	4	4	4	4	4	4	0	0	0
f8uSu8dVjXDQkDah5HPxosw	2020/01/07 22:31	1	66	7	13	3	8	2	1	2	4	5	6	4	3	2	-1	0	0
fTgSAWqJmQdzTfbb1Z6clqg	2020/01/06 13:26	1	75	7	42	8	6	2	1	3	2	2	2	6	6	6	0	0	0
fobNlyvcyqgVCbqfCXn9Rpw	2020/01/06 16:59	2	63	7	1	1	9	1	2	1	5	3	3	3	5	5	2	0	0
fhTZbqJG9paVMLgD6DeiGtg	2020/01/06 22:10	2	71	7	11	3	8	2	1	1	3	3	3	5	5	5	0	0	0
fjprJZbs6ZInjiJr%2FRE5kLA	2020/01/07 09:40	2	65	7	34	6	2	2	1	9	6	6	6	2	2	2	0	0	0
f9Rvcn6vfZJ7RA7IcCo6iPQ	2020/01/06 17:31	1	51	6	46	8	4	2	2	3	4	4	4	4	4	4	0	0	0
fdFSGqJwdix6wJuNdwchj%2Bg	2020/01/06 17:42	1	72	7	14	3	9	1	2	3	7	7	7	1	1	1	0	0	0
fvLwqKqCOSydAbwn8g61V8w	2020/01/06 17:16	2	64	7	28	5	9	2	1	1	4	4	4	4	4	4	0	0	0
fNkOYr%2FND%2B6jsj43iDuyqYw	2020/01/06 15:42	1	38	4	28	5	4	2	1	2	5	3	3	3	5	5	2	0	0
fsSviD3qLHQ1vo%2FHnehkM6w	2020/01/06 14:46	2	28	3	23	4	9	1	1	9	3	4	4	5	4	4	-1	0	0
fAxcEKUeUowetdu23MANLbA	2020/01/06 22:28	2	71	7	28	5	9	2	1	1	3	3	3	5	5	5	0	0	0
fP%2FXZHQqZUPDXK7A%2BYVlutQ	2020/01/09 13:57	2	37	4	13	3	3	2	1	2	4	4	4	4	4	4	0	0	0
fCoznABYggOSt%2BPUMrUj9JQ	2020/01/06 12:38	2	19	2	13	3	11	1	2	2	2	1	2	6	7	6	1	0	1
f7tCHCiQw%2Bn72tLX4916dxg	2020/01/07 19:20	1	18	2	11	3	10	1	2	1	3	4	5	5	4	3	-1	0	1
f9c%2FPFpM1xlHJNj0dJGgY1g	2020/01/06 21:30	1	19	2	39	7	10	1	2	1	2	3	4	6	5	4	-1	0	1
fyV20eHyiNQHlJ7YvAMhgbw	2020/01/07 01:18	2	13	1	13	3	10	1	2	2	4	4	3	4	4	5	0	0	1
fmEe7EtFga3vKUj1KPe9oQA	2020/01/11 01:09	1	17	2	2	2	10	1	2	2	4	1	2	4	7	6	3	0	1
fiRgB4LkCaQVY4l8jK8z9yA	2020/01/06 22:17	1	3	1	5	2	8	2	1	3	5	5	3	3	3	5	0	0	1
fl7zlPg834y55F9B0wPwR0g	2020/01/06 15:17	1	14	1	13	3	10	1	2	3	5	3	3	3	5	5	2	0	1
fihtuvcchTqlU9ZIDA3sKAw	2020/01/06 15:31	1	13	1	14	3	10	1	2	1	5	5	3	3	3	5	0	0	1
f2%2BkQlfaREk12VpanjobmnA	2020/01/06 09:24	2	15	2	26	5	10	1	2	2	4	4	4	4	4	4	0	0	1
f9K9PmeKeJ98N7804Y5CvOQ	2020/01/06 16:33	2	16	2	14	3	10	1	2	2	5	5	5	3	3	3	0	0	1
fOafzZSaGm0p4BEA4jrTqNA	2020/01/06 15:06	1	60	7	29	5	3	2	1	2	6	6	6	2	2	2	0	0	1
fJpdNrFRU%2FJwxx%2BzpTx5d%2Fg	2020/01/06 09:57	2	46	5	8	3	1	1	1	4	3	3	3	5	5	5	0	0	1
fqHieYKCNom3dbXbzJj3Nhg	2020/01/09 14:41	1	53	6	6	2	11	2	1	1	7	7	7	1	1	1	0	0	1
fjwDaFfFs3c7u0DaXS6D69A	2020/01/06 14:59	2	18	2	13	3	10	1	2	2	2	2	1	6	6	7	0	0	1
fAtZfrC0nCTxesEqpE3pDKA	2020/01/06 16:54	2	19	2	23	4	10	1	2	2	3	3	2	5	5	6	0	0	1
fk1b%2FKMHag2W9Mbk0tKZtEQ	2020/01/06 09:56	2	19	2	14	3	10	1	2	3	3	3	4	5	5	4	0	0	1
fRV4rlDz%2FP%2F3F6L62074G6w	2020/01/06 17:40	2	17	2	28	5	10	1	2	2	2	1	2	6	7	6	1	0	1
f%2BaKeL0bx3ZjQAn9QkILcMA	2020/01/06 09:16	2	19	2	25	5	10	1	2	3	4	4	4	4	4	4	0	0	1
fvYyro32s5CshgyMupltCLg	2020/01/06 10:55	2	19	2	12	3	10	1	2	1	4	3	4	4	5	4	1	0	1
fnyF8zAOHlD%2FXv3hs48CQVA	2020/01/06 13:07	2	17	2	13	3	10	1	2	2	4	4	4	4	4	4	0	0	1
fBuur2uncBM0dLjHcokGTwg	2020/01/06 13:10	2	19	2	12	3	10	1	2	2	3	3	4	5	5	4	0	0	1
fX0mx7gd2NMFkEE0w4%2BH0Mg	2020/01/06 18:01	2	19	2	41	8	10	1	2	2	5	5	4	3	3	4	0	0	1
f5RwSzKlkxbJ9OPIRXr4ypA	2020/01/06 11:22	2	18	2	9	3	10	1	2	2	5	5	4	3	3	4	0	0	1
f9IN5t8QN3ko7jJHb7gNnxw	2020/01/06 10:52	2	16	2	23	4	10	1	2	3	6	6	4	2	2	4	0	0	1
fzPaAKAl23ljTJz9cwSv0aQ	2020/01/06 18:31	2	16	2	28	5	10	1	2	3	5	5	5	3	3	3	0	0	1
fkpwGgl6SauUadVXkF9TMGg	2020/01/06 19:09	2	17	2	35	6	10	1	2	3	5	5	4	3	3	4	0	0	1
fWBFQEXRBiRF2ezZBMqNz3w	2020/01/06 12:45	1	17	2	43	8	10	1	2	2	2	3	2	6	5	6	-1	0	1
f9ZL6jf4O3xIZQTGJyGvdtA	2020/01/06 14:13	2	17	2	2	2	10	1	2	2	5	5	4	3	3	4	0	0	1
foPTKykQ%2FuB80KeLPFT1PoQ	2020/01/06 10:34	2	19	2	6	2	10	1	2	1	3	3	3	5	5	5	0	0	1
fLG5OdR18L8uvF%2BP3erVwrQ	2020/01/06 12:16	1	19	2	27	5	10	1	2	2	7	7	7	1	1	1	0	0	1
fBA2DKpruA2ChA6tOvumCLw	2020/01/06 09:22	1	19	2	26	5	10	1	2	1	5	6	4	3	2	4	-1	0	1
fTkiniMh4qtonLTmBwy6OlQ	2020/01/06 11:19	1	18	2	25	5	4	1	2	1	3	5	5	5	3	3	-2	0	1
fOMEnwl%2FyoUW%2FKBr9zQ8bxQ	2020/01/06 11:36	1	18	2	14	3	10	1	2	1	1	2	2	7	6	6	-1	0	1
faBxRuQ7IpPGDedDE4SRjzQ	2020/01/06 14:04	2	16	2	12	3	10	1	2	2	2	3	2	6	5	6	-1	0	1
fz3CN5VuOfqz%2FPCCpH%2Ftw8Q	2020/01/06 13:58	1	18	2	27	5	10	1	2	6	4	6	6	4	2	2	-2	0	1
fkzaXVlRWXT8lHMMg73Du0w	2020/01/06 10:30	1	19	2	27	5	10	1	2	1	3	3	3	5	5	5	0	0	1
fhxPm3XyvLOcZzaitn%2F%2FuMg	2020/01/06 11:58	2	19	2	13	3	9	1	2	1	3	2	2	5	6	6	1	0	1
fDKmE4wUNbhcO95TP9KvOcg	2020/01/06 09:53	2	16	2	46	8	10	1	2	2	4	4	3	4	4	5	0	0	1
fSqlzpU7CKUcfnWCfzBHW7g	2020/01/06 14:06	1	16	2	28	5	10	1	2	2	3	3	3	5	5	5	0	0	1
fz%2Fj0hDAcgwmD48r6AhUuAQ	2020/01/06 12:50	2	18	2	11	3	10	1	2	2	3	2	2	5	6	6	1	0	1
fO7q0zBT7U4AhVaTEBZj0OA	2020/01/06 09:11	2	17	2	14	3	10	1	2	2	5	6	5	3	2	3	-1	0	1
f8LTlhxGtmVyskXR8SdHe1A	2020/01/06 12:03	2	17	2	12	3	10	1	2	2	3	2	2	5	6	6	1	0	1
fDmjmwkZj39nLTuR1bj6rxg	2020/01/06 09:34	2	57	6	14	3	11	1	1	3	6	5	7	2	3	1	1	0	1
fkqvijgZO20WqSVCGf0rQ6g	2020/01/06 22:33	1	64	7	23	4	9	2	1	5	3	4	3	5	4	5	-1	0	1
fJAZnpnma%2FJ5IaLiF9ec0jw	2020/01/06 15:26	1	52	6	40	8	7	2	2	2	5	5	5	3	3	3	0	0	1
fmZmfzPRlAyC2yDR8XIhR6A	2020/01/06 09:51	1	41	5	27	5	5	2	2	3	5	5	6	3	3	2	0	0	1
faZeGcq09FJfRYalXSBAgTw	2020/01/06 10:03	2	38	4	13	3	9	2	1	3	3	4	3	5	4	5	-1	0	1
fxVebxwHw0H316CCpKAeWuQ	2020/01/06 14:21	2	42	5	1	1	3	2	1	1	6	6	6	2	2	2	0	0	1
fdFSGqJwdix5AptjeNsT3rw	2020/01/06 09:38	2	76	7	1	1	8	2	1	3	3	5	5	5	3	3	-2	0	1
fnpaurOFNJW8JlAHRsJSunA	2020/01/06 10:07	2	48	5	13	3	8	2	2	3	5	5	4	3	3	4	0	0	1
fIu3cpa4%2Byv9CUNXfxGYIjw	2020/01/06 19:54	1	57	6	29	5	3	2	1	1	3	2	3	5	6	5	1	0	1
fohBmMK5bTHbOFbF9yjtC3g	2020/01/06 15:13	1	29	3	14	3	10	1	2	2	3	3	4	5	5	4	0	0	1
frHwrR%2FjlZITxpfVuml9P3w	2020/01/06 18:41	2	58	6	13	3	9	2	1	1	3	3	3	5	5	5	0	0	1
fvrwOOb2Z7SKf4gyOqJaJRw	2020/01/06 18:54	1	44	5	22	4	4	2	1	9	7	7	7	1	1	1	0	0	1
fsRW1x7CmoXMtwsI3ljgA2w	2020/01/06 21:31	1	57	6	14	3	3	2	1	1	3	3	3	5	5	5	0	0	1
fvc2qc0zVYDThSi8ZaYq6kw	2020/01/06 13:57	2	50	6	40	8	5	2	1	9	5	4	4	3	4	4	1	0	1
f7f5nZk%2FppaiAXTGz2sAEFQ	2020/01/06 10:40	1	73	7	13	3	5	2	1	1	6	6	6	2	2	2	0	0	1
fAss7ojK3n9l5hLFpi9aOFA	2020/01/06 22:16	1	40	5	34	6	9	1	2	2	7	7	7	1	1	1	0	0	1
f9GYk6D4c6pVlAPxi9g5iog	2020/01/06 14:23	1	59	6	28	5	3	2	2	2	4	3	4	4	5	4	1	0	1
fKN%2FqW6peLE75zGLEGb7WOA	2020/01/06 20:18	1	56	6	39	7	1	2	2	1	5	3	3	3	5	5	2	0	1
fAlZcY0f9HiRzPDXUC8DSbw	2020/01/06 14:15	1	16	2	12	3	10	1	2	3	5	7	6	3	1	2	-2	0	1
fJ%2FXVf84at2WCFfH2OFBX5w	2020/01/06 11:53	1	17	2	7	2	10	1	2	1	3	2	2	5	6	6	1	0	1
fSiGNc0B5ZQ0OMKEIVd4DDA	2020/01/06 13:52	1	18	2	26	5	10	1	2	2	5	6	6	3	2	2	-1	0	1
fqG7s369pTpe86gZ%2Fs28RKg	2020/01/06 12:14	1	16	2	12	3	10	1	2	1	3	2	3	5	6	5	1	0	1
f%2FQhp2mtJOxGoiUs6l3nfGg	2020/01/06 11:43	1	18	2	30	5	10	1	2	3	5	4	3	3	4	5	1	0	1
fEoPjEYaxF8k9DpANQ46mkw	2020/01/06 09:27	1	15	2	33	6	10	1	2	2	7	7	7	1	1	1	0	0	1
f%2BSTfk20Mphojo%2BMfzaFf3w	2020/01/06 09:10	1	35	4	23	4	3	1	2	1	4	4	3	4	4	5	0	0	1
fyFzH5B1B0sgM6LV9VDQaIQ	2020/01/06 12:51	2	42	5	27	5	8	2	1	2	3	3	4	5	5	4	0	0	1
fna%2BqwpAEck4eC5eFzASqDA	2020/01/06 09:31	1	52	6	8	3	6	1	2	3	5	5	4	3	3	4	0	0	1
fLHxYWBQATUsJzrt4uoKf5Q	2020/01/06 21:21	1	53	6	43	8	1	2	1	2	4	4	5	4	4	3	0	0	1
f6mUIJ2ZsHvUVnVGSv8AzgQ	2020/01/06 15:21	1	51	6	23	4	9	1	2	7	7	7	7	1	1	1	0	0	1
fxZmxbs7KkehAHRaFqFaLZA	2020/01/06 21:10	1	50	6	17	4	6	2	1	9	1	4	3	7	4	5	-3	0	1
fT10gdAYH96Gkx7tV1Xkq1Q	2020/01/06 12:06	1	38	4	23	4	3	1	2	9	4	4	4	4	4	4	0	0	1
fskzWKyhimQmRb4F70%2FrW3Q	2020/01/06 10:53	2	52	6	28	5	9	2	1	1	5	4	4	3	4	4	1	0	1
fLl%2BpukdP8IioARCxm8YJuw	2020/01/09 13:55	1	64	7	1	1	3	2	1	2	5	5	6	3	3	2	0	0	1
f7FSvv0SIYZhtg1bEHl48ZA	2020/01/06 13:41	1	56	6	13	3	4	2	1	2	5	5	4	3	3	4	0	0	1
fAqKzgA3G9EJbRbR6hjPZ3w	2020/01/06 17:04	2	58	6	27	5	9	1	1	1	4	4	4	4	4	4	0	0	1
f9SnxhC9bOtRxj3j%2F6JGWHw	2020/01/06 12:09	2	51	6	23	4	8	2	1	2	5	5	5	3	3	3	0	0	1
fntNwLPCHuMmunXxsmU%2Bm7Q	2020/01/06 11:56	2	31	4	2	2	5	1	2	1	5	5	5	3	3	3	0	0	1
fyjjdaHYkwai9nP%2FE24yesQ	2020/01/07 08:14	2	55	6	13	3	3	2	1	1	5	5	4	3	3	4	0	0	1
f33wZuHp0aE7sFtVEINLCWQ	2020/01/06 13:28	1	43	5	14	3	7	1	2	2	7	7	7	1	1	1	0	0	1
fCV3QB35KHAzKMeMRjmaErA	2020/01/06 20:27	2	50	6	29	5	9	2	1	2	4	3	3	4	5	5	1	0	1
fSuURrj5iUDiFHUg5IOaU9A	2020/01/06 19:56	1	62	7	13	3	3	2	1	1	4	4	4	4	4	4	0	0	1
fGbCzCSuDQnIJ1R3C5X2CUg	2020/01/06 09:59	2	61	7	17	4	3	2	1	2	4	4	4	4	4	4	0	0	1
fDLiOZAkLOU39BSqM%2BiKtnA	2020/01/06 21:48	1	61	7	28	5	2	1	2	2	4	4	4	4	4	4	0	0	1
fcxPf9PnDHB1aGVHctFVReQ	2020/01/06 14:26	2	27	3	40	8	5	1	2	3	5	3	2	3	5	6	2	0	1
fpeMIvPeEtmxYT%2B1%2FFxcMKw	2020/01/07 07:32	1	58	6	22	4	1	2	1	2	7	7	7	1	1	1	0	0	1
fQv%2BcRkV6BweRL9kFG9pzyA	2020/01/06 17:27	1	42	5	13	3	1	1	2	1	4	4	4	4	4	4	0	0	1
fbEwTtVC5agPuf%2FZ5iJ3QWw	2020/01/07 20:35	1	47	5	27	5	2	2	1	2	7	7	7	1	1	1	0	0	1
fqIgJQgi8%2FnYhCAB2MQH8xA	2020/01/06 11:16	2	43	5	11	3	3	1	2	1	2	3	3	6	5	5	-1	0	1
f%2BCRRkXHXWDCriEFulKWd7w	2020/01/10 09:43	1	46	5	40	8	5	2	1	1	4	4	4	4	4	4	0	0	1
ftDEeRj%2Bk6bpbbrBvAqqS3w	2020/01/06 17:09	1	38	4	27	5	4	2	1	3	2	2	2	6	6	6	0	0	1
fZ4GYvtUt4CgdwcD7eLT%2F7Q	2020/01/09 23:09	2	31	4	43	8	8	2	2	2	3	3	3	5	5	5	0	0	1
fSLPTKu1XJmrAH4eh2oKY%2Bw	2020/01/06 11:38	1	46	5	14	3	5	2	1	2	4	4	4	4	4	4	0	0	1
fPbPUyoAPFiDFi82IGJUXjA	2020/01/06 22:09	1	27	3	34	6	4	1	2	1	3	3	4	5	5	4	0	0	1
f%2BmzBmI79fHMfd2Hc76cPyA	2020/01/06 13:48	1	45	5	27	5	3	2	2	1	5	4	5	3	4	3	1	0	1
fsZnjTkDnP121fONoKsPLEA	2020/01/08 11:37	1	56	6	26	5	5	2	1	3	3	3	3	5	5	5	0	0	1
fheAooDbVAFFjqg52278hcw	2020/01/06 09:10	2	50	6	13	3	11	1	1	2	6	6	6	2	2	2	0	0	1
fctqBgqlNQ0ura3i%2F19gnJg	2020/01/09 17:31	2	43	5	27	5	9	2	1	2	5	5	6	3	3	2	0	0	1
frP67aLaFgF4xEo7Di7un0w	2020/01/06 13:43	1	36	4	27	5	3	2	2	1	5	4	4	3	4	4	1	0	1
f83hiRNh%2BittVQTdbrPcHxg	2020/01/06 09:16	2	38	4	32	6	8	2	1	1	3	3	3	5	5	5	0	0	1
fORvmlOIaAsf%2Fzx1IXm0dtQ	2020/01/06 21:48	2	43	5	14	3	8	2	1	3	4	3	3	4	5	5	1	0	1
f9MF12dEuA9SJvoUHBN%2F0Mw	2020/01/09 21:35	2	48	5	22	4	8	2	1	9	5	5	6	3	3	2	0	0	1
fBmQwyiWLPcLfskKl4ctSow	2020/01/08 18:22	2	63	7	27	5	3	2	1	2	2	2	2	6	6	6	0	0	1
fwl3X8OuAaZaKVGR0suCyjw	2020/01/06 18:03	1	32	4	43	8	4	2	1	3	3	2	4	5	6	4	1	0	1
f8aXxSY%2Fd5OAZoFDrosfNJQ	2020/01/06 09:29	2	39	4	1	1	5	1	1	9	6	6	6	2	2	2	0	0	1
f%2FQZYL%2Ffpm0esWv4byPkb3g	2020/01/06 16:16	1	23	3	12	3	10	1	2	2	4	4	4	4	4	4	0	0	1
fQA2BXieLD3sJO%2B88LMXiqQ	2020/01/11 21:02	2	33	4	16	4	4	1	2	2	5	3	3	3	5	5	2	0	1
fG88r1BuSoNwlWceq4wyulg	2020/01/06 22:33	2	54	6	1	1	8	2	1	2	5	5	6	3	3	2	0	0	1
f0brVx69CVGet567w5QeqcQ	2020/01/06 21:42	2	22	3	4	2	11	1	2	2	6	6	6	2	2	2	0	0	1
fUY1ZhpAzP44qWdxovyM%2BMA	2020/01/07 07:07	1	46	5	20	4	5	2	1	3	1	2	2	7	6	6	-1	0	1
fsL1CN4EHM8JAhLqp7F52hg	2020/01/06 14:22	2	30	4	27	5	3	1	2	1	5	7	7	3	1	1	-2	0	1
fvg%2F9O47C0p3XpWsBQiYhnw	2020/01/06 18:43	1	27	3	27	5	11	1	2	10	4	4	4	4	4	4	0	0	1
fcTbd7ctjuMqHUmRMRnCjTg	2020/01/06 14:15	2	30	4	14	3	11	1	2	9	4	4	4	4	4	4	0	0	1
fcziAHoDo8Ao0TE2pZKPKIQ	2020/01/06 13:33	2	44	5	26	5	9	1	2	1	4	4	4	4	4	4	0	0	1
fJJVIFVgjlNK5032w3%2BVrCQ	2020/01/07 00:05	2	27	3	45	8	3	1	2	2	5	6	4	3	2	4	-1	0	1
fhkL9QUyWn59SscqKEz5sWQ	2020/01/11 06:38	2	66	7	8	3	8	2	1	3	3	2	2	5	6	6	1	0	1
fIfcfemyBp%2B62Ww7LEwzmqQ	2020/01/06 09:10	2	45	5	27	5	5	2	1	1	3	3	3	5	5	5	0	0	1
flwn1MHdmHw9uivyqkaDdvg	2020/01/06 10:10	2	28	3	13	3	3	2	2	2	7	7	6	1	1	2	0	0	1
fc3aLO0A1x86gnYXgOTn7bA	2020/01/06 12:43	1	55	6	14	3	4	2	2	1	4	4	4	4	4	4	0	0	1
fW98eiUKvATleTSP4BiBWzg	2020/01/07 17:18	2	36	4	38	7	9	2	1	3	5	5	5	3	3	3	0	0	1
fg%2BRTHPBHelyAq2Y9pnxxBA	2020/01/06 09:25	1	39	4	34	6	5	1	2	2	4	4	4	4	4	4	0	0	1
frxqJ4Uyxu7L8ElFdPblZBQ	2020/01/11 15:11	2	36	4	27	5	9	2	2	2	7	7	7	1	1	1	0	0	1
fUWyapC5%2BYQLWRNbVhgFpBg	2020/01/06 16:30	2	50	6	13	3	9	2	1	2	5	5	4	3	3	4	0	0	1
fY0jGNvSAG2HE79lFRqWnGQ	2020/01/06 16:18	1	29	3	11	3	5	1	2	2	4	5	4	4	3	4	-1	0	1
fMfxQBk%2FRCUNRfBU4r%2B5%2BMQ	2020/01/06 09:15	2	58	6	14	3	7	2	2	2	3	3	3	5	5	5	0	0	1
f9mQDM5tpM5J1%2F%2FQyc3Nb1w	2020/01/06 19:02	1	23	3	14	3	10	1	2	9	2	2	4	6	6	4	0	0	1
f4iVIqVCpvXzn8Cp719rBRg	2020/01/06 19:10	1	33	4	14	3	3	2	1	9	2	5	4	6	3	4	-3	0	1
f%2B1A3ywSNbdQPZ5uy3uwrJg	2020/01/06 20:51	1	33	4	33	6	3	1	2	2	2	2	3	6	6	5	0	0	1
fUIXwg60gjGOsX7zuzHUivw	2020/01/06 19:37	1	36	4	14	3	4	1	2	1	1	1	2	7	7	6	0	0	1
fDBQlLL9hwzcn9SwzDYreLA	2020/01/06 19:39	2	34	4	14	3	5	1	1	2	2	1	2	6	7	6	1	0	1
ft8VMDYn%2FzfD8ffcdn7SKDQ	2020/01/06 09:14	1	30	4	4	2	1	1	2	3	3	4	4	5	4	4	-1	0	1
fk7FW3IfApfigeMLfZGgR%2BQ	2020/01/06 17:30	2	37	4	43	8	9	2	1	2	3	3	4	5	5	4	0	0	1
fa7ZKjXMBRT2FFs6XPvKnbg	2020/01/06 16:49	1	22	3	22	4	4	1	2	3	2	5	5	6	3	3	-3	0	1
fliSXUOy2k5qJ1w%2FN4UwYbA	2020/01/06 16:38	1	38	4	5	2	4	2	2	2	4	4	3	4	4	5	0	0	1
fyN3UVuH9Z%2B2QKQ2HKT5Tyw	2020/01/07 12:09	2	38	4	13	3	4	2	1	2	1	1	1	7	7	7	0	0	1
f0kwINyqiCy7ukcVNYpDDbQ	2020/01/06 10:07	1	29	3	40	8	3	1	2	9	4	4	6	4	4	2	0	0	1
fe0krAIqoEnndvuvYJVbCBQ	2020/01/06 09:30	1	22	3	23	4	9	1	2	3	3	3	3	5	5	5	0	0	1
fmspQ3tG5v%2FzuG7TwSXFQyQ	2020/01/06 22:28	1	27	3	11	3	3	1	2	2	3	5	3	5	3	5	-2	0	1
f%2Fjcjm8Yxrpjh8Qpi4deCOw	2020/01/06 23:15	2	43	5	11	3	3	2	1	10	7	7	7	1	1	1	0	0	1
fAG9TLnNRn0bdp%2FDqtoBC0g	2020/01/06 18:15	1	29	3	27	5	3	2	2	1	6	5	4	2	3	4	1	0	1
fN0yjHA2M9RHlDSF6TqzlFg	2020/01/06 15:38	2	29	3	9	3	8	1	2	2	4	3	3	4	5	5	1	0	1
fr9iJfaBJlsW9a46v4UQnxA	2020/01/06 09:33	1	36	4	14	3	5	1	2	1	1	1	1	7	7	7	0	0	1
fUds%2BHHirjDzvvWsR2CV2IA	2020/01/06 09:42	2	33	4	13	3	4	2	1	3	1	1	1	7	7	7	0	0	1
ffFDkwkCMKLszRHKF56Ju%2Bg	2020/01/06 20:07	2	67	7	13	3	8	2	1	2	5	3	2	3	5	6	2	0	1
fp%2B%2Bu6iCrs5nYrMKxXdnt4w	2020/01/07 00:37	2	33	4	14	3	3	2	1	2	3	4	5	5	4	3	-1	0	1
f13V2nobxgjOJedZCSelIxA	2020/01/06 22:05	2	26	3	13	3	3	1	2	2	3	3	4	5	5	4	0	0	1
fe7NiCTLRUHnKSmdKvvs8uA	2020/01/06 15:37	1	29	3	8	3	1	2	1	2	3	2	4	5	6	4	1	0	1
fUFZvRblKVSHU4LoTkBqORQ	2020/01/06 22:09	2	26	3	14	3	11	1	2	9	3	3	4	5	5	4	0	0	1
fl5r8udSZa0ns%2F3Xf%2FAF11g	2020/01/06 16:00	1	24	3	13	3	10	1	1	5	2	1	4	6	7	4	1	0	1
f6FySza1AdO%2BnDDlgXTvakw	2020/01/08 01:11	1	49	5	40	8	4	2	1	5	3	4	5	5	4	3	-1	0	1
fIhWWUq305lTUEXzgGDrRuQ	2020/01/06 09:39	2	25	3	8	3	9	1	2	3	2	2	3	6	6	5	0	0	1
fDhxXfNLvvXWVJi3MSwDIuw	2020/01/06 14:14	1	64	7	27	5	9	2	1	3	3	3	4	5	5	4	0	0	1
fp%2B%2Bu6iCrs5lxiPVhoLH%2FaA	2020/01/06 17:24	1	36	4	15	4	3	1	2	1	1	1	1	7	7	7	0	0	1
ftr3i%2FxJ7Ab6BAu7pdQtq5Q	2020/01/06 09:47	1	32	4	1	1	3	2	2	9	3	3	3	5	5	5	0	0	1
fZy7Jx9BrFeAOtvNfMYi5Hg	2020/01/06 23:30	2	25	3	15	4	3	1	2	2	2	2	2	6	6	6	0	0	1
fkUI7ZRn8%2BMqbc%2FzvEDZveA	2020/01/06 17:43	1	21	3	14	3	10	1	2	3	2	1	1	6	7	7	1	0	1
fvhMhpvlVB350LEcUnNxPcg	2020/01/06 09:37	1	39	4	13	3	11	1	2	3	1	1	1	7	7	7	0	0	1
fSLPTKu1XJmpSigulqCEn9w	2020/01/06 21:05	1	28	3	18	4	3	2	2	2	4	4	7	4	4	1	0	0	1
fHoRGgv3mCWqlX7axAYcwpQ	2020/01/06 20:27	2	27	3	23	4	5	2	2	8	3	4	4	5	4	4	-1	0	1
ft%2Fmv1QRQTuhM%2FTiYThB0CA	2020/01/06 21:21	2	48	5	5	2	1	1	1	2	5	5	4	3	3	4	0	0	1
fJAZnpnma%2FJ4telfjyPWyXg	2020/01/06 10:25	1	46	5	22	4	4	2	1	1	6	6	6	2	2	2	0	0	1
fVhjhpYtfROQK373eRSdL%2BA	2020/01/06 20:45	2	63	7	11	3	9	1	2	2	5	6	6	3	2	2	-1	0	1
fVpOGu1CwYzcMVxtb5XFdIA	2020/01/06 13:39	2	51	6	12	3	9	2	1	2	2	3	3	6	5	5	-1	0	1
fABXK%2BnOwa3huXp%2Fb34zEVg	2020/01/06 19:51	2	28	3	33	6	9	1	2	2	3	3	4	5	5	4	0	0	1
fwBRE9zrgN8bJS3dLpHVZfQ	2020/01/06 21:13	1	45	5	14	3	3	2	1	3	5	6	7	3	2	1	-1	0	1
fMSPvL0Zd5wB6zm6cX1Qbbg	2020/01/07 03:27	2	65	7	13	3	8	2	1	3	4	4	5	4	4	3	0	0	1
fTZqm7LvfFm98jQGymOz37Q	2020/01/06 13:20	2	39	4	3	2	3	1	2	3	5	5	5	3	3	3	0	0	1
fkIdRaLifgrxcJyc63LJSUw	2020/01/06 09:59	2	49	5	28	5	11	1	2	2	2	4	6	6	4	2	-2	0	1
ftjcg2Ja8%2FO00BJWkNmqBCg	2020/01/06 17:02	2	72	7	8	3	11	1	1	3	4	5	5	4	3	3	-1	0	1
fvvoOQ6krKCZmBbXgBUa0Rg	2020/01/06 13:36	1	38	4	27	5	11	1	2	9	4	4	4	4	4	4	0	0	1
fsMtkd2VN17NRQO4M3w1zTg	2020/01/06 09:33	1	57	6	14	3	2	2	1	1	6	6	6	2	2	2	0	0	1
fPY2CsxjZ2qrON%2Fhb17m80Q	2020/01/06 09:38	1	74	7	40	8	11	2	1	2	2	2	4	6	6	4	0	0	1
fLl4JmxV6Q3BdzqIDTnuNwA	2020/01/06 09:47	1	75	7	23	4	11	2	1	1	2	2	2	6	6	6	0	0	1
fXzPe3XbAP7YXwQFycya9Xw	2020/01/06 09:33	2	59	6	21	4	8	2	1	3	3	3	4	5	5	4	0	0	1
fI%2BwUtcdqW1nRnobh9p8pAg	2020/01/06 14:16	2	52	6	43	8	8	2	2	2	5	3	3	3	5	5	2	0	1
fcpPCAYH%2FPI3Otv83ERf%2B%2FQ	2020/01/06 18:08	2	58	6	26	5	8	2	1	2	5	4	4	3	4	4	1	0	1
fjF96MTs6iPV5JoDPdLErWg	2020/01/06 10:36	1	19	2	45	8	10	1	2	1	2	3	5	6	5	3	-1	0	1
f%2BR5T%2BrWs8q%2FSQfqEPxwiOQ	2020/01/06 11:45	2	65	7	27	5	8	2	2	1	5	6	6	3	2	2	-1	0	1
f5EmW1xW27ZmJyAK2y45ROg	2020/01/06 09:11	1	46	5	8	3	4	2	1	2	2	2	2	6	6	6	0	0	1
fVuGyDUPA43Z2Hs5rQ%2FmO2w	2020/01/06 12:37	1	32	4	34	6	5	1	2	1	5	5	6	3	3	2	0	0	1
fvsVnfa10KluYbExsMEkPrQ	2020/01/06 15:28	2	48	5	8	3	9	2	1	2	3	3	4	5	5	4	0	0	1
fRtYMZi0G3q1M7tHQgo0AYQ	2020/01/06 16:35	1	72	7	27	5	11	1	2	3	3	2	3	5	6	5	1	0	1
fVoJKj7EIFVLfZxXjoKF%2F%2BA	2020/01/09 11:39	1	66	7	23	4	11	2	1	3	5	5	5	3	3	3	0	0	1
fctVGq1k245cYPCytADHQTg	2020/01/06 09:31	2	55	6	13	3	8	2	2	2	4	3	3	4	5	5	1	0	1
fu6BoIo%2F50HAj1lXHfVk1oA	2020/01/06 19:48	2	60	7	2	2	9	2	1	1	5	5	6	3	3	2	0	0	1
fsQrbJ%2FrJVYE0eSbfeotkRg	2020/01/07 17:47	2	66	7	33	6	8	2	1	2	6	6	6	2	2	2	0	0	1
fM6OuBYpJazSm%2BVA6%2BFQErg	2020/01/06 13:12	1	65	7	20	4	6	2	1	2	5	5	5	3	3	3	0	0	1
fwmhdgoHqBUKPwWA0RPMbzQ	2020/01/06 18:54	1	46	5	23	4	4	1	2	2	5	5	6	3	3	2	0	0	1
f5Sfc%2Fj8uDn107WgvOsi%2FYg	2020/01/06 19:22	1	33	4	14	3	5	2	1	9	4	4	4	4	4	4	0	0	1
fs1jVAxWmzdJjFJSXjzAEzA	2020/01/06 11:33	2	41	5	40	8	3	2	1	9	7	7	7	1	1	1	0	0	1
fU6U0Kz77a6S5FCGOYNbkJg	2020/01/06 09:47	1	66	7	33	6	11	2	1	9	3	4	2	5	4	6	-1	0	1
fwhSXXXWrSEmdVJQQhPExjA	2020/01/06 20:13	2	57	6	46	8	11	1	2	1	4	3	3	4	5	5	1	0	1
fUso5ssKW9QPypII1zdP8Ug	2020/01/06 20:21	2	61	7	14	3	8	2	1	2	6	7	7	2	1	1	-1	0	1
ftV%2FpjpOo7gdYdXs4m4q0RQ	2020/01/06 16:37	1	37	4	13	3	4	1	2	2	7	7	7	1	1	1	0	0	1
fNL8GX96QP2S2qimUENYryw	2020/01/06 23:58	1	45	5	33	6	1	1	2	2	4	4	4	4	4	4	0	0	1
fB6bmnBkh8WWt1EcFMhOKsg	2020/01/06 19:31	1	44	5	23	4	5	2	1	1	3	3	3	5	5	5	0	0	1
fHoA48EWMmhUBPKIAL2QJZw	2020/01/06 10:46	2	70	7	28	5	8	2	1	1	5	5	5	3	3	3	0	0	1
fJpdNrFRU%2FJxyEtUn%2BA1vfA	2020/01/06 18:59	2	38	4	23	4	8	2	1	8	6	6	6	2	2	2	0	0	1
frqr6tdPi8To4c6WKBAF%2B4w	2020/01/06 09:27	2	29	3	1	1	11	1	2	2	5	6	7	3	2	1	-1	0	1
fsT7K%2BH0kC%2F6NLOmpsRiY0w	2020/01/06 12:57	2	45	5	27	5	8	2	1	1	6	7	7	2	1	1	-1	0	1
fpbfm43eIpcIY3Ya6pz7%2F%2Fg	2020/01/06 14:17	1	20	3	27	5	11	1	2	1	2	2	5	6	6	3	0	0	1
fyNfsl7viD6h4Igk4QZ3u5g	2020/01/06 09:42	2	24	3	13	3	3	1	2	3	4	4	4	4	4	4	0	0	1
fHn15sVNovS%2BgoLTUgzEVqw	2020/01/06 16:41	1	56	6	4	2	4	2	1	3	6	6	6	2	2	2	0	0	1
fP88W6aYhATNqcXK9KhWXWg	2020/01/13 02:04	1	45	5	28	5	4	2	1	1	5	5	5	3	3	3	0	0	1
fwhSXXXWrSEkX%2FCRExlyORA	2020/01/06 09:17	1	28	3	13	3	10	1	2	1	2	3	2	6	5	6	-1	0	1
fM2SFCD3nZILIAPTuRpCANQ	2020/01/06 12:12	2	29	3	23	4	3	1	2	2	4	4	4	4	4	4	0	0	1
fh4yAWL2niMnML5g1jAYAjw	2020/01/06 10:07	2	28	3	23	4	3	1	2	1	3	2	2	5	6	6	1	0	1
fU6U0Kz77a6TIX2O6jNLszg	2020/01/06 19:42	2	46	5	27	5	4	1	2	1	1	3	3	7	5	5	-2	0	1
fFArGAQA8btqrcd3zOgziKA	2020/01/06 09:18	2	62	7	14	3	8	2	1	1	3	3	3	5	5	5	0	0	1
fbawt98P939xi9OBj4ULdIw	2020/01/06 15:39	2	31	4	28	5	9	1	2	1	2	2	4	6	6	4	0	0	1
flx9yRIu6G6yf49MmHmXzQg	2020/01/06 12:24	1	44	5	13	3	4	2	2	2	5	4	4	3	4	4	1	0	1
fX009sQFfkkhR5iv%2BGn0NwA	2020/01/06 19:28	2	52	6	11	3	8	2	1	1	4	5	4	4	3	4	-1	0	1
f%2F6REqgWDL9%2Fo0985ix%2FFSg	2020/01/07 11:05	2	35	4	14	3	8	2	2	2	6	7	7	2	1	1	-1	0	1
fOxgTT28rgP0QQJGOysvxrg	2020/01/06 19:24	1	40	5	34	6	5	2	2	2	6	6	6	2	2	2	0	0	1
fsvb75rBzoRqTznmGxrKixw	2020/01/06 12:22	2	41	5	21	4	3	1	1	6	2	4	4	6	4	4	-2	0	1
fcJUEQG7BSZNYu4fNms4dTA	2020/01/06 22:53	2	31	4	45	8	4	2	2	3	5	5	5	3	3	3	0	0	1
feByoyJfoUpTLr5G5rjcwOA	2020/01/11 06:43	1	48	5	23	4	5	2	1	1	5	5	4	3	3	4	0	0	1
fWlshHaUitR0d3i4pG%2F%2B48A	2020/01/07 13:00	2	52	6	13	3	5	1	1	3	2	5	5	6	3	3	-3	0	1
fv8W4DrDDQpEWfhd0%2FLiBBQ	2020/01/06 15:24	1	23	3	46	8	11	1	2	9	4	4	4	4	4	4	0	0	1
f1jbQKsWT716a7hCeXgamfA	2020/01/06 19:19	2	46	5	11	3	8	2	2	1	5	3	3	3	5	5	2	0	1
fBtggBfVylPgBb59ZAfrgbQ	2020/01/06 11:42	1	28	3	17	4	11	1	2	2	6	6	6	2	2	2	0	0	1
fSNK5SA%2F7PjwDFrjh4AnPsw	2020/01/06 15:28	2	23	3	13	3	11	1	2	2	6	6	6	2	2	2	0	0	1
fPH%2BGQylC86cAy4vdcFZhgA	2020/01/07 19:29	2	67	7	13	3	9	2	1	2	4	4	4	4	4	4	0	0	1
f306ogrtEVpGAaylImre4dQ	2020/01/06 14:48	2	59	6	37	7	8	2	1	2	3	3	5	5	5	3	0	0	1
fMJwGXZHiBSzN3%2F3RtsvCgw	2020/01/07 02:33	1	29	3	7	2	9	1	2	2	6	6	6	2	2	2	0	0	1
fgVVBVZDy8TYHpVIyC5346Q	2020/01/07 12:50	2	34	4	46	8	5	2	1	2	5	4	4	3	4	4	1	0	1
fEXQy4ljl8axeOZdSPiARxg	2020/01/06 21:53	2	24	3	14	3	4	1	2	1	5	4	3	3	4	5	1	0	1
fw4tcTCnZrb04wwmi45E%2FmA	2020/01/07 15:05	1	48	5	15	4	1	2	1	2	5	5	4	3	3	4	0	0	1
fWlULLKOxnNaUe%2FC1XjF7Fw	2020/01/06 12:21	1	22	3	21	4	1	1	2	2	2	2	1	6	6	7	0	0	1
ffl%2Bt1rGV6KDlw4uCPsCk%2FA	2020/01/06 11:15	1	24	3	22	4	3	1	2	3	2	3	3	6	5	5	-1	0	1
f%2BX%2Fpf%2Bgw8iPPhDX5zK83Ww	2020/01/06 14:58	2	27	3	27	5	3	1	2	1	2	3	3	6	5	5	-1	0	1
fUSCy5I4O5497yLYG2qenHg	2020/01/07 13:49	2	37	4	26	5	3	2	2	1	3	3	3	5	5	5	0	0	1
fgVVBVZDy8TbosPhWIZ0fNw	2020/01/06 13:04	1	32	4	23	4	3	2	1	2	6	5	6	2	3	2	1	0	1
fHlf17taUFr7XYfWvA579PA	2020/01/06 20:42	1	36	4	13	3	11	1	2	2	5	5	5	3	3	3	0	0	1
fXLbz9RwJDSh5JWN%2F2B9Wvw	2020/01/06 13:46	2	27	3	34	6	7	1	2	1	5	3	3	3	5	5	2	0	1
fyMvEiDxECp%2FUXj%2FU6Cn5rw	2020/01/09 21:57	2	41	5	1	1	8	2	2	2	4	5	4	4	3	4	-1	0	1
fJHJ6rbaWVTI6f3EPpcEMFg	2020/01/06 20:08	1	24	3	13	3	10	1	2	1	5	5	5	3	3	3	0	0	1
f8zKpX1y6g70GrEy3eh8RJA	2020/01/06 09:10	1	22	3	17	4	10	1	2	4	2	2	2	6	6	6	0	0	1
fRr48vUPNanUK3o7Q55Orjg	2020/01/06 14:58	2	25	3	12	3	8	2	1	10	4	4	4	4	4	4	0	0	1
fk5mmKNRYSeeEnQ6H%2F7TK5w	2020/01/06 12:38	2	20	3	23	4	9	1	2	9	3	4	4	5	4	4	-1	0	1
fGbCzCSuDQnIIx14JgppcHg	2020/01/06 14:54	2	21	3	24	5	10	1	2	3	6	6	7	2	2	1	0	0	1
f5mlzpmxkZ8rlY3poYeDUnw	2020/01/06 12:49	2	27	3	12	3	10	1	2	2	5	5	4	3	3	4	0	0	1
f1fzLlv%2BmOEiJ3%2B%2F7ZPcurg	2020/01/06 10:24	2	28	3	40	8	6	2	2	2	4	4	4	4	4	4	0	0	1
fSmMYcnNMku3OaJFJ8HfpTw	2020/01/06 19:28	2	21	3	21	4	10	1	2	3	3	3	3	5	5	5	0	0	1
fXzPe3XbAP7b1vHVmA7BLlw	2020/01/07 01:47	1	24	3	14	3	5	1	2	3	3	5	5	5	3	3	-2	0	1
fUwyzk1xKtNEuUYhyQc6%2FmA	2020/01/06 10:39	1	38	4	11	3	9	1	2	1	1	2	1	7	6	7	-1	0	1
frCeqxo74ruCZiBbWfgM3MQ	2020/01/06 23:19	2	33	4	13	3	5	1	2	8	5	5	4	3	3	4	0	0	1
fT10gdAYH96ENOd0ntCBjFg	2020/01/06 09:15	1	31	4	14	3	6	1	2	1	6	6	4	2	2	4	0	0	1
fDaqxr6TV%2FDh5vK%2BuCBdvhw	2020/01/06 11:57	1	37	4	12	3	4	1	2	1	3	2	2	5	6	6	1	0	1
fIXLCpnEmszdS%2BhOoSDMypw	2020/01/06 10:25	1	17	2	7	2	10	1	2	1	3	3	3	5	5	5	0	0	1
fEtFrhGaT0ZGilv3d4GSesQ	2020/01/06 11:38	1	18	2	14	3	10	1	2	1	2	2	2	6	6	6	0	0	1
fxt%2BOL2OEp2a7s7kJgnmi1A	2020/01/06 11:23	2	17	2	1	1	10	1	2	5	2	1	1	6	7	7	1	0	1
flPrr4sJJvcZcB9bvsbRO8w	2020/01/06 22:52	2	18	2	6	2	10	1	2	2	5	3	2	3	5	6	2	0	1
fP88W6aYhATP2dzlNbc5qDQ	2020/01/06 10:41	1	61	7	13	3	6	1	2	1	5	5	5	3	3	3	0	0	1
ff%2BBdzi6aVBTeBUTfceys6Q	2020/01/06 10:03	1	33	4	36	7	11	1	2	1	1	1	1	7	7	7	0	0	1
fGfibof6Ic4XcbZ7ZaURmrg	2020/01/06 10:13	2	67	7	29	5	8	2	1	1	5	4	3	3	4	5	1	0	1
ftke4bgLDjchRrb9UYXlBZQ	2020/01/06 21:21	1	54	6	33	6	1	2	1	2	7	7	7	1	1	1	0	0	1
f8QV6VE811uwynHAa50zF4g	2020/01/06 09:35	2	51	6	13	3	3	1	2	2	3	3	3	5	5	5	0	0	1
fzNZH256lL97golUHldVk8g	2020/01/07 11:14	1	51	6	1	1	5	2	1	3	4	4	5	4	4	3	0	0	1
fLUjJGEEcbXiF5Ty7jCicgA	2020/01/06 12:38	1	60	7	23	4	7	2	1	3	6	6	6	2	2	2	0	0	1
fd1%2FefNGBSgUWQRdVt013wA	2020/01/07 17:22	1	55	6	40	8	4	2	1	3	7	7	7	1	1	1	0	0	1
fZNGzMN6zZDaeDBVaCjC6tQ	2020/01/06 17:27	1	65	7	28	5	5	2	1	3	5	5	4	3	3	4	0	0	1
fBtggBfVylPjTcBCe97%2Bj8Q	2020/01/06 09:41	1	67	7	12	3	11	2	1	2	5	4	3	3	4	5	1	0	1
fhMvz%2BhU2x%2FHBCq8Wu8hUSA	2020/01/06 12:01	2	51	6	23	4	9	2	2	2	5	4	4	3	4	4	1	0	1
f2QAJV1sJYcTXEHvCiG%2Fbmg	2020/01/06 17:01	2	46	5	27	5	8	2	1	2	5	5	6	3	3	2	0	0	1
feQhvE5Qldco%2F3GJ2yf%2BiyA	2020/01/06 10:06	1	18	2	45	8	10	1	2	2	5	3	4	3	5	4	2	0	1
fBXdS1j35dALgONON9VQlOw	2020/01/06 12:50	1	16	2	35	6	10	1	2	9	5	5	4	3	3	4	0	0	1
fu0vxfbo93bnpeHBtG%2BCtCw	2020/01/06 14:35	1	17	2	13	3	10	1	2	3	1	1	1	7	7	7	0	0	1
fnnVHV5Nrb8lYx86scHG1dQ	2020/01/06 10:20	1	16	2	42	8	10	1	2	1	3	3	4	5	5	4	0	0	1
fYT4BM5BvE1SSoN3Q6a4I1A	2020/01/06 13:50	1	17	2	40	8	10	1	2	1	4	4	4	4	4	4	0	0	1
fFWbiLZCuCiQUkzVAaeDhqA	2020/01/06 09:28	1	16	2	12	3	10	1	2	2	6	6	6	2	2	2	0	0	1
fZNGzMN6zZDa%2F1d46Ys%2FRgg	2020/01/06 09:59	2	66	7	21	4	3	1	2	2	4	4	4	4	4	4	0	0	1
fEtFrhGaT0ZHNW3TZsQjfLA	2020/01/06 09:59	1	36	4	13	3	3	1	2	3	3	3	3	5	5	5	0	0	1
fCaUmHdKwHSHk7CygpAQc7A	2020/01/06 10:00	1	63	7	23	4	6	2	1	2	1	1	1	7	7	7	0	0	1
fvOkpj%2BUwblKY5Y4RtUGb7g	2020/01/06 20:40	1	28	3	1	1	3	1	2	1	2	3	5	6	5	3	-1	0	1
fSTvKH7k5Tufbmz5Qd2fXMw	2020/01/06 10:57	2	70	7	10	3	8	1	2	2	3	2	3	5	6	5	1	0	1
fSzbY1mAZ6PTf1L6i%2BLfNiQ	2020/01/06 14:24	2	71	7	45	8	8	2	1	2	5	4	4	3	4	4	1	0	1
f%2F7glRAaEFteL2nHP6wSO3w	2020/01/06 12:49	2	56	6	13	3	11	1	1	3	7	7	7	1	1	1	0	0	1
fcFZXt7RI2CxiA8nuKCJ2EQ	2020/01/06 15:21	2	62	7	14	3	8	2	1	2	3	3	4	5	5	4	0	0	1
fQbyetA8VANG5LvJTrz%2B0PA	2020/01/06 10:20	1	65	7	27	5	2	2	1	2	5	3	3	3	5	5	2	0	1
fDyMVG%2FwwIc1Qki8iyTolkA	2020/01/06 14:35	2	59	6	14	3	8	2	1	3	3	3	3	5	5	5	0	0	1
f6yFKmfunw4%2FeHNKhXW%2B%2BmA	2020/01/06 15:53	2	51	6	3	2	9	2	1	2	3	3	4	5	5	4	0	0	1
feoWMymRUzaOdQIH5ire4HQ	2020/01/06 18:31	1	44	5	1	1	3	2	1	2	6	6	6	2	2	2	0	0	1
fACLyggiEi6uixOeCAVexdA	2020/01/06 09:37	2	23	3	24	5	3	1	2	2	7	7	4	1	1	4	0	0	1
fLYtCVCzEG6ot6Wd43Ybcaw	2020/01/06 10:53	2	77	7	30	5	11	1	1	4	3	3	4	5	5	4	0	0	1
f6a1zJItmE8f3fk4yyQhudg	2020/01/06 12:25	1	67	7	7	2	11	2	1	2	3	4	4	5	4	4	-1	0	1
fWTyzygvYPMeTNX1NVQnuSQ	2020/01/11 12:24	1	47	5	25	5	1	2	1	2	4	4	4	4	4	4	0	0	1
f39lYCfW7PyI50T6PrucVqA	2020/01/06 10:35	1	62	7	38	7	2	2	2	3	3	3	2	5	5	6	0	0	1
fKPgv4meK2%2BCVKC2OwRyt%2Bg	2020/01/06 18:36	2	49	5	12	3	8	2	2	2	6	6	6	2	2	2	0	0	1
fArxqMBmFO6qFcsTJZppj8g	2020/01/08 00:39	2	37	4	47	8	11	2	1	3	2	3	3	6	5	5	-1	0	1
fUzEwGtzv4Q4dw9DOGBSQpQ	2020/01/06 12:12	1	32	4	8	3	11	1	2	2	3	4	4	5	4	4	-1	0	1
fr5IeEPI7nISU%2FZWR96ArVQ	2020/01/07 00:16	1	43	5	1	1	11	1	2	4	7	7	7	1	1	1	0	0	1
f68zL3%2FWOSRr3hOlVPPu2TQ	2020/01/06 16:36	2	40	5	13	3	3	1	2	3	6	6	6	2	2	2	0	0	1
fwL0eKPrRHeEVKQOIKjMRWg	2020/01/06 12:40	2	33	4	13	3	4	1	2	10	4	4	4	4	4	4	0	0	1
fcJUEQG7BSZOzWO30LS%2BlRw	2020/01/06 09:57	1	68	7	38	7	11	1	1	2	4	5	5	4	3	3	-1	0	1
ffbwyEYojZ6ppKYvfMxBgHQ	2020/01/07 14:05	2	70	7	20	4	8	2	1	2	6	6	6	2	2	2	0	0	1
ftr9P9y8brqfEFNZLGM0NxA	2020/01/08 14:53	1	51	6	24	5	6	2	1	3	5	5	5	3	3	3	0	0	1
f9N%2BfVTxyQB4Seh%2BbtWFKvg	2020/01/06 21:01	1	55	6	11	3	3	2	1	2	6	5	3	2	3	5	1	0	1
ftke4bgLDjcjxMUaK3nbNyg	2020/01/06 20:12	1	55	6	23	4	11	1	2	2	7	7	7	1	1	1	0	0	1
fEyOuyKFbFdD7aUwTsKid4g	2020/01/07 18:10	1	76	7	12	3	11	1	1	3	3	3	3	5	5	5	0	0	1
fm3djsMe9PPMmzSdpT0G0ug	2020/01/06 10:10	2	36	4	1	1	3	1	2	3	3	4	4	5	4	4	-1	0	1
fsiFvSMzN%2Fu2rlqTmIJ3v1w	2020/01/08 03:29	2	19	2	14	3	9	1	2	1	4	4	3	4	4	5	0	0	2
fbIQqrMGDLy5t25hYAru8%2BA	2020/01/12 15:28	2	16	2	13	3	10	1	2	1	3	5	2	5	3	6	-2	0	2
fWGBsCCVhfi9nTkz4u6nrfw	2020/01/06 13:14	1	14	1	28	5	10	1	2	1	6	6	6	2	2	2	0	0	2
fXZLpxi1kPwHBeE7bUFzhog	2020/01/12 14:42	2	14	1	12	3	10	1	2	3	3	3	3	5	5	5	0	0	2
f3Cw%2FkSX%2Bnf04dzcVsWFAHw	2020/01/12 14:09	2	14	1	21	4	10	1	2	1	2	3	3	6	5	5	-1	0	2
f31YhgIrFwx1z5XoKNPnNfg	2020/01/08 21:57	1	14	1	34	6	10	1	2	1	3	3	3	5	5	5	0	0	2
fvvzMlsuHcpMudntB%2BQYjlg	2020/01/06 14:17	1	18	2	23	4	10	1	2	2	3	3	3	5	5	5	0	0	2
fYu8%2FOf1rZfUtaz17Bqmn8w	2020/01/08 23:17	2	62	7	19	4	11	1	2	9	5	5	5	3	3	3	0	0	2
fhM9xFCHP0v1KF%2FX8%2B%2Fquow	2020/01/06 13:08	2	18	2	33	6	10	1	2	2	6	6	4	2	2	4	0	0	2
fUFXcU8LP%2Bojl2oijPWFLxA	2020/01/07 09:52	2	19	2	40	8	10	1	2	2	3	2	3	5	6	5	1	0	2
fiR9xrNBsWhBrBnVIKhd7xQ	2020/01/06 11:37	2	18	2	46	8	10	1	2	2	5	5	4	3	3	4	0	0	2
fbIyWZgZennZAu%2BFfsLnJGA	2020/01/06 21:13	2	17	2	13	3	10	1	2	1	4	4	4	4	4	4	0	0	2
fDAhYSbvzpG11qNsQXyej8w	2020/01/06 16:16	2	18	2	11	3	10	1	2	3	3	3	3	5	5	5	0	0	2
fvF%2Bnu%2FWiv7Po7gPAoaQYTQ	2020/01/06 20:55	2	17	2	13	3	10	1	2	1	4	5	5	4	3	3	-1	0	2
fSqlzpU7CKUfSwV23c7MKGg	2020/01/06 22:08	2	19	2	15	4	10	1	2	2	7	7	7	1	1	1	0	0	2
ff%2F6khAb3wMfMN7VOEGGDRA	2020/01/06 22:22	2	17	2	14	3	10	1	2	3	5	4	3	3	4	5	1	0	2
fAuoMrkB9qSApzNcpm1UwTA	2020/01/06 21:12	2	18	2	14	3	10	1	2	2	7	7	7	1	1	1	0	0	2
fXkuieEgC4udg%2FD4PyguohA	2020/01/06 14:50	2	16	2	11	3	10	1	2	3	3	3	4	5	5	4	0	0	2
fQKaGqKEgD1fAnZiIklCOXg	2020/01/06 14:33	2	16	2	14	3	10	1	2	2	3	3	4	5	5	4	0	0	2
f7CxQS7TCqmzo%2FZBjVAjrVA	2020/01/06 12:09	2	19	2	14	3	10	1	2	1	4	4	4	4	4	4	0	0	2
fK1%2F%2FgQU4AfSO5JCfwL0cAQ	2020/01/06 17:10	2	18	2	7	2	10	1	2	1	5	5	4	3	3	4	0	0	2
fONz9be9%2Bordr4zPddt7izA	2020/01/07 15:23	2	17	2	8	3	10	1	2	3	6	5	3	2	3	5	1	0	2
fuGApjmYict67pydyXn1MCw	2020/01/06 18:28	2	17	2	40	8	10	1	2	1	2	2	3	6	6	5	0	0	2
ftLI6CpqyIhVDLJjz9iIawg	2020/01/06 13:27	2	16	2	4	2	10	1	2	2	4	5	4	4	3	4	-1	0	2
fw%2F2IHehUqXHOb5QhZ83yWw	2020/01/06 15:33	2	16	2	37	7	9	1	2	2	3	5	5	5	3	3	-2	0	2
fI9jUZ3RE7Eng7LMWHhZQag	2020/01/06 16:21	2	18	2	40	8	10	1	2	1	5	4	4	3	4	4	1	0	2
fnfpVZnrsZPUNaakJI9JaSg	2020/01/06 20:04	2	17	2	27	5	10	1	2	1	3	3	3	5	5	5	0	0	2
fb7zmFpMnKhSDT1XtQxKvWA	2020/01/06 16:36	2	15	2	23	4	10	1	2	2	5	5	4	3	3	4	0	0	2
fJfX%2BVJt0s4rd9C%2BjbLTcFg	2020/01/06 13:01	2	18	2	46	8	10	1	2	2	4	4	3	4	4	5	0	0	2
fMa%2FBAReJyMa2Gz1ykVkBGg	2020/01/06 11:37	2	17	2	8	3	10	1	2	1	6	6	4	2	2	4	0	0	2
f%2FNFXHnyf%2B9VyLHu6VVMztw	2020/01/06 22:02	2	18	2	13	3	1	1	2	2	1	7	2	7	1	6	-6	0	2
fjWceWmEhO4zRn3U1tubMhQ	2020/01/06 13:19	1	16	2	1	1	10	1	2	2	5	6	4	3	2	4	-1	0	2
f4qBWEMzU9ncB%2BUeVZ4TyJg	2020/01/06 11:28	1	38	4	8	3	4	1	2	1	4	2	3	4	6	5	2	0	2
f9Cz7tN4Swi2UK9XykGRaxw	2020/01/06 11:25	1	46	5	16	4	5	1	2	3	3	3	3	5	5	5	0	0	2
fmMOvEeFTvyHUEL%2B8yifJPA	2020/01/06 16:24	2	50	6	1	1	6	2	2	3	4	4	5	4	4	3	0	0	2
fYPmA9vNyNN9kaY4eM7E2ww	2020/01/06 20:04	1	64	7	14	3	1	2	1	2	4	4	4	4	4	4	0	0	2
fSk0v%2BGKyjPEsnCUZC5Y7XQ	2020/01/11 16:40	2	54	6	24	5	8	2	1	2	2	2	3	6	6	5	0	0	2
fULF4jEapyWP4LlPSS9bgvw	2020/01/07 13:21	2	66	7	8	3	8	2	1	9	7	7	7	1	1	1	0	0	2
frCenK0lUVrpVWlmAMRYeBQ	2020/01/06 16:50	1	61	7	26	5	6	2	2	2	5	5	4	3	3	4	0	0	2
fZFjqfXHfZl8nJiwZ5zp2%2Fw	2020/01/06 14:47	1	18	2	43	8	10	1	2	1	7	7	4	1	1	4	0	0	2
fa5O00RN2o6InvVY5vS%2BvZw	2020/01/07 10:02	1	65	7	13	3	6	2	1	2	4	4	4	4	4	4	0	0	2
fKdfCBqz8GisL1cpRCgi4qQ	2020/01/06 20:30	1	65	7	14	3	4	2	1	8	4	2	3	4	6	5	2	0	2
fCaUmHdKwHSHfAbjkTjOrbQ	2020/01/06 12:13	1	67	7	27	5	11	2	1	2	3	3	4	5	5	4	0	0	2
fvlnVyxJa5ZJwpuhEVP23WA	2020/01/12 12:35	1	51	6	14	3	4	1	2	3	5	4	3	3	4	5	1	0	2
fp8oQe32flbwGUcu7TC01iQ	2020/01/06 16:44	1	52	6	9	3	5	1	1	2	7	7	6	1	1	2	0	0	2
fBuJt3VyogsV0cYzulhuAEw	2020/01/06 13:27	1	15	2	14	3	10	1	2	2	4	4	3	4	4	5	0	0	2
f2nb9WK70gy%2Bn5BEABW6RPA	2020/01/06 12:08	1	17	2	13	3	9	1	2	2	1	2	2	7	6	6	-1	0	2
fvmlO3Dax%2BtceWSLMIOfeoA	2020/01/06 11:23	1	16	2	15	4	10	1	2	1	1	2	4	7	6	4	-1	0	2
fl%2BFx9IN%2BWYtvrfilMouKjA	2020/01/06 16:14	1	17	2	16	4	10	1	2	2	6	6	4	2	2	4	0	0	2
fcOUwURnrl1XVVYckz5vtlg	2020/01/06 12:32	1	19	2	34	6	10	1	2	2	5	4	3	3	4	5	1	0	2
fFyXoHtXwapyt4GOKJmPmLg	2020/01/06 13:10	1	19	2	11	3	6	1	2	2	3	3	4	5	5	4	0	0	2
fIFUyTQhF0%2BqFZjZcLMlpIg	2020/01/06 11:55	1	17	2	31	6	10	1	2	3	5	5	4	3	3	4	0	0	2
fW1W%2FzvKgPiZJ7osKHimGTw	2020/01/06 15:34	1	19	2	8	3	10	1	2	3	5	3	4	3	5	4	2	0	2
fQcs5H4p4qWuU3vw36WbwSQ	2020/01/06 16:22	1	18	2	14	3	10	1	2	2	5	4	5	3	4	3	1	0	2
fgj%2BxS58Sxjet%2B3iCxjO1Bg	2020/01/06 15:43	1	19	2	12	3	10	1	2	1	3	3	4	5	5	4	0	0	2
fLbJ%2FgaxCHgDJxk%2B7O9tUEw	2020/01/06 16:30	1	16	2	34	6	10	1	2	1	7	7	7	1	1	1	0	0	2
fQUOCRJrMBey%2BFIUADQlYhg	2020/01/06 11:12	1	19	2	13	3	10	1	2	4	3	3	3	5	5	5	0	0	2
fgxYbte1aT3OUka4bulIp1A	2020/01/06 11:31	1	15	2	40	8	10	1	2	3	3	3	4	5	5	4	0	0	2
fbeMt%2BeFRNxEdJF%2FMhtQ8VQ	2020/01/06 15:57	1	19	2	30	5	10	1	2	2	5	5	4	3	3	4	0	0	2
fCWk1J8KLeJpe71WeE5ZqUA	2020/01/06 13:48	1	19	2	13	3	10	1	2	1	3	3	4	5	5	4	0	0	2
fPyULG0mxtJUb3hsI07A9IQ	2020/01/06 13:49	1	17	2	35	6	10	1	2	2	2	1	2	6	7	6	1	0	2
fFpJkNWk5oIn%2FamTrnztpTg	2020/01/06 13:49	1	19	2	4	2	10	1	2	3	6	6	4	2	2	4	0	0	2
fhha17lPY4BVn3sOYIxPgGw	2020/01/06 11:07	1	19	2	43	8	11	1	2	1	5	5	4	3	3	4	0	0	2
fBS7CC9eBCXxUs7ME%2Beh3NQ	2020/01/07 16:31	2	55	6	1	1	9	2	1	2	6	6	6	2	2	2	0	0	2
f4psSuXEvfDfL8w2ljY8Now	2020/01/06 11:10	2	43	5	14	3	11	2	2	2	5	5	4	3	3	4	0	0	2
fLY2lDhqd8N3Q7NTkY2T3Bg	2020/01/06 15:28	1	16	2	21	4	10	1	2	2	3	2	3	5	6	5	1	0	2
f1i53vsBX%2FqIxZPjq3WuFmg	2020/01/06 22:01	2	68	7	28	5	8	2	2	2	5	6	4	3	2	4	-1	0	2
f%2FVULpOWnARYK4wqBDjjPnA	2020/01/09 22:37	1	50	6	27	5	5	2	1	1	4	4	5	4	4	3	0	0	2
fdZ9AxZ%2BDTi0%2BcrkhHih18Q	2020/01/06 12:37	1	38	4	13	3	5	1	2	2	4	4	4	4	4	4	0	0	2
fXrqBdPyxpBGLQ2cXnOJjDw	2020/01/06 22:05	1	29	3	46	8	5	2	2	2	4	3	2	4	5	6	1	0	2
fFQVgZ30YH4ScG3ng%2Fy0FKw	2020/01/06 13:55	2	60	7	23	4	9	2	1	2	5	5	5	3	3	3	0	0	2
f39lYCfW7PyL7E%2FNw8e2IMA	2020/01/06 18:05	2	67	7	36	7	11	2	1	7	7	7	7	1	1	1	0	0	2
f2QAJV1sJYcRILQ0qlD0T5A	2020/01/08 14:13	2	49	5	38	7	9	2	1	3	6	6	6	2	2	2	0	0	2
fN7RLdfxvAAXlkNm0Bi%2Fm9A	2020/01/06 11:54	1	34	4	14	3	11	1	2	3	5	5	4	3	3	4	0	0	2
fJpdNrFRU%2FJziGpmjdA78bg	2020/01/06 16:33	2	61	7	11	3	8	2	2	1	7	7	7	1	1	1	0	0	2
fmFxntZZAcUq0YNUTv%2BLpVg	2020/01/06 21:54	1	57	6	20	4	1	2	1	2	5	5	4	3	3	4	0	0	2
fGbru5RzXX0HIgKcMQoMuWQ	2020/01/06 11:23	2	62	7	14	3	8	2	1	2	3	6	6	5	2	2	-3	0	2
fJBPqAMou84IkDHuHc6j1yQ	2020/01/06 13:25	2	39	4	27	5	8	2	1	2	7	7	7	1	1	1	0	0	2
fdz5bRi0vdOyxiI2WpJ2V0Q	2020/01/08 15:31	2	53	6	14	3	8	2	1	2	7	7	7	1	1	1	0	0	2
ftwS1GKfhPtm6yy02h20YUw	2020/01/06 23:17	2	36	4	5	2	11	1	2	3	7	7	7	1	1	1	0	0	2
fP4ZVdP6k94G%2BHFYzGsEg1A	2020/01/06 14:18	1	37	4	12	3	9	1	2	1	6	6	6	2	2	2	0	0	2
fc2TvcT803sPNlSW3k%2BHblQ	2020/01/06 13:05	1	35	4	12	3	5	1	2	2	5	5	4	3	3	4	0	0	2
fdzLcyKkhioTQw%2F0VLJAHPg	2020/01/06 18:16	2	49	5	26	5	8	2	1	2	4	3	3	4	5	5	1	0	2
fj5DUwuc%2Bll8x1W9uAgG7Cg	2020/01/06 13:23	2	30	4	46	8	1	2	2	3	3	3	5	5	5	3	0	0	2
fVNm8wourIJvtdg9eZFXKbw	2020/01/06 23:17	2	28	3	14	3	8	2	1	2	5	3	3	3	5	5	2	0	2
fM88PzkcsfH5b8Zxi2jvzVg	2020/01/06 14:23	1	24	3	18	4	4	2	1	3	3	2	5	5	6	3	1	0	2
f9mQDM5tpM5KIaUsk5rPnkA	2020/01/06 17:53	1	32	4	11	3	9	1	2	2	3	5	5	5	3	3	-2	0	2
f5EoP%2B8Bn%2FOmMtONW0ByYjw	2020/01/06 13:33	2	21	3	32	6	3	1	2	1	2	3	4	6	5	4	-1	0	2
fuIrAjiy%2FQyd6M9kCbBxVZQ	2020/01/07 06:46	1	46	5	22	4	4	2	2	2	6	5	4	2	3	4	1	0	2
fSge%2B8F6j4U5olDJet3F21g	2020/01/09 22:52	1	43	5	13	3	5	2	1	1	5	5	5	3	3	3	0	0	2
fetzjrYXJkbbOxqaCPUlnkw	2020/01/07 09:01	1	28	3	10	3	6	1	2	1	3	2	2	5	6	6	1	0	2
fHUNBCVA4eakdbVonU0R1pQ	2020/01/06 12:17	2	25	3	11	3	3	2	2	4	6	6	6	2	2	2	0	0	2
fgoHIpxcHXvN75TL7PEDYYg	2020/01/07 20:07	2	48	5	27	5	3	1	1	2	5	5	4	3	3	4	0	0	2
fSepojNjQ3cowZKiC3lt32w	2020/01/10 16:43	2	51	6	11	3	8	2	1	6	4	3	3	4	5	5	1	0	2
fL89x85yU1fwzvr72JCtTOw	2020/01/07 20:59	1	29	3	14	3	4	2	1	2	3	2	2	5	6	6	1	0	2
ffYwYa%2BBOkfvsNU%2FGI1FerQ	2020/01/06 11:12	1	42	5	13	3	11	1	2	2	1	1	2	7	7	6	0	0	2
f%2FIavnObU6VFFL57qF6bz%2FQ	2020/01/06 14:33	2	33	4	40	8	5	1	2	1	4	4	5	4	4	3	0	0	2
fXyeCoiU%2BBON2ZlTJnhKskg	2020/01/11 20:01	2	40	5	21	4	5	1	1	1	4	4	4	4	4	4	0	0	2
fheAooDbVAFFT%2BlDICCBWDQ	2020/01/07 00:38	2	38	4	27	5	5	1	2	1	1	1	5	7	7	3	0	0	2
fFoJDoUgXBK%2BUHKBcqwOSuA	2020/01/06 12:39	1	21	3	26	5	10	1	2	1	4	4	4	4	4	4	0	0	2
fjJ4b2io975ANHW%2BqleRXkg	2020/01/06 22:09	2	31	4	38	7	8	1	1	1	7	7	7	1	1	1	0	0	2
f05roZfcszvWKniP%2Fx1ulpQ	2020/01/06 17:32	1	36	4	14	3	4	2	1	2	3	3	3	5	5	5	0	0	2
f5mqJygfrCPNzqP7mj3VXvw	2020/01/07 06:12	1	25	3	22	4	4	1	2	1	6	6	3	2	2	5	0	0	2
fEj4HoJm324E851X8XPwTlA	2020/01/07 19:43	2	53	6	14	3	3	2	1	2	4	4	4	4	4	4	0	0	2
fWTUkKr7wUr5qb8xVuh78gw	2020/01/07 13:04	2	45	5	22	4	11	1	2	1	4	4	4	4	4	4	0	0	2
fw0OVHLj2NK8TXYoGHkS1FQ	2020/01/06 23:01	1	39	4	14	3	3	2	1	2	4	4	4	4	4	4	0	0	2
fiYuJmft31%2FUy7cAHAoBuHQ	2020/01/06 13:40	1	21	3	11	3	10	1	2	9	7	4	7	1	4	1	3	0	2
fiYuJmft31%2FUhCGZJVinHZQ	2020/01/09 16:18	2	65	7	1	1	8	2	1	2	5	3	3	3	5	5	2	0	2
fVFQujBdAo6u7DyMmkjbiSQ	2020/01/06 11:50	2	39	4	27	5	8	2	1	2	2	3	4	6	5	4	-1	0	2
f5ZLGJrhXtiYl91TlXu55MQ	2020/01/06 12:18	1	22	3	14	3	1	1	2	1	1	1	1	7	7	7	0	0	2
fUzddrY7JwwSUhKrtmELaSg	2020/01/06 11:22	2	39	4	41	8	9	2	1	2	6	6	6	2	2	2	0	0	2
fy4RrjYW94D4ggUjl0Hbqig	2020/01/06 11:11	1	20	3	24	5	3	1	1	2	3	3	3	5	5	5	0	0	2
flloKFth1vAtC51%2FMBDYcxw	2020/01/06 12:28	2	30	4	41	8	4	1	2	9	4	4	4	4	4	4	0	0	2
fk6VJAO%2F%2BsVaPWNYcSCblcQ	2020/01/06 15:15	2	29	3	43	8	11	1	2	2	5	5	4	3	3	4	0	0	2
fchfCJgbQkbWRxDkFtTlCwQ	2020/01/06 19:16	2	38	4	33	6	9	2	2	3	4	3	3	4	5	5	1	0	2
fAvcYHOiack6ohnda48OMvw	2020/01/06 13:43	2	28	3	37	7	5	1	2	3	6	6	4	2	2	4	0	0	2
fRZJVgKtcXNIeyWXkMsieug	2020/01/08 01:09	2	68	7	40	8	8	2	1	1	3	3	4	5	5	4	0	0	2
frP67aLaFgF6bmPGwTQf%2F%2FQ	2020/01/06 20:38	2	54	6	40	8	9	2	1	2	3	3	4	5	5	4	0	0	2
fBOy93%2B3OFEWQtvsEsasj3A	2020/01/06 11:52	2	29	3	33	6	3	1	2	5	3	3	4	5	5	4	0	0	2
fahU8%2Bqt49Q0PfteJ02ktXA	2020/01/06 20:23	1	54	6	37	7	4	2	1	2	2	1	1	6	7	7	1	0	2
fDBQlLL9hwzeQd8T2vY25bA	2020/01/06 19:04	1	37	4	11	3	5	2	1	2	4	4	3	4	4	5	0	0	2
fZuDmRNAghYdPvLyfYUukvg	2020/01/07 21:50	1	27	3	27	5	10	1	2	9	4	4	4	4	4	4	0	0	2
fGzdThBEoQlVztBRiw%2F8GHg	2020/01/06 12:07	1	33	4	27	5	3	2	1	1	5	4	3	3	4	5	1	0	2
fOtiWK7pf4uLPsJwq7CCp7Q	2020/01/06 23:42	2	41	5	26	5	8	2	1	3	1	1	1	7	7	7	0	0	2
fTcGwY06vde1CZUVjabEMzA	2020/01/07 22:58	2	51	6	11	3	9	2	1	3	4	4	4	4	4	4	0	0	2
fLXe%2FOPnJwEliHE%2F7W6RwEg	2020/01/06 21:00	2	29	3	13	3	9	1	2	6	2	1	2	6	7	6	1	0	2
fp%2B%2Bu6iCrs5mA5bAGv0cPPg	2020/01/06 20:51	1	27	3	4	2	11	1	2	2	1	1	1	7	7	7	0	0	2
fLMShkA1q3%2F%2FqxcFcB0A5Hw	2020/01/06 20:54	2	21	3	12	3	3	1	2	2	2	2	2	6	6	6	0	0	2
fDb74gcFLJDCYtnQPzIgENg	2020/01/06 18:42	1	55	6	12	3	3	2	1	3	5	6	6	3	2	2	-1	0	2
fP6H0IisR9hckrGsVE9dqLA	2020/01/06 17:34	2	28	3	11	3	9	1	2	2	3	3	3	5	5	5	0	0	2
fv3CH%2BP69ghRURrVg9DcQCA	2020/01/07 17:29	2	51	6	13	3	1	2	1	1	3	3	4	5	5	4	0	0	2
fIq7BgtfWbchWOXa9%2FgCWTw	2020/01/06 20:18	2	35	4	11	3	8	2	1	3	3	4	4	5	4	4	-1	0	2
fkBQmfYgNONaW91lMDwCzBQ	2020/01/13 07:15	1	50	6	28	5	4	2	2	2	2	3	4	6	5	4	-1	0	2
fmY3BEPuWKpddklQLcTx07w	2020/01/12 12:54	2	53	6	26	5	6	2	1	2	6	6	6	2	2	2	0	0	2
fWpBYDZXpkYDnPjYVHzJ3oA	2020/01/13 01:43	2	54	6	13	3	3	2	1	2	2	2	2	6	6	6	0	0	2
fsdmR4ofoD0AjyshR0HMQcw	2020/01/06 18:53	1	38	4	4	2	3	1	2	3	4	4	4	4	4	4	0	0	2
fcwwP7FbS6hnE0ZrhY1Py0A	2020/01/06 14:39	2	38	4	13	3	5	2	2	2	5	3	3	3	5	5	2	0	2
fVfigJwlfOuOHQdwiVyx1Gg	2020/01/06 15:27	2	20	3	13	3	10	1	2	2	2	2	2	6	6	6	0	0	2
flSFtROLn8ZmVmBkHlVp3Hw	2020/01/06 11:13	1	26	3	8	3	3	1	2	1	2	2	2	6	6	6	0	0	2
fDPEUAowazt%2BzForyAKV99A	2020/01/06 13:42	1	49	5	22	4	9	1	2	1	1	1	1	7	7	7	0	0	2
fwnIjtZcSd%2BhguT3O0hotDw	2020/01/07 23:45	1	20	3	44	8	4	2	2	1	3	2	4	5	6	4	1	0	2
ffSGW551SZCcSP6yFv54VcA	2020/01/07 12:00	2	43	5	13	3	3	2	1	2	2	2	1	6	6	7	0	0	2
f2qAJ63ewL9%2BMhaX%2BvnIsNA	2020/01/06 11:06	2	22	3	13	3	10	1	2	2	3	3	5	5	5	3	0	0	2
fJJVIFVgjlNIJXydCid%2BoLA	2020/01/06 12:31	2	28	3	31	6	5	2	1	3	5	5	6	3	3	2	0	0	2
fLnz7RFmGjIopiov3LqChYA	2020/01/07 04:17	2	70	7	12	3	8	2	1	4	3	3	3	5	5	5	0	0	2
fw4tcTCnZrb3%2B502sVUB33w	2020/01/07 23:50	2	60	7	44	8	8	2	1	3	5	5	5	3	3	3	0	0	2
f%2BMYO7PjKA71%2F%2B8qHeZnkIg	2020/01/06 13:22	1	74	7	13	3	11	2	1	9	4	4	6	4	4	2	0	0	2
fyrgJzNUtgDGHmyqFSFJkVQ	2020/01/06 11:30	1	41	5	15	4	5	2	1	3	4	4	3	4	4	5	0	0	2
fjlfy2u2VjCuWWctu9ve1fw	2020/01/06 15:43	2	38	4	13	3	8	2	1	3	6	6	4	2	2	4	0	0	2
fdnpGuef1OEXbaH2xDdwcEQ	2020/01/13 07:47	1	53	6	12	3	4	2	1	9	3	5	6	5	3	2	-2	0	2
fXo5pIMN04RyZd0%2FaSUpL2Q	2020/01/06 12:37	2	61	7	29	5	6	2	1	1	4	4	4	4	4	4	0	0	2
f9zGOdlWP%2FScH82wY%2BY9kBA	2020/01/07 07:42	1	66	7	12	3	6	2	1	1	4	4	4	4	4	4	0	0	2
fwJVHEZYTnInAHzqgyVoWZQ	2020/01/06 12:42	2	41	5	13	3	8	2	2	2	4	5	5	4	3	3	-1	0	2
fohBmMK5bTHZxz%2BZ%2Fyb97Jg	2020/01/07 21:59	1	59	6	14	3	4	2	2	3	6	4	5	2	4	3	2	0	2
fUf1pN3Ui4XM1qH%2FpHt7wag	2020/01/07 21:40	1	57	6	37	7	2	1	2	2	3	4	5	5	4	3	-1	0	2
f7Y%2BhKkmE%2Bs7e2R7yd0O9dg	2020/01/06 12:03	1	35	4	13	3	4	1	2	2	2	2	2	6	6	6	0	0	2
f6beT1SSpkw8eppiOydfElA	2020/01/06 22:25	1	45	5	8	3	3	2	1	2	5	5	5	3	3	3	0	0	2
fYzelihfQuJ7X1U0fUVCI1A	2020/01/06 11:07	1	54	6	7	2	5	2	1	1	4	4	4	4	4	4	0	0	2
fTZqm7LvfFm9wCGwnxjq3DQ	2020/01/06 11:58	1	65	7	19	4	11	2	1	3	5	4	3	3	4	5	1	0	2
fGEN4wELqAx1EgQd8bkcbIQ	2020/01/06 12:25	1	31	4	29	5	3	2	1	2	3	2	2	5	6	6	1	0	2
fu4T6GfouvuFx9PMcs4Kohw	2020/01/06 11:11	1	60	7	1	1	2	2	1	2	5	5	6	3	3	2	0	0	2
fyNfsl7viD6iqIoyeErZrdA	2020/01/06 19:21	1	51	6	27	5	3	2	1	1	6	6	6	2	2	2	0	0	2
fJpdNrFRU%2FJyFXi3TZW79Bw	2020/01/12 10:28	1	50	6	28	5	5	1	2	9	5	5	5	3	3	3	0	0	2
f9gAyQVKmURL%2FlF%2BokP9pmA	2020/01/06 16:37	1	65	7	19	4	11	2	1	2	2	3	5	6	5	3	-1	0	2
fLHxYWBQATUsiza8hKK135A	2020/01/06 18:50	2	82	7	29	5	8	2	2	2	3	2	2	5	6	6	1	0	2
f%2FWoVq7f5cHGHN3C6EG%2BxdQ	2020/01/07 17:48	1	26	3	22	4	10	1	2	2	5	3	2	3	5	6	2	0	2
fdvxJzWpqD4tJE62km9QzBA	2020/01/06 11:41	2	69	7	13	3	11	1	2	3	6	5	6	2	3	2	1	0	2
fA5NLjZKsjywTnpcqxqpuhQ	2020/01/06 16:11	1	60	7	11	3	4	2	1	2	6	6	3	2	2	5	0	0	2
f8i23Kwey%2FPfoWqel%2ByxQdA	2020/01/06 14:48	2	36	4	27	5	6	1	2	2	5	5	5	3	3	3	0	0	2
fs7mQoW6zTwh7zdZMr0DlvA	2020/01/06 11:13	2	60	7	11	3	9	2	1	3	2	2	2	6	6	6	0	0	2
f093B2UrvS8njhyZcEARvqw	2020/01/06 12:39	2	61	7	9	3	8	2	2	1	2	2	2	6	6	6	0	0	2
feudt0DGS%2BAhy8to4dWdZSA	2020/01/06 17:45	1	49	5	28	5	11	1	2	1	6	6	4	2	2	4	0	0	2
fLZgzQX7oAVjB2LLooeOY%2Fw	2020/01/06 20:21	2	31	4	14	3	9	2	2	9	4	4	4	4	4	4	0	0	2
fW364LxV0ojm4EaONEHTnzg	2020/01/12 13:33	2	50	6	13	3	7	1	2	2	2	3	4	6	5	4	-1	0	2
fY3NHQgo8AnRLSJChOkD9wg	2020/01/06 17:24	2	28	3	27	5	3	1	2	2	4	3	2	4	5	6	1	0	2
fvrwOOb2Z7SIIjhQnJSFmTw	2020/01/06 16:26	2	37	4	44	8	9	1	2	9	6	6	5	2	2	3	0	0	2
fWTyzygvYPMdXYtz9FS9Beg	2020/01/06 14:14	2	42	5	23	4	9	2	1	3	2	3	3	6	5	5	-1	0	2
f1WrfK8O2pjQ0BUo44xZaFQ	2020/01/07 20:38	1	65	7	23	4	5	2	1	2	4	3	3	4	5	5	1	0	2
fiNHF6GWvdy%2B3Flkt6GL%2Fdg	2020/01/07 00:49	1	48	5	26	5	3	1	2	1	6	6	4	2	2	4	0	0	2
f6grwULeSE%2F8o41lb1yxccw	2020/01/06 21:08	1	28	3	13	3	4	1	2	3	6	6	4	2	2	4	0	0	2
f4Ylmjx8%2BOap95n0OxvvDlw	2020/01/06 20:21	1	49	5	27	5	5	2	2	1	3	5	5	5	3	3	-2	0	2
f3iETZndvOSOXP9bkAJuMfQ	2020/01/07 00:29	2	34	4	34	6	5	1	2	1	2	4	4	6	4	4	-2	0	2
fxYrF0Bk6CdgTd%2Fu%2FjEvhqw	2020/01/07 06:44	1	26	3	28	5	5	1	2	3	3	3	3	5	5	5	0	0	2
fAWlSUbqcujaQYZXqmIVtMQ	2020/01/07 00:23	2	55	6	27	5	3	2	1	2	3	4	5	5	4	3	-1	0	2
fgt9AtrApP1sspEQaiqyY6A	2020/01/06 20:32	1	24	3	8	3	9	1	2	2	4	4	1	4	4	7	0	0	2
fJ%2FdiPm5Z9Ns4x%2BDoqiq14Q	2020/01/11 18:30	2	43	5	13	3	3	1	2	1	7	7	6	1	1	2	0	0	2
fGZIqqe3vUFqKx3aRD0Q5sg	2020/01/06 11:14	2	34	4	13	3	6	2	2	2	2	5	5	6	3	3	-3	0	2
fL%2B%2B7a6ceDB5AZ%2FsBhhmzlg	2020/01/07 00:01	2	25	3	25	5	11	1	2	2	5	5	6	3	3	2	0	0	2
fCrzus9j7gqNZqFqdY%2FSbRg	2020/01/06 11:14	2	63	7	13	3	8	2	1	1	4	3	3	4	5	5	1	0	2
fnAIj76Kp1MrfQfW3K4feaA	2020/01/06 11:48	2	36	4	11	3	11	1	2	6	6	6	7	2	2	1	0	0	2
fdSeKZLarqLYasLpYJCKptw	2020/01/06 18:39	2	50	6	14	3	9	2	1	3	4	4	4	4	4	4	0	0	2
fd1%2FefNGBSgVn1ar%2FMEpB8w	2020/01/06 14:16	2	45	5	34	6	3	1	2	2	6	6	6	2	2	2	0	0	2
fTv5vkddzrhDzkfSEgE5PoA	2020/01/06 11:27	2	52	6	15	4	8	2	1	2	5	6	6	3	2	2	-1	0	2
fiig%2FsdMi7tAt%2BFTGjqk%2FHw	2020/01/06 11:05	2	57	6	40	8	11	1	1	2	4	2	3	4	6	5	2	0	2
f2CVJgyq8I1pDhF3LfgRvMg	2020/01/06 23:28	2	34	4	13	3	3	2	2	3	3	3	3	5	5	5	0	0	2
fp%2FDuyt4ITEAK3wmPDYgnlQ	2020/01/06 11:18	1	69	7	20	4	6	2	1	2	2	2	2	6	6	6	0	0	2
fTuzCnVPJXIJZOxziV5PpGQ	2020/01/06 14:47	1	26	3	22	4	4	1	2	3	3	2	3	5	6	5	1	0	2
fm4hXxtrazmz3FO2hgXxLhQ	2020/01/06 11:24	1	29	3	13	3	3	1	2	10	7	6	4	1	2	4	1	0	2
fhMvz%2BhU2x%2FHD8JCLAyJfBw	2020/01/06 18:37	1	26	3	28	5	5	1	2	1	4	4	4	4	4	4	0	0	2
fGHqeSj%2FN5HbyOntLkWTRpw	2020/01/06 12:21	2	29	3	40	8	9	1	2	2	7	7	7	1	1	1	0	0	2
fT4zNoH1eD7fG287gmxt4kg	2020/01/06 19:18	2	47	5	15	4	3	2	2	1	2	4	4	6	4	4	-2	0	2
ffDsCutaXyDt%2BkfZZkaPWLw	2020/01/06 16:45	2	41	5	13	3	8	2	1	2	5	5	4	3	3	4	0	0	2
fwEquLPlt93wP5mD%2FX%2Blaxw	2020/01/07 11:04	2	50	6	20	4	3	2	1	1	3	3	3	5	5	5	0	0	2
fWmJ6OsGlSBnE%2FLgVESslag	2020/01/06 17:16	2	32	4	9	3	11	1	2	2	7	7	6	1	1	2	0	0	2
flEPbPID42gG91bnsCSkSTg	2020/01/06 21:01	1	27	3	13	3	11	1	2	2	6	6	4	2	2	4	0	0	2
fLUjJGEEcbXjGpXwTaeKqeA	2020/01/06 11:28	2	30	4	13	3	3	2	2	3	3	3	3	5	5	5	0	0	2
flVhPvO4gochOnQwK4z4J%2BQ	2020/01/06 23:35	2	56	6	22	4	9	2	2	9	6	6	4	2	2	4	0	0	2
fllhSbEy9CgNzv7kvqu7LNw	2020/01/06 14:26	2	21	3	12	3	10	1	2	3	2	2	2	6	6	6	0	0	2
fBaq6tC6d%2FJy0xse8nGPeYQ	2020/01/06 17:43	2	35	4	11	3	8	2	1	2	7	5	5	1	3	3	2	0	2
fLl%2BpukdP8IiTeHRqgkxzFg	2020/01/06 11:12	1	27	3	13	3	6	1	2	2	4	5	4	4	3	4	-1	0	2
fMiZA5wHEG2fk87KPIqT5VQ	2020/01/06 12:10	1	67	7	14	3	9	2	1	2	3	4	4	5	4	4	-1	0	2
f6kpc8fI404l3T52Qqm8XJA	2020/01/06 20:52	1	46	5	15	4	5	2	2	3	3	5	5	5	3	3	-2	0	2
fvcJ6wzl4DUPeZaOoglGP%2BQ	2020/01/06 12:24	2	28	3	13	3	4	1	2	3	4	4	4	4	4	4	0	0	2
fACLyggiEi6vIrsy%2FTC4sqw	2020/01/07 21:23	1	59	6	15	4	4	1	2	2	3	3	4	5	5	4	0	0	2
frx871thz6rcLFcl%2FKUxkxQ	2020/01/06 11:10	1	46	5	11	3	3	2	1	3	3	3	4	5	5	4	0	0	2
fntKDXVtDhoR9aCnmrFiaKw	2020/01/06 15:39	2	28	3	13	3	8	2	1	3	5	6	5	3	2	3	-1	0	2
f%2BrGOPwqrwoqcDsz1CBwCIQ	2020/01/06 14:13	1	30	4	8	3	1	2	2	3	6	5	3	2	3	5	1	0	2
fRpZFBQElwXhvqkEisVvMbw	2020/01/06 21:14	1	58	6	8	3	1	2	1	3	3	2	3	5	6	5	1	0	2
fFpea7HPF9UW1V6v71DvEjg	2020/01/07 10:33	2	43	5	13	3	3	2	1	3	2	2	3	6	6	5	0	0	2
ff01OZruiPtg3BarcA79bfw	2020/01/06 15:54	2	55	6	23	4	8	2	1	2	3	2	3	5	6	5	1	0	2
fHDc2ynCTq%2FbwPB%2B92aZj7Q	2020/01/06 18:27	1	34	4	1	1	1	2	2	1	6	5	3	2	3	5	1	0	2
flyKfjYosysfCHTqcC0SMZA	2020/01/06 12:15	1	36	4	6	2	5	1	2	2	7	7	7	1	1	1	0	0	2
fUwyzk1xKtNGgezPsM4kGWw	2020/01/06 11:42	2	45	5	40	8	5	2	2	2	3	3	3	5	5	5	0	0	2
fqrdbvDbRptTQVAKVzQ88Aw	2020/01/06 18:04	1	33	4	11	3	3	2	1	3	6	6	4	2	2	4	0	0	2
f2x4pyvC7sCAnqPEyTpmELg	2020/01/06 15:08	2	26	3	4	2	8	2	1	3	2	5	5	6	3	3	-3	0	2
fMJZAX1AO369TlQfGlPUPNQ	2020/01/06 12:46	1	24	3	13	3	9	1	1	3	3	3	3	5	5	5	0	0	2
f46tA1Lzz2VsvnWhjQJ11bg	2020/01/06 18:02	2	25	3	13	3	3	1	2	1	4	4	4	4	4	4	0	0	2
fRxZtKjzwpVWQLdL4WptZ9A	2020/01/06 12:44	2	22	3	23	4	5	1	2	1	5	6	4	3	2	4	-1	0	2
fjcoya%2FRMIWud3VeiDrbpBA	2020/01/12 22:22	2	48	5	7	2	8	2	1	2	6	7	6	2	1	2	-1	0	2
f%2F6REqgWDL9%2FE37JnrsnHNg	2020/01/06 17:20	2	27	3	29	5	11	1	2	9	4	4	4	4	4	4	0	0	2
fM9gUyMp16dKC9LO0n9Ychw	2020/01/06 12:06	2	22	3	29	5	10	1	2	2	5	4	5	3	4	3	1	0	2
feON4ln7WuZx7PKwJz%2Fm8rQ	2020/01/06 12:39	2	47	5	38	7	5	2	1	2	3	3	3	5	5	5	0	0	2
fJ1DO488NVTvw6SxZxi9MAw	2020/01/06 15:11	1	21	3	12	3	10	1	2	2	5	3	4	3	5	4	2	0	2
fiQw4keU9wY9RhE%2BHXoYq6w	2020/01/06 20:03	1	27	3	20	4	5	1	2	3	6	5	4	2	3	4	1	0	2
fTLwiGEbJo23zXmA9dqdb%2Bw	2020/01/06 20:38	2	25	3	1	1	3	1	2	2	6	6	7	2	2	1	0	0	2
fHUa5I%2BO55dKRpJgXy3xWWw	2020/01/06 19:06	1	21	3	13	3	9	1	2	2	2	5	6	6	3	2	-3	0	2
fHn15sVNovS%2FEF2kqmUGpqw	2020/01/06 18:20	2	32	4	22	4	5	1	2	1	2	3	3	6	5	5	-1	0	2
fwEFg7w003nR%2BsEfNA1z3Xw	2020/01/06 23:14	2	23	3	11	3	10	1	2	2	6	7	7	2	1	1	-1	0	2
fNcdpZznRLhAGG%2BzsEY%2BA8w	2020/01/07 23:46	1	29	3	13	3	4	1	2	9	2	5	4	6	3	4	-3	0	2
f1LQKl7gY08L%2BUk4b2ESYoQ	2020/01/06 18:55	2	33	4	17	4	3	1	2	2	5	5	3	3	3	5	0	0	2
fRaYZ6%2FQatmS8%2FnByz%2FIXgA	2020/01/06 12:31	1	36	4	22	4	5	1	2	1	7	5	2	1	3	6	2	0	2
fXZZMHgAqJMQaIqsfXYI9bg	2020/01/07 05:03	1	39	4	14	3	3	2	1	2	1	1	3	7	7	5	0	0	2
f8B1DsLwk7WL0t%2FmG2LDj9w	2020/01/06 13:31	1	48	5	46	8	1	2	1	1	3	3	4	5	5	4	0	0	2
fPOewxNzOIZDxqrZ%2FC8mKRQ	2020/01/06 22:01	1	34	4	1	1	4	1	2	3	7	7	7	1	1	1	0	0	2
f0%2FSeINBGCuGg%2BxAkXFqSWQ	2020/01/07 15:47	2	69	7	17	4	8	2	1	3	3	3	3	5	5	5	0	0	2
ftr9P9y8brqegpywEf%2Bg5CA	2020/01/11 10:18	1	61	7	14	3	2	2	1	3	5	6	6	3	2	2	-1	0	2
fKyiQpfPgqJ%2BkmHxz7J8CqA	2020/01/06 16:08	1	47	5	27	5	11	2	1	2	7	7	7	1	1	1	0	0	2
fP%2FXZHQqZUPDWkjW4sDp32A	2020/01/06 14:25	1	39	4	38	7	4	2	1	2	2	2	2	6	6	6	0	0	2
fcFZXt7RI2Cx76r3v%2BmSCoQ	2020/01/07 14:10	2	59	6	14	3	11	2	1	10	4	2	2	4	6	6	2	0	2
fQ29ttAG86re%2FFoPzNB1j0Q	2020/01/07 00:03	1	64	7	28	5	2	2	1	2	6	5	6	2	3	2	1	0	2
faPGew86bgChBGuNbBNBrYA	2020/01/06 12:27	2	62	7	14	3	5	2	1	3	4	4	4	4	4	4	0	0	2
fANzU0a%2FbO2Gpd3%2BIZfhciA	2020/01/09 13:13	2	79	7	34	6	8	2	1	1	6	7	7	2	1	1	-1	0	2
fbVWquMIp%2BUhtPac4rMMq7Q	2020/01/13 10:47	2	42	5	17	4	3	1	2	3	3	4	4	5	4	4	-1	0	2
fgVVBVZDy8Tbz9Eb0CUJ3rg	2020/01/06 20:52	1	56	6	16	4	3	2	1	2	3	2	3	5	6	5	1	0	2
f%2B38BeAGGspd%2Fk2RaNrX1dg	2020/01/06 11:07	1	42	5	12	3	5	1	2	1	3	3	4	5	5	4	0	0	2
f2rQA9Y%2F0zUnyzSa9%2B5iVHw	2020/01/06 13:30	1	56	6	29	5	6	1	2	1	3	4	5	5	4	3	-1	0	2
fzljT4ySrQ0Zu60OCsC8ijQ	2020/01/06 11:16	1	38	4	13	3	3	1	2	3	3	2	2	5	6	6	1	0	2
frCenK0lUVrpPEzNj9FboeA	2020/01/06 11:45	1	50	6	14	3	6	2	2	1	7	7	7	1	1	1	0	0	2
fOBiTopqIQitcGWP5CmWVmw	2020/01/06 11:34	2	38	4	14	3	11	1	2	2	5	4	4	3	4	4	1	0	2
fFKkloRie3UZYTORdRjpp%2Bw	2020/01/06 15:51	1	17	2	13	3	10	1	2	2	6	6	7	2	2	1	0	0	2
fPL5K4q%2FD%2FDQikSnh5h%2Bftg	2020/01/06 13:17	1	15	2	22	4	10	1	2	3	4	4	4	4	4	4	0	0	2
f%2B38BeAGGspc0L1BBNP1RFw	2020/01/06 11:09	1	67	7	13	3	3	2	1	2	4	4	7	4	4	1	0	0	2
fajPdlPs7k7pMGu3RB2yyYQ	2020/01/06 11:22	1	54	6	22	4	5	2	1	3	3	4	5	5	4	3	-1	0	2
fsQrbJ%2FrJVYGIrzGJRjf%2Bng	2020/01/06 16:34	1	62	7	14	3	6	1	1	2	5	5	6	3	3	2	0	0	2
f3c8Iov6GNAUpbbhb9XtQug	2020/01/06 13:33	2	65	7	5	2	8	2	1	9	3	3	2	5	5	6	0	0	2
f45wq65GxJCILKSllmeq4KQ	2020/01/06 14:08	1	47	5	14	3	6	1	2	2	3	3	3	5	5	5	0	0	2
fDyC4a6nM5KVKqIGcuJMZTw	2020/01/06 11:12	2	50	6	20	4	3	2	1	2	5	5	4	3	3	4	0	0	2
fLl9EUj3H1E8SpJo7N4f4BQ	2020/01/06 12:02	1	47	5	8	3	4	2	2	2	2	1	1	6	7	7	1	0	2
fA3fYVWw%2F0hUJ%2FbSN4CM%2B8g	2020/01/06 19:39	1	40	5	21	4	4	1	2	2	3	6	6	5	2	2	-3	0	2
f%2BR5T%2BrWs8q%2FdBAgn49jMtQ	2020/01/06 16:44	1	72	7	26	5	11	2	1	1	3	4	4	5	4	4	-1	0	2
fKVuL7%2FwKqJLz0AmZojXERQ	2020/01/06 14:23	1	39	4	13	3	9	1	2	2	3	3	3	5	5	5	0	0	2
fX6BkgrAfluCfuS3%2FDsiSIw	2020/01/07 09:34	1	73	7	40	8	11	2	1	9	7	4	4	1	4	4	3	0	2
fV47WWNqNPDE5BZneoPNuhg	2020/01/06 18:29	2	65	7	30	5	9	2	1	3	5	6	6	3	2	2	-1	0	2
flx9yRIu6G6xazAfJIaBUTA	2020/01/07 15:06	1	62	7	29	5	11	1	2	9	4	4	4	4	4	4	0	0	2
f3RIZcK1XWg2yPvmUTWTh2g	2020/01/06 11:17	1	33	4	14	3	4	1	2	1	4	3	3	4	5	5	1	0	2
f%2BqTKXMFp1aORbRz9dh4OKw	2020/01/06 11:21	1	37	4	28	5	1	1	2	1	4	5	6	4	3	2	-1	0	2
f1GruGtoiOJGQhGVPfDof2Q	2020/01/06 15:22	2	57	6	13	3	3	2	2	1	3	7	6	5	1	2	-4	0	2
fclVbZh5WHAlJDR1szyYP4Q	2020/01/07 22:07	2	45	5	12	3	9	2	1	1	7	7	7	1	1	1	0	0	2
fgQVZ0xMVg8P4NVqeqYMK2g	2020/01/08 17:00	1	57	6	25	5	6	2	2	2	5	5	6	3	3	2	0	0	2
fAuUaBXMOfwvl%2FYm68QjGLg	2020/01/09 16:58	2	68	7	28	5	8	2	1	3	5	5	4	3	3	4	0	0	2
fRiNp%2BA3ybDFaPYnH3S6xJA	2020/01/06 11:13	1	53	6	5	2	4	2	2	4	2	2	3	6	6	5	0	0	2
fadE9QzMDQRkHWjcDucHFAg	2020/01/06 12:33	1	57	6	33	6	6	2	2	1	6	6	4	2	2	4	0	0	2
fxt%2BOL2OEp2bCUFBSXqoaFg	2020/01/06 17:42	1	70	7	26	5	5	2	1	3	2	7	6	6	1	2	-5	0	2
fUCHJ7vYWG%2BqdWHmTQd5m7Q	2020/01/06 13:13	1	60	7	8	3	3	2	1	1	6	6	4	2	2	4	0	0	2
fEpKrpW7VNRVOBjGbeJqTOQ	2020/01/06 12:50	1	55	6	20	4	5	2	1	2	4	3	3	4	5	5	1	0	2
f1yjB9NsmWCCfIdjtEjkfxQ	2020/01/06 15:58	1	69	7	22	4	6	2	1	2	3	3	3	5	5	5	0	0	2
fvLwqKqCOSydtCl1k4OiohQ	2020/01/06 17:31	2	57	6	23	4	9	2	1	2	3	5	5	5	3	3	-2	0	2
fyBjhSUsTs8NjhNswgGZy3w	2020/01/07 14:59	2	50	6	14	3	6	2	1	2	6	5	3	2	3	5	1	0	2
fh4yAWL2niMlxGQH5DpkYIQ	2020/01/06 16:03	2	65	7	23	4	11	1	1	9	4	6	6	4	2	2	-2	0	2
fxZmxbs7KkegqK2jeqaamfA	2020/01/06 11:30	2	47	5	14	3	9	2	1	2	5	3	3	3	5	5	2	0	2
f8B1DsLwk7WIN1SA3vrOjEg	2020/01/06 11:23	2	50	6	13	3	8	2	1	3	3	4	4	5	4	4	-1	0	2
fSgtE%2Bcj68Pey0WYBT0ZDJA	2020/01/06 18:14	1	84	7	27	5	11	2	1	3	3	3	3	5	5	5	0	0	2
f84yhWCgpSIls%2BnwdAW7k9Q	2020/01/06 11:09	2	81	7	11	3	8	2	1	2	3	4	4	5	4	4	-1	0	2
fJog%2B4jFD1DnQFNhIjVn9uA	2020/01/09 16:23	2	72	7	28	5	8	2	1	2	5	5	6	3	3	2	0	0	2
fqbv7OF01W4yyZumo4hWdZQ	2020/01/06 13:00	1	37	4	45	8	4	2	1	1	5	4	4	3	4	4	1	0	2
ffD7Sx33aYlIn9TvKr3VUjw	2020/01/06 22:14	2	27	3	45	8	9	1	2	2	2	3	3	6	5	5	-1	0	2
fRiNp%2BA3ybDGxxEyivQ0jcA	2020/01/09 23:06	1	54	6	13	3	4	2	2	1	5	5	6	3	3	2	0	0	2
fu6BoIo%2F50HA6AO8UenLzMQ	2020/01/11 11:44	2	45	5	2	2	9	1	2	2	6	6	6	2	2	2	0	0	2
fDlKdJhxSPdW7JDl%2B2kH%2BdQ	2020/01/06 11:08	2	55	6	13	3	3	1	2	3	6	6	6	2	2	2	0	0	2
f1ZNRktNIRdASZeCAtJ9zoQ	2020/01/06 14:41	1	48	5	1	1	2	2	1	1	1	1	1	7	7	7	0	0	2
fyoHPLNxykIdfPjf%2BMjqvwg	2020/01/11 15:08	1	13	1	14	3	10	1	2	1	3	3	3	5	5	5	0	0	3
fj95lO%2BTEGjPcb5tbOovf6g	2020/01/12 11:52	2	13	1	42	8	10	1	2	2	4	3	3	4	5	5	1	0	3
fn9pwykx51TEY1bMXq2RLsg	2020/01/08 14:16	2	14	1	27	5	10	1	2	1	4	2	2	4	6	6	2	0	3
fY1dUYVB5dhGZYievRCO2nQ	2020/01/12 08:26	2	15	2	13	3	10	1	2	1	4	6	3	4	2	5	-2	0	3
fbu58qqFXzKTxmDamDSWWwQ	2020/01/06 18:15	2	14	1	9	3	10	1	2	1	3	3	1	5	5	7	0	0	3
fngo4rjC6iJ%2BXXoRy0kaDxQ	2020/01/06 17:06	1	18	2	1	1	10	1	2	9	1	1	1	7	7	7	0	0	3
fci%2BriJK%2FyO05NOXuk%2BJqvg	2020/01/06 15:18	1	18	2	34	6	10	1	2	2	3	3	5	5	5	3	0	0	3
fJocFNVsp1kkHvykTV%2Fvnyg	2020/01/06 18:46	1	16	2	43	8	10	1	2	1	2	2	2	6	6	6	0	0	3
foJTj32u%2FF4Gow6KmIgzerw	2020/01/06 11:55	1	45	5	1	1	1	2	1	2	5	5	4	3	3	4	0	0	3
fCV3QB35KHAwn5IwoghAc7Q	2020/01/06 12:54	1	79	7	44	8	11	2	1	2	1	4	6	7	4	2	-3	0	3
f8zKpX1y6g70ReL1XnVy%2FrQ	2020/01/07 14:13	2	33	4	34	6	9	2	2	2	6	6	6	2	2	2	0	0	3
fT4zNoH1eD7cgu7C6TwRDrg	2020/01/06 18:45	2	54	6	13	3	3	1	2	2	5	5	5	3	3	3	0	0	3
f093B2UrvS8muHDo5dJvnDA	2020/01/06 11:51	1	56	6	28	5	3	2	1	2	4	4	5	4	4	3	0	0	3
fgx%2BHUMVl7CxSFH7SZ20RGg	2020/01/06 20:20	1	76	7	1	1	11	2	1	4	4	4	4	4	4	4	0	0	3
fXLbz9RwJDSiONWOb7RzEgw	2020/01/06 22:54	1	50	6	27	5	5	1	2	1	6	6	7	2	2	1	0	0	3
fw90GMIwiFWaXjtaFVSN5Ug	2020/01/06 14:05	1	19	2	11	3	10	1	2	2	3	3	3	5	5	5	0	0	3
fE4Q8kmdQHjvlqC2iZNV7CQ	2020/01/06 12:30	1	15	2	13	3	10	1	2	1	3	3	3	5	5	5	0	0	3
frc%2FDdUAlwhdD3jCkY7zVnw	2020/01/06 11:58	1	18	2	11	3	10	1	2	2	5	4	5	3	4	3	1	0	3
fkYWIZTJJkHiEnhmAllA6rg	2020/01/06 19:44	1	16	2	12	3	10	1	2	9	4	4	3	4	4	5	0	0	3
fJAZnpnma%2FJ6QRmKOYUtkyg	2020/01/07 00:33	2	55	6	12	3	8	2	1	2	6	6	5	2	2	3	0	0	3
fAEFhZk%2FiYFbygCWzpqREdg	2020/01/06 11:47	2	47	5	44	8	3	1	2	3	5	5	5	3	3	3	0	0	3
f2QQeounhZJ8ola7tLRL3Tg	2020/01/06 21:43	1	43	5	8	3	4	2	1	2	3	4	4	5	4	4	-1	0	3
fPZM74%2Fis1D4HLyDqWL4z%2Fg	2020/01/07 09:39	1	65	7	40	8	2	2	1	2	6	3	3	2	5	5	3	0	3
f8dNxzsGYS9HFawknXtougg	2020/01/06 14:42	1	37	4	12	3	6	1	2	1	4	5	6	4	3	2	-1	0	3
ffbm6eq%2FhM%2BJusjY0sJmcBQ	2020/01/06 13:31	2	74	7	12	3	8	2	1	1	4	5	4	4	3	4	-1	0	3
fMx1PLTiJOcgd5QRbJnY7cw	2020/01/07 03:09	1	40	5	21	4	4	2	1	3	6	6	4	2	2	4	0	0	3
ffcBTigc6Tv8gw%2FPYRAPF3A	2020/01/06 18:22	2	68	7	8	3	8	2	2	2	4	4	4	4	4	4	0	0	3
fSTvKH7k5TufIE46aIf6ZpA	2020/01/06 11:51	2	63	7	40	8	8	2	1	2	4	6	6	4	2	2	-2	0	3
fqrdbvDbRptQAJ%2BmIWqO8cw	2020/01/06 14:10	2	43	5	3	2	8	2	2	1	4	5	4	4	3	4	-1	0	3
f1uOYR3aGx%2Bnzi3MC1xEd0w	2020/01/06 12:35	1	18	2	44	8	10	1	2	2	3	3	3	5	5	5	0	0	3
fNqup9Bhn%2ByIYz9f0odqMug	2020/01/06 18:09	1	19	2	38	7	4	1	2	4	7	7	4	1	1	4	0	0	3
fZMtWD00K%2B%2F7VkwDtqpGzpA	2020/01/07 02:44	1	18	2	33	6	10	1	2	1	6	6	4	2	2	4	0	0	3
fBjnCqUkziPdo%2BxZ6ZyGO2A	2020/01/06 21:12	1	19	2	40	8	11	1	2	2	2	2	2	6	6	6	0	0	3
fq%2F1UlvtwhlNZnj%2BLfvo0XQ	2020/01/06 15:36	1	16	2	26	5	10	1	2	3	5	4	3	3	4	5	1	0	3
ff4O1okHpo2O4OhtNxVqw1A	2020/01/06 12:25	1	16	2	38	7	10	1	2	1	4	4	4	4	4	4	0	0	3
fo%2FQa9iYNyRplppuIq490Mw	2020/01/06 18:17	1	15	2	23	4	10	1	2	1	2	5	6	6	3	2	-3	0	3
fu6BoIo%2F50HDMr%2BqGJfb9gA	2020/01/07 07:08	1	58	6	31	6	3	2	1	2	6	7	7	2	1	1	-1	0	3
fjiPKsPyG8TqyGkTKt1k4ZA	2020/01/06 13:54	2	57	6	45	8	9	2	1	2	3	4	5	5	4	3	-1	0	3
fsSviD3qLHQ2n01rkzi3vXA	2020/01/06 15:30	2	61	7	1	1	8	2	1	2	2	1	2	6	7	6	1	0	3
f5gJJf1pyUZ%2BOO1EIAbHSAw	2020/01/06 18:08	1	61	7	44	8	4	2	1	2	5	5	5	3	3	3	0	0	3
f1h2whRhNy9p%2BnCky6r%2FrTA	2020/01/06 15:06	2	62	7	13	3	8	2	1	1	5	7	7	3	1	1	-2	0	3
frqr6tdPi8Trff3JsXysbyw	2020/01/06 20:22	2	65	7	3	2	8	2	1	3	6	5	6	2	3	2	1	0	3
f3R3b22w4aS%2F1q6qz0KlXpg	2020/01/06 21:34	2	67	7	42	8	11	1	1	1	4	4	4	4	4	4	0	0	3
fzrVhMTLahDYEysFh53YQXw	2020/01/13 06:48	2	43	5	29	5	8	2	1	1	3	3	3	5	5	5	0	0	3
f3iETZndvOSPWej31FRMRmA	2020/01/06 12:06	2	61	7	13	3	8	2	1	2	5	5	3	3	3	5	0	0	3
fIu3cpa4%2Byv99NVfF1QLZEw	2020/01/06 19:42	2	75	7	25	5	8	1	1	2	3	3	3	5	5	5	0	0	3
faGomboncMa4T9ag1Vjw5cg	2020/01/06 11:35	1	29	3	20	4	9	1	2	3	4	4	4	4	4	4	0	0	3
fnPTVrLFlf%2FQeOQxffzWM5w	2020/01/06 11:35	1	37	4	28	5	5	2	1	1	3	3	4	5	5	4	0	0	3
fQ9fKKuxggtoSUkUBzQm5MQ	2020/01/08 17:31	1	71	7	21	4	11	1	2	1	3	3	4	5	5	4	0	0	3
fO%2Bewqc8GFlF5hTC7Nd7JKw	2020/01/06 20:54	1	48	5	4	2	5	2	1	2	7	7	4	1	1	4	0	0	3
f4V1M6mUbaXS86vXKibioPw	2020/01/06 13:49	1	44	5	28	5	5	1	2	3	3	3	3	5	5	5	0	0	3
fXo5pIMN04RyMnwvZYJRHAg	2020/01/07 17:38	1	39	4	20	4	4	1	1	9	4	4	7	4	4	1	0	0	3
ff01OZruiPthtVlEdX5eFwg	2020/01/06 12:13	1	54	6	1	1	1	2	2	2	5	6	5	3	2	3	-1	0	3
fAEFhZk%2FiYFa7DwDHnws8tw	2020/01/07 11:54	2	36	4	13	3	8	2	1	2	5	4	3	3	4	5	1	0	3
fawclwAj%2FrvxI1Dzrx%2FHccg	2020/01/06 15:55	1	52	6	27	5	6	1	2	2	6	5	6	2	3	2	1	0	3
f%2F6REqgWDL9%2FqFUe%2Bgh0XLg	2020/01/06 17:43	1	61	7	11	3	4	2	1	2	5	5	5	3	3	3	0	0	3
f0JRdlSOZJzgeksHjj0RMug	2020/01/06 11:35	1	49	5	13	3	4	2	1	2	4	4	6	4	4	2	0	0	3
fLvyftv7P2N7J3fltQU7Afg	2020/01/08 10:14	1	64	7	13	3	6	2	2	1	7	7	7	1	1	1	0	0	3
fMLiD93UxC7IYcebaxbttYw	2020/01/06 20:26	2	30	4	28	5	9	2	1	1	5	7	4	3	1	4	-2	0	3
fxZmxbs7KkejUtxLH%2FhG4Yw	2020/01/06 14:03	2	37	4	13	3	8	2	2	3	4	5	5	4	3	3	-1	0	3
fcpPCAYH%2FPI3ddw8Y25w8pQ	2020/01/06 20:27	2	49	5	14	3	9	2	1	3	6	5	4	2	3	4	1	0	3
fvYO3HAKE3SiEFK068oTCXA	2020/01/06 12:02	2	40	5	23	4	5	2	2	2	5	5	4	3	3	4	0	0	3
fEEX%2BaGvamfW1GRexBJVqkw	2020/01/06 17:48	1	59	6	34	6	4	2	1	2	6	6	4	2	2	4	0	0	3
fcwwP7FbS6hndLSqhsvHchA	2020/01/06 11:43	2	50	6	23	4	9	2	1	2	5	6	6	3	2	2	-1	0	3
f8%2Buo2%2F4oD0C%2FPvXD1kUMpQ	2020/01/07 09:52	1	60	7	27	5	2	2	1	2	2	2	4	6	6	4	0	0	3
fWpBYDZXpkYDcpTZ1L743Og	2020/01/06 13:03	2	55	6	12	3	8	2	1	2	2	4	4	6	4	4	-2	0	3
fG8BHdQ1SMVUZaZF2nbU4gg	2020/01/06 12:07	1	50	6	25	5	6	1	1	2	7	7	7	1	1	1	0	0	3
fQMhCbdswTLB2qI5F8%2Bm%2F9w	2020/01/06 15:46	1	21	3	40	8	10	1	1	10	5	4	4	3	4	4	1	0	3
fRDDxqc%2BiyhVkdQsJr3vO%2Fw	2020/01/06 20:28	2	36	4	27	5	8	2	1	2	2	2	2	6	6	6	0	0	3
fkROlHa%2FWvF6QTDZmSKRoJA	2020/01/08 04:08	2	31	4	21	4	9	1	2	2	6	5	6	2	3	2	1	0	3
f7PS6UbMNBN%2BK0f9th%2FCt1w	2020/01/06 23:53	2	33	4	1	1	9	1	2	2	4	3	3	4	5	5	1	0	3
fJx4lW%2BuJaeqkH4Y39AI%2FsQ	2020/01/06 13:02	2	24	3	40	8	4	2	1	10	7	7	7	1	1	1	0	0	3
fERiakRMdMoMcoeN%2BMGNI4w	2020/01/06 14:22	1	46	5	27	5	3	2	2	8	7	7	7	1	1	1	0	0	3
fNh8y2QaJgvdAybAKwVs41A	2020/01/07 01:25	1	26	3	4	2	5	2	1	9	7	7	7	1	1	1	0	0	3
fOECrOsKnXHFIHRhR0QaOlQ	2020/01/06 21:47	1	30	4	9	3	5	1	2	6	2	2	1	6	6	7	0	0	3
fjgZyGc97Y%2Bhil7EqJAg5Nw	2020/01/08 14:01	2	47	5	12	3	8	2	1	1	3	3	3	5	5	5	0	0	3
f6qDhMhSQB6toVTIxbi%2FFIg	2020/01/07 05:35	1	45	5	4	2	5	2	2	2	4	4	4	4	4	4	0	0	3
fw1IsCSBrA83hWhmtrRVUpw	2020/01/06 13:11	1	34	4	47	8	4	1	2	1	3	3	3	5	5	5	0	0	3
fchfCJgbQkbXAlukH4RcbTQ	2020/01/06 17:27	1	44	5	32	6	5	1	2	2	4	4	5	4	4	3	0	0	3
fn3PJPGoBsl5LNJn5SVkcMg	2020/01/06 13:02	2	25	3	31	6	8	2	1	1	5	2	3	3	6	5	3	0	3
f%2FyHcVaaKwigs4kyanWFUZQ	2020/01/07 15:39	2	36	4	29	5	9	1	2	1	3	5	5	5	3	3	-2	0	3
fqG8h8bbpWW5tYTlskAX0cQ	2020/01/06 17:23	1	48	5	43	8	5	1	2	1	2	3	4	6	5	4	-1	0	3
fIe%2BLj59FNFHLbKmPbBvG%2FQ	2020/01/07 07:49	2	24	3	1	1	5	1	2	2	4	4	4	4	4	4	0	0	3
fIe%2BLj59FNFFaqZ%2BTJS1Dcg	2020/01/06 11:55	2	50	6	23	4	6	2	1	2	5	5	6	3	3	2	0	0	3
fKAjA0zL%2B2Rtk2pjnqgBBJQ	2020/01/06 11:47	1	26	3	12	3	9	1	2	2	5	5	5	3	3	3	0	0	3
futMpn3tJ1rep9aHUmhrUgA	2020/01/06 18:54	1	35	4	13	3	3	2	2	9	4	4	4	4	4	4	0	0	3
fpUSo4W%2FaYMol3pi8Zi%2FWgQ	2020/01/06 16:21	1	22	3	40	8	3	1	2	10	4	4	4	4	4	4	0	0	3
f2HCBXu1CSxLhka1tjrDXlg	2020/01/06 13:12	1	46	5	1	1	4	2	1	3	7	7	7	1	1	1	0	0	3
fmyNcr0jVIRoH1wKLoCVECg	2020/01/06 11:55	2	26	3	27	5	5	1	2	3	2	2	2	6	6	6	0	0	3
fHHTBOkdw3azlqh7QzFclNQ	2020/01/06 13:17	2	62	7	45	8	8	2	1	2	6	6	6	2	2	2	0	0	3
fdgCSvZ3umC0NlWAM1is9Lg	2020/01/06 23:15	2	24	3	34	6	10	1	2	2	4	4	4	4	4	4	0	0	3
f0N4W8iR1fWI6c2jg4YhSXQ	2020/01/06 18:05	1	59	6	1	1	4	2	1	2	6	6	7	2	2	1	0	0	3
fyjxnZggpP0zU7KJP9SWODQ	2020/01/12 20:03	2	56	6	40	8	8	2	1	2	5	6	5	3	2	3	-1	0	3
fz9UQum7y9NoDg%2FU%2Bn1DkIQ	2020/01/06 16:26	1	46	5	27	5	5	2	2	1	2	2	2	6	6	6	0	0	3
fro7JH%2BdPKfK%2B24mHi35I2A	2020/01/06 18:48	1	38	4	1	1	4	2	2	1	2	2	3	6	6	5	0	0	3
fzpOhHyrPq2XuOmjRn3DWpw	2020/01/06 15:28	2	54	6	13	3	11	1	1	3	5	5	4	3	3	4	0	0	3
fq2SRwAnbyjrlr8Wf1%2FkUSg	2020/01/06 17:22	2	50	6	29	5	9	2	1	2	5	5	5	3	3	3	0	0	3
fkY5iHMsH4tgq%2FKlpLE5e8w	2020/01/06 17:44	1	39	4	34	6	5	1	2	2	6	6	6	2	2	2	0	0	3
f883FoHaEms7Rfb7VzFbhlA	2020/01/06 15:46	1	52	6	13	3	2	2	1	1	3	2	4	5	6	4	1	0	3
fTr%2FszmE0c5Tp5uRNz4bQHw	2020/01/10 09:09	2	49	5	4	2	5	1	2	2	3	3	4	5	5	4	0	0	3
fj6dzEDPR%2FN3j3mhR1baf4A	2020/01/06 17:41	2	46	5	4	2	9	1	1	2	4	4	4	4	4	4	0	0	3
fUds%2BHHirjDwFUOzbT%2F8eYw	2020/01/06 14:54	2	25	3	13	3	8	2	2	1	3	5	6	5	3	2	-2	0	3
fLNjpoRR6ovHandQ2ZrvoTA	2020/01/06 13:03	1	21	3	11	3	10	1	2	1	6	6	6	2	2	2	0	0	3
fsVbCOcZ2uYgjSqA9A0wUCQ	2020/01/06 15:37	2	44	5	13	3	3	1	2	1	4	4	4	4	4	4	0	0	3
fdPguNU0FuC9Y4gU4hjqHbg	2020/01/06 12:02	2	50	6	14	3	3	2	2	2	3	3	3	5	5	5	0	0	3
fw1IsCSBrA81qLnj4M7EsXQ	2020/01/09 16:46	2	55	6	20	4	9	2	1	2	2	2	2	6	6	6	0	0	3
f9%2BZjUIuiMt2Mvka0VH5bEg	2020/01/06 11:46	2	32	4	23	4	8	2	1	2	4	4	4	4	4	4	0	0	3
f1549RyTrcecHxTVu3bAfrA	2020/01/06 15:02	2	28	3	14	3	8	2	1	9	5	5	4	3	3	4	0	0	3
fZi5ELq0nWE%2B46j6WNCRqIA	2020/01/06 19:50	2	21	3	21	4	10	1	2	3	3	4	4	5	4	4	-1	0	3
fTiiub%2BdfaM2B0GWTPf84zw	2020/01/07 00:04	2	50	6	27	5	9	2	1	2	3	3	4	5	5	4	0	0	3
fcng2wkr9LkDfkxiQbDKn4Q	2020/01/06 19:31	2	20	3	24	5	5	1	2	2	5	4	4	3	4	4	1	0	3
ftLDr9bKm6Y1ghsnsaqzBuQ	2020/01/06 11:49	2	45	5	13	3	7	1	2	1	5	6	5	3	2	3	-1	0	3
fLOibSgBTW%2FTX7pitFO7BuA	2020/01/06 23:07	1	22	3	12	3	10	1	2	1	5	5	3	3	3	5	0	0	3
fP7fr8Fw6gP3U7Tc%2FtSFUpg	2020/01/06 18:19	1	61	7	23	4	4	2	1	1	4	4	4	4	4	4	0	0	3
frp1VClczBmNZ8LC5488HKg	2020/01/08 07:37	2	34	4	1	1	5	2	2	3	5	5	5	3	3	3	0	0	3
frs2JLm8YxDRtuim3jbxZgQ	2020/01/06 12:26	1	29	3	13	3	5	1	2	1	3	7	3	5	1	5	-4	0	3
f%2F%2BMJH5zkpJYO1r6GcKVGSg	2020/01/06 12:41	2	29	3	34	6	3	1	2	1	1	7	3	7	1	5	-6	0	3
faK7tX3pYhaepub6K7aGZiw	2020/01/06 15:43	1	39	4	12	3	11	1	2	1	5	4	3	3	4	5	1	0	3
f6qYNC73Q74CRVJ8uPMslrg	2020/01/06 13:16	2	40	5	22	4	3	1	2	1	2	4	5	6	4	3	-2	0	3
fkzrVhO6FdChD4ejDdKw83A	2020/01/06 21:47	2	30	4	9	3	5	2	1	5	2	1	2	6	7	6	1	0	3
fdJ5mRMPnhnxmJb7jXFgD9g	2020/01/07 12:54	1	39	4	12	3	3	1	2	3	3	5	5	5	3	3	-2	0	3
frxqJ4Uyxu7Jghr6Yj1mQrg	2020/01/06 11:41	1	22	3	45	8	10	1	2	10	7	7	7	1	1	1	0	0	3
fWkIn627BwFGC92PjLRGhNw	2020/01/06 21:06	1	28	3	17	4	4	1	2	3	4	4	4	4	4	4	0	0	3
f6R1LL6y6l9%2BS4RalAlRDgg	2020/01/07 05:59	2	27	3	38	7	11	2	1	1	5	5	4	3	3	4	0	0	3
fj5DUwuc%2Bll8NJ%2FfSNLRnAw	2020/01/06 19:15	2	24	3	28	5	10	1	2	1	4	4	4	4	4	4	0	0	3
f0TluK5DRZbJ1tybp9B4S0Q	2020/01/06 12:38	2	24	3	14	3	4	1	2	3	3	6	5	5	2	3	-3	0	3
f4Ums8c9ebzM1yxiwI8vluw	2020/01/06 21:49	2	35	4	3	2	5	1	1	1	4	6	7	4	2	1	-2	0	3
fw1IsCSBrA82a8pWta5BO%2Fg	2020/01/06 23:19	2	22	3	40	8	9	1	2	2	3	3	5	5	5	3	0	0	3
fhOF1W4%2Bcg4Wn1pbFAeanow	2020/01/07 13:40	1	45	5	13	3	5	2	1	5	2	2	3	6	6	5	0	0	3
fsQB2uyaGDmO0DPP2EkzdPg	2020/01/06 12:32	1	38	4	24	5	3	2	2	2	2	2	2	6	6	6	0	0	3
fZy7Jx9BrFeDwKYIW7SZ91w	2020/01/06 14:13	1	25	3	13	3	10	1	2	9	2	2	2	6	6	6	0	0	3
fFajztGe5bbZrP%2Fs77NDA1Q	2020/01/06 11:56	2	23	3	11	3	10	1	2	3	5	5	5	3	3	3	0	0	3
fkWtCBOsWR%2Btu1TIP%2BgpStQ	2020/01/06 19:40	2	21	3	26	5	10	1	2	8	5	6	6	3	2	2	-1	0	3
f5oK2spev4NCzyHWiBzRorg	2020/01/06 12:10	2	48	5	27	5	3	1	2	2	4	3	3	4	5	5	1	0	3
fg%2BPR%2Bol5bD4SJJghIMJdew	2020/01/06 17:05	1	27	3	29	5	4	1	2	9	4	4	4	4	4	4	0	0	3
faXVs9i3MHUfxikuTkT57Mw	2020/01/06 12:25	2	29	3	24	5	9	1	2	10	7	7	7	1	1	1	0	0	3
fwf1QMtAqAUywHs5iULGUJQ	2020/01/06 19:31	2	31	4	14	3	3	2	2	2	4	4	4	4	4	4	0	0	3
f1igcPwk9eP9hTzQ0MBFiJg	2020/01/06 12:13	1	26	3	37	7	3	1	2	2	5	3	3	3	5	5	2	0	3
fvmAw%2BhODaIsSLSc0he6Wig	2020/01/06 11:43	1	29	3	1	1	1	1	2	3	1	2	2	7	6	6	-1	0	3
fRA2iuRa2rUuzV0UUy7AHLQ	2020/01/06 19:55	1	43	5	11	3	5	2	1	1	2	3	4	6	5	4	-1	0	3
f4nMG9DtSktI6ofoKy2y6gQ	2020/01/06 17:59	2	28	3	25	5	1	1	2	2	3	3	4	5	5	4	0	0	3
fQvb47%2F%2FBg7CvuRAb5si3NA	2020/01/06 11:47	2	61	7	28	5	8	1	1	2	6	7	4	2	1	4	-1	0	3
fBpYV2rh1%2FYWSe66DCBSYtg	2020/01/06 13:20	2	25	3	8	3	5	1	1	2	2	2	3	6	6	5	0	0	3
fu%2BclzvRcu%2BSeksciHtfWAw	2020/01/07 11:08	1	25	3	35	6	10	1	2	2	2	2	4	6	6	4	0	0	3
f3YAZ0jgElCgHw%2BVg7BR2wg	2020/01/06 15:47	2	21	3	42	8	10	1	2	2	3	6	5	5	2	3	-3	0	3
fIeeFTrpxxSQ8V8GHzkMA8g	2020/01/09 11:13	2	38	4	44	8	8	2	1	2	2	3	2	6	5	6	-1	0	3
fAwNPJ1lwLIHleRqLRk%2B74w	2020/01/06 20:34	2	28	3	13	3	1	1	2	2	5	5	5	3	3	3	0	0	3
fuFOexcEB%2BVGoIod4QkAK9w	2020/01/06 12:24	2	64	7	14	3	8	2	1	2	5	5	6	3	3	2	0	0	3
fV3Ta5F7psakSWF4jVYPdCg	2020/01/06 11:53	1	55	6	23	4	6	2	1	2	3	4	4	5	4	4	-1	0	3
fbD8tCQkVxvzyKVXAiIGm1g	2020/01/06 14:37	1	24	3	14	3	10	1	1	7	1	1	1	7	7	7	0	0	3
fe7Ypc8%2BrgxZPRs0NN06QhA	2020/01/06 17:57	1	31	4	14	3	5	2	1	9	4	4	4	4	4	4	0	0	3
fYMq6X20qTLAAUfHkP4Ulug	2020/01/07 08:05	1	23	3	38	7	1	1	2	1	4	4	4	4	4	4	0	0	3
f2iWTHPF%2Bl24aCyz%2Fxg7oTA	2020/01/06 20:04	1	48	5	33	6	4	2	1	1	2	2	3	6	6	5	0	0	3
fu4T6GfouvuE4sqUWAZUC8A	2020/01/11 20:54	1	56	6	22	4	4	2	1	1	6	6	4	2	2	4	0	0	3
fZGQNKViMgeLeR4rX%2FGPJ7g	2020/01/07 00:41	1	46	5	7	2	11	1	2	1	6	6	7	2	2	1	0	0	3
fxVebxwHw0H2ViFzNndNjEg	2020/01/07 11:31	1	61	7	15	4	6	2	1	1	5	5	5	3	3	3	0	0	3
f2x4pyvC7sCA%2BV7X71FtzmA	2020/01/06 17:02	2	70	7	14	3	9	2	1	2	2	3	5	6	5	3	-1	0	3
fwEHn%2FjA8RcmvXiANWRIZ7Q	2020/01/07 15:53	2	49	5	14	3	9	2	1	2	5	6	6	3	2	2	-1	0	3
fxMIs8gHjy1yQSOxN%2B8R8WQ	2020/01/06 13:00	1	19	2	13	3	10	1	2	2	5	6	5	3	2	3	-1	0	3
fvANo0NeDAjVepT04a8BhEA	2020/01/06 13:16	1	54	6	11	3	4	2	1	2	5	6	5	3	2	3	-1	0	3
fsvb75rBzoRqZddTjqlUOew	2020/01/07 23:57	1	26	3	4	2	7	1	2	2	4	5	5	4	3	3	-1	0	3
fyUi6nNsFzTYXj2Z5H7XhZQ	2020/01/07 00:40	2	60	7	10	3	11	1	1	1	6	6	6	2	2	2	0	0	3
fUDUDJuaN8mCqACHdJg8deA	2020/01/06 19:07	1	15	2	23	4	10	1	2	2	4	4	4	4	4	4	0	0	3
fvLwqKqCOSyeoeu%2Bfzs26DQ	2020/01/07 00:06	1	62	7	10	3	4	2	2	2	4	3	3	4	5	5	1	0	3
fq6LjlO%2BVZe9VwQxJfk%2FboQ	2020/01/06 18:24	1	60	7	23	4	4	2	1	2	3	5	6	5	3	2	-2	0	3
fwHoTvOiCkH0GKOIRZSIv%2BA	2020/01/07 00:22	1	15	2	13	3	10	1	2	1	3	5	6	5	3	2	-2	0	3
fJHmDiel54gbJJTYy%2BcebKA	2020/01/06 11:42	1	17	2	14	3	10	1	2	4	5	3	2	3	5	6	2	0	3
fV%2BqYl%2FyGFGAY6lYUPZluUQ	2020/01/07 01:32	1	19	2	14	3	10	1	2	1	4	4	4	4	4	4	0	0	3
fAmmOyfs7uCQmdgmvzN43aQ	2020/01/06 19:17	1	16	2	42	8	10	1	2	1	3	3	4	5	5	4	0	0	3
fhllVnDPrP%2BGXNzb6Eq1opA	2020/01/06 18:11	1	19	2	31	6	11	1	2	8	7	7	7	1	1	1	0	0	3
fWVN%2BCP4BH37a2ERWI9JG5w	2020/01/06 20:54	1	16	2	20	4	10	1	2	2	6	6	6	2	2	2	0	0	3
fnoNLlP9fiPG2Vq2P8ugm8Q	2020/01/06 16:26	1	16	2	9	3	10	1	2	1	6	6	6	2	2	2	0	0	3
fyc0fRrudV%2FPe9UsMCIKnCw	2020/01/06 21:08	1	17	2	23	4	10	1	2	1	3	3	3	5	5	5	0	0	3
f6Gnphu3FVbY2GOKJ%2FNqKMw	2020/01/06 14:58	1	18	2	22	4	11	1	2	9	7	6	3	1	2	5	1	0	3
f%2BR5T%2BrWs8q%2Fj3hmD%2BenkJw	2020/01/06 12:57	2	30	4	14	3	3	1	2	2	5	5	4	3	3	4	0	0	3
f45wq65GxJCK%2Fd72T4tnruw	2020/01/07 06:57	1	46	5	13	3	5	1	2	2	3	3	4	5	5	4	0	0	3
fCiDAq0a5%2Ft2LRJoSlWFuTQ	2020/01/09 19:26	2	57	6	23	4	8	2	1	2	3	2	3	5	6	5	1	0	3
fmwodY6Oj7F3SLsl2ziIfbg	2020/01/06 18:36	2	19	2	13	3	10	1	2	2	5	4	3	3	4	5	1	0	3
fnj5ymlI%2FjjVfVMSZl0hgZg	2020/01/06 17:03	2	18	2	11	3	11	1	2	2	3	4	5	5	4	3	-1	0	3
fwaROEbGVcV1XoUgFkzCV8A	2020/01/06 13:14	2	16	2	14	3	10	1	2	2	5	4	3	3	4	5	1	0	3
fi6xLtIlh3NGyLka1vtoyOw	2020/01/06 19:37	2	19	2	36	7	10	1	2	1	3	5	5	5	3	3	-2	0	3
fkHLeE8Ht%2BMyOY%2F1c1PJrNA	2020/01/06 19:53	2	16	2	22	4	10	1	2	1	5	5	4	3	3	4	0	0	3
fmMBV63dFt9T3GkdPv4hP%2Fg	2020/01/06 16:50	2	19	2	28	5	10	1	2	1	6	6	3	2	2	5	0	0	3
f7Y%2BhKkmE%2Bs4XiRkfvPHVkQ	2020/01/07 09:42	2	34	4	13	3	4	1	2	1	7	7	7	1	1	1	0	0	3
fLylHMWdSoyua1SYwVwnX%2Bg	2020/01/06 11:56	1	59	6	28	5	3	2	1	1	5	5	5	3	3	3	0	0	3
f1WrfK8O2pjRX33H2%2BKJbWQ	2020/01/06 16:03	1	37	4	3	2	4	2	1	2	4	4	4	4	4	4	0	0	3
fjjqZTHRnI6DhD%2BlUjtbMsg	2020/01/06 17:59	2	16	2	13	3	10	1	2	9	4	4	4	4	4	4	0	0	3
f74HoWaSlKJx4flAMMmamPg	2020/01/06 21:55	1	17	2	23	4	10	1	2	2	6	6	4	2	2	4	0	0	3
fagF%2FpqUGIT8zULpgUTScAA	2020/01/06 15:23	2	18	2	8	3	10	1	2	3	6	7	6	2	1	2	-1	0	3
fSuZ20p%2FrKfxJdXhK%2Fi1F%2BA	2020/01/06 21:32	2	29	3	11	3	3	1	2	2	5	5	5	3	3	3	0	0	3
fM6OuBYpJazSW97qN0TwY2g	2020/01/06 11:46	2	55	6	13	3	9	2	2	2	4	4	4	4	4	4	0	0	3
fLl4JmxV6Q3Akw4l4ao0pFg	2020/01/06 11:46	1	49	5	27	5	5	2	2	3	7	7	7	1	1	1	0	0	3
fJ%2B5jjbNDWygO%2FYvjtVToSQ	2020/01/07 13:16	1	55	6	36	7	4	1	2	1	3	3	3	5	5	5	0	0	3
fadE9QzMDQRmCVILi6ZEn7w	2020/01/06 16:23	2	55	6	33	6	8	2	1	1	6	6	7	2	2	1	0	0	3
f9QJMp%2FA6F1uh6qCOnPm19w	2020/01/07 12:24	2	38	4	47	8	6	2	1	1	5	5	4	3	3	4	0	0	3
fjXX7igp6obnmeY2ZGz%2FFWg	2020/01/07 10:24	1	32	4	1	1	3	1	2	3	3	3	3	5	5	5	0	0	3
fSmMYcnNMku0s%2B%2Benp63DYg	2020/01/06 11:54	2	57	6	28	5	5	1	1	2	2	2	2	6	6	6	0	0	3
fJBPqAMou84Iwa5KmBTijwQ	2020/01/06 18:12	2	71	7	28	5	8	2	1	3	5	4	3	3	4	5	1	0	3
fDmjmwkZj39kGv%2B%2FDOkTIWQ	2020/01/08 00:13	1	22	3	14	3	4	1	2	9	4	3	4	4	5	4	1	0	3
fAEFhZk%2FiYFZAHwApHVVUuw	2020/01/06 11:45	2	47	5	46	8	8	2	1	2	4	5	5	4	3	3	-1	0	3
f9SnxhC9bOtTgXxj5myhbtw	2020/01/07 09:08	1	28	3	13	3	4	1	2	1	6	6	5	2	2	3	0	0	3
fqid%2FlFe3%2BoYKh9ZpscUDlw	2020/01/06 11:50	1	76	7	1	1	11	2	1	2	6	6	6	2	2	2	0	0	3
f%2FDPS%2FKNTFxg2cz4zowbpnQ	2020/01/06 11:41	1	38	4	12	3	5	2	1	3	5	6	6	3	2	2	-1	0	3
fnfZVuXVACwIBToE6%2FYxYRg	2020/01/06 17:54	1	26	3	27	5	11	1	2	2	5	6	6	3	2	2	-1	0	3
f5aY4PpL42xGaop79oGPM%2BA	2020/01/06 16:23	2	53	6	13	3	9	2	1	3	3	3	3	5	5	5	0	0	3
fBtggBfVylPjSkp%2FmH%2FTjKg	2020/01/06 17:09	2	69	7	20	4	8	2	2	2	3	3	3	5	5	5	0	0	3
f3Ljvy8GQGZ92tW4vQ3HwsQ	2020/01/06 11:36	2	30	4	12	3	8	2	1	2	4	5	5	4	3	3	-1	0	3
fDlKdJhxSPdVtinegTLq9EA	2020/01/08 23:57	2	35	4	16	4	9	2	1	2	5	5	4	3	3	4	0	0	3
f3iETZndvOSMPj1omnipIbw	2020/01/06 11:46	2	28	3	13	3	9	1	2	1	6	7	7	2	1	1	-1	0	3
fLHxYWBQATUtyrX3eBIayIQ	2020/01/07 13:32	2	49	5	11	3	8	2	2	2	2	3	3	6	5	5	-1	0	3
fpdsJQPdx88wZRcSgStrRrg	2020/01/06 21:19	1	56	6	18	4	6	1	2	2	4	4	4	4	4	4	0	0	3
fY3NHQgo8AnSRXuFBPM2cYA	2020/01/06 21:31	2	43	5	13	3	3	1	2	2	5	3	3	3	5	5	2	0	3
fajPdlPs7k7oUy0oNzNcMRw	2020/01/06 11:47	2	36	4	28	5	8	2	1	1	3	4	4	5	4	4	-1	0	3
fWAwSwVvKkAQoIE7%2FRN9Nqg	2020/01/07 10:10	1	70	7	27	5	5	2	1	9	4	4	4	4	4	4	0	0	3
fLMsj95etBdTj%2FN4Ilnc9fA	2020/01/07 09:41	1	25	3	12	3	1	1	2	2	1	1	1	7	7	7	0	0	3
fYXtD5suggeXWMzW165AQvA	2020/01/06 15:34	1	39	4	40	8	2	1	2	1	4	4	4	4	4	4	0	0	3
fGfibof6Ic4X1ErBtlUFbnA	2020/01/06 21:23	2	40	5	14	3	8	2	1	2	6	6	6	2	2	2	0	0	3
fEIJ3yIN9ki94amz6aHoOSw	2020/01/06 19:36	2	26	3	6	2	3	1	2	2	6	6	6	2	2	2	0	0	3
fjs0ma2XXGuRwGFZXOTW3MA	2020/01/06 16:32	1	49	5	1	1	4	2	1	2	4	4	4	4	4	4	0	0	3
fllIQmGdiieerK8SPHgyPGA	2020/01/06 14:34	1	28	3	4	2	3	2	1	2	4	4	3	4	4	5	0	0	3
fvANo0NeDAjUPJt8I83Wy9w	2020/01/06 12:13	1	68	7	1	1	11	2	1	2	3	3	5	5	5	3	0	0	3
f361kjcfdy%2BtRp6N6%2BmP%2FFQ	2020/01/06 16:57	1	33	4	13	3	6	1	2	2	2	3	3	6	5	5	-1	0	3
fC7JPe0xmYjwaa%2FS%2FcgcQ3Q	2020/01/06 20:26	2	30	4	15	4	8	2	1	1	4	4	4	4	4	4	0	0	3
f1yjB9NsmWCDc1Std2HGa3w	2020/01/06 16:43	1	27	3	14	3	3	2	1	8	4	4	4	4	4	4	0	0	3
fQeJx24oW8aH5A88fZgQUJg	2020/01/06 17:25	1	23	3	12	3	11	1	2	9	4	4	4	4	4	4	0	0	3
f5kmzGmby4XHgZZo6%2FTI%2FoA	2020/01/06 23:35	1	44	5	28	5	2	2	1	3	3	3	3	5	5	5	0	0	3
fAtlzgqBTva6l2Sxfy2av6A	2020/01/07 10:20	1	23	3	36	7	4	1	2	1	2	2	2	6	6	6	0	0	3
f7TmgxgeWFC4NFkZbsShQpw	2020/01/06 20:59	1	34	4	13	3	4	1	2	1	3	2	2	5	6	6	1	0	3
fxYrF0Bk6Cdh57m1q0M5PEQ	2020/01/06 22:53	2	30	4	13	3	9	2	1	1	2	5	3	6	3	5	-3	0	3
f1Z6ESdMa1G1AoftFle3rfQ	2020/01/07 12:53	2	39	4	27	5	5	1	1	2	3	4	4	5	4	4	-1	0	3
fgQVZ0xMVg8Mw5pN3d8BLHg	2020/01/06 11:43	1	39	4	11	3	3	2	1	3	1	1	1	7	7	7	0	0	3
fEREwsXjSEsrlVkVxFfHrxQ	2020/01/07 10:10	2	46	5	13	3	3	2	1	2	6	6	6	2	2	2	0	0	3
f4yM08srvyQSNVtk5Sq3LMQ	2020/01/06 13:55	2	70	7	4	2	8	2	1	1	4	3	3	4	5	5	1	0	3
fzk34eFXRR1iBUNo6cO9p4w	2020/01/06 22:26	2	73	7	24	5	6	2	1	9	7	7	7	1	1	1	0	0	3
fF%2BwvbbTh0I8Dpic3wPqgog	2020/01/06 17:39	1	38	4	22	4	9	1	2	1	3	3	4	5	5	4	0	0	3
fCaUmHdKwHSFlyFxiDA1UWg	2020/01/06 12:48	2	29	3	3	2	11	1	2	3	7	7	4	1	1	4	0	0	3
fZeUVqgsphO5pRZhnMZ3Ikg	2020/01/06 17:17	2	29	3	27	5	8	2	1	2	4	4	4	4	4	4	0	0	3
fQFv0xA%2F2iVFlTJ3YQH8oIw	2020/01/06 16:54	1	34	4	14	3	9	1	2	1	4	3	4	4	5	4	1	0	3
fNEuACGm5ad0hHhNazliD9w	2020/01/06 12:11	1	59	6	11	3	2	2	1	1	4	4	4	4	4	4	0	0	3
fpqn4jcpYF3SZ76WXvxy2HA	2020/01/06 11:43	2	71	7	7	2	8	2	1	2	5	5	4	3	3	4	0	0	3
f%2FTvCoQSYVKgr21MLcSntYQ	2020/01/06 19:17	1	33	4	33	6	5	2	2	2	7	7	7	1	1	1	0	0	3
fVhjhpYtfROSMXaAiqS3KCQ	2020/01/06 11:45	2	66	7	4	2	9	2	1	3	6	6	7	2	2	1	0	0	3
fELpFSw4lgUGKn4gofp2e0w	2020/01/07 19:12	1	68	7	12	3	4	2	1	1	3	3	3	5	5	5	0	0	3
fLvyftv7P2N6Jv%2Fpaj48LXg	2020/01/06 21:01	1	46	5	23	4	11	1	2	1	5	7	7	3	1	1	-2	0	3
fyNfsl7viD6jD3cgGPScpeQ	2020/01/06 17:51	2	38	4	28	5	8	2	1	2	3	3	3	5	5	5	0	0	3
f2Ieir%2FUZykhr8YLoE6d5Ng	2020/01/06 16:06	2	55	6	37	7	9	2	1	3	4	3	3	4	5	5	1	0	3
fn0QcEW%2Bz0kw5CZs58GE6OQ	2020/01/06 13:02	1	72	7	8	3	5	2	1	2	3	3	3	5	5	5	0	0	3
fLiypfPmfjvU65Y0rJOS6mA	2020/01/06 17:54	2	50	6	23	4	1	2	1	1	3	3	3	5	5	5	0	0	3
fLiypfPmfjvVA1lF4LaPg4Q	2020/01/06 13:39	1	61	7	13	3	7	1	2	2	6	6	6	2	2	2	0	0	3
fo3vkpeaR7ixRVHApUj1uzA	2020/01/06 12:08	1	54	6	13	3	2	2	1	1	6	7	7	2	1	1	-1	0	3
fJ%2B5jjbNDWyj3YGQe6uWb2Q	2020/01/06 11:38	2	60	7	33	6	8	2	1	2	7	7	7	1	1	1	0	0	3
fKVuL7%2FwKqJIBEYazooTzSg	2020/01/06 21:28	2	37	4	12	3	3	1	2	3	6	7	6	2	1	2	-1	0	3
fs%2BWnw5eiF9BDuPrAP1kYfQ	2020/01/07 19:50	2	44	5	5	2	8	2	1	2	2	2	2	6	6	6	0	0	3
fLl4JmxV6Q3Bfvh9XgRP63A	2020/01/06 19:57	1	56	6	28	5	4	1	2	1	5	5	5	3	3	3	0	0	3
fWKQzo0jjFLLUkvDzHxGgqA	2020/01/07 09:53	1	84	7	28	5	11	2	1	2	4	4	4	4	4	4	0	0	3
fdMFqsiPpCLCmxkY%2FxK3Iqg	2020/01/06 15:21	1	62	7	39	7	3	2	1	1	4	3	3	4	5	5	1	0	3
fa5O00RN2o6IsALH2YzvK1Q	2020/01/06 22:47	1	55	6	15	4	5	1	2	2	7	7	7	1	1	1	0	0	3
fbA%2BNxH0u6v5RiP5kPwhCkw	2020/01/06 15:33	1	85	7	1	1	11	2	1	9	6	6	6	2	2	2	0	0	3
fal8ukXqZOKVNcgrFwVEf%2Bg	2020/01/06 13:30	2	18	2	27	5	10	1	2	1	2	3	2	6	5	6	-1	0	3
ftSVgNrSM5hEsQmaVTnFkfQ	2020/01/06 19:10	2	19	2	10	3	4	1	2	2	5	5	4	3	3	4	0	0	3
fgKevyGwNv%2F925qr03nbdsg	2020/01/06 21:11	2	16	2	29	5	10	1	2	2	6	6	6	2	2	2	0	0	3
fuQvw8%2FxP5j9RZaALJ4XwKA	2020/01/06 11:42	2	17	2	40	8	10	1	2	1	3	3	4	5	5	4	0	0	3
f6yw7dMZJKJNQHF90wulB3Q	2020/01/06 21:41	2	17	2	23	4	10	1	2	3	3	3	3	5	5	5	0	0	3
fEWCmZnLdMC7JeGrg16KwYg	2020/01/06 15:01	2	18	2	34	6	10	1	2	3	3	3	3	5	5	5	0	0	3
fDnJ%2BOdDh580hpsROJCoHwg	2020/01/06 13:32	2	17	2	47	8	10	1	2	1	7	7	7	1	1	1	0	0	3
fEc6rEP4QaS1CF9jb4u0x7w	2020/01/06 14:07	2	17	2	13	3	10	1	2	2	5	5	4	3	3	4	0	0	3
fhLyubzQT82G2r15x4O%2FsSQ	2020/01/06 21:59	2	17	2	27	5	10	1	2	2	3	7	7	5	1	1	-4	0	3
f91dMMv7Qqs9MaQqAeti7Sw	2020/01/06 21:57	2	19	2	7	2	10	1	2	1	5	4	3	3	4	5	1	0	3
fihU6a8TJr3xpbmeztpDjjw	2020/01/06 18:11	2	17	2	19	4	10	1	2	2	3	5	5	5	3	3	-2	0	3
fV1d6jnVhLzMfxKgtuFxosg	2020/01/06 16:46	2	17	2	12	3	10	1	2	1	3	6	6	5	2	2	-3	0	3
fi6v13rWcbOZDrqR1PJKH9w	2020/01/06 18:31	2	16	2	30	5	10	1	2	2	4	4	4	4	4	4	0	0	3
fnH6hrw9udjgBc6A9QS0ecQ	2020/01/06 16:33	2	17	2	3	2	10	1	1	3	6	5	3	2	3	5	1	0	3
f8KIE5%2BhyrTe1qWXhhluLjw	2020/01/06 22:37	1	39	4	14	3	4	2	1	1	5	5	5	3	3	3	0	0	3
fDrtvX7UzDiRT5QaAGhtY0A	2020/01/06 12:32	2	19	2	11	3	10	1	2	1	6	7	7	2	1	1	-1	0	3
fLMsj95etBdSfAh5Zy5vlLQ	2020/01/06 12:55	1	56	6	39	7	11	1	2	2	5	5	3	3	3	5	0	0	3
fSuURrj5iUDi88%2Blx9qOwUw	2020/01/06 20:59	1	69	7	12	3	11	2	1	2	6	6	6	2	2	2	0	0	3
fl4is0P9uqPWjiyHmeO0yew	2020/01/06 11:46	1	60	7	1	1	7	1	2	2	6	6	6	2	2	2	0	0	3
f1JDpoMd96ItfC3RnVMtqTg	2020/01/06 15:57	1	73	7	34	6	11	2	1	2	5	6	5	3	2	3	-1	0	3
f6607HCKNsv0rsHgWHNQhBg	2020/01/06 13:50	1	58	6	13	3	3	1	2	3	3	3	3	5	5	5	0	0	3
fDlKdJhxSPdULnyrM8iPIJQ	2020/01/06 11:42	2	61	7	40	8	11	1	2	2	6	5	6	2	3	2	1	0	3
fFKdmQs7OhOMwvSGs%2BlBkfQ	2020/01/06 23:49	2	60	7	11	3	3	1	1	2	5	6	5	3	2	3	-1	0	3
fS7AHxoCATybRNOKR7602pw	2020/01/12 14:51	2	56	6	45	8	9	1	1	3	2	2	3	6	6	5	0	0	3
fyGrIDsZQiQEz3sccOSf1bQ	2020/01/06 11:49	1	54	6	23	4	4	1	2	3	4	3	3	4	5	5	1	0	3
fTDjMoPkhttC8lcws6xaTFg	2020/01/06 15:14	2	60	7	29	5	7	1	2	9	3	4	4	5	4	4	-1	0	3
fzxS%2F9FA1aZsWYwuvelysjA	2020/01/06 11:36	1	36	4	1	1	6	1	2	1	5	5	6	3	3	2	0	0	3
fjlfy2u2VjCvBPsP%2FwfmZ1Q	2020/01/07 20:48	1	46	5	12	3	3	1	2	3	6	6	7	2	2	1	0	0	3
fD%2BfHlL4oSUdxb7eRFFGWzg	2020/01/06 12:27	1	39	4	23	4	9	1	2	2	7	7	7	1	1	1	0	0	3
fZOJyB3eq%2BzNTohc9wGPZ9Q	2020/01/06 18:42	2	65	7	1	1	8	2	1	3	6	7	6	2	1	2	-1	0	3
fZTB005R%2BeU1srsL6A5374g	2020/01/06 19:33	1	38	4	12	3	3	1	2	3	2	2	2	6	6	6	0	0	3
frY8jpReizM%2FImxwRqh893A	2020/01/06 12:08	1	58	6	8	3	4	2	1	1	7	7	7	1	1	1	0	0	3
fOpnUjOMxjou%2FtHf0lZkAeA	2020/01/06 14:11	2	30	4	12	3	3	1	2	2	7	7	7	1	1	1	0	0	3
fFMtDsWEXBGmZTR8TS0LqPg	2020/01/06 12:37	1	47	5	1	1	5	2	2	2	6	6	7	2	2	1	0	0	3
fZNGzMN6zZDagtt5uLNkjrA	2020/01/07 01:27	1	41	5	14	3	3	2	1	3	4	4	4	4	4	4	0	0	3
f7D8fR37bDjAdMvCsE4eWIg	2020/01/08 23:48	1	66	7	27	5	5	2	1	9	7	7	7	1	1	1	0	0	3
f3c8Iov6GNAVD0dsyMoQZqw	2020/01/06 20:41	1	45	5	31	6	11	1	2	4	5	5	5	3	3	3	0	0	3
fvsVnfa10KluqiFoKtmmHEA	2020/01/06 20:57	2	51	6	12	3	11	1	2	1	6	5	5	2	3	3	1	0	3
fCp9fdmz9AdT4hP2t2AjJhw	2020/01/06 19:03	2	48	5	14	3	3	1	2	2	4	4	4	4	4	4	0	0	3
fuo%2FkYq61nzTuB5Tjad9uCA	2020/01/06 17:46	2	55	6	44	8	8	2	2	2	3	5	5	5	3	3	-2	0	3
fk5mmKNRYSecIT8kR8JQUEA	2020/01/07 09:29	2	46	5	40	8	8	2	1	2	4	4	4	4	4	4	0	0	3
ft1rGS4Qov%2BMGsMywwVnxjA	2020/01/06 13:38	1	52	6	1	1	6	2	1	2	2	2	2	6	6	6	0	0	3
fOafzZSaGm0pw%2FCrlX%2FZ5rA	2020/01/06 19:43	2	40	5	31	6	3	2	2	9	7	7	7	1	1	1	0	0	3
fxG6rgWJvK8jw6oe5S%2BK%2FxA	2020/01/06 14:47	2	59	6	1	1	9	1	1	1	5	5	5	3	3	3	0	0	3
fZh1hAdyYUuG3ScwuO3%2BU3g	2020/01/06 11:41	1	40	5	14	3	4	2	1	2	2	2	2	6	6	6	0	0	3
f1aS2yF921Z5xt6OpdU9cAQ	2020/01/11 00:08	2	43	5	29	5	8	2	1	1	1	6	6	7	2	2	-5	0	3
fCrzus9j7gqMfsz7hET09Gw	2020/01/06 15:22	2	61	7	14	3	1	1	2	1	5	5	5	3	3	3	0	0	3
fr5IeEPI7nIRnha78hVpOdQ	2020/01/06 21:44	1	62	7	14	3	11	2	1	4	6	4	3	2	4	5	2	0	3
f84yhWCgpSImRsuoiRt6A7w	2020/01/06 11:41	2	52	6	11	3	7	1	2	1	6	6	6	2	2	2	0	0	3
fji%2FXRJOSwFZUg%2Bg1h%2BymKA	2020/01/07 05:51	2	50	6	13	3	3	1	2	1	6	7	7	2	1	1	-1	0	3
