# Supplementary material for: Effect of robot’s vertical body movement on its perceived emotion: A preliminary study on vertical oscillation and transition
Source: PLoS One. 2022 Aug 10;17(8):e0271789. doi: 10.1371/journal.pone.0271789 (PMC9365172; doi:10.1371/journal.pone.0271789)
Supplement: S1 Data — (ZIP) [file pone.0271789.s001.zip › 解析データ/long_happy_data.csv]

MID	DAY	SEX	AGE	GEN	PRE	ARE	JOB	MAR	CHI	q1	q2	q3	q4	q2_	q3_	q4_	q3_-q2_	up_down	osc_speed
fF%2FM6FmRy8EU2JKhEBi6nqQ	2020/01/14 21:54	1	19	2	13	3	10	1	2	1	2	1	1	6	7	7	1	0	0
fgB2mCbknEBJhQi7%2BF9tOEg	2020/01/09 18:03	1	15	2	25	5	10	1	2	1	7	7	7	1	1	1	0	0	0
fze7BHI5IAFi84dOl217H8A	2020/01/08 19:24	1	26	3	13	3	3	1	2	3	6	6	6	2	2	2	0	0	0
foKUcnwar%2FkPZ4OJFxh8UkQ	2020/01/09 18:46	1	19	2	27	5	10	1	2	1	3	2	3	5	6	5	1	0	0
fqkSgAqJMONykuNqR1HYLpg	2020/01/08 20:49	1	20	3	11	3	10	1	2	2	5	7	5	3	1	3	-2	0	0
f6NAN26swM0G%2FBgPc%2FeFUww	2020/01/09 06:17	2	16	2	23	4	10	1	2	2	5	4	3	3	4	5	1	0	0
fR2fzicowSfR3FyBqRHD2Vw	2020/01/09 16:12	1	17	2	14	3	10	1	2	3	5	3	5	3	5	3	2	0	0
fgTyKNUgsc4RCDtxlhMm4Hg	2020/01/09 08:32	1	18	2	40	8	10	1	2	3	3	3	4	5	5	4	0	0	0
fojJZUHoagm3Q4kRavSWQrQ	2020/01/09 10:00	1	19	2	11	3	10	1	2	2	3	3	3	5	5	5	0	0	0
fmrwPjWDIvQh8g7Y%2Fakcgtg	2020/01/11 01:00	1	19	2	4	2	10	1	2	2	3	3	4	5	5	4	0	0	0
fHcd68OCd3AmimD0z%2FniY9Q	2020/01/08 17:19	2	15	2	18	4	10	1	2	1	5	5	4	3	3	4	0	0	0
fVIXYEVwlt8Fy%2BhvENFs%2Fgw	2020/01/08 21:02	1	14	1	23	4	10	1	2	2	3	3	4	5	5	4	0	0	0
fN0eIB%2BwdNfRnCR9q%2BQH%2BIg	2020/01/14 13:32	1	17	2	24	5	10	1	1	2	5	6	5	3	2	3	-1	0	0
ffsyTn8jXYwPxU6vmkvYwrw	2020/01/08 21:03	2	13	1	1	1	10	1	2	1	5	5	4	3	3	4	0	0	0
fPbvsFv8wKqgEUXEPObkkDA	2020/01/08 23:26	1	19	2	1	1	10	1	2	2	2	2	2	6	6	6	0	0	0
fvdk%2BCYSYYJ0iSYH%2FGGnBfA	2020/01/09 12:27	1	19	2	27	5	9	1	2	2	2	2	2	6	6	6	0	0	0
fu9%2FNnOkMwPFfrCm92BWH5A	2020/01/08 17:16	2	19	2	23	4	10	1	2	2	1	1	2	7	7	6	0	0	0
f36645Nf%2BVnKfvBaEVPoN0w	2020/01/08 22:26	1	16	2	12	3	10	1	2	9	3	2	2	5	6	6	1	0	0
foNDvj1U1nm0iuD4D%2BsJ54g	2020/01/15 00:11	1	19	2	17	4	10	1	2	3	7	7	7	1	1	1	0	0	0
fXJZ5Abz3BPF4U5jWCq7%2FBw	2020/01/09 19:26	1	13	1	13	3	10	1	2	1	2	3	5	6	5	3	-1	0	0
fwL2A3zdv%2BYKe%2FIFq8ObMUA	2020/01/08 16:53	1	19	2	11	3	9	1	2	1	4	3	3	4	5	5	1	0	0
f0cPz26VjM9cr7t5qhCrB8g	2020/01/08 20:25	1	29	3	14	3	4	1	2	1	6	6	4	2	2	4	0	0	0
f%2FSkiq3qgOSMYmTFLSktrPw	2020/01/09 17:35	2	14	1	33	6	10	1	2	2	6	6	3	2	2	5	0	0	0
f5hrqShF8FP%2BrirH8HiNQxQ	2020/01/12 14:02	1	13	1	13	3	10	1	2	1	3	2	2	5	6	6	1	0	0
fyvRgFkIYjtN%2B1RX5L3g2%2Fw	2020/01/08 23:09	1	43	5	13	3	5	2	1	2	6	6	4	2	2	4	0	0	0
f6r7FAamth0nGYeXZ6tFowg	2020/01/08 17:06	1	27	3	11	3	11	1	2	2	3	3	4	5	5	4	0	0	0
fQ2EK%2FthmVu7yNUCgZuNR8A	2020/01/08 19:19	1	22	3	45	8	10	1	2	3	5	5	5	3	3	3	0	0	0
fhhb0X8h9OEVxiAsEOXSZ%2Fw	2020/01/08 16:43	1	29	3	4	2	9	1	1	2	6	6	7	2	2	1	0	0	0
fZXIiCxovyK5t71grgkqAfw	2020/01/08 17:07	1	21	3	12	3	10	1	2	2	3	3	4	5	5	4	0	0	0
favJjDm9RBLbrNjIVOwF7ng	2020/01/08 17:03	1	28	3	27	5	3	2	1	2	6	6	4	2	2	4	0	0	0
fLEJTifqJ603pysOCcJzv3g	2020/01/08 18:00	1	27	3	29	5	11	1	2	9	7	7	7	1	1	1	0	0	0
fhq%2BGXYDgNEQ7ZOODuJItWw	2020/01/08 17:44	1	26	3	33	6	3	1	2	3	2	3	2	6	5	6	-1	0	0
fi9wGuN8w4zxK2Qk76thE6Q	2020/01/08 17:42	1	27	3	27	5	9	1	2	2	6	6	4	2	2	4	0	0	0
fgbHcixOB6uEPGSw1KNbs7Q	2020/01/08 19:16	1	27	3	22	4	9	1	2	1	4	5	4	4	3	4	-1	0	0
fHuLF4yFaaKaOY6BIdw%2FdYg	2020/01/08 16:43	1	20	3	27	5	10	1	2	1	4	4	4	4	4	4	0	0	0
fU%2F7SzT%2Bd5pxj45X6NGwE0A	2020/01/08 18:17	1	20	3	11	3	11	1	2	1	6	6	6	2	2	2	0	0	0
fswa8AuUrJziEmHexa%2BS3JA	2020/01/08 17:38	1	22	3	27	5	11	1	2	1	6	6	6	2	2	2	0	0	0
f9ZL6jf4O3xLkD6KxoiyPoA	2020/01/08 17:23	1	29	3	11	3	11	1	2	2	3	4	4	5	4	4	-1	0	0
f8LTlhxGtmVwgp8gB1b%2FRwA	2020/01/08 17:08	1	21	3	23	4	10	1	2	1	3	3	3	5	5	5	0	0	0
f09ukd7NauT0LcOHeN%2FdKIw	2020/01/08 19:17	1	29	3	8	3	5	1	2	1	3	2	2	5	6	6	1	0	0
fgjbotgO4r4aY%2BFLr13A92g	2020/01/08 17:58	1	24	3	8	3	10	1	2	1	2	3	3	6	5	5	-1	0	0
f3UdrDdx5rW7yAgdVfpE8DA	2020/01/09 11:01	2	17	2	2	2	10	1	1	3	5	5	6	3	3	2	0	0	0
fJZ5vww9CENPyhAad4Sk%2BEA	2020/01/08 17:09	1	29	3	3	2	11	1	2	1	4	1	3	4	7	5	3	0	0
fdft4DurgXYYV%2Brku79Y2NQ	2020/01/08 16:53	1	22	3	13	3	10	1	2	1	6	5	5	2	3	3	1	0	0
fJahpfNi1VmR3MDEXLB21Wg	2020/01/08 18:14	1	27	3	13	3	3	1	2	1	6	6	4	2	2	4	0	0	0
fnUVqU%2Bq0fZZn%2BBIL9VyCcA	2020/01/08 18:41	1	24	3	14	3	11	1	2	1	7	7	7	1	1	1	0	0	0
fj8clfUow6uKiOgZbC2VwwA	2020/01/08 18:26	1	24	3	14	3	1	1	2	1	7	7	7	1	1	1	0	0	0
fql6ixH%2FDpSBuk96LYxNL5A	2020/01/08 17:10	1	26	3	8	3	9	1	2	2	4	4	4	4	4	4	0	0	0
fwzwq5YgL0HfImQ%2F2CfNb7g	2020/01/08 16:52	1	29	3	27	5	9	1	2	9	4	3	2	4	5	6	1	0	0
fjkrswSrMSiaoexPgap9Z0g	2020/01/08 17:19	2	16	2	12	3	10	1	2	1	4	3	3	4	5	5	1	0	0
fVSS7zMKFhfkFkx4iVm3Gwg	2020/01/08 17:56	2	18	2	26	5	11	1	1	3	6	6	4	2	2	4	0	0	0
fnwXR0xhelLyMHK%2BlDLIXGA	2020/01/08 18:02	2	19	2	27	5	9	2	2	1	5	4	4	3	4	4	1	0	0
fzrnx2FNy6zZD8zmVMH%2Fqgg	2020/01/08 20:06	2	16	2	11	3	10	1	2	2	3	3	4	5	5	4	0	0	0
fx2BS6THc1qmT2%2B%2F7yPmY1w	2020/01/08 17:00	1	18	2	1	1	10	1	2	1	7	6	4	1	2	4	1	0	0
fw4tcTCnZrb3BxH5O0Tdi0g	2020/01/08 22:36	2	61	7	13	3	3	1	2	3	3	4	4	5	4	4	-1	0	0
fG5qpj%2Bq2BDlgZotMfRlq7Q	2020/01/08 18:55	1	56	6	11	3	2	2	1	3	3	3	4	5	5	4	0	0	0
fIfItZoHV5qxGlrFB7d2yGA	2020/01/08 21:34	2	59	6	24	5	9	2	1	1	6	6	6	2	2	2	0	0	0
fHb%2B1QUZhkP8CU8cHTWdSQw	2020/01/08 17:35	1	70	7	27	5	8	1	1	2	6	6	6	2	2	2	0	0	0
f%2BG9SS3nT8QMJ5gLw4lxBHQ	2020/01/08 21:24	1	39	4	11	3	11	1	2	10	4	4	4	4	4	4	0	0	0
fcBCPfF0kQsy1M8f5SPsfpQ	2020/01/08 16:39	1	52	6	45	8	1	1	1	2	6	3	3	2	5	5	3	0	0
f%2BG9SS3nT8QM11lHkQCgCbA	2020/01/08 18:17	1	55	6	4	2	3	1	2	3	5	5	5	3	3	3	0	0	0
ffFnPt%2BN84IsT0OKbVeqi%2Fw	2020/01/08 22:21	2	28	3	10	3	4	2	2	2	6	5	5	2	3	3	1	0	0
fsarNXKAh3myIUGs%2Fm8wSAA	2020/01/09 05:15	2	52	6	16	4	5	2	2	2	7	7	7	1	1	1	0	0	0
fMJZAX1AO3692%2Bzuv8s696w	2020/01/11 13:10	1	48	5	2	2	4	2	1	3	7	7	7	1	1	1	0	0	0
f%2FVULpOWnARalEN0b5WpVjg	2020/01/08 22:26	2	64	7	40	8	9	2	1	2	3	4	5	5	4	3	-1	0	0
flyKfjYosysd7rchmkNW2ng	2020/01/08 20:53	1	61	7	26	5	11	2	2	2	3	5	3	5	3	5	-2	0	0
faT2Bp6X9Cy9uC3xJF8Aw9g	2020/01/08 16:39	1	61	7	13	3	3	1	2	3	6	6	4	2	2	4	0	0	0
f45wq65GxJCJPuFT%2B4hw7tw	2020/01/08 19:24	2	65	7	27	5	8	2	1	3	5	6	6	3	2	2	-1	0	0
fEREwsXjSEsqPAUU3F6yOrQ	2020/01/08 19:17	2	51	6	27	5	11	1	2	4	6	6	6	2	2	2	0	0	0
f68zL3%2FWOSRr8RRLqlcCu9Q	2020/01/08 20:42	2	33	4	27	5	5	1	2	2	6	6	7	2	2	1	0	0	0
fLwWDet4c6%2FPCDJrcHZZjOw	2020/01/08 17:57	1	66	7	26	5	3	2	1	3	5	5	5	3	3	3	0	0	0
f6uj7J5pT%2B40t7b70TZLY4A	2020/01/08 19:57	1	34	4	23	4	5	1	2	1	6	6	6	2	2	2	0	0	0
fDC0ByXtZkdJufGwNrPiaMw	2020/01/08 18:33	2	15	2	11	3	10	1	2	2	3	4	6	5	4	2	-1	0	0
f4Dq6zBX9E5qCHC4%2FqNahQQ	2020/01/09 17:04	2	17	2	33	6	10	1	2	3	7	7	7	1	1	1	0	0	0
fYeH8jgadbzOgO6kMggRnXg	2020/01/09 02:26	2	19	2	27	5	10	1	2	1	3	2	2	5	6	6	1	0	0
fraPWRF6wr5h7K71f%2BVTMtg	2020/01/08 17:45	1	68	7	13	3	11	2	1	2	6	7	7	2	1	1	-1	0	0
fDsd3D6J3I0JrZdVcp%2Bhlmw	2020/01/09 02:36	2	33	4	13	3	3	1	2	5	1	1	1	7	7	7	0	0	0
fT10gdAYH96EQ2L2xazxWMg	2020/01/08 17:43	1	56	6	14	3	5	2	2	1	3	6	6	5	2	2	-3	0	0
fv%2ByvyryA4S69NCgMQ1R4Zw	2020/01/08 22:29	1	56	6	13	3	5	2	1	3	2	3	3	6	5	5	-1	0	0
f%2F7glRAaEFteHXjTgH2Jd2w	2020/01/08 18:17	2	47	5	12	3	9	1	2	2	4	5	4	4	3	4	-1	0	0
fRtYMZi0G3q0%2B3xdvpZSVpg	2020/01/08 17:08	2	60	7	36	7	8	2	1	3	4	5	4	4	3	4	-1	0	0
f%2BswgxMDFly5U0lcoDk%2B%2BTQ	2020/01/08 17:21	1	41	5	24	5	1	1	2	9	4	4	4	4	4	4	0	0	0
fV0fdiW3yFl%2Fms5iUhP%2Bi7Q	2020/01/08 17:23	1	65	7	24	5	11	2	1	2	6	6	6	2	2	2	0	0	0
fZJyfTSBC2SAy8ZOycnhVSQ	2020/01/09 10:09	1	45	5	47	8	3	2	2	1	7	7	7	1	1	1	0	0	0
f8W82Fyk530%2BBiqIVmP4i%2Bw	2020/01/09 07:19	2	18	2	23	4	10	1	2	3	7	7	7	1	1	1	0	0	0
fInSLxUAJvwwiZxUpsXIWtA	2020/01/08 22:55	2	19	2	23	4	8	2	1	3	6	6	4	2	2	4	0	0	0
fwObFgZ0K1mBBubAHplSQoQ	2020/01/08 19:24	2	17	2	19	4	6	1	1	2	5	5	4	3	3	4	0	0	0
fifjol30fr0w03XDphD133Q	2020/01/09 12:42	2	18	2	1	1	10	1	2	1	6	6	4	2	2	4	0	0	0
fOafzZSaGm0phmFUJ9AUa2Q	2020/01/09 22:03	1	44	5	8	3	5	2	1	1	3	3	3	5	5	5	0	0	0
fupdqs%2F7go0XTMMWia7H0NQ	2020/01/08 22:58	2	41	5	23	4	9	1	1	2	4	4	4	4	4	4	0	0	0
fHZhmFBBH%2FKhwtI2vRuBZ0g	2020/01/09 06:32	1	74	7	23	4	11	2	1	1	5	5	5	3	3	3	0	0	0
fKVuL7%2FwKqJL9sIp2NIHttw	2020/01/08 21:26	1	39	4	28	5	7	1	2	3	5	5	6	3	3	2	0	0	0
f6Nir4mnhwhFeyfVpTfzxWw	2020/01/09 18:38	2	36	4	1	1	8	2	1	3	5	5	5	3	3	3	0	0	0
fpJd9h71yItQsaK%2F0Jf7wig	2020/01/08 18:52	2	19	2	35	6	10	1	2	1	3	3	4	5	5	4	0	0	0
fIX1hUWEiX38H1wFW2HRFkA	2020/01/09 12:47	2	15	2	12	3	10	1	2	2	3	3	2	5	5	6	0	0	0
fyiMR0%2FvVbyJOadDNqu2Rfg	2020/01/08 17:06	1	15	2	20	4	10	1	2	1	5	6	5	3	2	3	-1	0	0
fydHiwslT2BLPVtwVBa1D5g	2020/01/08 17:02	2	19	2	11	3	10	1	2	4	5	6	4	3	2	4	-1	0	0
f5LYXuetfw5jsCiXr2wpeFg	2020/01/08 20:22	2	17	2	14	3	10	1	2	1	5	5	4	3	3	4	0	0	0
f4CnWBeRWB%2BfF%2FEwQVKx4yw	2020/01/09 13:48	2	18	2	33	6	9	1	2	2	2	2	2	6	6	6	0	0	0
fEpKrpW7VNRWCBDSfLJ5uFQ	2020/01/12 16:17	2	50	6	9	3	8	2	1	2	7	6	6	1	2	2	1	0	0
fQxR9c8bO7XEddXR5B5yUNQ	2020/01/08 20:06	1	50	6	11	3	3	1	2	2	3	3	5	5	5	3	0	0	0
frqr6tdPi8ToIrdvxhn%2FO7A	2020/01/08 17:20	2	53	6	10	3	9	1	2	9	4	5	7	4	3	1	-1	0	0
flVhPvO4gochO%2BycUDEgnVw	2020/01/08 20:02	1	73	7	22	4	11	2	1	1	3	3	3	5	5	5	0	0	0
fdPFJP0Qlfll3qq%2BpareYLQ	2020/01/13 17:18	1	53	6	32	6	5	2	1	1	3	3	4	5	5	4	0	0	0
f5Sfc%2Fj8uDn14R63tIKOw6w	2020/01/09 12:50	2	43	5	8	3	3	2	2	1	6	5	5	2	3	3	1	0	0
fPhX1m1YJJJcKOKF9GxV%2FCg	2020/01/10 21:35	1	58	6	13	3	5	2	1	3	4	5	4	4	3	4	-1	0	0
fg%2BRTHPBHelwKevXjZ2FKeg	2020/01/09 07:19	1	51	6	27	5	4	2	2	1	2	2	3	6	6	5	0	0	0
f0nUFySIltjgeEd8n4Pwlow	2020/01/08 17:02	1	35	4	12	3	1	2	1	9	6	6	7	2	2	1	0	0	0
ffIvUSyt%2BMF8vrNKs8WQKhA	2020/01/08 23:04	2	25	3	40	8	5	1	2	2	6	6	7	2	2	1	0	0	0
fXOksee41gpRFeLH7imcW9g	2020/01/08 20:08	1	47	5	14	3	4	1	2	1	3	3	4	5	5	4	0	0	0
fK0j2OpnOTDrQ0BYb4LJZ8Q	2020/01/08 21:15	1	39	4	27	5	9	1	2	3	4	4	4	4	4	4	0	0	0
fwYfQKBZaJMTOLSNZeqzi7Q	2020/01/09 05:48	1	44	5	22	4	6	2	1	6	2	2	3	6	6	5	0	0	0
fuE8Lou%2BTTOxAJ1Fb68m70A	2020/01/08 19:42	2	52	6	1	1	9	2	1	9	6	6	6	2	2	2	0	0	0
fSFPJwZKKGggmdUZVZfi9XQ	2020/01/08 20:53	2	28	3	46	8	3	1	2	2	6	7	7	2	1	1	-1	0	0
fHUNBCVA4ealocnk4v4%2FtvA	2020/01/09 15:16	2	23	3	14	3	10	1	2	1	3	3	3	5	5	5	0	0	0
fc22U275vMbi2var2k0d5aw	2020/01/09 00:54	2	30	4	13	3	3	1	2	3	3	5	4	5	3	4	-2	0	0
fvg%2F9O47C0p1UlmlYQiCPlQ	2020/01/11 12:14	1	53	6	28	5	4	2	1	2	3	3	4	5	5	4	0	0	0
fwnIjtZcSd%2Bh89JoKBN%2FGcg	2020/01/08 17:39	1	34	4	37	7	5	1	2	1	5	6	5	3	2	3	-1	0	0
f5H8EMMF4DfdM%2BximsJZOTA	2020/01/10 08:09	1	41	5	28	5	4	2	1	1	7	4	4	1	4	4	3	0	0
ft3FHxKj24Hh6NsraGDfurQ	2020/01/08 17:18	1	36	4	32	6	11	1	2	3	6	6	4	2	2	4	0	0	0
fUds%2BHHirjDytsYPcq2OCgA	2020/01/09 23:44	2	41	5	24	5	5	2	1	1	6	6	7	2	2	1	0	0	0
fsgGy6chSFcInpU9W1ZoqeQ	2020/01/10 08:37	2	43	5	27	5	9	2	1	9	7	6	6	1	2	2	1	0	0
fZC5sJmTqDAJdr5dai7thig	2020/01/09 01:03	1	32	4	27	5	5	1	2	2	6	5	5	2	3	3	1	0	0
fimp6ydTivWqfQhCeAIdTQw	2020/01/08 20:52	2	49	5	1	1	8	2	1	2	5	3	5	3	5	3	2	0	0
ftFPu4sazmzgAsK5AGnvQMA	2020/01/13 10:07	2	36	4	23	4	9	2	2	2	5	5	4	3	3	4	0	0	0
fj1IQYqh%2FK7mm41QLs5GDKQ	2020/01/13 10:57	2	56	6	27	5	11	1	2	10	7	7	7	1	1	1	0	0	0
f021ii71Ko7ezEmkvLWkdlw	2020/01/08 19:09	1	32	4	23	4	5	2	1	2	4	4	3	4	4	5	0	0	0
ffhCtVB1yPDpb6JBoDo4Jlg	2020/01/10 22:47	2	47	5	23	4	9	2	1	3	4	4	4	4	4	4	0	0	0
fGx9f1Wnc0XTqNyqga3Aumw	2020/01/09 10:29	2	28	3	23	4	3	1	2	2	6	6	4	2	2	4	0	0	0
f%2BUrr1bRvUiCNCkZi5fpr2w	2020/01/09 06:01	1	50	6	24	5	4	2	1	3	3	3	4	5	5	4	0	0	0
fro7JH%2BdPKfKYVGeYBLAOIQ	2020/01/09 06:19	1	44	5	34	6	4	2	2	3	2	2	2	6	6	6	0	0	0
f9lAIJ83oJzxXTujZwaJjyA	2020/01/09 20:37	2	25	3	34	6	9	1	2	9	4	3	3	4	5	5	1	0	0
fNQCWzXIa041FE7u3xApo9Q	2020/01/08 18:33	1	64	7	13	3	3	2	1	1	7	7	7	1	1	1	0	0	0
fUzddrY7JwwRNiLAgDz5KiA	2020/01/09 07:19	2	26	3	13	3	9	1	2	1	7	7	7	1	1	1	0	0	0
f9G7skCw5g64FAuhFG73HDg	2020/01/08 21:30	2	20	3	5	2	10	1	2	2	3	3	3	5	5	5	0	0	0
fKrZDb9reEgZiz7VGCJB2EA	2020/01/12 12:23	2	38	4	27	5	11	2	1	2	6	6	7	2	2	1	0	0	0
fUY1ZhpAzP468Y%2B3aIGQm%2FQ	2020/01/08 20:53	1	34	4	23	4	4	2	2	2	7	7	7	1	1	1	0	0	0
fE2jI1wB87uLqB9IQvHoF9A	2020/01/08 19:19	2	43	5	27	5	3	1	2	9	7	4	4	1	4	4	3	0	0
fUzddrY7JwwTCNLWs8xvXjw	2020/01/08 22:10	2	26	3	27	5	8	2	2	9	7	7	6	1	1	2	0	0	0
fLC3c%2BlLXkvdIEMGAgaIgew	2020/01/08 18:24	1	43	5	13	3	4	2	2	2	3	3	4	5	5	4	0	0	0
f2eusX1s7YpIfmHsoxqR53w	2020/01/08 20:08	1	46	5	14	3	3	2	2	2	3	3	3	5	5	5	0	0	0
fz91%2BxVtqS26rCghE3MXohA	2020/01/08 21:59	2	50	6	14	3	8	2	1	1	2	2	3	6	6	5	0	0	0
f4YINHIpOFYAL%2FAwFWKHLBA	2020/01/11 20:24	2	48	5	13	3	9	1	2	2	3	3	4	5	5	4	0	0	0
fX2J8pAvQuCSjg0Kny6N0YA	2020/01/08 20:15	1	49	5	22	4	4	1	2	1	2	2	2	6	6	6	0	0	0
fHc%2BpHsgCv5BIoOkHQyD0PQ	2020/01/08 18:48	1	33	4	32	6	1	2	1	9	4	4	4	4	4	4	0	0	0
fjJbexUB4h3UFy8pm%2BBoADA	2020/01/08 21:11	1	53	6	43	8	2	2	2	2	5	5	5	3	3	3	0	0	0
f%2FQZYL%2Ffpm0ebz1qjl1rd7Q	2020/01/08 20:18	1	38	4	27	5	4	2	1	3	3	3	3	5	5	5	0	0	0
fjrg%2F4d4VQ1P61yvTluN1VA	2020/01/08 18:14	1	36	4	40	8	4	2	2	2	7	7	7	1	1	1	0	0	0
fbBtbAJnvnj%2B7VIKHMH%2Fgwg	2020/01/08 20:56	2	37	4	38	7	9	2	1	2	7	7	7	1	1	1	0	0	0
fIo1fAmBNmhjY276jVXh6SQ	2020/01/08 20:33	2	48	5	14	3	9	2	1	2	5	6	7	3	2	1	-1	0	0
fjE0UQrgjTBocnoIqmoWhBg	2020/01/08 17:43	2	61	7	7	2	5	2	1	3	4	4	4	4	4	4	0	0	0
fDvuHoCqdtZhq%2FxISiP2cTg	2020/01/08 20:20	2	32	4	8	3	9	1	2	3	4	4	4	4	4	4	0	0	0
fIgnB3HC1rdf85JIowG3bKA	2020/01/08 22:41	2	39	4	13	3	4	2	1	3	1	1	1	7	7	7	0	0	0
f0wqNGFs%2BcPZa1X4sPQyctw	2020/01/08 23:43	2	65	7	14	3	8	2	1	3	3	4	5	5	4	3	-1	0	0
fIUXmJEzFJpU1amraMXt%2B3Q	2020/01/08 22:22	1	43	5	6	2	5	2	1	3	6	6	6	2	2	2	0	0	0
fzAI4e95C7jS79o4Cwyh48A	2020/01/08 20:47	2	45	5	11	3	3	2	1	10	4	4	4	4	4	4	0	0	0
fWZX5FDCIAB7FZuE8QYCLEg	2020/01/08 17:15	2	26	3	23	4	3	1	2	9	3	3	3	5	5	5	0	0	0
fE66QJxl2qQ6nEEq4oeQikw	2020/01/08 17:20	2	22	3	14	3	10	1	2	3	6	6	4	2	2	4	0	0	0
fkBQmfYgNONZzl%2FlHIznrsg	2020/01/09 02:23	2	29	3	13	3	3	2	1	4	1	1	1	7	7	7	0	0	0
f9MF12dEuA9Tk2G6vA8QhqA	2020/01/13 09:29	2	55	6	14	3	8	2	1	1	3	3	4	5	5	4	0	0	0
fHuB6V0nU9A0BvgbF6Wanwg	2020/01/08 18:17	1	32	4	1	1	5	1	2	3	4	4	4	4	4	4	0	0	0
fS8YZXqkW9U2%2Bi4PVL31Qbw	2020/01/09 01:07	2	34	4	13	3	3	1	1	2	2	1	4	6	7	4	1	0	0
f20PUctFM8PL7AwTNBfhdiA	2020/01/09 17:57	2	68	7	40	8	8	2	1	3	4	4	6	4	4	2	0	0	0
fQA2BXieLD3tedTyq0Fvm6Q	2020/01/08 20:34	1	30	4	27	5	4	1	2	9	4	4	7	4	4	1	0	0	0
fJQd%2FJGGlh6IhXDyHb3cLVQ	2020/01/08 17:46	1	38	4	23	4	5	2	1	3	6	6	6	2	2	2	0	0	0
fHUNBCVA4ealUREnnVTzjtg	2020/01/09 04:53	2	60	7	47	8	9	1	1	2	3	4	4	5	4	4	-1	0	0
f2akTvkU4Z2DgvmiF0rN4ig	2020/01/08 21:56	1	39	4	1	1	5	2	1	1	5	6	6	3	2	2	-1	0	0
ft8We267cRkIP9jq3OwUVLA	2020/01/08 20:18	1	49	5	38	7	10	2	1	4	4	1	2	4	7	6	3	0	0
fh40hLttbSq90AD1vDD%2Fk0g	2020/01/08 16:53	2	72	7	27	5	8	2	1	1	5	5	4	3	3	4	0	0	0
fLiypfPmfjvXZ9G4EgoWyzg	2020/01/08 20:35	1	51	6	23	4	5	2	1	2	3	3	4	5	5	4	0	0	0
fIxxlQR6m%2BVu19I4ufbaGmw	2020/01/08 20:13	2	71	7	20	4	8	2	2	1	7	7	6	1	1	2	0	0	0
f7Y%2BhKkmE%2Bs72SxB2z%2Fkg1Q	2020/01/10 16:51	2	40	5	23	4	9	2	1	2	5	3	3	3	5	5	2	0	0
ftkYOEgdkErZCwYsTV3wD4w	2020/01/08 17:56	1	81	7	27	5	11	2	2	2	5	6	4	3	2	4	-1	0	0
fEIJ3yIN9ki%2Bgz1cEGbwrtw	2020/01/08 21:21	2	54	6	29	5	8	2	1	2	6	6	6	2	2	2	0	0	0
fXGBabChJ6Si0Oe9ygwOcBw	2020/01/09 10:24	1	50	6	13	3	2	2	1	5	3	3	3	5	5	5	0	0	0
f61uzwW4INI8hZwVnJ733oA	2020/01/11 07:12	1	54	6	7	2	4	2	2	1	3	5	5	5	3	3	-2	0	0
f1JDpoMd96Iu5gPsDanM5jQ	2020/01/08 20:13	2	37	4	14	3	3	1	2	2	5	5	4	3	3	4	0	0	0
fgzjWwW%2BFmXMUMTrcf75Zbw	2020/01/08 22:43	1	49	5	40	8	4	1	2	3	5	6	6	3	2	2	-1	0	0
fhPqAIhIr8zLCwBkavhngZA	2020/01/09 10:53	2	77	7	14	3	8	2	1	2	5	5	6	3	3	2	0	0	0
fLYtCVCzEG6pMSdrJ%2FaOJyw	2020/01/09 19:56	2	51	6	20	4	11	1	2	3	6	6	4	2	2	4	0	0	0
fL%2B%2B7a6ceDB7inPAnxEfV1Q	2020/01/08 21:05	1	38	4	21	4	3	2	1	3	6	6	5	2	2	3	0	0	0
f%2BMYO7PjKA72GmVrP0wl4Ow	2020/01/08 21:51	1	36	4	23	4	9	1	2	2	3	2	3	5	6	5	1	0	0
f6FURLIp33DaRPeGYSnCANw	2020/01/08 17:43	2	22	3	13	3	10	1	2	9	3	2	3	5	6	5	1	0	0
fTZqm7LvfFm8%2FthWbB%2BIFBQ	2020/01/08 16:55	2	43	5	20	4	9	2	1	9	6	6	7	2	2	1	0	0	0
fpsVzVB0qGo65YdYgS580FA	2020/01/08 16:43	1	17	2	9	3	10	1	2	1	3	3	4	5	5	4	0	0	0
f05%2B9Js63KLb%2BnWiDui09Rw	2020/01/09 07:56	2	19	2	27	5	10	1	2	1	2	3	2	6	5	6	-1	0	0
fdnpGuef1OEWNoDCz0sc49Q	2020/01/08 20:13	2	50	6	34	6	8	2	2	1	6	6	6	2	2	2	0	0	0
f2GF5c6ujPmC5JnRTjmE8sg	2020/01/08 22:05	1	66	7	12	3	9	2	1	1	5	5	5	3	3	3	0	0	0
fnyW1my2v4qJdEcR8sLn1aQ	2020/01/11 23:42	1	56	6	16	4	1	1	2	2	6	6	4	2	2	4	0	0	0
fl4mSSl8K6VQTsd%2Fgd%2FNJKg	2020/01/09 00:09	1	64	7	18	4	11	2	1	2	3	5	5	5	3	3	-2	0	0
fa5O00RN2o6LzQsnbt1%2Ft2Q	2020/01/13 03:44	2	37	4	26	5	5	1	2	1	5	5	5	3	3	3	0	0	0
fzljT4ySrQ0bgymqKxFK3pA	2020/01/11 22:49	2	43	5	13	3	8	2	1	3	5	5	4	3	3	4	0	0	0
f7D8fR37bDjCw52aUk2Th3w	2020/01/08 20:24	1	45	5	2	2	5	1	2	2	6	6	6	2	2	2	0	0	0
fWlshHaUitR1rxKMPsMSOlg	2020/01/08 23:44	1	46	5	13	3	6	1	2	2	3	3	4	5	5	4	0	0	0
fz9SbgLPu4xpzfKEt7SkskA	2020/01/08 21:00	1	67	7	12	3	11	2	1	2	2	4	5	6	4	3	-2	0	0
f%2F59HF4UesgrGJa%2FAxcTgeA	2020/01/09 15:47	2	30	4	1	1	8	2	2	2	5	5	6	3	3	2	0	0	0
fhp7Kdtbfq8VKTzWmoG75lA	2020/01/09 06:20	2	63	7	4	2	9	2	1	3	6	6	7	2	2	1	0	0	0
fxYrF0Bk6Cdiue4dvvsbabQ	2020/01/08 21:43	1	48	5	12	3	4	2	1	1	3	2	2	5	6	6	1	0	0
fCd0FddkGSZ2peZjX%2FkSnjg	2020/01/08 17:55	1	44	5	14	3	4	2	1	1	2	2	3	6	6	5	0	0	0
fwmhdgoHqBUKk3JLM%2BRwoaA	2020/01/08 22:55	2	28	3	42	8	11	1	2	2	6	6	4	2	2	4	0	0	0
fz9SbgLPu4xo%2BCHIJnN7c7w	2020/01/08 18:22	2	61	7	35	6	8	2	1	9	5	4	4	3	4	4	1	0	0
f4czTT5QDHBgzBi2QPQOgjA	2020/01/08 22:00	2	43	5	25	5	9	2	1	3	6	6	6	2	2	2	0	0	0
fxO%2BWekc7dVqmDONfm%2FSseQ	2020/01/08 20:11	2	53	6	5	2	11	1	2	1	6	6	3	2	2	5	0	0	0
fyBjhSUsTs8NCPkiizlZExA	2020/01/08 19:25	2	54	6	13	3	9	2	1	3	2	2	2	6	6	6	0	0	0
f9zGOdlWP%2FSdB6t2mhJvdBQ	2020/01/08 16:46	1	34	4	23	4	11	1	2	2	6	6	4	2	2	4	0	0	0
fkIdRaLifgrytE6hKiD1kNw	2020/01/08 23:46	2	29	3	5	2	9	1	2	2	5	6	6	3	2	2	-1	0	0
fr5IeEPI7nIRla6925HsXDw	2020/01/14 17:57	1	58	6	13	3	6	1	2	2	4	4	4	4	4	4	0	0	0
fQebYiCi12e%2FW48uOGVTVXQ	2020/01/08 18:39	2	33	4	13	3	3	1	2	9	5	5	4	3	3	4	0	0	0
fK6hTWid7PWZEO7Krlsr0uQ	2020/01/08 23:40	2	30	4	13	3	11	1	2	2	4	4	4	4	4	4	0	0	0
fEpKrpW7VNRUROAUFz74BtQ	2020/01/08 19:22	1	31	4	13	3	10	1	2	1	5	5	6	3	3	2	0	0	0
fvLwqKqCOSydG0wekdPO%2BjA	2020/01/08 19:44	1	69	7	13	3	6	1	2	3	6	6	6	2	2	2	0	0	0
ffe3Sl56%2BFBegAOgGMs2jOA	2020/01/09 02:28	2	37	4	4	2	11	1	2	2	3	3	4	5	5	4	0	0	0
f9ykzeQJzMjQ3Sq7is5yJug	2020/01/08 22:58	1	36	4	42	8	6	1	2	3	5	5	4	3	3	4	0	0	0
fD51dvRzifVKvyAkTtVO7cw	2020/01/10 13:55	2	52	6	14	3	8	2	2	2	4	4	5	4	4	3	0	0	0
f43q6vTYQ8KOo9uf2WDTjfQ	2020/01/10 22:17	2	83	7	13	3	8	2	1	3	2	2	2	6	6	6	0	0	0
fAAnKf0rqt88weBtOhvmdHw	2020/01/13 16:25	2	51	6	7	2	8	2	2	2	3	3	4	5	5	4	0	0	0
fw4tcTCnZrb0Sb9rlJRKqDA	2020/01/08 22:01	2	28	3	13	3	3	2	1	2	6	5	6	2	3	2	1	0	0
fsAAgh86fcqmISn0574ZLMg	2020/01/08 20:16	1	31	4	29	5	11	1	2	9	4	4	4	4	4	4	0	0	0
f%2BOcBUwuy8ic65qLePhtvOg	2020/01/08 23:17	2	33	4	27	5	6	2	1	2	7	7	7	1	1	1	0	0	0
fsprEfTmHHV1IjnLOOPPKCg	2020/01/08 20:02	2	31	4	8	3	3	2	1	2	3	4	6	5	4	2	-1	0	0
fXDuaP%2FiXwfVfBHx6yL4j0g	2020/01/08 17:43	2	40	5	11	3	11	1	2	1	6	6	6	2	2	2	0	0	0
fI%2BwUtcdqW1kh%2BHKp84CyVg	2020/01/08 23:00	2	71	7	11	3	8	2	1	1	6	6	5	2	2	3	0	0	0
fyUi6nNsFzTaYefIgJId6Yg	2020/01/08 22:33	2	29	3	40	8	9	1	2	7	2	2	2	6	6	6	0	0	0
fwhF48jGU%2B4f44wzZIfo%2BtQ	2020/01/08 16:56	2	38	4	23	4	8	2	1	1	6	6	7	2	2	1	0	0	0
fTLwiGEbJo20bs0r7ihRvdA	2020/01/08 17:11	1	47	5	14	3	4	1	2	1	7	7	7	1	1	1	0	0	0
f7JpJaM4FzYJfP67PhXCKkw	2020/01/08 23:24	2	28	3	13	3	9	1	2	9	7	7	7	1	1	1	0	0	0
fWmJ6OsGlSBkU2SXXbIQSgQ	2020/01/08 18:09	1	38	4	15	4	5	2	2	2	5	4	4	3	4	4	1	0	0
f1inNtiwmEKnADHmvNZhTLQ	2020/01/08 18:06	1	34	4	11	3	4	2	1	9	3	3	3	5	5	5	0	0	0
frQtO7wTSFAsEmniNvbWQNQ	2020/01/08 21:22	2	29	3	6	2	9	1	1	2	4	4	6	4	4	2	0	0	0
fd1%2FefNGBSgUbqkFMrkZ7Bw	2020/01/08 22:26	2	39	4	14	3	9	2	1	1	3	3	4	5	5	4	0	0	0
fle4OKx7gFdufj6W76mGAiA	2020/01/08 16:50	2	27	3	44	8	1	1	2	2	3	2	4	5	6	4	1	0	0
faT2Bp6X9Cy%2BSZXOCI6Bg3g	2020/01/08 16:45	2	29	3	14	3	5	2	2	2	7	3	3	1	5	5	4	0	0
fUCHJ7vYWG%2BqMOHkBD6RCYA	2020/01/08 22:45	2	55	6	13	3	8	2	2	2	7	6	6	1	2	2	1	0	0
fQcp%2FaHxVMI1nrdlg2qOr9A	2020/01/09 02:35	2	34	4	34	6	5	1	2	1	4	4	4	4	4	4	0	0	0
fZJyfTSBC2SB0JOM1RPvf1w	2020/01/08 18:51	2	28	3	14	3	5	1	2	1	7	7	7	1	1	1	0	0	0
fuc%2FatXxKfUe8NibqInJb2w	2020/01/08 18:01	2	28	3	13	3	3	1	2	1	3	3	3	5	5	5	0	0	0
f1fzLlv%2BmOEj8cbd5QFbFog	2020/01/08 20:00	1	63	7	32	6	1	2	1	1	5	5	4	3	3	4	0	0	0
fUCHJ7vYWG%2BofiSbRx6WkAg	2020/01/08 17:45	2	45	5	14	3	8	2	1	2	6	6	6	2	2	2	0	0	0
fCu1pfKm9fVB0NS8QVusj9g	2020/01/08 18:17	1	36	4	27	5	5	2	2	1	7	7	7	1	1	1	0	0	0
f9DFlBtE1zjvVy6OQJhKNkg	2020/01/08 21:37	1	46	5	11	3	3	2	1	2	3	4	4	5	4	4	-1	0	0
fFqsSJk99iuIYxlyH9OqHtw	2020/01/08 19:25	2	23	3	8	3	5	1	2	3	3	2	2	5	6	6	1	0	0
fM2SFCD3nZIJAsczAwTgvlg	2020/01/08 21:20	1	40	5	15	4	9	1	2	3	4	4	4	4	4	4	0	0	0
fxcvbWe3R9T4lGKccZ7bnSg	2020/01/08 17:40	1	57	6	28	5	11	2	1	3	5	5	4	3	3	4	0	0	0
fWv8fSvBEz5JgYxVf1US8qA	2020/01/08 20:46	2	31	4	33	6	5	1	2	3	6	7	7	2	1	1	-1	0	0
fhD%2BWi%2BqIbGvQMcz97xgAwQ	2020/01/08 17:42	2	38	4	27	5	11	1	2	3	4	4	4	4	4	4	0	0	0
f9UF8Cwq4axIcBbjruMAomg	2020/01/08 18:14	2	24	3	4	2	8	2	1	2	7	7	4	1	1	4	0	0	0
f4qBWEMzU9nd9u4WwjSYt8A	2020/01/08 21:16	2	28	3	1	1	1	2	2	1	2	3	3	6	5	5	-1	0	0
fdfsoX7k844YokQvapxhQjQ	2020/01/09 06:19	2	16	2	13	3	10	1	2	2	6	5	5	2	3	3	1	0	0
fBKKMqUCSVvIn9fMahzJaNg	2020/01/08 23:00	1	66	7	13	3	2	2	1	2	6	6	4	2	2	4	0	0	0
fd8DNKkmhmL3u9IVJ7QDRqg	2020/01/09 07:32	1	52	6	14	3	9	1	2	2	7	7	7	1	1	1	0	0	0
fR%2BsTRbZ0vnYTjMEHgq4aCg	2020/01/09 15:10	2	35	4	40	8	1	2	1	2	6	5	3	2	3	5	1	0	0
fgx%2BHUMVl7Cynx1qvKJ0LwA	2020/01/09 07:36	2	56	6	13	3	9	2	1	3	5	5	4	3	3	4	0	0	0
fIZWKJjRhOyaf6p6GM1jcLQ	2020/01/08 19:09	2	65	7	11	3	11	2	1	2	6	6	6	2	2	2	0	0	0
fIfItZoHV5qyZ%2BpnGCZpjlA	2020/01/08 20:27	1	32	4	1	1	3	1	2	2	6	6	6	2	2	2	0	0	0
fvsVnfa10KlsxLQXsqqbB3w	2020/01/08 17:31	2	46	5	27	5	9	2	1	2	3	3	4	5	5	4	0	0	0
fZhs5eXDKryBSYUdnKHKQ5g	2020/01/14 22:56	1	58	6	13	3	6	1	2	2	3	3	3	5	5	5	0	0	0
f4e7YsPunN%2FSnL8obIL3BHg	2020/01/08 21:18	1	79	7	27	5	11	2	1	2	3	6	6	5	2	2	-3	0	0
fS7AHxoCATyaaxN6PBILUoQ	2020/01/08 16:43	2	46	5	27	5	5	1	2	1	6	6	6	2	2	2	0	0	0
fV0fdiW3yFl8lLisNvMFCRA	2020/01/08 17:11	2	61	7	1	1	8	2	1	3	1	2	5	7	6	3	-1	0	0
fFvknKXmvNDCPYXrzZ3aCvg	2020/01/08 17:30	2	44	5	26	5	3	1	2	8	6	7	7	2	1	1	-1	0	0
fGEN4wELqAx3ZPkVF%2B5O3rw	2020/01/09 12:24	2	48	5	14	3	3	1	2	3	6	6	7	2	2	1	0	0	0
fJWvFWx6%2Fx6MAGUOcBIH0Ow	2020/01/12 14:07	2	58	6	38	7	8	2	2	1	3	4	5	5	4	3	-1	0	0
fg%2FLYUIqtM7RE3RHFxnsg9Q	2020/01/08 17:24	2	18	2	39	7	11	1	2	1	5	6	5	3	2	3	-1	0	0
fD%2BiWGuxq2%2BjMV7%2B0nPfJOg	2020/01/09 00:31	2	19	2	25	5	9	1	2	6	3	5	4	5	3	4	-2	0	0
fNaQCAtkWapPzNOO9aZSKEg	2020/01/08 22:27	2	18	2	23	4	10	1	2	2	3	3	5	5	5	3	0	0	0
fyvfs5Yj1tdN4TzIxRxIvBw	2020/01/08 17:00	1	19	2	1	1	10	1	2	1	3	5	4	5	3	4	-2	0	0
fRAzI8tHYlN14IUyZFKS%2B9Q	2020/01/08 23:37	2	15	2	14	3	10	1	2	2	3	3	4	5	5	4	0	0	0
fUgkis6CguKFdlPlMobIRew	2020/01/08 16:55	2	45	5	28	5	9	2	1	2	6	6	6	2	2	2	0	0	0
fQebYiCi12e8beacPHL5Dig	2020/01/11 22:12	2	46	5	40	8	9	1	1	3	7	7	7	1	1	1	0	0	0
fMawoeXCmGlfDFPJ4DEKu4Q	2020/01/08 18:09	1	55	6	23	4	5	1	1	2	6	7	7	2	1	1	-1	0	0
f%2FVULpOWnARa7iX1wfiqd0g	2020/01/10 22:21	2	55	6	13	3	8	2	1	7	7	7	7	1	1	1	0	0	0
fZPdjci8SoxEzCa%2FYKo0K2A	2020/01/08 20:14	2	50	6	22	4	3	1	2	3	6	6	4	2	2	4	0	0	0
fC0M4ZzfDlSDURQPYv898ug	2020/01/09 05:12	1	61	7	44	8	11	1	2	2	6	6	4	2	2	4	0	0	0
fPnEuDqNyWS%2BhPm0VsE6u5A	2020/01/09 00:12	2	62	7	11	3	8	2	2	2	3	3	4	5	5	4	0	0	0
frqr6tdPi8TrZa2ixK5ZkWg	2020/01/10 22:39	2	61	7	1	1	7	2	1	2	3	3	3	5	5	5	0	0	0
fiEhMoJIvuF9e9sKUYlLYUw	2020/01/08 19:20	1	46	5	23	4	5	2	1	3	1	2	1	7	6	7	-1	0	0
fNEuACGm5ad39LYRMUaKDoA	2020/01/08 21:47	1	65	7	23	4	7	1	2	3	4	4	4	4	4	4	0	0	0
fQ79uMPA%2BnJB%2B6UII0kvB6A	2020/01/08 23:37	2	35	4	1	1	9	1	1	9	4	5	5	4	3	3	-1	0	0
f5Qn0jOUyAJDol6s4i1EwLQ	2020/01/09 07:56	2	72	7	11	3	11	2	1	2	3	3	4	5	5	4	0	0	0
fm2UjbJfhfJtu6Wcj4bNlLw	2020/01/08 19:14	2	62	7	17	4	9	1	1	1	7	7	7	1	1	1	0	0	0
f9Cz7tN4Swi0NraYokZWMfA	2020/01/08 19:21	2	51	6	19	4	3	2	2	2	4	5	5	4	3	3	-1	0	0
fGEN4wELqAx3IuU0KZRaGHQ	2020/01/08 21:07	1	57	6	27	5	4	2	1	2	7	7	7	1	1	1	0	0	0
fLnz7RFmGjIoEZvy%2Bd919HA	2020/01/08 17:22	2	42	5	12	3	4	1	2	2	3	3	4	5	5	4	0	0	0
fgCpWBWrCBIJ4mbaEvyW2lw	2020/01/08 19:25	1	56	6	14	3	4	2	1	2	6	6	7	2	2	1	0	0	0
fKyiQpfPgqJ%2B7ELSbPDR2MQ	2020/01/08 18:56	1	63	7	13	3	11	1	1	2	5	4	4	3	4	4	1	0	0
frx871thz6rdTnLgBQ0L%2Ftw	2020/01/08 22:00	2	69	7	14	3	8	2	1	3	6	7	6	2	1	2	-1	0	0
fwhF48jGU%2B4ctcF82PENExg	2020/01/08 20:42	1	64	7	20	4	4	2	1	2	5	5	6	3	3	2	0	0	0
fXo5pIMN04RxiuQBRlvpU2A	2020/01/08 23:37	1	65	7	13	3	1	2	1	4	5	5	6	3	3	2	0	0	0
fDob024zRj%2Bc64uHk6e8sFA	2020/01/08 19:46	2	49	5	25	5	9	2	1	2	5	5	6	3	3	2	0	0	0
fx283HoAhduCJorfCGfyf8A	2020/01/08 23:57	1	42	5	13	3	3	2	1	3	3	3	4	5	5	4	0	0	0
f%2BqTKXMFp1aO0GgahvsuoYg	2020/01/11 00:16	1	41	5	13	3	3	1	2	2	5	5	4	3	3	4	0	0	0
fKdfCBqz8GisBpyNGgEnSuA	2020/01/08 20:47	2	49	5	27	5	8	2	1	9	4	4	4	4	4	4	0	0	0
fsMkJzLRUSrFEJGShhPPVcg	2020/01/09 13:09	2	69	7	11	3	11	1	1	1	7	7	7	1	1	1	0	0	0
f%2BfupYjwniRRUamFKcHbenw	2020/01/09 11:07	2	70	7	43	8	8	2	1	3	6	6	6	2	2	2	0	0	0
fJWvFWx6%2Fx6M40DF%2BtLMHJg	2020/01/08 19:12	1	75	7	43	8	11	2	1	2	5	4	5	3	4	3	1	0	0
fcRHC%2BH2YLT7SfqS7k25VlQ	2020/01/08 16:54	1	18	2	10	3	10	1	2	2	5	5	4	3	3	4	0	0	0
fT10gdAYH96H%2FhV9maOoBTg	2020/01/08 17:41	1	57	6	1	1	3	1	2	3	6	7	7	2	1	1	-1	0	0
fOBh9gjj5v7x4u1OOuuv87Q	2020/01/09 12:44	2	37	4	26	5	3	1	2	2	5	5	4	3	3	4	0	0	0
fQebYiCi12e8Mc8Vkq7dQgA	2020/01/08 16:39	2	57	6	13	3	7	2	1	2	6	6	6	2	2	2	0	0	0
fT4zNoH1eD7dWXW9qrW6hFQ	2020/01/08 19:15	1	60	7	14	3	11	1	2	3	5	5	5	3	3	3	0	0	0
fxhAeUfFvmgBlZV6GfXl%2B6g	2020/01/09 20:27	2	56	6	11	3	6	1	2	1	7	7	7	1	1	1	0	0	0
f2Ieir%2FUZykhu8ox2DKSD9A	2020/01/08 17:53	1	71	7	9	3	6	2	1	3	3	3	2	5	5	6	0	0	0
fiUTFWPKNR%2F3MmKgD7vYRpw	2020/01/10 14:28	1	49	5	12	3	3	1	2	2	7	7	7	1	1	1	0	0	0
fs1jVAxWmzdJzzPWZxWBEYg	2020/01/09 20:25	2	61	7	8	3	1	2	1	3	6	6	4	2	2	4	0	0	0
fbdr6Vik8qL51cd6G9QmZHw	2020/01/08 17:02	1	70	7	29	5	5	2	1	2	4	4	4	4	4	4	0	0	0
fDocalHxq0f02oLpoQYIHvA	2020/01/08 22:34	2	82	7	27	5	8	1	1	3	2	4	4	6	4	4	-2	0	0
f1RTqTTgNAvMacKSRRvUblg	2020/01/07 16:09	1	16	2	14	3	10	1	2	2	3	3	4	5	5	4	0	0	1
fJ5p6YFwAUP3cYENZKaKjfQ	2020/01/07 14:53	1	13	1	14	3	10	1	2	2	7	7	7	1	1	1	0	0	1
fVjYu5VR2832Ew9iuZWncMQ	2020/01/09 14:09	2	14	1	19	4	10	1	2	1	5	4	4	3	4	4	1	0	1
f8l4VkUWljP3VEp9Q6gFKbQ	2020/01/08 03:21	1	19	2	37	7	10	1	2	9	4	4	4	4	4	4	0	0	1
fIVMd3zFN7PdjY11ZWaM7NA	2020/01/07 17:04	2	19	2	33	6	10	1	2	1	3	3	3	5	5	5	0	0	1
fcB2DYn21ualN%2B9EiWAsEEQ	2020/01/07 16:21	1	19	2	1	1	10	1	2	1	3	3	4	5	5	4	0	0	1
fYZaSnbufA068Yf4u9D4nhw	2020/01/07 14:37	2	15	2	46	8	10	1	2	9	7	7	7	1	1	1	0	0	1
fFkisCEU%2F0R3nKcASuDh%2FvA	2020/01/07 17:12	1	23	3	13	3	10	1	2	2	6	6	7	2	2	1	0	0	1
f1NMSBurjh5irVTRjxC3Zfw	2020/01/08 01:22	1	25	3	12	3	4	2	1	2	5	5	4	3	3	4	0	0	1
fOBXGullZj20cmYOoXMyPkw	2020/01/07 19:21	1	14	1	26	5	10	1	2	1	5	6	6	3	2	2	-1	0	1
fuA09iwmby7vlO82Fykwl9w	2020/01/07 21:37	1	39	4	14	3	4	2	2	1	3	3	2	5	5	6	0	0	1
f1inNtiwmEKlgAhrInexyrA	2020/01/07 14:31	1	59	6	14	3	2	1	2	3	6	5	3	2	3	5	1	0	1
fvrnppjz29NxjnzNwPhCEUA	2020/01/07 16:15	1	25	3	8	3	11	1	2	1	4	5	5	4	3	3	-1	0	1
f6tdH%2BxcsvWqK2cY9e7CmMQ	2020/01/07 14:17	1	25	3	1	1	11	1	2	9	5	5	4	3	3	4	0	0	1
fLFSBjyjsXzXvD4Q02UpkEQ	2020/01/07 14:39	1	28	3	27	5	11	1	2	1	3	3	3	5	5	5	0	0	1
fZj9CjBYqBbRVMBZedNJ76w	2020/01/07 17:29	1	29	3	12	3	3	2	1	2	3	3	3	5	5	5	0	0	1
fNOSR09h0eRRiKxu79HTKqg	2020/01/07 14:53	1	28	3	2	2	5	1	2	3	5	5	5	3	3	3	0	0	1
fgUjgccSDjl0bUXQjfysh%2BQ	2020/01/07 15:45	1	24	3	45	8	10	1	2	1	6	5	3	2	3	5	1	0	1
fBIsqLSPngjRHfyppTgswhQ	2020/01/07 16:46	1	25	3	28	5	4	1	2	10	4	4	5	4	4	3	0	0	1
f9ZL6jf4O3xIhRBcr0KE2Gg	2020/01/07 14:36	1	20	3	14	3	10	1	2	2	5	5	4	3	3	4	0	0	1
frAHxlsI%2BiQjM8Wpe1oMvFg	2020/01/07 15:55	1	20	3	14	3	5	1	2	2	5	1	1	3	7	7	4	0	1
f8DauNFkHBnYvljkCyRu1%2Bg	2020/01/07 14:37	1	24	3	8	3	10	1	2	2	5	3	3	3	5	5	2	0	1
feMNiQsk77wEYTuUrIppG0w	2020/01/07 15:00	1	26	3	10	3	11	1	2	2	6	6	4	2	2	4	0	0	1
fRLPlvFyfrGjpxKUCuwu%2FBQ	2020/01/07 16:56	1	29	3	32	6	11	1	2	3	6	6	7	2	2	1	0	0	1
f%2FG51V1OC8ha69iz8XLozRg	2020/01/07 14:12	1	28	3	33	6	11	1	2	2	5	4	4	3	4	4	1	0	1
fkdOb3Yn29R1cvfyGpcLK8w	2020/01/07 16:13	1	28	3	23	4	4	1	2	2	5	3	2	3	5	6	2	0	1
fAtZfrC0nCTy1qq6rGqtVYg	2020/01/07 15:11	1	23	3	33	6	11	1	2	1	3	3	4	5	5	4	0	0	1
fkY5TmVQETYbQolZLqqdvZA	2020/01/07 17:18	1	24	3	14	3	7	1	2	2	6	5	5	2	3	3	1	0	1
fHuLF4yFaaKaWRcOI%2FdL3Fg	2020/01/07 14:29	1	29	3	46	8	1	2	2	1	2	4	3	6	4	5	-2	0	1
fXN%2BAr%2BG45soJCEiG%2FSUN9A	2020/01/07 14:19	1	28	3	27	5	4	2	1	1	2	3	5	6	5	3	-1	0	1
fvL%2F%2F2Kq9mgpaCW9nHwWGQw	2020/01/07 16:04	1	27	3	28	5	5	2	1	1	6	6	6	2	2	2	0	0	1
fHCi%2FfyePvUSwVN7epjkaWA	2020/01/07 14:32	1	27	3	13	3	5	1	2	1	1	1	1	7	7	7	0	0	1
fZyyZtzgwZ3lWJy%2FqV3CfhA	2020/01/07 14:38	1	22	3	40	8	10	1	2	1	5	5	4	3	3	4	0	0	1
fSg5znRoRciFgsrFEcLCGjA	2020/01/07 15:53	1	25	3	46	8	9	1	2	1	3	4	5	5	4	3	-1	0	1
fuEDb6aGUpplGSGsdLx7QWw	2020/01/07 15:49	1	26	3	22	4	11	1	2	2	5	6	6	3	2	2	-1	0	1
fK3E1bpfiUibNfVAVkFirSA	2020/01/07 14:38	1	27	3	27	5	4	2	1	1	6	6	6	2	2	2	0	0	1
f9GYk6D4c6pUOK6ckxTPSBw	2020/01/09 06:47	2	42	5	14	3	4	1	2	1	7	5	3	1	3	5	2	0	1
fadE9QzMDQRnI1YAOiobgvQ	2020/01/07 19:59	2	46	5	14	3	9	2	1	3	5	4	4	3	4	4	1	0	1
fHDc2ynCTq%2FYF3h7nKmMg%2FA	2020/01/08 16:09	2	44	5	14	3	3	2	1	1	2	2	2	6	6	6	0	0	1
ffFnPt%2BN84IvKbZ6r0240ow	2020/01/07 15:59	1	48	5	40	8	3	2	1	2	2	2	3	6	6	5	0	0	1
fCiDAq0a5%2Ft2hG2WZnlYoug	2020/01/07 15:19	2	56	6	13	3	8	2	2	2	5	5	4	3	3	4	0	0	1
f2JDG8tzdCXIiRlYFFhQQPg	2020/01/07 14:45	1	63	7	7	2	2	2	1	1	5	5	5	3	3	3	0	0	1
fS7AHxoCATyZlym5T%2Bwn1BQ	2020/01/07 15:56	2	73	7	13	3	8	2	1	2	5	6	7	3	2	1	-1	0	1
fP88W6aYhATMSkmF797ZKjA	2020/01/07 19:28	2	41	5	34	6	9	2	2	3	7	7	7	1	1	1	0	0	1
fmp8lvsIPBR8GL31fNom2XA	2020/01/08 15:16	2	70	7	38	7	8	2	1	2	4	4	4	4	4	4	0	0	1
fpbfm43eIpcKHOmGgYiv23Q	2020/01/07 19:57	1	53	6	40	8	1	2	2	2	7	7	7	1	1	1	0	0	1
flyKfjYosyseL%2BloJ8IyHOg	2020/01/07 16:48	1	55	6	23	4	11	2	1	1	7	7	7	1	1	1	0	0	1
fvvoOQ6krKCZRUiyFYuDYPQ	2020/01/07 14:25	2	72	7	14	3	8	2	2	2	3	3	4	5	5	4	0	0	1
f4czTT5QDHBiGvAnwPYVUzw	2020/01/07 17:38	1	38	4	12	3	3	1	2	2	5	5	5	3	3	3	0	0	1
fxYrF0Bk6Cdh5HlK8sHKlMQ	2020/01/09 10:20	2	40	5	17	4	9	2	1	1	6	6	6	2	2	2	0	0	1
fnDhC%2FE2qUiLADp46x2n0RQ	2020/01/07 15:46	2	46	5	14	3	9	2	1	3	5	6	6	3	2	2	-1	0	1
fX5uvOYG2xquXtL2obsZ26w	2020/01/07 16:19	1	53	6	14	3	3	1	2	3	4	4	4	4	4	4	0	0	1
fOBc1yMKUQPZ6F9p4rt%2BffQ	2020/01/07 14:10	2	28	3	11	3	9	2	2	3	3	3	3	5	5	5	0	0	1
fIu3cpa4%2Byv%2Bsr5jyWgP0Kg	2020/01/07 19:41	2	52	6	26	5	9	2	1	1	7	6	6	1	2	2	1	0	1
faP7ai9zjE%2F2xetA92%2F5ihA	2020/01/07 19:56	1	48	5	4	2	6	1	1	9	4	3	2	4	5	6	1	0	1
f8QV6VE811uzi8QfEiit39w	2020/01/07 18:02	1	68	7	27	5	2	2	2	9	5	3	2	3	5	6	2	0	1
fNkOYr%2FND%2B6hfW6khPF8VVA	2020/01/07 17:34	1	43	5	13	3	11	1	2	2	5	5	6	3	3	2	0	0	1
fiEhMoJIvuF9BBcJPP3qSlg	2020/01/07 16:21	1	35	4	13	3	5	1	2	2	5	6	6	3	2	2	-1	0	1
fY3NHQgo8AnS24eWDW1JNUw	2020/01/07 21:04	1	52	6	38	7	1	2	1	2	4	5	5	4	3	3	-1	0	1
fW364LxV0ojkjbPecLUkGrA	2020/01/07 14:39	1	51	6	40	8	6	2	1	2	5	5	5	3	3	3	0	0	1
fMawoeXCmGldSzATUg0X95g	2020/01/08 12:12	2	65	7	1	1	6	2	1	2	3	3	4	5	5	4	0	0	1
fnl8MObaTR1ubwJNyW%2BDIug	2020/01/07 22:05	1	59	6	40	8	1	1	2	3	3	6	6	5	2	2	-3	0	1
fXo5pIMN04RyiMhKaPn4Abw	2020/01/09 22:45	2	53	6	14	3	8	2	2	3	5	5	4	3	3	4	0	0	1
fDniaG1aBccq1i7knR7qY5g	2020/01/07 14:49	1	59	6	13	3	6	1	2	2	3	3	4	5	5	4	0	0	1
fMSPvL0Zd5wAfXrfk3OJnKw	2020/01/07 15:06	2	56	6	13	3	11	2	1	2	4	4	4	4	4	4	0	0	1
f68zL3%2FWOSRqTuG3W6KxxVA	2020/01/07 15:33	2	81	7	13	3	11	1	2	2	6	6	6	2	2	2	0	0	1
fWImqL1Zda3fanxxjpLn5nw	2020/01/07 22:03	2	24	3	27	5	9	1	2	3	3	3	4	5	5	4	0	0	1
fHzv5Frvj3UfvUb5VWU1AhA	2020/01/07 17:34	2	18	2	11	3	10	1	2	2	7	7	7	1	1	1	0	0	1
fA%2BwjS%2BC0yDBUdKb7foHNmA	2020/01/07 16:12	2	18	2	41	8	10	1	2	1	5	5	4	3	3	4	0	0	1
fFSKh%2BKXKetCQDc731gVm4g	2020/01/07 14:17	2	18	2	43	8	10	1	2	5	4	3	5	4	5	3	1	0	1
fwPoIH%2BGfwmgRPVljHJZyRQ	2020/01/07 17:34	2	18	2	11	3	10	1	2	2	7	7	7	1	1	1	0	0	1
fvlxuJQOu5HEkPTX7ait3Kg	2020/01/07 16:25	2	15	2	17	4	10	1	2	2	7	7	7	1	1	1	0	0	1
fLU7UQlDbm7bjJvQwyzhw3g	2020/01/07 15:42	2	19	2	29	5	10	1	2	1	4	6	5	4	2	3	-2	0	1
fd4ZNHPoDOZs0sltQ01aeag	2020/01/07 17:35	2	16	2	11	3	10	1	2	1	3	3	3	5	5	5	0	0	1
fcX5u3n47CgezAaAKPZg9bA	2020/01/07 14:59	2	17	2	34	6	10	1	2	2	5	5	4	3	3	4	0	0	1
fRXLxgOSP9DpcpzJtGblIgg	2020/01/07 15:37	2	16	2	22	4	10	1	2	2	7	7	6	1	1	2	0	0	1
fYU1TKjP7es%2BjgQe9PkNcnQ	2020/01/07 17:14	2	17	2	11	3	10	1	2	1	1	1	1	7	7	7	0	0	1
f7xmqsn2GunwnW0%2F0zkEEEQ	2020/01/07 15:45	2	16	2	1	1	10	1	2	1	2	2	1	6	6	7	0	0	1
fLfMy8oJSfJxZPj01tzS1tQ	2020/01/07 14:44	2	17	2	9	3	10	1	2	3	2	2	1	6	6	7	0	0	1
fO%2BF4DRjFgMzBpyz%2FoWhAPA	2020/01/07 16:38	2	17	2	34	6	10	1	2	1	5	4	4	3	4	4	1	0	1
ftoOIA11y%2Faq151cqgV8f3w	2020/01/07 15:42	2	16	2	8	3	10	1	2	1	5	5	4	3	3	4	0	0	1
fx6mQ6E2z6FmuqkrXyrBvBw	2020/01/07 16:17	2	17	2	21	4	10	1	2	9	7	7	3	1	1	5	0	0	1
fkHj%2B9b8NX1JLi2r2Nphv9w	2020/01/07 17:22	2	18	2	25	5	10	1	2	3	6	4	3	2	4	5	2	0	1
f%2Fw4wDJydlwaBfBxnD62uGw	2020/01/07 17:34	2	15	2	27	5	10	1	2	4	1	2	2	7	6	6	-1	0	1
fh4VXJsL2kzvM7hMXbPmxXw	2020/01/07 16:15	2	19	2	34	6	10	1	2	1	6	6	4	2	2	4	0	0	1
fnKdSja0qNIocQWBASzTrrQ	2020/01/07 15:13	2	17	2	35	6	10	1	2	1	5	5	7	3	3	1	0	0	1
fEg7IBBhYFpu9SOIPyGn%2BhA	2020/01/07 15:56	2	19	2	25	5	10	1	2	2	2	3	2	6	5	6	-1	0	1
fZOk7o4%2FXbPS2PxH5gBEcDA	2020/01/07 15:31	2	16	2	14	3	3	1	2	10	1	4	4	7	4	4	-3	0	1
fYU1TKjP7es9SI2ALtIX5Lw	2020/01/07 17:28	2	17	2	12	3	10	1	2	3	6	6	5	2	2	3	0	0	1
f6eoodoLqIVKGTCSYBO9IAg	2020/01/07 16:44	2	15	2	27	5	10	1	2	2	5	5	4	3	3	4	0	0	1
fWKQzo0jjFLJWPRGAOb98DQ	2020/01/07 21:02	1	62	7	23	4	4	2	1	9	6	5	6	2	3	2	1	0	1
fOjbpgypsYl37RuKtzXfrhw	2020/01/08 00:33	1	45	5	6	2	7	2	2	2	6	6	7	2	2	1	0	0	1
fpeMIvPeEtmzLk9U3jCWwNw	2020/01/08 08:23	1	56	6	28	5	1	2	2	9	6	6	6	2	2	2	0	0	1
fUds%2BHHirjDzKdPe0OpsdqA	2020/01/07 14:15	1	56	6	12	3	8	1	2	1	5	4	3	3	4	5	1	0	1
fGOEmldpiXmC1ns%2F0g0MIfw	2020/01/07 15:51	1	47	5	8	3	3	2	1	2	4	4	4	4	4	4	0	0	1
fZtFyUjOkvGNPVYclA6atgw	2020/01/07 19:09	1	37	4	27	5	4	2	1	2	3	3	3	5	5	5	0	0	1
fRqCeHqwd9xli0b67QCxdmw	2020/01/12 18:21	2	39	4	37	7	4	1	2	2	3	3	3	5	5	5	0	0	1
f5H8EMMF4Dff1%2BhpibAVmUg	2020/01/07 20:11	1	36	4	8	3	4	2	1	2	3	3	4	5	5	4	0	0	1
f1%2Fouh%2BYMT8Jn6%2FRG52qT6g	2020/01/07 19:48	1	37	4	3	2	3	2	1	2	5	5	4	3	3	4	0	0	1
frQnTykf9hRr%2FO9Lw4LKS7w	2020/01/07 20:07	2	56	6	11	3	6	1	2	1	6	6	7	2	2	1	0	0	1
fl5r8udSZa0lv4zAbdqQO%2Bg	2020/01/07 18:28	2	44	5	4	2	8	2	1	3	5	5	5	3	3	3	0	0	1
f%2FsZGaC9AJpBEO%2B02ZHd9Og	2020/01/07 21:47	2	29	3	27	5	9	1	2	1	1	2	4	7	6	4	-1	0	1
fuFOexcEB%2BVGf6DcFzh2FLA	2020/01/08 21:56	2	40	5	2	2	4	2	2	1	6	7	7	2	1	1	-1	0	1
fQChNpgL717FD1r3S%2Fp3pcA	2020/01/09 17:00	2	33	4	14	3	4	2	1	1	6	6	4	2	2	4	0	0	1
fdzLcyKkhioTnTJQIB8smFQ	2020/01/07 20:34	2	27	3	43	8	5	1	2	1	3	3	4	5	5	4	0	0	1
fjRAP36bNBAHeMxUKzEQyCg	2020/01/08 20:06	2	48	5	42	8	8	2	1	3	5	5	4	3	3	4	0	0	1
f7gsCMvWrbw02FbAYMapVMQ	2020/01/08 19:44	2	52	6	1	1	8	2	1	2	2	2	3	6	6	5	0	0	1
fwl3X8OuAaZY1OY9fVlQ9mw	2020/01/07 21:06	1	39	4	23	4	4	2	1	9	6	4	3	2	4	5	2	0	1
f9Q6NxsEYP6hKhfmSQQkHtg	2020/01/07 18:15	2	23	3	11	3	9	1	2	9	5	6	6	3	2	2	-1	0	1
f%2FBBT2ixAnZU8QspdoLjIXA	2020/01/09 10:41	2	40	5	23	4	9	2	1	1	2	2	3	6	6	5	0	0	1
fVt%2FHG%2BOvE8IbJG2TaDGOhw	2020/01/07 21:11	1	39	4	11	3	5	2	1	9	4	4	6	4	4	2	0	0	1
f1TP8B3%2B36thEtSBEMjbiBg	2020/01/07 14:24	1	38	4	21	4	5	1	2	1	1	2	3	7	6	5	-1	0	1
fR2rLNv41Cty6HpSaGTGkyQ	2020/01/07 16:15	1	56	6	14	3	4	2	1	2	5	5	5	3	3	3	0	0	1
fUmv9%2B%2BKsEnHJCxbGjFGdaw	2020/01/07 21:50	2	48	5	23	4	9	2	1	2	6	6	6	2	2	2	0	0	1
fz54g%2F491cJ%2BYWpmquxM%2B4Q	2020/01/07 19:46	2	21	3	6	2	5	1	2	1	1	1	2	7	7	6	0	0	1
f9yfV7TkBX9c6b1MLtXJz%2BA	2020/01/09 09:13	2	38	4	27	5	3	1	2	1	5	6	6	3	2	2	-1	0	1
fF49nY0ZW0nLLIZ174aAyag	2020/01/07 14:18	2	41	5	28	5	8	2	1	1	3	3	3	5	5	5	0	0	1
fqU15qJQI%2FYQI5s7aYLG6Fg	2020/01/07 14:15	2	49	5	4	2	9	1	2	3	5	5	5	3	3	3	0	0	1
fwYfQKBZaJMQpNCfDzga4qA	2020/01/08 14:06	2	38	4	1	1	5	1	2	2	4	4	4	4	4	4	0	0	1
fkUI7ZRn8%2BMpDkYughPi6fw	2020/01/08 23:58	1	42	5	19	4	5	2	1	7	5	5	6	3	3	2	0	0	1
fU4vAnc7mBWEIqSQgHOBoTg	2020/01/07 15:07	2	26	3	15	4	11	1	2	3	3	3	4	5	5	4	0	0	1
fLXvIcNVUQ8rx%2FZSDHJqB0g	2020/01/07 14:29	2	64	7	11	3	2	1	2	2	6	6	4	2	2	4	0	0	1
f32tKCGKex0ei3HrSEniSCQ	2020/01/08 16:48	2	41	5	27	5	8	2	1	3	4	3	5	4	5	3	1	0	1
fGkVK%2FRtX2bJ13rkIL2uMCA	2020/01/07 14:57	1	30	4	4	2	9	2	1	2	4	3	4	4	5	4	1	0	1
fer5315CNZji9%2B8XuZn%2FC6Q	2020/01/07 20:19	2	28	3	11	3	3	2	2	3	6	6	4	2	2	4	0	0	1
fCm83lR8REi1Mgs%2BEotpr2w	2020/01/08 22:51	1	43	5	13	3	1	2	1	1	5	5	4	3	3	4	0	0	1
fz%2FnATcFGN4uB3yakAAg%2FbA	2020/01/07 17:06	2	20	3	40	8	10	1	2	9	4	4	4	4	4	4	0	0	1
fp%2B%2Bu6iCrs5lovJi9qaTBrQ	2020/01/12 12:18	1	43	5	13	3	6	1	2	3	6	6	6	2	2	2	0	0	1
f9%2BZjUIuiMt0YczbIrvKZ1Q	2020/01/07 21:08	2	54	6	28	5	3	1	1	10	7	7	7	1	1	1	0	0	1
frRIioFI34bvgYc4NoNfL9A	2020/01/07 17:56	2	61	7	4	2	5	2	1	3	3	2	3	5	6	5	1	0	1
fcjFuRp4mIkSsmakp%2B%2BAMxA	2020/01/07 14:39	1	45	5	23	4	1	2	1	2	4	4	4	4	4	4	0	0	1
fqG8h8bbpWW4fEf28hWGoSA	2020/01/07 19:24	2	41	5	13	3	4	2	1	3	3	2	3	5	6	5	1	0	1
f%2BSUOKk0y2vZixDNFOI4ZsA	2020/01/07 20:58	1	44	5	11	3	5	2	1	1	3	2	3	5	6	5	1	0	1
fV%2FF9AEh4pjI7mqJP5qgWuw	2020/01/08 17:51	1	56	6	28	5	4	2	1	2	2	3	3	6	5	5	-1	0	1
fczt4bN%2BsyDVWcjosHg794A	2020/01/07 20:02	1	59	6	26	5	5	2	1	1	5	6	5	3	2	3	-1	0	1
fjSRxcBR%2B3wmnFdleuTBeFg	2020/01/07 14:13	2	29	3	1	1	3	1	2	1	2	4	3	6	4	5	-2	0	1
feZKXDnfPuxC39CcyjcsCZg	2020/01/07 14:43	1	48	5	45	8	5	2	1	1	5	7	7	3	1	1	-2	0	1
fsL1CN4EHM8Kx%2B0jdwavHQQ	2020/01/09 06:56	1	54	6	27	5	4	2	2	3	5	4	4	3	4	4	1	0	1
fUp4rpTQP7rZsGf1QxGRPkA	2020/01/07 20:06	1	48	5	34	6	3	2	2	2	1	1	1	7	7	7	0	0	1
fJbbcxepkPgnDzmfnYi01rA	2020/01/11 20:17	1	41	5	27	5	3	2	1	2	1	1	4	7	7	4	0	0	1
fIkmh3d380eAykw5iCzvLEg	2020/01/07 16:42	2	25	3	28	5	8	2	1	1	5	2	2	3	6	6	3	0	1
fLXe%2FOPnJwEm9Xu0hQVy8Dw	2020/01/08 21:39	2	42	5	18	4	9	2	1	2	2	2	2	6	6	6	0	0	1
fEPgAHIjMe5S8iG0kIuBUaw	2020/01/07 18:12	2	31	4	14	3	11	1	2	3	4	4	4	4	4	4	0	0	1
fF5RH1GP0VHfAHqg5j%2Fc7GQ	2020/01/07 20:21	2	39	4	13	3	3	2	1	3	1	1	1	7	7	7	0	0	1
fWv2NndtXV6F3TcvK82gfxg	2020/01/07 23:11	2	47	5	28	5	8	2	1	2	5	4	3	3	4	5	1	0	1
fAaEz%2F3QXrFsX6L0JGbI8gQ	2020/01/13 12:24	2	32	4	1	1	8	2	2	2	5	5	4	3	3	4	0	0	1
fbbiA29le3aCIvtaN4TsKZg	2020/01/07 20:46	1	38	4	9	3	5	1	2	5	1	3	1	7	5	7	-2	0	1
fetzjrYXJkbbfNjTybN8y6A	2020/01/07 15:02	1	34	4	14	3	4	2	1	7	2	2	4	6	6	4	0	0	1
f7Fhi%2F30QoLePCw1v3A7PWQ	2020/01/07 14:54	2	30	4	21	4	8	2	1	2	4	4	3	4	4	5	0	0	1
fF%2BwvbbTh0I8VSRwYPxaroA	2020/01/07 18:07	2	53	6	12	3	7	1	2	3	5	5	6	3	3	2	0	0	1
fkUe%2F6eg3%2F9v1H5PBOrtelg	2020/01/09 10:24	2	58	6	42	8	11	1	2	2	6	6	6	2	2	2	0	0	1
fMiZA5wHEG2f87MC%2F16nomg	2020/01/07 20:05	2	29	3	11	3	5	1	2	3	7	7	7	1	1	1	0	0	1
fJSIQi0J6RMoFJFZaQxFwSw	2020/01/07 23:34	2	31	4	23	4	9	1	2	9	7	7	7	1	1	1	0	0	1
fA4FrFT7tQNKUMN5%2BwiVWZg	2020/01/07 14:40	1	62	7	14	3	4	2	1	9	7	7	7	1	1	1	0	0	1
fV0fdiW3yFl%2Bl4RVhbZHXVg	2020/01/09 09:59	2	39	4	11	3	9	2	1	1	4	5	5	4	3	3	-1	0	1
fv8WDqqIeEQbXLHmYsjqhMQ	2020/01/07 22:59	1	71	7	6	2	11	2	2	2	5	3	3	3	5	5	2	0	1
fMPbzq%2FYaWHscGfpfvMBwdQ	2020/01/07 14:28	1	65	7	22	4	5	2	1	1	4	4	4	4	4	4	0	0	1
f4XL2b9rL9vGwuV%2FtfWu1aQ	2020/01/07 21:19	2	62	7	14	3	11	1	1	9	5	5	6	3	3	2	0	0	1
fawclwAj%2FrvwcLBfSo%2BR0zw	2020/01/07 22:58	1	54	6	9	3	4	2	1	1	6	6	7	2	2	1	0	0	1
fG6wIKoc0X%2F71Y3x0RJqWMQ	2020/01/07 17:41	1	18	2	34	6	10	1	2	2	6	6	4	2	2	4	0	0	1
fPv0IdQHC%2B3nt5rHnmRd3RA	2020/01/07 22:37	1	17	2	23	4	10	1	2	2	5	3	3	3	5	5	2	0	1
fGxYime5DFswoMg3CjBIEGA	2020/01/07 17:29	1	15	2	24	5	10	1	2	9	4	4	4	4	4	4	0	0	1
ftIFOpiHIc7WVmjp%2Fd2CWwQ	2020/01/07 21:46	1	19	2	12	3	10	1	2	2	3	3	5	5	5	3	0	0	1
fOUwgieUK6LSNSVK7RqOVOg	2020/01/07 19:05	1	18	2	12	3	5	1	2	2	3	3	4	5	5	4	0	0	1
fac5lyQXMegSCcYXOLJoSnw	2020/01/07 16:54	1	16	2	14	3	10	1	2	2	5	3	3	3	5	5	2	0	1
fNBJ0v%2BGpPomxfgOM3uUjWg	2020/01/07 17:19	1	15	2	40	8	10	1	2	9	2	3	4	6	5	4	-1	0	1
fTMKvL2hEQoKyO%2FbMBLRC4Q	2020/01/07 15:48	1	18	2	11	3	10	1	1	2	7	7	7	1	1	1	0	0	1
fwhuE3LMa0eu9AgnjFsQYkw	2020/01/07 18:55	1	18	2	1	1	10	1	2	2	3	3	2	5	5	6	0	0	1
fW6C7ARBXto5MiZkkUYTpKA	2020/01/07 17:13	1	15	2	16	4	10	1	2	9	1	3	2	7	5	6	-2	0	1
fOUwgieUK6LQYKaRAOSbP7w	2020/01/07 14:12	1	18	2	37	7	10	1	2	1	4	4	4	4	4	4	0	0	1
fWREDwr3WUOKwp%2FuBflI9AQ	2020/01/07 23:49	1	16	2	17	4	10	1	2	2	7	7	7	1	1	1	0	0	1
fFM4h3aBy6FFWEwr2cKts0g	2020/01/07 14:48	1	17	2	4	2	10	1	2	1	6	6	4	2	2	4	0	0	1
fLFt94U%2BG3Nsarr%2BrxKntFQ	2020/01/07 23:54	1	18	2	9	3	10	1	2	9	6	2	2	2	6	6	4	0	1
fAuebk%2BegJBKF%2BYTEYZl1rQ	2020/01/07 19:52	1	15	2	27	5	10	1	2	2	6	5	4	2	3	4	1	0	1
fDPL4cxMwyz%2BnUapiql3KHg	2020/01/07 21:55	1	17	2	13	3	10	1	2	2	3	3	2	5	5	6	0	0	1
fdq%2Bq8eyZ2FBewbbknYDb4w	2020/01/07 15:02	1	19	2	43	8	10	1	2	3	2	2	2	6	6	6	0	0	1
fN5dvopZRpbnmJW3DpU8byQ	2020/01/07 19:08	1	18	2	36	7	4	1	2	3	5	6	5	3	2	3	-1	0	1
fXjbhYtsRx5etO2nvay2vSg	2020/01/07 14:57	1	17	2	14	3	10	1	2	2	3	3	4	5	5	4	0	0	1
f3dbovdH4DBHcf%2BOOPoCivw	2020/01/07 18:15	1	16	2	13	3	10	1	2	3	3	2	2	5	6	6	1	0	1
fuJjA%2B8MKNNUfPK8EpnGMvw	2020/01/07 15:45	1	19	2	28	5	9	1	2	3	2	3	3	6	5	5	-1	0	1
fPP243eHu2Bb7t1ckDRuv2g	2020/01/07 18:29	1	17	2	27	5	10	1	2	3	2	2	2	6	6	6	0	0	1
fiWWZU%2B4ZI1jXRtx0SOcz9g	2020/01/07 23:31	1	17	2	21	4	10	1	2	2	5	4	3	3	4	5	1	0	1
fWmJ6OsGlSBm3tuhzDpKIHg	2020/01/08 02:18	1	32	4	28	5	4	1	2	2	5	5	4	3	3	4	0	0	1
fgmZXT%2FGblLJ%2FX%2BZM%2BpzYwQ	2020/01/08 21:03	2	33	4	14	3	3	1	2	2	5	5	4	3	3	4	0	0	1
feAsBwlc1BZIf3APM80Bn6g	2020/01/09 01:31	2	45	5	8	3	9	2	1	2	3	3	3	5	5	5	0	0	1
fUso5ssKW9QOGT00FKAX68A	2020/01/07 15:03	1	55	6	2	2	11	1	2	2	5	5	6	3	3	2	0	0	1
fNL8GX96QP2RfztXeUqvSrQ	2020/01/07 14:48	2	61	7	13	3	9	2	1	1	7	7	6	1	1	2	0	0	1
fLZzZjQoIyiV6wJGwzmpOxQ	2020/01/09 15:45	2	34	4	27	5	8	2	1	2	6	5	3	2	3	5	1	0	1
fBuEsZ7ckx3aR5p9xOCJpEw	2020/01/07 16:36	2	40	5	23	4	1	2	1	2	2	2	2	6	6	6	0	0	1
fGUjkdZnrWvbNZLN7XizM1A	2020/01/07 14:46	1	42	5	28	5	11	1	2	2	5	4	4	3	4	4	1	0	1
ff1yzpEETIjVe8FugDn%2By%2BQ	2020/01/09 01:05	2	62	7	13	3	1	2	2	9	4	4	4	4	4	4	0	0	1
fkizlu7fwOMbxQimkPeevEQ	2020/01/07 17:53	2	73	7	13	3	11	2	1	1	6	7	7	2	1	1	-1	0	1
fGMCKPcdGmMC%2FAW99yWQmvg	2020/01/08 00:14	1	56	6	13	3	3	1	2	9	7	7	7	1	1	1	0	0	1
fSTvKH7k5TucJWXo3O8mU0Q	2020/01/07 21:53	1	59	6	27	5	3	1	2	2	6	5	6	2	3	2	1	0	1
f7FSvv0SIYZgfxu80r0oZIQ	2020/01/07 21:45	1	61	7	23	4	5	2	1	1	7	7	7	1	1	1	0	0	1
fmlkhCopgE2Evf%2F87jOt7BQ	2020/01/07 19:14	2	60	7	8	3	9	1	2	2	7	7	7	1	1	1	0	0	1
fnycdgf9OswmONG1Ty%2B3rHQ	2020/01/07 15:25	2	82	7	1	1	11	1	2	9	4	7	6	4	1	2	-3	0	1
fsMkJzLRUSrGkVwIzkZxtRw	2020/01/07 18:54	1	52	6	43	8	5	2	1	1	7	6	6	1	2	2	1	0	1
fcbYI83sKTKzPoa7mxlT1LA	2020/01/07 15:04	2	56	6	15	4	3	2	1	9	4	4	5	4	4	3	0	0	1
fwCILdr5vUD6JjGcaf2LSMA	2020/01/07 16:05	1	65	7	37	7	9	2	1	2	2	3	3	6	5	5	-1	0	1
ftwS1GKfhPtncOYVuuxnroQ	2020/01/07 19:59	1	43	5	7	2	4	2	1	2	5	4	4	3	4	4	1	0	1
fb9kkT1aDoHyIEihQO0iL6A	2020/01/07 23:37	2	56	6	6	2	1	1	2	1	7	7	7	1	1	1	0	0	1
fI%2BwUtcdqW1nvUBf2pA9BZA	2020/01/07 23:21	1	36	4	14	3	3	2	2	2	6	6	6	2	2	2	0	0	1
fHrPyKSfRxYsS%2Bn%2FSG%2Bwk4w	2020/01/08 11:21	1	53	6	1	1	11	2	1	1	7	6	7	1	2	1	1	0	1
fk5mmKNRYSef94dE%2FNdmSrA	2020/01/07 14:15	2	72	7	13	3	8	2	1	2	2	3	3	6	5	5	-1	0	1
f2GF5c6ujPmAqCxM1Utuo0w	2020/01/07 19:02	1	47	5	13	3	3	2	1	2	3	2	1	5	6	7	1	0	1
f7TmgxgeWFC5qDkVOHUoteQ	2020/01/08 10:30	2	44	5	28	5	3	1	2	9	2	2	2	6	6	6	0	0	1
fAAnKf0rqt88Cbq%2BIH71DQQ	2020/01/08 21:03	1	43	5	14	3	4	2	1	2	3	3	2	5	5	6	0	0	1
f33wZuHp0aE4%2BsuBwMHx30g	2020/01/08 06:52	2	33	4	20	4	7	2	2	3	4	3	4	4	5	4	1	0	1
f1JDpoMd96IspdHPGKM8E7A	2020/01/07 14:21	1	38	4	26	5	5	2	2	1	6	6	6	2	2	2	0	0	1
f6uj7J5pT%2B42TooUEQeGPDQ	2020/01/07 20:18	2	47	5	12	3	6	1	2	3	7	7	4	1	1	4	0	0	1
f%2Bvr%2BPikZX6IsJc3k8SUT9g	2020/01/07 16:45	2	45	5	33	6	4	1	2	9	4	4	4	4	4	4	0	0	1
fQiPPItp5qFCbUF0pIWVApw	2020/01/07 16:45	2	28	3	11	3	9	1	2	5	2	3	4	6	5	4	-1	0	1
fs1jVAxWmzdJCjifGIHZ%2BrQ	2020/01/07 17:27	1	39	4	27	5	3	2	1	3	2	2	2	6	6	6	0	0	1
f032RZ1f72TKV4XGdn7YyzA	2020/01/07 14:14	2	29	3	14	3	3	2	1	2	5	2	2	3	6	6	3	0	1
fyMvEiDxECp%2FiBNmpSkytXg	2020/01/07 22:21	2	23	3	35	6	10	1	2	2	3	3	3	5	5	5	0	0	1
f4XL2b9rL9vFJL9lhx9cW7g	2020/01/07 18:07	1	31	4	13	3	5	2	1	2	4	4	4	4	4	4	0	0	1
fK6hTWid7PWbRZ8h4FsfiUw	2020/01/07 20:45	2	24	3	34	6	5	1	2	2	3	3	4	5	5	4	0	0	1
fP4ZVdP6k94HxxAUMO3YrcQ	2020/01/07 20:12	2	26	3	15	4	3	1	2	2	6	6	4	2	2	4	0	0	1
fAJFNCJALXJLfAl5pL2QyUg	2020/01/07 19:18	1	31	4	22	4	4	2	1	3	2	2	2	6	6	6	0	0	1
fn0QcEW%2Bz0kxJl0ZDcd1LnQ	2020/01/07 19:35	2	24	3	9	3	3	1	2	2	3	3	3	5	5	5	0	0	1
fxhAeUfFvmgBa8p%2FWMbBpWw	2020/01/07 22:34	1	32	4	24	5	4	1	2	3	7	7	7	1	1	1	0	0	1
fABXK%2BnOwa3gfHysB65cO2Q	2020/01/07 19:02	2	31	4	9	3	3	1	2	2	2	2	3	6	6	5	0	0	1
f1CeEZm220dNiwP3zrlBVMg	2020/01/07 19:51	2	23	3	27	5	2	2	1	2	1	1	1	7	7	7	0	0	1
fjGTiI29UMMUNGkO9eCkyqQ	2020/01/07 18:29	2	23	3	13	3	3	1	2	3	6	3	3	2	5	5	3	0	1
fptOxO7q%2BR2ckZMRN%2BpS%2FbA	2020/01/07 14:26	1	35	4	33	6	4	1	2	1	6	6	4	2	2	4	0	0	1
fqG%2FbVrMratjlLUZkZjZQSQ	2020/01/07 15:42	2	29	3	42	8	5	1	2	1	7	7	7	1	1	1	0	0	1
f1JDpoMd96IuZqhDwLqc0%2FQ	2020/01/09 18:43	2	61	7	14	3	9	2	1	1	5	7	7	3	1	1	-2	0	1
fsMtkd2VN17Ol7xK5NVJZYA	2020/01/07 14:11	2	29	3	12	3	4	1	2	2	6	6	6	2	2	2	0	0	1
f5JQeLh9CNsNATVQuh99c7A	2020/01/07 16:22	1	33	4	14	3	6	2	1	4	6	6	6	2	2	2	0	0	1
fLBLkAIY%2Bgyk5cPEkIWsfPA	2020/01/07 17:51	2	26	3	13	3	3	2	1	8	4	4	4	4	4	4	0	0	1
fna%2BqwpAEck7jnMEQ%2F7NVKg	2020/01/07 14:26	1	39	4	17	4	11	1	2	1	4	4	4	4	4	4	0	0	1
fwEFg7w003nRLulQGI%2BkmDQ	2020/01/07 20:25	2	23	3	36	7	10	1	2	1	3	1	2	5	7	6	2	0	1
fdMFqsiPpCLAHsPzy2OKNQw	2020/01/07 21:31	1	33	4	8	3	5	1	2	10	7	7	7	1	1	1	0	0	1
f56cwxzpMKJfwUm7duHNbBQ	2020/01/07 17:29	2	22	3	13	3	3	2	1	3	3	4	3	5	4	5	-1	0	1
f9Rvcn6vfZJ5LSVOgDUolew	2020/01/07 16:21	2	33	4	43	8	11	1	2	2	3	2	3	5	6	5	1	0	1
faIj5fNVbb2s9g7mylau39A	2020/01/07 14:55	1	37	4	28	5	5	2	1	1	3	3	3	5	5	5	0	0	1
fl%2F5C7eeTJa2LpeWUuP2WYQ	2020/01/07 16:31	1	45	5	27	5	9	2	1	2	5	5	5	3	3	3	0	0	1
fKXIMRdI2w8Nsx2%2BlHyy9ow	2020/01/07 15:55	2	24	3	11	3	8	2	1	1	5	6	6	3	2	2	-1	0	1
fmp8lvsIPBR%2BrxcMMWTXoIg	2020/01/13 14:24	2	54	6	13	3	11	1	2	2	7	7	6	1	1	2	0	0	1
fQxR9c8bO7XE6dnuQp3Sb3w	2020/01/08 22:21	2	46	5	42	8	9	2	1	4	4	4	3	4	4	5	0	0	1
flEPbPID42gGP84L6Ia6JTg	2020/01/07 14:16	2	31	4	1	1	8	2	1	2	6	3	4	2	5	4	3	0	1
f9gAyQVKmURJmavFnUjrCqQ	2020/01/07 14:40	1	66	7	14	3	5	2	1	2	4	4	4	4	4	4	0	0	1
fXFewWl6NZ6clfxRkZn%2F1oA	2020/01/07 15:50	2	51	6	14	3	8	2	2	3	4	4	4	4	4	4	0	0	1
fA%2FFTRmGm6JfN00FcWHZKzg	2020/01/07 15:08	2	72	7	46	8	6	2	1	2	5	4	4	3	4	4	1	0	1
fHT6tEQZJ7jvvvWP1o%2F25Bg	2020/01/07 14:21	1	64	7	28	5	11	2	1	1	3	3	4	5	5	4	0	0	1
f3fL9e2nlOpgOUsUpuab7wg	2020/01/07 17:15	2	66	7	14	3	8	2	1	9	4	4	4	4	4	4	0	0	1
fYVUggsDpaYpoUNV2Lc%2F%2FiA	2020/01/13 17:20	1	41	5	28	5	5	2	1	3	7	7	7	1	1	1	0	0	1
f1i53vsBX%2FqLZSZN%2BWLlrgA	2020/01/08 12:16	1	58	6	27	5	4	2	1	2	6	6	6	2	2	2	0	0	1
fN8EFajVe4PjUFrXxpJ2C%2BA	2020/01/07 18:55	1	49	5	15	4	4	2	1	2	7	6	7	1	2	1	1	0	1
fhMJXiSv5Qb1rmb9H8%2FEM4w	2020/01/08 04:32	2	60	7	31	6	9	2	1	1	6	6	6	2	2	2	0	0	1
fy7QhBGgIeL2fMqhf5LvY6Q	2020/01/07 18:04	1	36	4	23	4	5	1	2	2	4	5	5	4	3	3	-1	0	1
f3eWdEVTXZZf%2BwrFk5YlGOw	2020/01/07 14:22	2	74	7	7	2	8	2	1	1	7	7	7	1	1	1	0	0	1
fLHxYWBQATUu3yJljCLGrsw	2020/01/07 23:54	1	48	5	14	3	1	2	1	3	4	4	4	4	4	4	0	0	1
fCcUaYk8E56f6tUclFeRwFg	2020/01/08 12:29	2	47	5	13	3	3	2	2	1	6	6	6	2	2	2	0	0	1
f7f5nZk%2FppahMYmTPjzenGg	2020/01/08 17:00	2	48	5	13	3	8	2	2	2	5	5	5	3	3	3	0	0	1
fLl9EUj3H1E%2BHK%2BdCqkCLXQ	2020/01/07 14:16	1	55	6	14	3	6	2	1	1	6	5	5	2	3	3	1	0	1
fjrtO5h%2B4nBtEKZA%2BlMAq%2Fg	2020/01/08 05:29	2	66	7	14	3	8	2	2	3	7	5	4	1	3	4	2	0	1
fawclwAj%2FrvxMlK4Qbb3znw	2020/01/09 07:27	1	42	5	41	8	11	2	1	1	5	5	4	3	3	4	0	0	1
fkmTmuNphr1FR47FrsLk51A	2020/01/08 06:55	1	56	6	14	3	3	2	1	1	5	6	5	3	2	3	-1	0	1
f2CVJgyq8I1pLMlh4WIUxcw	2020/01/07 21:00	2	63	7	1	1	11	1	2	2	6	6	4	2	2	4	0	0	1
fdvxJzWpqD4uARwr9JVVYug	2020/01/07 18:13	2	39	4	28	5	3	1	2	1	4	5	4	4	3	4	-1	0	1
f6beT1SSpkw92qII1uCZ2iQ	2020/01/07 14:28	1	46	5	6	2	6	1	2	3	6	6	4	2	2	4	0	0	1
fQiPPItp5qFDSJnh7T25ccQ	2020/01/07 20:41	1	70	7	47	8	9	2	2	1	7	7	4	1	1	4	0	0	1
fT10gdAYH96Gi6HCP4O3X2w	2020/01/07 22:19	1	63	7	13	3	7	2	1	1	5	5	4	3	3	4	0	0	1
fj20QkXhG%2FljeoaSGqz4OmA	2020/01/09 11:29	2	69	7	14	3	8	2	1	2	3	3	3	5	5	5	0	0	1
fvBt3F9iD%2BA7%2BTRyQX3xbIw	2020/01/07 14:40	1	60	7	12	3	6	1	2	1	5	5	4	3	3	4	0	0	1
fwBRE9zrgN8aHIncofc74ZQ	2020/01/07 15:33	2	53	6	7	2	9	2	1	2	5	5	5	3	3	3	0	0	1
fjGTiI29UMMXfB9F5oVyAgw	2020/01/08 04:44	1	36	4	11	3	11	1	2	9	5	5	5	3	3	3	0	0	1
f5JQeLh9CNsOYbiHIdT5jvA	2020/01/07 19:07	2	46	5	1	1	9	2	1	2	5	6	6	3	2	2	-1	0	1
f3PmGb2stDF6rmCehc5ixqQ	2020/01/07 14:33	2	62	7	13	3	9	2	1	2	5	4	5	3	4	3	1	0	1
fDLiOZAkLOU2z3Je54IM%2FBw	2020/01/07 20:36	1	60	7	46	8	5	2	1	2	4	6	6	4	2	2	-2	0	1
fu6BoIo%2F50HB2EWWGIzJiYw	2020/01/07 15:00	1	68	7	14	3	7	2	1	3	5	5	6	3	3	2	0	0	1
fLl%2BpukdP8IgoN8XPuP%2F0TA	2020/01/07 14:20	1	58	6	13	3	4	1	1	2	5	5	4	3	3	4	0	0	1
f0ZuobQ54bZDtSjo0rQ0%2BZA	2020/01/09 10:20	2	60	7	36	7	9	2	1	4	5	4	4	3	4	4	1	0	1
fu4N%2FmpC30G5tdxhwQ53SKg	2020/01/08 09:45	2	60	7	1	1	8	2	1	2	7	7	7	1	1	1	0	0	1
fX5uvOYG2xqsdB%2F903IbPZA	2020/01/07 14:17	1	58	6	28	5	11	1	2	1	7	7	7	1	1	1	0	0	1
fXKYXzGpLFRhcaYggyxOmvQ	2020/01/08 12:08	2	63	7	4	2	8	2	1	2	5	5	4	3	3	4	0	0	1
fAz3qBpkZLLKCs3KI5e%2BJBA	2020/01/10 01:28	2	59	6	14	3	8	2	2	3	5	5	6	3	3	2	0	0	1
f3RIZcK1XWg0o7GR8fR3RHg	2020/01/07 18:59	1	53	6	19	4	1	2	1	1	7	7	4	1	1	4	0	0	1
fntKDXVtDhoRATWCjOom3GA	2020/01/08 10:14	2	61	7	13	3	2	1	2	2	3	4	5	5	4	3	-1	0	2
fnWJ1EqE3bkyMUoWc%2FYf3Fw	2020/01/08 21:49	1	18	2	20	4	10	1	2	2	5	5	4	3	3	4	0	0	2
fptD52LPCbHzNhr2yAhjBAA	2020/01/08 12:11	1	17	2	7	2	10	1	2	1	2	2	3	6	6	5	0	0	2
fBp2E0LDj6YzUZSpjz%2BmBoA	2020/01/08 22:33	2	19	2	12	3	10	1	2	1	7	7	4	1	1	4	0	0	2
fM40%2FCF3DHsr55aY7lFtcxw	2020/01/08 22:35	2	13	1	1	1	10	1	2	3	4	3	3	4	5	5	1	0	2
fwhrmMyND87%2F%2BCE68seXUow	2020/01/15 06:35	1	21	3	14	3	10	1	2	1	2	5	5	6	3	3	-3	0	2
fzypCtQCmXvlhQVBqhJWzhA	2020/01/08 22:03	1	18	2	44	8	10	1	2	2	6	6	4	2	2	4	0	0	2
f4RQSWNi6o57VkuvLOYee6g	2020/01/08 15:47	1	21	3	14	3	10	1	2	2	6	5	3	2	3	5	1	0	2
fDSww3w6H6UjbgMGEbQOiJQ	2020/01/08 12:04	1	17	2	28	5	10	1	2	1	2	2	2	6	6	6	0	0	2
fCSU6xAJFuBnySDyYa%2BxWMA	2020/01/12 14:55	2	14	1	23	4	10	1	2	1	2	3	4	6	5	4	-1	0	2
f54lfAdwbIlmpZwyKEZMN%2FQ	2020/01/10 14:20	1	18	2	28	5	10	1	2	2	6	6	7	2	2	1	0	0	2
fW6GgdvCuXsiaBidRTEGd0g	2020/01/15 00:55	1	13	1	28	5	10	1	2	1	6	6	4	2	2	4	0	0	2
fGvHqhjvQ1FcuDwMR%2BW2e1A	2020/01/08 15:18	1	17	2	13	3	10	1	2	2	2	5	5	6	3	3	-3	0	2
fPA7eafHhJJMYyH00cg4vXg	2020/01/08 12:06	1	15	2	27	5	10	1	2	4	6	7	5	2	1	3	-1	0	2
flFCZPBKKEe%2F946dpnEfjpQ	2020/01/12 12:46	2	14	1	27	5	10	1	2	2	3	3	3	5	5	5	0	0	2
f2QQeounhZJ8Qec9MdZSPVQ	2020/01/08 10:47	1	59	6	14	3	7	2	1	3	6	6	6	2	2	2	0	0	2
frz6B%2BW7ltRnNIUIgAGuJog	2020/01/08 17:59	1	47	5	27	5	4	2	1	3	5	5	4	3	3	4	0	0	2
fLia5x9dqEp7a4BykCKgpcw	2020/01/08 12:49	1	27	3	13	3	4	1	2	2	6	6	6	2	2	2	0	0	2
fbLiXTXnyhICPgQNmZUi%2Btg	2020/01/08 10:35	1	23	3	6	2	11	1	2	1	7	7	4	1	1	4	0	0	2
ftizPBLJdVmeoghgqPnCetw	2020/01/08 14:51	1	26	3	11	3	3	1	2	2	3	3	3	5	5	5	0	0	2
fagIq0v86kfx1FZoZilW73A	2020/01/08 10:05	1	29	3	1	1	9	1	2	2	5	5	5	3	3	3	0	0	2
fSca9HUiTqJdV2tIl%2BW4PUA	2020/01/08 12:59	1	21	3	1	1	11	1	2	2	4	4	5	4	4	3	0	0	2
fagildCER5VPRgvN231jFcw	2020/01/08 12:05	1	20	3	26	5	10	1	2	9	4	5	4	4	3	4	-1	0	2
fJ%2Fl%2FibYCwGbjKy5a6jcxBg	2020/01/08 13:42	1	24	3	13	3	9	1	2	1	7	7	7	1	1	1	0	0	2
fUApqLfZu7F2325v4GuuO%2Fw	2020/01/08 12:21	1	24	3	27	5	7	1	2	2	5	5	6	3	3	2	0	0	2
fwYAMprNgi0fUsCAPJLYD8g	2020/01/08 12:02	1	21	3	28	5	10	1	2	2	6	6	6	2	2	2	0	0	2
fh57FM215qDvsCnQ27ybOGQ	2020/01/08 11:03	1	23	3	3	2	9	1	2	1	6	6	4	2	2	4	0	0	2
fNhObeRYE8FX7jH22GizHfg	2020/01/08 12:48	1	22	3	13	3	10	1	1	2	5	5	6	3	3	2	0	0	2
fXKOwUJEaq5w1wbVh05oUDg	2020/01/08 15:20	1	27	3	13	3	7	1	2	1	7	7	7	1	1	1	0	0	2
fBFx%2BOE7vcCVzHUQXZjZUeQ	2020/01/08 10:30	1	20	3	28	5	10	1	2	4	3	3	3	5	5	5	0	0	2
fo5yyNVn4a8VrI7oeuPCKCw	2020/01/08 14:07	1	21	3	16	4	10	1	2	2	5	6	5	3	2	3	-1	0	2
f%2B1%2FK1f5%2BDNzHVnJtUTjnig	2020/01/08 11:37	1	27	3	25	5	4	1	2	1	6	6	4	2	2	4	0	0	2
fqE%2BjN7zrzMalKUIS2y0FGQ	2020/01/08 13:38	1	28	3	26	5	3	1	2	1	5	4	3	3	4	5	1	0	2
fFcst1uoXgWLtXQR%2BpdLL5A	2020/01/08 10:05	1	20	3	18	4	10	1	2	2	5	4	3	3	4	5	1	0	2
fQSUueMH2aPYEk10JGHc%2FpA	2020/01/08 15:24	1	24	3	26	5	5	1	1	1	5	5	5	3	3	3	0	0	2
fzo3odftHjED6XtyvSnwmXA	2020/01/08 12:37	1	27	3	4	2	4	1	2	2	5	4	3	3	4	5	1	0	2
f2C1DC5y05Hjk4QarsgU5SA	2020/01/08 14:57	1	28	3	27	5	11	1	2	9	5	6	6	3	2	2	-1	0	2
fyJtVqZaDgpESc0TyhfV1xg	2020/01/08 12:30	1	27	3	14	3	9	1	2	9	4	3	3	4	5	5	1	0	2
f8vvAvRnJvSQjXJkmxAv93g	2020/01/08 10:47	1	20	3	13	3	10	1	2	2	5	4	5	3	4	3	1	0	2
frUljHAdtHKUmpmnaZBH1fw	2020/01/08 14:30	1	27	3	11	3	3	1	2	1	5	5	4	3	3	4	0	0	2
fNEuACGm5ad3hs8dNG%2BPZ1A	2020/01/09 20:14	1	74	7	27	5	11	2	1	3	7	7	7	1	1	1	0	0	2
fABXK%2BnOwa3hNniOjQpoWwA	2020/01/08 10:15	1	72	7	18	4	11	2	1	2	6	6	6	2	2	2	0	0	2
fYu8%2FOf1rZfWsbrnTk8rsVg	2020/01/08 19:09	1	55	6	13	3	5	2	1	5	2	3	2	6	5	6	-1	0	2
ftvn38F9QVutIYxRpzwR6HA	2020/01/08 22:14	1	57	6	14	3	4	2	1	3	5	7	6	3	1	2	-2	0	2
fNtA2AfRl2McyYfR5luJBlg	2020/01/11 15:22	1	59	6	40	8	5	2	1	1	4	5	4	4	3	4	-1	0	2
fbiZ%2B1Ib8iq1AqxMhyydJ2A	2020/01/08 22:14	1	49	5	12	3	3	2	1	2	6	6	6	2	2	2	0	0	2
fGUjkdZnrWvZ%2F8kBAHchSSA	2020/01/08 18:54	2	42	5	1	1	3	1	2	1	6	6	7	2	2	1	0	0	2
fWImqL1Zda3f2GE6LFDHQ6w	2020/01/08 10:46	2	36	4	13	3	9	1	2	2	5	5	4	3	3	4	0	0	2
fW364LxV0ojnAZAZ4fPU8lQ	2020/01/08 09:59	1	56	6	22	4	5	2	1	3	5	5	4	3	3	4	0	0	2
fyjjdaHYkwahzfRnGCFx7xQ	2020/01/08 17:59	2	68	7	17	4	8	2	2	9	3	3	2	5	5	6	0	0	2
f8QV6VE811uwfhQl9eD97nA	2020/01/08 12:32	2	28	3	22	4	3	1	2	1	4	4	4	4	4	4	0	0	2
fQqgE3o44cRxlSGfHFBVi7Q	2020/01/08 13:25	1	44	5	13	3	4	1	2	2	7	6	7	1	2	1	1	0	2
f5TEbtIoT4oW5kSyfkCJ8ng	2020/01/09 20:49	2	55	6	28	5	11	1	2	1	7	7	7	1	1	1	0	0	2
f60h5XGOSpuCUjdDKrBqcxQ	2020/01/08 15:56	2	73	7	22	4	11	1	2	1	4	4	3	4	4	5	0	0	2
fMawoeXCmGlfbgUygU%2FQyCw	2020/01/08 14:40	2	71	7	14	3	8	2	1	2	5	6	7	3	2	1	-1	0	2
fRr48vUPNanUe%2FSTYhSdNog	2020/01/13 16:17	1	49	5	1	1	4	1	2	2	6	5	4	2	3	4	1	0	2
f%2BtWoWumNt6gPc6hjYPXueA	2020/01/08 10:04	2	54	6	1	1	6	1	1	2	7	6	6	1	2	2	1	0	2
fb9kkT1aDoHzJAPeUDDkruQ	2020/01/09 12:18	1	34	4	27	5	5	2	2	2	3	4	4	5	4	4	-1	0	2
fX5uvOYG2xqsmKPewSR1alQ	2020/01/08 18:17	2	30	4	38	7	3	1	2	2	6	6	4	2	2	4	0	0	2
frAoByE8MLcgzaoNu%2F6UW2g	2020/01/08 19:19	1	51	6	3	2	5	2	1	1	4	4	4	4	4	4	0	0	2
fFArGAQA8btqu4gfDy8h1QA	2020/01/09 13:42	1	59	6	1	1	3	2	1	4	5	5	6	3	3	2	0	0	2
f0GVGjxJDZJXJfeuBjWDskg	2020/01/08 11:31	1	68	7	33	6	6	2	1	1	5	6	6	3	2	2	-1	0	2
fW3JAEDe%2FyT%2FlxuCrg7nBUg	2020/01/08 22:18	1	42	5	23	4	3	2	1	2	5	4	4	3	4	4	1	0	2
fArxqMBmFO6pEfIpLIUF0LQ	2020/01/09 22:12	2	39	4	11	3	9	2	1	3	5	6	6	3	2	2	-1	0	2
fq79OUDP%2BADB1glFMAVkBJw	2020/01/08 11:43	2	19	2	27	5	10	1	2	1	4	7	6	4	1	2	-3	0	2
foFIh7pvwoEUYoElrXMsEIQ	2020/01/08 15:43	2	17	2	16	4	10	1	2	1	3	2	2	5	6	6	1	0	2
fsSXULZ%2Ff%2FdFl4nxZ4zSoXg	2020/01/08 15:42	2	18	2	14	3	10	1	2	2	5	5	6	3	3	2	0	0	2
fbQ1%2FrSaEQ05JFEHx0hMbDg	2020/01/08 10:44	2	17	2	13	3	10	1	2	1	3	3	4	5	5	4	0	0	2
fJ2QHZUp36qLs1ZYu4qwp9A	2020/01/08 15:44	2	18	2	27	5	10	1	2	3	7	7	4	1	1	4	0	0	2
fcetdF7Qk6T5LIHgDo7KmdQ	2020/01/08 15:16	2	17	2	35	6	10	1	2	3	6	6	7	2	2	1	0	0	2
fB%2FehIHqV9MxaFrLDDz089g	2020/01/08 15:25	2	19	2	21	4	5	1	2	1	3	4	2	5	4	6	-1	0	2
fwcf5f%2BZ5jK9FOprFDSWMyg	2020/01/08 14:13	2	19	2	14	3	10	1	2	1	4	4	4	4	4	4	0	0	2
fb8i4gb67Q2AiG9kVY5NA9A	2020/01/08 10:24	2	19	2	13	3	10	1	2	1	5	5	4	3	3	4	0	0	2
feg3M5ccabvfSwiSyXDtIFw	2020/01/08 12:09	2	19	2	45	8	10	1	2	2	4	3	3	4	5	5	1	0	2
fpzXDRXyJV4%2FIUXFJNxHslA	2020/01/08 11:50	2	18	2	4	2	9	1	2	9	6	4	4	2	4	4	2	0	2
fSizRZ7cOdq2aE%2FtS9VBT7A	2020/01/08 11:56	2	18	2	40	8	10	1	2	9	5	3	3	3	5	5	2	0	2
fO%2BF4DRjFgMy8dctodvMZSg	2020/01/08 15:50	2	16	2	35	6	10	1	2	7	6	7	6	2	1	2	-1	0	2
f%2B%2F%2Fmk3zd4q4SH8JHyLg%2FJQ	2020/01/08 11:09	2	16	2	27	5	10	1	2	1	2	2	3	6	6	5	0	0	2
fydx5I1KFhzeQ%2Fw32jkVTRQ	2020/01/08 13:02	2	19	2	22	4	10	1	2	2	6	6	4	2	2	4	0	0	2
fOLnjcrBchivVLr7gPU9qoA	2020/01/08 15:06	2	18	2	33	6	9	1	2	2	2	2	2	6	6	6	0	0	2
fgZzeyOdfj5eqLrroMW8Eaw	2020/01/08 12:49	2	18	2	23	4	10	1	2	2	5	3	3	3	5	5	2	0	2
f%2BD54JzB8GzfHWaV2TJBtVQ	2020/01/08 14:14	2	18	2	40	8	10	1	2	1	5	3	3	3	5	5	2	0	2
fhgMkXIXKE6Io8ijMh%2BNhcQ	2020/01/08 10:55	2	15	2	28	5	10	1	2	1	3	3	4	5	5	4	0	0	2
frxEXfc5a0t30OhC98CuLcQ	2020/01/08 10:18	2	17	2	1	1	10	1	1	9	4	4	4	4	4	4	0	0	2
f4%2FbjLRUsw6RzY4K0gxD%2FOw	2020/01/08 12:10	2	17	2	12	3	10	1	2	2	5	5	5	3	3	3	0	0	2
fHnPQ%2Bs4sd0GzO5hYInVDGg	2020/01/08 11:55	2	18	2	13	3	10	1	2	2	5	3	2	3	5	6	2	0	2
fZLZNKybxuWyxIzuhjQ24ug	2020/01/08 11:30	2	17	2	28	5	10	1	2	4	3	2	3	5	6	5	1	0	2
fjs0ma2XXGuSo1mdmWWaE%2FA	2020/01/10 12:38	1	59	6	25	5	4	2	1	1	7	7	6	1	1	2	0	0	2
fHI5s62UlQ9s6mZ3mjJFanw	2020/01/08 22:03	2	34	4	14	3	3	2	1	2	2	3	2	6	5	6	-1	0	2
f6FURLIp33Db%2Fch4p4jmFpg	2020/01/08 12:27	2	55	6	17	4	5	2	2	2	5	3	3	3	5	5	2	0	2
fKX%2FU0k4qn0xgEfr3vX%2BWiQ	2020/01/08 10:47	2	70	7	29	5	8	2	1	3	5	5	5	3	3	3	0	0	2
fWlebyKWUo%2FgWU%2BKLGNaDfg	2020/01/08 19:10	1	37	4	25	5	6	1	2	2	5	5	5	3	3	3	0	0	2
fjrB0LwZxQA3N7iANa%2F%2FbAg	2020/01/09 06:45	1	49	5	29	5	4	2	1	1	5	5	4	3	3	4	0	0	2
fKyiPfuamxUCA3b917ys7Dw	2020/01/08 22:03	1	54	6	14	3	4	2	1	1	6	3	5	2	5	3	3	0	2
feg%2BPcYN38Y335FBv3ONkxg	2020/01/08 11:13	1	49	5	23	4	5	2	1	2	3	4	4	5	4	4	-1	0	2
fZQmcFTp4vsNb6mAmbY07wg	2020/01/08 12:02	1	59	6	13	3	4	2	1	2	4	4	3	4	4	5	0	0	2
fRMnauXh4pKm6a2bXyUS2hw	2020/01/09 04:22	1	37	4	11	3	2	1	2	2	6	6	7	2	2	1	0	0	2
fbLUpNpAgpr7oSLPdq7qlNQ	2020/01/12 07:01	1	37	4	12	3	4	2	1	2	4	4	5	4	4	3	0	0	2
fcxPf9PnDHB3m1GdY%2Bgi9Yw	2020/01/09 23:18	1	52	6	12	3	3	2	1	1	1	2	1	7	6	7	-1	0	2
fPtDEAkRxB8lyas77Jgca3Q	2020/01/08 23:47	2	43	5	13	3	8	2	1	2	5	3	3	3	5	5	2	0	2
fft2Mr9W7o%2BOdFPgii9cbhQ	2020/01/08 10:04	2	27	3	20	4	4	1	2	4	2	2	4	6	6	4	0	0	2
f1a2kwB8c6QPPp%2BX%2Fs629Aw	2020/01/08 21:02	1	41	5	1	1	3	2	1	3	3	3	4	5	5	4	0	0	2
f9qFFgW%2FzQvGf0BlbtfAUXg	2020/01/11 08:08	2	48	5	18	4	8	2	1	2	3	3	4	5	5	4	0	0	2
fMpa%2B54DMnWywju%2FME70GYw	2020/01/08 12:11	2	32	4	13	3	8	2	2	2	6	6	4	2	2	4	0	0	2
fCNT6C3T4cFKkqOCHDiZk0g	2020/01/08 22:21	2	65	7	14	3	4	2	1	3	5	5	6	3	3	2	0	0	2
fsCtKj7l8ifG48savBU15ww	2020/01/08 23:00	1	39	4	10	3	3	2	1	9	7	7	4	1	1	4	0	0	2
fpuD%2Fezaluz%2Bj%2BGqfdM%2F85A	2020/01/08 11:31	2	29	3	5	2	5	1	2	2	3	5	5	5	3	3	-2	0	2
fZy7Jx9BrFeDmwr6cSYc1hA	2020/01/11 12:22	1	44	5	14	3	1	1	2	1	3	3	3	5	5	5	0	0	2
fvb8haNNyhOQP%2FYTVE%2FFAkQ	2020/01/08 12:03	2	24	3	27	5	10	1	2	1	4	4	4	4	4	4	0	0	2
fz91%2BxVtqS258H%2Ffx9cR7Rw	2020/01/08 12:26	2	56	6	12	3	8	1	1	1	3	4	4	5	4	4	-1	0	2
fmspQ3tG5v%2Fw0hRlOHjNaIQ	2020/01/08 20:19	1	34	4	23	4	4	2	2	9	7	7	6	1	1	2	0	0	2
fqUQG%2FzxvvNSwdSUWqdjs5w	2020/01/09 01:47	1	61	7	11	3	6	2	1	3	5	5	6	3	3	2	0	0	2
fG8BHdQ1SMVWyZoXTHwsjqg	2020/01/08 12:41	2	62	7	13	3	2	2	1	3	6	6	5	2	2	3	0	0	2
fbbiA29le3aBy7kDPcMsOsQ	2020/01/12 03:06	1	37	4	3	2	1	2	2	2	6	6	6	2	2	2	0	0	2
f0nUFySIltjivHI6edd1NZA	2020/01/09 05:28	2	31	4	44	8	11	1	2	2	3	3	3	5	5	5	0	0	2
fsCtKj7l8ifHrHX%2F4SaSAkg	2020/01/08 17:08	1	57	6	27	5	4	2	1	1	5	4	3	3	4	5	1	0	2
fK%2Fh6Xec8ToLDgJRK20FpgA	2020/01/08 15:22	2	26	3	12	3	8	2	1	7	7	4	4	1	4	4	3	0	2
fyEjVUVF7K%2BRXkR4b3gabcA	2020/01/08 10:55	2	51	6	14	3	1	1	1	3	5	5	3	3	3	5	0	0	2
feFFZvBUDecbLRWo%2FQLsvqA	2020/01/08 14:14	1	43	5	40	8	11	1	2	2	7	6	6	1	2	2	1	0	2
f4LDVkgxRz49WWNROB9c0BQ	2020/01/08 21:56	1	35	4	27	5	3	1	2	1	3	5	4	5	3	4	-2	0	2
fkQrI7lF1T6M0Vt7khSZNtA	2020/01/08 12:53	2	27	3	24	5	11	1	2	9	4	4	4	4	4	4	0	0	2
fi6qq06cHiR%2BIA1qbp2IPdA	2020/01/08 12:28	2	34	4	4	2	5	1	2	2	4	4	4	4	4	4	0	0	2
fV2DzlzsnsWEoi14evHzH1w	2020/01/08 11:40	2	33	4	40	8	1	1	2	3	3	3	3	5	5	5	0	0	2
fRmyA8fWDSKkekn82tLZe7A	2020/01/11 06:44	2	58	6	27	5	3	2	1	2	1	1	4	7	7	4	0	0	2
fomfvpmeDpniPGTUtOF7gsg	2020/01/08 12:15	1	31	4	6	2	5	2	1	2	3	1	6	5	7	2	2	0	2
fWqBi%2BYPyTiI64Ba5hEP8Qg	2020/01/09 11:39	2	36	4	25	5	8	2	1	2	3	3	2	5	5	6	0	0	2
fOQpiq%2BafN2LCWaCKtFK%2FCw	2020/01/08 21:14	2	24	3	13	3	5	1	2	2	3	3	3	5	5	5	0	0	2
fLXvIcNVUQ8qdDGv%2BiK7kRg	2020/01/08 12:17	2	49	5	28	5	3	2	1	2	3	3	3	5	5	5	0	0	2
fSGChrZ3D1PoXbJ0LMGGQMw	2020/01/09 15:16	1	33	4	2	2	6	1	2	1	3	3	4	5	5	4	0	0	2
fRZJVgKtcXNIVpBgN%2FAy2HA	2020/01/08 10:16	1	34	4	13	3	3	2	2	9	6	7	6	2	1	2	-1	0	2
fM9wW7x%2BbjBCEt43QxB16SA	2020/01/09 04:02	2	31	4	11	3	3	1	2	3	5	5	5	3	3	3	0	0	2
fyzGRFZa%2BP1KgNwkIgRSbkA	2020/01/09 18:42	1	31	4	1	1	5	2	2	2	6	5	6	2	3	2	1	0	2
ft8VMDYn%2FzfAaCuMET5IEzw	2020/01/08 21:12	2	22	3	13	3	10	1	2	1	6	6	6	2	2	2	0	0	2
fx7LdXrK5KfgaB%2BqArAj0gg	2020/01/09 14:44	2	46	5	11	3	11	1	1	3	3	3	3	5	5	5	0	0	2
fLAzENCOqjQgQb%2BAqwQWDdA	2020/01/11 10:56	1	30	4	14	3	4	1	2	3	5	4	3	3	4	5	1	0	2
fYEpby6vBQDjIDPq5%2F%2FRxYQ	2020/01/09 09:11	2	47	5	13	3	1	1	2	3	7	6	6	1	2	2	1	0	2
fZ%2BEjSbnSkNSmr7IdeNSrFg	2020/01/08 22:41	2	47	5	29	5	8	2	1	9	5	5	4	3	3	4	0	0	2
f5dTfpA4cdtb4a%2BHKkH7p4w	2020/01/08 15:44	2	48	5	40	8	9	2	2	1	3	3	3	5	5	5	0	0	2
fm%2BBqHR7R%2FWJsGdPrB%2FS2aA	2020/01/08 21:13	2	32	4	44	8	5	2	2	2	3	4	6	5	4	2	-1	0	2
fK%2FSJijfOTX5%2FXPiLD3Trrw	2020/01/08 12:17	2	22	3	40	8	10	1	2	6	3	3	3	5	5	5	0	0	2
fbWzP0qIAyPPWrT%2B%2FzA6KAA	2020/01/08 22:56	1	30	4	13	3	5	1	2	9	6	6	6	2	2	2	0	0	2
fk7FW3IfApfivXi2Zdj3nyA	2020/01/08 12:51	2	33	4	36	7	8	2	2	2	5	5	4	3	3	4	0	0	2
fsPq2wY%2FBZoLpfpkYDFH0cQ	2020/01/10 17:18	1	69	7	27	5	4	1	1	10	7	7	7	1	1	1	0	0	2
fgc38CNmc2RtP3ViBNe4gog	2020/01/08 12:10	1	42	5	14	3	9	1	2	1	4	4	4	4	4	4	0	0	2
fSepojNjQ3cpQkCRPjysHyw	2020/01/09 08:29	2	43	5	11	3	8	2	1	3	6	7	7	2	1	1	-1	0	2
ffBBGsk%2F%2Fe3Cl0tWMGQeudA	2020/01/08 13:31	2	27	3	27	5	3	1	2	2	3	3	3	5	5	5	0	0	2
fEwWDn8%2FaXnhVZiw16mHrDg	2020/01/08 21:58	2	29	3	8	3	9	2	2	3	2	1	1	6	7	7	1	0	2
fHoRGgv3mCWqYypzuT1nxPw	2020/01/08 10:13	1	39	4	28	5	11	1	2	2	6	5	4	2	3	4	1	0	2
fZ%2BEjSbnSkNSI%2Bst1GTq2hg	2020/01/08 20:28	2	44	5	23	4	5	1	2	3	3	3	3	5	5	5	0	0	2
fwqQbPiY8qwLrgev9YAOEFw	2020/01/14 19:51	1	49	5	27	5	3	2	1	2	7	6	4	1	2	4	1	0	2
fz54g%2F491cJ8FKASAmsu%2BtA	2020/01/08 19:18	2	25	3	27	5	5	1	2	10	3	4	4	5	4	4	-1	0	2
f9mQDM5tpM5IhJB3nQ7iiOg	2020/01/08 10:54	1	36	4	40	8	5	2	1	1	1	1	3	7	7	5	0	0	2
ftpmsw0WTv5Hrl02TMrhp7g	2020/01/08 21:38	2	21	3	40	8	10	1	2	3	6	5	4	2	3	4	1	0	2
f3Cw2THnTCnozRj6A36cj1A	2020/01/08 17:03	2	28	3	23	4	5	2	1	2	3	3	3	5	5	5	0	0	2
f5Sfc%2Fj8uDn224qXYdakh4w	2020/01/08 11:12	2	45	5	17	4	9	2	1	9	3	3	3	5	5	5	0	0	2
fUSCy5I4O54%2BZvPYYexrYeA	2020/01/08 22:34	2	59	6	11	3	8	2	1	2	5	5	6	3	3	2	0	0	2
fpMPi6abz2HCAN9cAzaSngw	2020/01/08 12:34	1	48	5	2	2	1	2	2	2	6	6	6	2	2	2	0	0	2
fXg0Je0EGMlRMLpno8tYKwA	2020/01/08 12:58	1	70	7	2	2	11	2	1	2	3	4	5	5	4	3	-1	0	2
fEpKrpW7VNRWpPE8K%2Fh02dg	2020/01/08 12:54	2	56	6	1	1	9	2	1	3	6	5	3	2	3	5	1	0	2
ftztp3bP%2FqqLdQBGUP8ubbA	2020/01/08 15:41	2	63	7	40	8	8	2	1	2	5	5	3	3	3	5	0	0	2
fpMPi6abz2HAoeMR0G5pQDA	2020/01/08 15:35	2	54	6	13	3	8	2	1	1	5	3	3	3	5	5	2	0	2
f7f5nZk%2FppajrKWdNr5KLRA	2020/01/09 19:52	2	55	6	2	2	8	2	1	2	7	6	6	1	2	2	1	0	2
fphyMHJ5mbFvU2Ijz7zliCQ	2020/01/08 16:25	1	73	7	14	3	11	2	1	3	2	2	2	6	6	6	0	0	2
ftsruhxiVEjOFyKZoUAERMQ	2020/01/09 18:59	2	70	7	1	1	8	2	1	3	6	6	4	2	2	4	0	0	2
fW7kVd4hn4%2BkmvYwc1G0khQ	2020/01/09 17:51	1	64	7	11	3	4	1	2	2	5	4	3	3	4	5	1	0	2
fp9EvTTf91zpl4R3EKQrRQQ	2020/01/09 10:30	2	65	7	37	7	8	2	1	2	6	5	5	2	3	3	1	0	2
fD%2BfHlL4oSUfR8wwkC8UDqw	2020/01/09 08:14	2	52	6	22	4	9	2	1	1	3	3	4	5	5	4	0	0	2
fraPWRF6wr5jY3RplB75tuQ	2020/01/08 11:20	2	28	3	2	2	11	1	2	2	6	5	3	2	3	5	1	0	2
fWXHL%2B0MeO7H6Bvf5trUWXw	2020/01/08 23:30	1	53	6	4	2	1	2	1	2	6	6	3	2	2	5	0	0	2
fqrdbvDbRptR4govEjxBFZA	2020/01/08 10:54	1	45	5	24	5	11	2	2	2	6	6	4	2	2	4	0	0	2
fAqKzgA3G9EKlkCD0QVnd%2Fw	2020/01/09 01:07	2	58	6	27	5	8	2	1	2	3	3	3	5	5	5	0	0	2
fx3uSS3%2Bn%2BFTPyY%2FlR9jImQ	2020/01/08 14:55	2	63	7	33	6	8	2	2	1	3	3	3	5	5	5	0	0	2
fPLH1JDOoZZMqbsUrsXFqLw	2020/01/09 10:21	1	58	6	13	3	2	2	1	1	6	6	6	2	2	2	0	0	2
f3R3b22w4aS9%2Bi14GQTlDSg	2020/01/08 23:32	2	33	4	21	4	9	1	2	2	6	6	4	2	2	4	0	0	2
f8xJJLD9WJz%2FqVlpko%2BgmbA	2020/01/08 23:39	2	57	6	40	8	9	2	1	8	3	3	3	5	5	5	0	0	2
foM85gZqevj8LxvU4fRSJYA	2020/01/11 07:47	2	64	7	46	8	8	2	1	1	3	2	4	5	6	4	1	0	2
fsQrbJ%2FrJVYE5rUz2AidgzA	2020/01/10 17:57	1	58	6	13	3	5	1	2	1	6	6	4	2	2	4	0	0	2
fN7RLdfxvAAXUjZVF%2Bhm6UQ	2020/01/09 13:40	1	72	7	13	3	11	1	2	1	5	5	5	3	3	3	0	0	2
f306ogrtEVpEpCNtGILGj8A	2020/01/08 12:40	1	53	6	14	3	4	1	2	1	5	5	4	3	3	4	0	0	2
f6yFKmfunw4%2BE1vV745gd3Q	2020/01/09 11:57	1	46	5	29	5	4	2	1	1	4	4	4	4	4	4	0	0	2
fzrVhMTLahDZqGlp6wfOJOQ	2020/01/08 10:50	2	43	5	14	3	11	1	2	1	7	7	7	1	1	1	0	0	2
f4yM08srvyQQhB1luQLDioQ	2020/01/09 13:16	2	46	5	1	1	5	1	2	10	6	7	6	2	1	2	-1	0	2
fxcvbWe3R9T7ECrqLDOifaw	2020/01/08 10:40	1	61	7	28	5	11	2	1	2	5	5	5	3	3	3	0	0	2
fLHxYWBQATUsRVl4u5SVV7w	2020/01/08 11:08	2	59	6	44	8	8	2	1	2	7	7	7	1	1	1	0	0	2
fHUa5I%2BO55dIASz91W7poJg	2020/01/08 16:54	1	44	5	24	5	5	2	1	2	3	3	4	5	5	4	0	0	2
fx283HoAhduAMDEDStquZBw	2020/01/08 11:35	2	52	6	15	4	11	1	2	1	4	4	4	4	4	4	0	0	2
fnYdD3peKFmpYLQQ1b2Oj3Q	2020/01/10 20:06	1	63	7	14	3	4	2	1	2	6	6	6	2	2	2	0	0	2
fRtYMZi0G3q1bjwrQ06rbHg	2020/01/08 10:25	1	86	7	12	3	8	2	1	2	5	5	4	3	3	4	0	0	2
fkIdRaLifgrwf%2BVErTdr4og	2020/01/08 19:49	2	69	7	13	3	9	2	1	2	5	5	4	3	3	4	0	0	2
fntKDXVtDhoSXddQiXd8NAQ	2020/01/09 06:19	1	30	4	13	3	3	1	2	2	5	5	4	3	3	4	0	0	2
fwEHn%2FjA8RcnjO2ZLaogpkQ	2020/01/09 09:51	1	33	4	13	3	3	1	2	2	4	4	4	4	4	4	0	0	2
fF%2BwvbbTh0I%2FskEJQF3%2BGeQ	2020/01/09 14:27	2	49	5	5	2	8	2	1	3	3	3	3	5	5	5	0	0	2
fLfWmnWKV%2BsInjODeCxE0wQ	2020/01/08 11:18	2	31	4	13	3	3	1	2	5	3	3	5	5	5	3	0	0	2
f6uj7J5pT%2B42doOxb6QtCbA	2020/01/09 10:57	2	76	7	12	3	8	2	2	1	5	4	3	3	4	5	1	0	2
fQ29ttAG86rdUjZV%2FomSGtQ	2020/01/08 13:13	1	33	4	28	5	11	1	2	1	3	7	7	5	1	1	-4	0	2
fPLH1JDOoZZOV2FdLE7cdrw	2020/01/08 22:04	2	28	3	46	8	3	1	2	2	3	3	4	5	5	4	0	0	2
ftztp3bP%2FqqIFmy%2FRDZsKKA	2020/01/08 23:13	2	37	4	2	2	9	2	1	2	4	4	4	4	4	4	0	0	2
fQbyetA8VANHG086eaCkOEA	2020/01/09 01:56	1	42	5	5	2	11	1	2	3	4	4	4	4	4	4	0	0	2
fYy22wo3rBSUGmEf7G2SJdQ	2020/01/09 00:39	1	37	4	22	4	5	1	2	3	5	5	4	3	3	4	0	0	2
fewqH%2B7Hg74n%2BtcHqblTTSQ	2020/01/08 23:25	1	32	4	13	3	3	2	1	8	3	3	3	5	5	5	0	0	2
fGhM29N%2FbqX61iz%2ByjJS9Yg	2020/01/08 11:28	2	28	3	13	3	5	1	2	2	6	3	3	2	5	5	3	0	2
fhp7Kdtbfq8UHaQ8bmX1jfg	2020/01/08 22:31	2	67	7	23	4	8	2	1	2	5	6	6	3	2	2	-1	0	2
fx3EXvyMgmOyeNiGFpOmIAQ	2020/01/08 23:53	2	50	6	40	8	5	1	2	3	3	3	4	5	5	4	0	0	2
fwJVHEZYTnInckJCYSwrYFw	2020/01/08 17:54	2	35	4	33	6	5	1	2	3	7	6	6	1	2	2	1	0	2
fPOewxNzOIZDV4X7TMjtzxg	2020/01/08 13:10	2	31	4	27	5	3	1	2	2	2	2	5	6	6	3	0	0	2
fEyOuyKFbFdAaEOzK6OKcNg	2020/01/09 15:04	2	47	5	27	5	11	1	1	3	6	5	5	2	3	3	1	0	2
f9UF8Cwq4axK3OQyKnMzb%2FQ	2020/01/08 21:53	2	35	4	7	2	3	2	1	2	2	2	2	6	6	6	0	0	2
fLxkW5QepwCoBN4b4N5DkDA	2020/01/08 18:55	2	33	4	33	6	3	1	2	2	5	5	7	3	3	1	0	0	2
fZFcN%2FlORJI6MFmozgcEFWQ	2020/01/08 14:40	2	28	3	33	6	10	1	2	1	1	1	1	7	7	7	0	0	2
fHn15sVNovS9PmdaIhHb%2F4A	2020/01/08 11:45	2	25	3	12	3	3	1	2	2	6	4	3	2	4	5	2	0	2
fjGTiI29UMMXUy8NvUx9wgg	2020/01/08 10:05	1	31	4	40	8	3	1	2	2	5	5	4	3	3	4	0	0	2
fu4T6GfouvuFYXaMaZlzswQ	2020/01/08 19:28	2	43	5	21	4	8	2	1	2	3	2	3	5	6	5	1	0	2
fRpZFBQElwXgdDUmDvFYnUg	2020/01/10 18:23	1	30	4	33	6	3	2	1	3	5	5	5	3	3	3	0	0	2
fJVY5yvs5GgXBBlHSrNdAZA	2020/01/08 12:32	2	31	4	11	3	3	1	2	1	7	7	5	1	1	3	0	0	2
fTuzCnVPJXILnpaKM%2FeJ9JA	2020/01/08 11:26	2	29	3	23	4	8	2	2	3	6	6	6	2	2	2	0	0	2
fXg0Je0EGMlSCjwr9t5rtQg	2020/01/09 09:31	1	34	4	9	3	5	1	2	3	3	3	4	5	5	4	0	0	2
f2rvm4NXDLGyxxVRClaWa%2Fg	2020/01/08 12:08	1	46	5	4	2	4	2	2	3	4	4	4	4	4	4	0	0	2
fsprEfTmHHV2%2B5BPuIkFjcg	2020/01/08 11:40	2	23	3	30	5	8	2	1	1	4	4	4	4	4	4	0	0	2
fa32CjDhNDYIBOMJjPaGnfw	2020/01/09 21:46	2	37	4	28	5	8	2	1	9	5	5	6	3	3	2	0	0	2
fRQCyXIReCTXDV4%2FeWu9%2FlA	2020/01/11 10:42	2	47	5	12	3	9	1	2	4	4	6	4	4	2	4	-2	0	2
fM6OuBYpJazSRhleFWXf2UA	2020/01/10 22:30	1	46	5	27	5	4	2	2	2	7	7	7	1	1	1	0	0	2
fkizlu7fwOMY5lmONVv%2FNjg	2020/01/08 09:57	2	61	7	29	5	8	2	1	5	1	1	1	7	7	7	0	0	2
fwL0eKPrRHeH59CcP784S9g	2020/01/08 10:57	2	39	4	33	6	9	1	2	2	3	3	2	5	5	6	0	0	2
fACLyggiEi6v1efV1gLHKWw	2020/01/08 10:08	2	24	3	27	5	10	1	2	1	7	4	3	1	4	5	3	0	2
fwMgyBjXS6RF%2FulCHhVJb5Q	2020/01/08 15:43	2	29	3	1	1	9	2	2	2	6	4	4	2	4	4	2	0	2
fbVWquMIp%2BUijrCfcAZYK2Q	2020/01/08 14:14	2	26	3	27	5	1	2	1	9	5	3	3	3	5	5	2	0	2
foHHv7nxhGMclMmkFt%2BNH2g	2020/01/09 10:07	1	47	5	16	4	3	1	2	2	7	7	7	1	1	1	0	0	2
f33wZuHp0aE4CM9Qb73RgFw	2020/01/08 18:48	2	25	3	28	5	3	1	2	2	3	3	4	5	5	4	0	0	2
fUdTZ8e4zYuyDFDn4BxS4uQ	2020/01/08 16:16	2	21	3	14	3	3	1	2	1	6	6	7	2	2	1	0	0	2
fB%2BFWwhZvMznWlikD9UrQcw	2020/01/10 12:05	2	56	6	8	3	9	2	1	1	6	6	4	2	2	4	0	0	2
fMJZAX1AO36%2FoF%2BlHZ3%2F%2BvA	2020/01/08 17:16	1	61	7	13	3	11	2	1	1	5	4	4	3	4	4	1	0	2
fzljT4ySrQ0Z17%2FXHwOKerg	2020/01/10 00:38	2	78	7	4	2	8	2	1	1	2	1	2	6	7	6	1	0	2
fR0ad2GzMQOz20m6BH2Vayw	2020/01/09 20:21	1	60	7	27	5	1	2	1	1	5	5	3	3	3	5	0	0	2
fZOJyB3eq%2BzNznfHFw0Eqfg	2020/01/08 17:30	1	70	7	28	5	11	2	1	1	5	7	5	3	1	3	-2	0	2
fs%2BWnw5eiF9DV4GN%2Fdmp8Rg	2020/01/08 22:30	1	42	5	27	5	3	1	2	2	5	4	4	3	4	4	1	0	2
fjG1hjdvaOz6wHn3Ilg327g	2020/01/08 11:47	2	80	7	13	3	8	2	1	9	2	2	2	6	6	6	0	0	2
f0%2FSeINBGCuHaF51o2gc6zA	2020/01/09 10:42	1	55	6	28	5	7	2	1	2	6	6	6	2	2	2	0	0	2
fm2UjbJfhfJtBYhpEt0NSbg	2020/01/08 10:23	1	59	6	47	8	9	1	2	2	7	7	7	1	1	1	0	0	2
fWcU%2Bw3bsYllHyhTo0OKEEg	2020/01/08 10:20	2	36	4	46	8	8	2	1	1	5	2	3	3	6	5	3	0	2
fyMzU72y5aeRe%2B7ZkZEgZfA	2020/01/08 11:07	1	72	7	14	3	11	2	1	1	3	3	3	5	5	5	0	0	2
fm3djsMe9PPNM%2FulrQGXQBA	2020/01/08 14:48	2	45	5	21	4	8	2	1	1	3	4	1	5	4	7	-1	0	2
fZFcN%2FlORJI6DPD3P97%2FmLQ	2020/01/08 11:23	2	70	7	12	3	8	2	2	9	5	5	6	3	3	2	0	0	2
fWr1eT2nMeoJA0KLg3I6xSg	2020/01/08 13:19	2	49	5	34	6	8	2	1	8	7	7	7	1	1	1	0	0	2
fFpea7HPF9UXPtXi3X%2B5rYA	2020/01/08 16:08	2	63	7	23	4	8	2	1	9	4	4	4	4	4	4	0	0	2
fA5NLjZKsjyx6G9ECtupvGQ	2020/01/08 16:06	1	39	4	23	4	3	2	2	1	7	7	7	1	1	1	0	0	2
f6mUIJ2ZsHvUJaR5tU65KWQ	2020/01/10 17:07	2	53	6	27	5	3	2	2	1	6	6	3	2	2	5	0	0	2
f0%2FNuSFBspMGp%2Fa%2FxzMKp%2FA	2020/01/08 20:41	2	62	7	24	5	9	2	1	9	7	7	7	1	1	1	0	0	2
flyKfjYosyscjNOW7zLQ%2FHw	2020/01/08 14:30	2	48	5	21	4	3	1	1	2	7	7	7	1	1	1	0	0	2
fsOv8nTy6iPFZSYKP5lguzg	2020/01/10 16:40	1	73	7	34	6	6	2	1	1	6	6	7	2	2	1	0	0	2
fNEuACGm5ad3qP6yAfb194A	2020/01/08 10:25	2	47	5	17	4	3	2	1	3	5	5	5	3	3	3	0	0	2
fCd0FddkGSZ1R1A8G4v2%2Bxw	2020/01/08 11:48	1	39	4	36	7	7	1	2	3	6	5	5	2	3	3	1	0	2
fzrVhMTLahDaoV2DLd3mNyw	2020/01/08 10:28	2	42	5	18	4	5	2	1	2	4	4	4	4	4	4	0	0	2
ftU6H9OVThVl03b4O5AOeyw	2020/01/08 21:32	1	15	2	14	3	11	1	2	2	6	6	6	2	2	2	0	0	2
fJt7C3ujCinsBlJvx1KzzXA	2020/01/11 15:19	1	16	2	27	5	10	1	2	1	7	7	7	1	1	1	0	0	2
fW7eNtPIIRdOn6y7rB9FM6w	2020/01/08 22:13	1	19	2	14	3	10	1	2	2	4	4	4	4	4	4	0	0	2
fMlQVlRrxHWxxVL1ZFWL58g	2020/01/10 13:37	1	15	2	15	4	9	2	1	1	4	4	4	4	4	4	0	0	2
fEQiLNGcRJPme%2BXtnY8Fe%2BQ	2020/01/10 09:19	1	17	2	40	8	10	1	2	1	7	6	4	1	2	4	1	0	2
fGlU9i8aRGhMYvAcZpAHgTA	2020/01/10 02:18	1	15	2	13	3	10	1	2	1	4	4	4	4	4	4	0	0	2
frqPoJ2Wpk9OMw9szDyJayA	2020/01/08 15:08	1	15	2	22	4	10	1	2	2	7	7	7	1	1	1	0	0	2
fHhnjeAhnJrEQ5eZQBD0kTg	2020/01/08 11:27	1	18	2	24	5	10	1	2	2	6	6	4	2	2	4	0	0	2
fLUV5rbjc5IJzK%2BIT7cPaqQ	2020/01/10 11:37	1	19	2	12	3	10	1	2	3	4	4	4	4	4	4	0	0	2
fUjHw1qf%2FfwAns4T%2FmUkpxQ	2020/01/08 14:54	1	19	2	14	3	10	1	2	3	2	3	2	6	5	6	-1	0	2
fgKIZtYUBxdiLB%2FsqCSlrJg	2020/01/09 07:08	1	18	2	25	5	10	1	2	1	3	1	2	5	7	6	2	0	2
fX4AYkya1HzHJM4aoRymWCg	2020/01/08 13:26	1	16	2	20	4	10	1	2	1	5	5	5	3	3	3	0	0	2
f1xkZ6XAcX%2BEifnB1PQE%2B5w	2020/01/10 23:54	1	17	2	27	5	10	1	2	2	5	5	5	3	3	3	0	0	2
f3edXelrg1AApimuc7A3G6A	2020/01/08 15:48	1	16	2	28	5	10	1	2	1	5	6	5	3	2	3	-1	0	2
f6fqCCt%2FyS%2B%2B01FI6GlEjQw	2020/01/08 21:47	1	55	6	11	3	5	1	2	2	6	5	3	2	3	5	1	0	2
f%2BtWoWumNt6h6PjGKQYtnoQ	2020/01/08 20:01	1	66	7	14	3	9	1	2	2	5	5	4	3	3	4	0	0	2
f0XWL3Sq%2BbTcDWRw23otY%2BQ	2020/01/09 10:26	1	43	5	13	3	9	2	1	1	5	5	6	3	3	2	0	0	2
ff4b5lAJYZ0Jw5OZgcAh3SQ	2020/01/13 22:14	2	55	6	24	5	8	2	1	4	3	2	3	5	6	5	1	0	2
fdTLNlWqkhLKBWmr%2BwTEdFg	2020/01/08 10:52	1	69	7	8	3	7	2	2	2	4	5	4	4	3	4	-1	0	2
f6uj7J5pT%2B416TYHAg9N85Q	2020/01/08 09:59	1	47	5	13	3	5	2	1	1	3	3	4	5	5	4	0	0	2
f%2Bvr%2BPikZX6IRpMK0HLg5ig	2020/01/08 22:58	1	61	7	13	3	3	1	1	2	6	6	6	2	2	2	0	0	2
fPDvq9R3k9yucCLjsk433hw	2020/01/08 18:36	1	57	6	13	3	3	1	2	9	7	7	6	1	1	2	0	0	2
fFqsSJk99iuIRHnJhVwMQ7g	2020/01/08 17:46	2	54	6	23	4	9	1	2	1	5	4	3	3	4	5	1	0	2
fLl%2BpukdP8IjicZLNqiP%2B5w	2020/01/08 14:41	2	69	7	23	4	9	2	1	2	5	5	6	3	3	2	0	0	2
fF7wgCyuruC%2BdhF4unerKUA	2020/01/08 10:48	2	45	5	3	2	8	2	1	1	5	5	4	3	3	4	0	0	2
fmFQK5DI%2FIlRC4%2F9TE1mMeQ	2020/01/11 09:50	2	34	4	27	5	3	2	1	1	4	3	3	4	5	5	1	0	2
fIZWKJjRhOybrrd1M1OJe7Q	2020/01/08 10:02	1	59	6	15	4	2	2	1	2	4	4	4	4	4	4	0	0	2
f0ZESU%2B7nSOKTyY0REy6%2FSQ	2020/01/08 10:49	1	56	6	22	4	3	2	1	1	2	2	2	6	6	6	0	0	2
fohBmMK5bTHZpmAiIgayPJQ	2020/01/09 10:46	2	45	5	40	8	8	2	1	2	5	5	6	3	3	2	0	0	2
f6grwULeSE%2F9N8JPBFRB3ew	2020/01/08 15:38	1	73	7	14	3	2	2	1	3	6	7	7	2	1	1	-1	0	2
fzrVhMTLahDYLpxDGhQdAFw	2020/01/08 13:57	2	50	6	33	6	3	2	2	3	5	5	6	3	3	2	0	0	2
fsarNXKAh3mzKB5vRic85eg	2020/01/08 11:57	2	44	5	13	3	8	2	1	1	6	6	7	2	2	1	0	0	2
f7kxUr07%2B3FpyXxJ7S3iyHA	2020/01/08 16:48	2	38	4	12	3	9	1	2	2	5	4	3	3	4	5	1	0	2
fLwxdfpRk748xNr6waQhElw	2020/01/08 13:35	1	42	5	23	4	3	2	1	1	3	3	3	5	5	5	0	0	2
fQ29ttAG86rfbRlHN8x%2BBrA	2020/01/08 22:54	2	56	6	23	4	9	2	1	3	5	3	3	3	5	5	2	0	2
ft5GWnpNDBKud9ntpHKu41Q	2020/01/08 17:14	2	51	6	14	3	9	2	2	1	6	6	6	2	2	2	0	0	2
fzYAKCPLw7jee7l9kB4bhEw	2020/01/10 12:43	1	58	6	12	3	3	2	1	2	6	7	6	2	1	2	-1	0	2
fhMJXiSv5Qb3xVeByz%2BtNag	2020/01/08 21:21	1	53	6	3	2	5	2	1	2	5	5	4	3	3	4	0	0	2
fmMOvEeFTvyF1RLLHL91TzA	2020/01/08 20:28	1	45	5	11	3	3	1	2	1	6	6	6	2	2	2	0	0	2
f99rzzGC4xibRFMIEwDg8dg	2020/01/08 21:26	2	45	5	12	3	8	2	1	2	6	6	6	2	2	2	0	0	2
fHb%2B1QUZhkP%2Fp23uIIZV29g	2020/01/08 23:01	2	79	7	8	3	8	2	1	9	5	4	4	3	4	4	1	0	2
fJljPMFvpFfRpkqYXE1o%2Bpg	2020/01/08 20:11	2	38	4	14	3	5	1	2	9	7	7	7	1	1	1	0	0	2
fqrz2jfhyp3o4Dj8yKjeuNw	2020/01/09 23:04	2	66	7	1	1	9	1	1	3	3	3	4	5	5	4	0	0	2
fbu6HgsdbyV8UKFnkZrgEyw	2020/01/08 19:46	1	55	6	13	3	4	2	2	1	7	7	7	1	1	1	0	0	2
fjlfy2u2VjCs%2BY5ShQ2Vudw	2020/01/08 18:21	2	50	6	14	3	9	2	1	1	5	5	4	3	3	4	0	0	3
fVXZLSZvUtl3w%2BBIcE5JwCg	2020/01/11 00:37	1	19	2	8	3	10	1	2	1	7	7	6	1	1	2	0	0	3
fKfBBUu1vGuvvgTJD23YWSw	2020/01/09 16:46	2	19	2	13	3	11	1	2	1	4	5	5	4	3	3	-1	0	3
fCLyCs2g8WBHkDwDefrHI0Q	2020/01/11 19:18	1	18	2	20	4	10	1	2	2	5	5	4	3	3	4	0	0	3
fMvPXtn4BzA3mfvArl7akWQ	2020/01/08 17:01	1	17	2	11	3	10	1	2	2	2	3	2	6	5	6	-1	0	3
fHurMb2eLlQku61sw1aGJAQ	2020/01/14 16:39	1	18	2	17	4	10	1	2	1	6	6	7	2	2	1	0	0	3
fH8szVjG1juwsARAFBIZhDQ	2020/01/08 20:56	1	24	3	15	4	5	1	2	1	7	7	6	1	1	2	0	0	3
fbbvUsM%2FL5%2BvtE6fkg36jOA	2020/01/09 19:13	1	17	2	8	3	10	1	2	2	6	6	4	2	2	4	0	0	3
fcADunhk%2B%2FcIRr8CYXCGaxQ	2020/01/09 23:32	1	19	2	28	5	9	1	2	1	3	1	1	5	7	7	2	0	3
fgXBr%2FBjrFDFV0%2BlnuSQ8oA	2020/01/08 18:50	1	15	2	23	4	10	1	2	4	1	4	7	7	4	1	-3	0	3
fFMh1OCY7izhReX3%2FPdIXPQ	2020/01/08 19:13	1	17	2	42	8	10	1	2	1	6	3	2	2	5	6	3	0	3
fLeSYGp2TfCEXXaxJb3zs1w	2020/01/11 12:52	1	18	2	11	3	10	1	2	2	7	7	7	1	1	1	0	0	3
fCDFR9HJEx8j9uO%2FbX%2BO4yA	2020/01/08 12:59	1	15	2	24	5	10	1	2	1	5	5	4	3	3	4	0	0	3
fVWSvO9I087%2BCijH37FAmWQ	2020/01/12 13:23	1	19	2	14	3	10	1	2	2	4	5	4	4	3	4	-1	0	3
fDnZDYHgGr8WW2P1qnKSquQ	2020/01/08 22:00	1	13	1	27	5	10	1	2	2	7	7	4	1	1	4	0	0	3
fXWtfnb%2BNel4gJJT8CqzRmg	2020/01/12 21:09	1	20	3	44	8	10	1	2	9	7	7	7	1	1	1	0	0	3
fpAG6rcii3ayoVDod425X3Q	2020/01/10 12:00	1	19	2	24	5	10	1	2	1	1	1	1	7	7	7	0	0	3
frv8Eh%2BdTJ6i1d%2Ba7fJr37A	2020/01/09 21:58	1	19	2	33	6	10	1	2	1	5	4	4	3	4	4	1	0	3
ffxltAgptMESme0lwTp9JFg	2020/01/14 19:16	2	11	1	35	6	10	1	2	1	5	5	5	3	3	3	0	0	3
fF%2FXhv%2FD26dRHuXT4Ce5cNA	2020/01/08 10:52	1	16	2	12	3	10	1	2	4	3	2	2	5	6	6	1	0	3
f5hrqShF8FP%2Fs9G%2FBd6E5fA	2020/01/12 21:47	2	15	2	13	3	10	1	2	3	3	2	2	5	6	6	1	0	3
fYuu2DMCFxMmybgPrJAOFxQ	2020/01/08 16:23	1	16	2	12	3	10	1	2	2	5	3	3	3	5	5	2	0	3
fUkp7BBPYZTLboxHPFoeTBA	2020/01/08 11:17	2	17	2	20	4	10	1	2	9	5	5	3	3	3	5	0	0	3
fbu58qqFXzKQxt1GmQaOXRg	2020/01/09 07:47	1	13	1	14	3	10	1	2	1	1	1	1	7	7	7	0	0	3
fG7i9ZkD13S33PtrVx7vJSw	2020/01/08 11:52	1	18	2	28	5	10	1	2	1	5	5	4	3	3	4	0	0	3
fZW6jM1EPTLU2uxK5zy5qCA	2020/01/08 16:22	1	15	2	9	3	10	1	2	2	3	3	3	5	5	5	0	0	3
fIVMd3zFN7Pcw2%2FRnSpiAPQ	2020/01/08 16:51	1	17	2	27	5	10	1	2	2	3	2	2	5	6	6	1	0	3
fVwGk0n6R5l7l8IjorRwFDA	2020/01/08 11:11	1	23	3	40	8	11	1	2	1	3	2	2	5	6	6	1	0	3
fHDtMsrzTj%2BHzaSBCK7UfVg	2020/01/08 12:38	1	29	3	34	6	9	1	2	1	3	3	3	5	5	5	0	0	3
fINtxyAi0ThxVltrFZzDq2Q	2020/01/08 11:10	1	28	3	15	4	11	1	2	4	4	4	4	4	4	4	0	0	3
fjNqt8U7y%2FeM5PJAOk8YAYA	2020/01/08 10:56	1	26	3	12	3	6	1	2	2	4	4	4	4	4	4	0	0	3
fgOrk91bLktzUXjqtt%2BHlug	2020/01/08 14:03	1	21	3	15	4	11	1	2	1	5	3	3	3	5	5	2	0	3
fcbJ2z7KmKU85xdD%2Bqdl%2BLg	2020/01/08 11:43	1	27	3	47	8	9	1	2	2	2	4	4	6	4	4	-2	0	3
f%2B1%2FK1f5%2BDNy9kzLzz9aw0g	2020/01/08 12:17	1	26	3	20	4	11	1	2	1	6	7	7	2	1	1	-1	0	3
fnnRRGJJA9%2BVRxpPX7rzmAA	2020/01/08 10:26	1	29	3	44	8	11	1	2	1	3	4	2	5	4	6	-1	0	3
fasniucIf8jBXNcu0bEgFLQ	2020/01/08 13:55	1	20	3	11	3	10	1	1	2	3	3	4	5	5	4	0	0	3
fToy%2F3o4ihkRc%2BHplkik0fA	2020/01/08 11:06	1	22	3	13	3	3	1	2	9	3	2	2	5	6	6	1	0	3
fZXIiCxovyK4nupKz9zBJmQ	2020/01/08 10:25	1	22	3	40	8	10	1	2	2	6	5	4	2	3	4	1	0	3
fjwDaFfFs3c5J%2BBKIu70oLQ	2020/01/08 11:58	1	26	3	13	3	4	1	2	1	4	3	4	4	5	4	1	0	3
foSK%2BuwIsNyYNRdBUOtgT%2Bw	2020/01/08 11:25	1	29	3	26	5	4	2	2	1	5	5	6	3	3	2	0	0	3
fIGeYVKnYfqVqkI%2FDKWwtRA	2020/01/08 11:11	1	26	3	14	3	3	1	2	1	5	3	3	3	5	5	2	0	3
fEBUcNEcb1qopG0uvMYqhNw	2020/01/08 12:25	1	25	3	12	3	4	1	2	1	6	5	4	2	3	4	1	0	3
ftG7hJDubwXKDx6aqQSxqBg	2020/01/08 13:06	1	26	3	13	3	4	1	2	3	5	3	2	3	5	6	2	0	3
feMNiQsk77wHI3XEb8Dhdow	2020/01/08 10:43	1	26	3	7	2	8	2	2	2	3	2	3	5	6	5	1	0	3
fiaoIaE0Epttf9bur3rVMtA	2020/01/08 11:17	1	28	3	25	5	7	1	2	1	7	6	6	1	2	2	1	0	3
ftfj1IxRVSscP90jzg4WC%2FQ	2020/01/08 13:20	1	22	3	18	4	4	1	2	3	2	2	2	6	6	6	0	0	3
fmhYklZjzHnpP6m1ZECFh3g	2020/01/08 12:42	1	24	3	27	5	4	2	2	9	5	4	4	3	4	4	1	0	3
fw4fqjgLkZrLY%2B4tgdzvZ0w	2020/01/08 11:13	1	21	3	1	1	5	1	2	1	6	3	3	2	5	5	3	0	3
fLIIL%2BEyGc0RmLT%2BPvYdTNQ	2020/01/08 12:14	1	28	3	23	4	3	1	2	2	1	2	2	7	6	6	-1	0	3
fMVagD1U4LFvOjB0Ld1Cz8A	2020/01/08 13:13	1	27	3	1	1	1	1	2	2	2	4	3	6	4	5	-2	0	3
fiYcFOC4KrkLSy1dtmRuoNg	2020/01/08 10:35	1	25	3	13	3	4	1	2	2	7	7	6	1	1	2	0	0	3
fSmMYcnNMku31%2F8hKPBZmLA	2020/01/08 21:34	1	47	5	37	7	3	1	2	9	6	6	6	2	2	2	0	0	3
fAAnKf0rqt89RUyCmLXJXEw	2020/01/08 21:02	1	37	4	11	3	4	2	1	1	5	4	4	3	4	4	1	0	3
fvvoOQ6krKCbmc4TxGyQmyQ	2020/01/08 21:39	1	64	7	3	2	5	2	1	1	7	7	7	1	1	1	0	0	3
fZNGzMN6zZDa7OTMWilPtKQ	2020/01/08 17:22	1	57	6	14	3	4	2	1	2	3	4	4	5	4	4	-1	0	3
fs9K6o4mJwVAFhfGrmiW4Zw	2020/01/08 22:01	1	49	5	33	6	4	1	2	1	6	6	6	2	2	2	0	0	3
fKXSpwleXWVFHVs8vPRo04g	2020/01/09 10:20	1	60	7	16	4	1	1	2	1	4	4	3	4	4	5	0	0	3
f5kmzGmby4XGJzn5quXP4vQ	2020/01/08 11:10	2	64	7	13	3	6	2	1	1	6	3	3	2	5	5	3	0	3
fdsiFkFDThmjq3kh55eEwWg	2020/01/08 10:24	2	56	6	13	3	9	2	1	2	3	3	3	5	5	5	0	0	3
fPq5jYMMHosyo2ZnMKB6xBA	2020/01/08 10:45	2	49	5	14	3	3	1	2	1	6	5	5	2	3	3	1	0	3
f6Nir4mnhwhEILmRHGO4OHA	2020/01/08 11:27	1	49	5	13	3	5	2	1	1	6	6	6	2	2	2	0	0	3
fb9kkT1aDoHyKhAjUOIWanw	2020/01/08 12:08	1	63	7	14	3	3	2	1	2	5	5	5	3	3	3	0	0	3
fCcUaYk8E56cf7xAIjklJBg	2020/01/08 19:15	2	55	6	13	3	3	1	2	1	6	6	6	2	2	2	0	0	3
fb9kkT1aDoHzmpJgZl3Qb%2FA	2020/01/08 18:10	1	37	4	13	3	4	1	2	2	4	3	3	4	5	5	1	0	3
f9GYk6D4c6pW6NtRwb1cEDg	2020/01/09 09:41	2	55	6	28	5	9	2	1	3	6	6	6	2	2	2	0	0	3
f4Ylmjx8%2BOapNiEsz6L7BWA	2020/01/08 15:35	2	76	7	44	8	11	2	1	2	5	4	5	3	4	3	1	0	3
fRaYZ6%2FQatmRvmiNg7bIx1g	2020/01/08 14:31	2	73	7	12	3	11	1	2	2	7	5	5	1	3	3	2	0	3
fewqH%2B7Hg74mFq%2Fd5gOKjUA	2020/01/09 23:06	1	44	5	11	3	3	1	2	2	2	2	2	6	6	6	0	0	3
fuc%2FatXxKfUdC4112Tm0NMw	2020/01/08 10:23	2	42	5	13	3	3	1	2	3	6	6	6	2	2	2	0	0	3
fn1dguyRkt7rF0tzTEP0PoQ	2020/01/08 21:28	1	58	6	13	3	1	1	2	3	3	2	3	5	6	5	1	0	3
fHb%2B1QUZhkP8JoywFfOqUyA	2020/01/09 23:08	1	51	6	38	7	5	2	2	8	5	6	6	3	2	2	-1	0	3
f7D8fR37bDjB1TD2NVQMRQQ	2020/01/08 12:17	1	67	7	23	4	2	2	1	1	3	6	5	5	2	3	-3	0	3
fzmAHCzliJ7erIfQHj8G5Cw	2020/01/09 18:19	2	43	5	25	5	4	1	2	1	5	3	3	3	5	5	2	0	3
fAyh%2FQqhDuF2VF0lNSVukfA	2020/01/08 11:28	2	42	5	14	3	8	2	1	2	6	6	6	2	2	2	0	0	3
ftr9P9y8brqdTFLY1WLcyaA	2020/01/08 16:11	1	76	7	13	3	6	2	2	2	5	3	2	3	5	6	2	0	3
fABXK%2BnOwa3jiszQ1pzE7xQ	2020/01/08 10:32	2	48	5	1	1	3	2	1	3	3	3	4	5	5	4	0	0	3
ftz30X6BI7S9nDEQUAJs1TQ	2020/01/08 11:51	1	71	7	29	5	11	2	1	1	2	2	3	6	6	5	0	0	3
fvXpQjtQZzroicnVmUlwiTA	2020/01/12 10:45	2	43	5	33	6	8	2	2	2	5	4	3	3	4	5	1	0	3
fXGBabChJ6SgNa9JSg%2B9pTQ	2020/01/08 20:31	1	54	6	27	5	5	1	1	1	4	4	3	4	4	5	0	0	3
f5Zern5b23WPftWInjekZoA	2020/01/08 21:38	1	49	5	1	1	1	2	1	2	7	7	7	1	1	1	0	0	3
f68zL3%2FWOSRoinNQuhGr%2Fzw	2020/01/08 11:39	2	61	7	13	3	3	2	1	2	5	4	4	3	4	4	1	0	3
fK63rEYi79d5yj3XGTUuJ3w	2020/01/08 10:19	2	40	5	1	1	11	1	2	1	5	3	4	3	5	4	2	0	3
fveJU77mNd1ISJGn1FegAuw	2020/01/10 03:50	1	69	7	27	5	4	2	1	2	7	7	7	1	1	1	0	0	3
ffzFNT9SWzwxGYJzTb2w0mg	2020/01/08 21:52	1	37	4	21	4	11	1	2	9	7	7	7	1	1	1	0	0	3
fBtggBfVylPgpB%2FXGecefpg	2020/01/08 22:50	1	55	6	7	2	3	2	2	1	4	4	4	4	4	4	0	0	3
fM90ZY7hB09wfe4x9Ci6FlA	2020/01/08 10:48	2	18	2	13	3	10	1	2	2	5	4	3	3	4	5	1	0	3
f9GwSukNsH85OEY9utzj%2B%2Fg	2020/01/08 14:48	2	19	2	27	5	10	1	2	2	5	4	3	3	4	5	1	0	3
fykFTIVvpYtqEQMiDcoxc0g	2020/01/08 10:33	2	17	2	13	3	10	1	2	1	4	4	4	4	4	4	0	0	3
fkX0LH6UP%2Bxp1stsnQBBTaw	2020/01/08 12:07	2	18	2	21	4	10	1	2	4	1	3	3	7	5	5	-2	0	3
fQx9MgEsK8v4HlwGU9lzohA	2020/01/08 10:59	2	18	2	27	5	10	1	2	2	3	3	3	5	5	5	0	0	3
f7YIweyOP7a9t6xQjHIbZhA	2020/01/08 15:54	2	17	2	28	5	10	1	2	2	6	4	3	2	4	5	2	0	3
fVCP3MFH6H5YYMQsQGJ%2BmfA	2020/01/08 14:31	2	19	2	13	3	10	1	2	2	5	5	5	3	3	3	0	0	3
ffDzRXfcPSoF%2BCvYHd3miEg	2020/01/08 14:30	2	19	2	11	3	10	1	2	2	2	5	4	6	3	4	-3	0	3
f7XVJFzrXdM9h6cgS0pN0zQ	2020/01/08 12:55	2	17	2	23	4	10	1	2	2	2	2	2	6	6	6	0	0	3
fZLZNKybxuWz7ECKRjN%2FFDQ	2020/01/08 10:21	2	16	2	13	3	10	2	2	2	5	5	5	3	3	3	0	0	3
fnZneE%2F1Qe7l0GKuoYEmeZw	2020/01/08 15:09	2	16	2	27	5	10	1	2	3	3	2	3	5	6	5	1	0	3
fmJ9oaF0e1Or2pQB%2BeHFs8A	2020/01/08 15:52	2	18	2	38	7	10	1	2	3	3	3	3	5	5	5	0	0	3
f5B09d5965y3qMLuRayPqVQ	2020/01/08 12:07	2	19	2	14	3	10	1	2	1	2	1	2	6	7	6	1	0	3
fWnYko14Jipz3tEyz0NxCnA	2020/01/08 15:50	2	18	2	28	5	10	1	2	3	2	1	2	6	7	6	1	0	3
faZ3tWTvl3WTAYE1exKhJoQ	2020/01/08 15:09	2	17	2	29	5	10	1	2	2	3	2	2	5	6	6	1	0	3
fRY3f0dXQH1iJ7bRj2xxVeg	2020/01/08 16:16	2	16	2	23	4	10	1	2	2	3	7	7	5	1	1	-4	0	3
fJ9%2F1wFQ6bSM5lX%2FljpDThw	2020/01/08 13:09	2	19	2	47	8	11	1	2	2	5	3	2	3	5	6	2	0	3
fnishAr52vf6wIE8oElYTLg	2020/01/08 15:37	2	19	2	5	2	11	1	2	1	7	6	4	1	2	4	1	0	3
f0sY9U4b8LXI3G5eJoW1VpQ	2020/01/08 13:41	2	16	2	2	2	10	1	2	2	3	1	1	5	7	7	2	0	3
flC%2FMjBTrFJYdV9lDm1%2BZ8Q	2020/01/08 11:29	2	18	2	1	1	10	1	2	3	6	6	4	2	2	4	0	0	3
f1fNd9DvZn9214hMHwHrOcw	2020/01/08 13:59	2	19	2	39	7	10	1	2	1	5	2	1	3	6	7	3	0	3
f42dAfor%2BcKbNnDMXOXUYRw	2020/01/08 16:05	2	17	2	14	3	10	1	2	2	5	3	2	3	5	6	2	0	3
f9U6FIYJhcZWNzu%2FjfWIAcA	2020/01/08 14:18	2	17	2	14	3	10	1	2	2	5	5	3	3	3	5	0	0	3
ffnM9L7BRIQkf0FVQ7mOPkQ	2020/01/08 23:21	1	54	6	4	2	9	2	1	1	7	7	7	1	1	1	0	0	3
fcXs4BxQufGKW6ngFA%2BD5wQ	2020/01/08 22:37	2	43	5	4	2	9	2	2	2	6	6	4	2	2	4	0	0	3
f0JRdlSOZJzhEbg3uKTLDZQ	2020/01/09 18:58	2	54	6	24	5	8	2	2	7	4	3	4	4	5	4	1	0	3
fbJVabhMnv1sCCIkxGKdDRw	2020/01/08 14:41	2	45	5	28	5	8	2	1	1	6	6	4	2	2	4	0	0	3
f9fa2cO92yQD0maMFaaqRuA	2020/01/08 17:34	2	35	4	8	3	8	2	1	3	6	6	3	2	2	5	0	0	3
f6fqSv1%2FtyCsckI3DCr8S7A	2020/01/08 19:35	1	46	5	26	5	5	2	1	9	4	3	3	4	5	5	1	0	3
fSge%2B8F6j4U7WShxE9nDVsg	2020/01/08 12:29	1	49	5	28	5	3	2	1	1	4	4	4	4	4	4	0	0	3
ftYSnlLgwLAUF6i4Je8Pu0A	2020/01/10 07:53	2	50	6	23	4	8	2	1	4	2	1	2	6	7	6	1	0	3
fw39vxVLEd20vxi%2Blbvvh3A	2020/01/09 14:40	2	37	4	16	4	3	2	2	2	3	3	2	5	5	6	0	0	3
fcVardZheeKvbo40q6okYsQ	2020/01/08 14:16	2	57	6	14	3	8	2	1	2	6	6	6	2	2	2	0	0	3
f5BO1ipYaREyjFzE0mSGxPQ	2020/01/08 14:18	1	39	4	24	5	2	2	2	2	4	4	3	4	4	5	0	0	3
fUF0FNhJj3MMMyE8KLHE3tQ	2020/01/09 13:36	2	26	3	13	3	9	2	2	9	3	3	3	5	5	5	0	0	3
fyfVVWQmM%2BtSaqxme1SbreQ	2020/01/08 12:40	1	38	4	27	5	3	1	2	1	3	3	3	5	5	5	0	0	3
fSLPTKu1XJmqLgiUl96fzKg	2020/01/08 10:41	2	40	5	1	1	8	2	1	1	4	4	3	4	4	5	0	0	3
fCBAtLy50cWseB8AOg4IxFg	2020/01/09 19:25	2	58	6	27	5	7	2	1	3	3	2	2	5	6	6	1	0	3
f7gsCMvWrbw0XvIOIsEfD2Q	2020/01/08 14:16	1	49	5	14	3	5	2	1	1	5	5	4	3	3	4	0	0	3
f5dGFdbQVCJD4mW%2FryokjDw	2020/01/09 10:24	2	28	3	40	8	5	2	2	2	5	5	3	3	3	5	0	0	3
fNmGI0Gs%2FgyfP4dPvfyx5Gw	2020/01/08 15:13	1	34	4	23	4	4	1	2	3	2	2	4	6	6	4	0	0	3
fwQk0mZpmWJaPp5eIuzclbA	2020/01/10 21:31	1	44	5	7	2	1	2	1	2	5	5	4	3	3	4	0	0	3
f5er6ixvYXrhHnxDX8Bp09w	2020/01/11 04:12	2	56	6	17	4	4	2	1	3	7	6	3	1	2	5	1	0	3
faQdo0j1BrwqwkzmkA9DEhw	2020/01/08 10:50	2	34	4	20	4	8	1	1	3	6	6	6	2	2	2	0	0	3
fiJuZGeyTt6nWQOCgdAK7Zg	2020/01/08 13:33	1	64	7	12	3	3	2	1	2	6	6	3	2	2	5	0	0	3
fMitVUXWF52KvB5qjbh%2BgGg	2020/01/13 00:42	2	41	5	11	3	3	2	2	2	3	4	5	5	4	3	-1	0	3
f7SVQFiUgLGQkzTSMd6pIRA	2020/01/09 15:48	2	54	6	23	4	5	2	1	2	6	4	3	2	4	5	2	0	3
fVFQujBdAo6vwBlhsHouzSg	2020/01/09 08:32	1	39	4	12	3	4	2	1	2	3	3	3	5	5	5	0	0	3
fWwtWRqqvgu2WULMRPKzXcA	2020/01/08 11:47	2	45	5	13	3	11	1	2	10	7	1	7	1	7	1	6	0	3
fiHmL3T4y385KM61nHAU%2FVA	2020/01/08 22:39	2	54	6	26	5	8	2	1	3	6	5	4	2	3	4	1	0	3
fjAfuhOE%2BbmtkHtAJzXlKBg	2020/01/08 11:59	1	49	5	10	3	5	2	2	2	4	5	4	4	3	4	-1	0	3
f%2FxmiOqgoU5MMLm4AKGG7iA	2020/01/08 20:42	2	29	3	47	8	4	1	2	1	3	2	2	5	6	6	1	0	3
fUaVgSV5yLaJiNDV3KsugHA	2020/01/08 12:22	1	55	6	14	3	3	2	1	2	3	4	4	5	4	4	-1	0	3
fprPmC1%2FFsnLsLrQhsWu%2BBw	2020/01/08 20:45	1	59	6	23	4	5	2	1	1	3	5	5	5	3	3	-2	0	3
fe4T3P1ZgsgUfmiO%2FdISFrw	2020/01/08 12:36	2	41	5	26	5	9	1	2	2	3	2	2	5	6	6	1	0	3
fm5Ess5%2FOlqxVn%2F4eiPEnew	2020/01/09 10:52	2	31	4	11	3	5	1	2	2	6	3	3	2	5	5	3	0	3
fNAeCDR6UCL8Y1%2BjLvYHPrg	2020/01/08 22:42	2	28	3	25	5	9	1	2	1	2	3	3	6	5	5	-1	0	3
fhkL9QUyWn59RUqU%2BFvkT2w	2020/01/08 16:33	2	37	4	34	6	8	2	1	2	5	4	2	3	4	6	1	0	3
f%2BXIQzvxH0QW5ySJ0VI3hEA	2020/01/08 19:10	2	37	4	45	8	5	2	1	3	5	3	2	3	5	6	2	0	3
f5p3fTgXRn6FL39jHoB3lGg	2020/01/13 08:41	1	52	6	14	3	5	2	1	3	6	6	4	2	2	4	0	0	3
f8yDK6sjLxwuuEfC7lyubmQ	2020/01/08 17:15	2	58	6	11	3	3	2	1	3	6	6	6	2	2	2	0	0	3
fDvuHoCqdtZjnz5QU%2FMNn1w	2020/01/08 14:51	2	55	6	28	5	3	2	1	3	5	3	3	3	5	5	2	0	3
f90kDO9VsSmbh10Ky8%2FYE5Q	2020/01/09 01:39	1	34	4	22	4	9	1	2	9	4	4	4	4	4	4	0	0	3
fWv2NndtXV6H6t6%2Fw4G5C6g	2020/01/08 12:09	2	66	7	13	3	8	2	1	9	5	5	5	3	3	3	0	0	3
fhKpNNVSEkldz14yNYp7Itg	2020/01/08 22:12	2	37	4	21	4	5	2	1	2	5	3	2	3	5	6	2	0	3
f5QMhO5uZB5zfebaq3fakdw	2020/01/08 21:49	1	47	5	27	5	5	1	2	1	1	2	3	7	6	5	-1	0	3
fDSDo8SpENByM8LyysJ5Z8Q	2020/01/08 13:14	2	21	3	27	5	10	1	2	9	2	3	3	6	5	5	-1	0	3
fr9iJfaBJlsX%2FpqTZL%2Bm1Lw	2020/01/08 12:24	1	34	4	21	4	3	2	1	2	3	2	2	5	6	6	1	0	3
fN17T5G%2BwcbLShU3y9%2FwHHA	2020/01/08 19:48	1	38	4	22	4	4	1	2	2	7	7	7	1	1	1	0	0	3
fU4vAnc7mBWEWlqUsmPLT4A	2020/01/08 15:04	1	57	6	12	3	4	2	1	2	3	4	4	5	4	4	-1	0	3
ffYwYa%2BBOkfsr27dxGEcDzQ	2020/01/09 17:23	1	62	7	11	3	2	1	1	4	3	2	2	5	6	6	1	0	3
f3cdfAsWxHSOyDq6CtJ5xsQ	2020/01/08 20:10	2	29	3	36	7	4	1	2	3	5	5	3	3	3	5	0	0	3
fqpLIKBCc%2Fg0pt2Q5PkMaQw	2020/01/11 08:35	2	32	4	1	1	3	1	2	2	5	5	5	3	3	3	0	0	3
f08aNjJX79wzDmrYb0%2BS%2FfA	2020/01/10 18:30	1	51	6	13	3	4	2	1	2	5	5	5	3	3	3	0	0	3
fuMIQV2i7lJvwZHYgzhNFCA	2020/01/08 14:44	2	49	5	40	8	8	2	1	3	5	3	3	3	5	5	2	0	3
f5mqJygfrCPOlXSHE9V3Pkw	2020/01/09 04:02	2	32	4	11	3	5	2	2	3	5	5	6	3	3	2	0	0	3
fmSbZWEKR3Wz0y7uQx37tlw	2020/01/08 12:28	2	74	7	14	3	8	2	1	3	3	3	3	5	5	5	0	0	3
fFoJDoUgXBK%2FHZH6gx4gQaQ	2020/01/08 15:33	2	23	3	12	3	3	1	2	9	3	3	3	5	5	5	0	0	3
fQ4WMbSoDrd3HBu9tk999mQ	2020/01/08 19:43	2	27	3	23	4	3	1	2	9	4	2	5	4	6	3	2	0	3
fzw69D4y9ORY0mKKOx%2BxCdQ	2020/01/08 15:32	2	75	7	27	5	9	2	1	1	2	1	1	6	7	7	1	0	3
fwpNvuUxLuIBSs0%2FYtvMIcw	2020/01/08 18:04	2	39	4	23	4	8	2	2	9	7	7	7	1	1	1	0	0	3
fv5Ejq0jjr7nwfPRMT5t9JA	2020/01/11 17:36	2	37	4	27	5	1	1	2	2	5	2	2	3	6	6	3	0	3
fFoJDoUgXBK8EvUupW8HC5Q	2020/01/09 17:44	2	31	4	13	3	7	2	2	2	6	6	6	2	2	2	0	0	3
fMHINXOhAXX6YvwLZqxLnoA	2020/01/09 07:45	1	60	7	12	3	5	2	1	3	4	5	4	4	3	4	-1	0	3
fUzddrY7JwwSJM80O832LTw	2020/01/09 03:45	2	39	4	14	3	8	2	1	2	3	3	3	5	5	5	0	0	3
fSUqN1t4oAlZDHM4EeJEPcQ	2020/01/08 18:01	1	43	5	13	3	4	1	2	1	2	1	4	6	7	4	1	0	3
fhOF1W4%2Bcg4X2w%2FZprfsglg	2020/01/08 18:27	1	33	4	7	2	4	2	2	1	2	3	3	6	5	5	-1	0	3
frP67aLaFgF6k%2FtZWEoCW6A	2020/01/08 12:09	2	28	3	13	3	3	2	2	2	3	2	2	5	6	6	1	0	3
fO1i8v3QnzAUPy0s39%2BaAKQ	2020/01/08 20:47	2	29	3	14	3	4	1	1	1	1	2	2	7	6	6	-1	0	3
fuSAduNGsUniMKELJNxPlaA	2020/01/12 19:19	2	48	5	4	2	9	1	2	2	7	6	6	1	2	2	1	0	3
fXUpYelUskU2N%2BVpzEodKlA	2020/01/08 22:58	2	20	3	10	3	10	1	2	1	2	2	2	6	6	6	0	0	3
fVt%2FHG%2BOvE8JXsF3z5z34Vw	2020/01/08 18:57	1	31	4	13	3	4	2	1	2	1	2	3	7	6	5	-1	0	3
fmImTwZMuD9mIBnSuIs2OlA	2020/01/08 19:52	2	26	3	40	8	8	2	2	1	6	4	3	2	4	5	2	0	3
fFdyVE%2B9sh69rw1IqCV6kAA	2020/01/08 21:06	1	39	4	26	5	4	2	1	1	3	3	4	5	5	4	0	0	3
fBv2ClCTgVwgvRWBjkrLMzQ	2020/01/08 11:28	2	28	3	6	2	5	2	1	1	2	2	2	6	6	6	0	0	3
f%2BcnvUsFfIQmz7FWvP0Hrcw	2020/01/08 13:27	2	20	3	13	3	10	1	2	3	1	2	1	7	6	7	-1	0	3
f13V2nobxgjOmGeLGzmG7Pw	2020/01/09 02:25	2	40	5	21	4	5	2	1	3	3	2	3	5	6	5	1	0	3
f5TA2cGtrRWjvmMmbR2GO5g	2020/01/08 11:14	2	64	7	17	4	8	2	1	1	6	5	4	2	3	4	1	0	3
fU1IxZ5IeEglt9sTzxWbJAA	2020/01/10 11:13	2	52	6	20	4	8	2	1	2	6	6	6	2	2	2	0	0	3
fhEB56cKM6%2BTMA8WWMhpADQ	2020/01/08 14:10	1	49	5	13	3	11	1	1	2	6	6	6	2	2	2	0	0	3
fJljPMFvpFfQ9zMCzUlbq0A	2020/01/08 15:26	2	60	7	27	5	8	2	1	2	2	2	4	6	6	4	0	0	3
flVhPvO4gocjOUTK5k%2BNsNw	2020/01/08 15:11	1	59	6	40	8	5	2	2	2	5	4	4	3	4	4	1	0	3
fPZM74%2Fis1D7sMkdoiT%2Fclg	2020/01/08 13:27	2	59	6	13	3	9	2	1	2	1	1	1	7	7	7	0	0	3
fsRHYX9U3YTV2GOtmOknNrA	2020/01/08 14:35	2	51	6	27	5	8	2	1	2	1	1	1	7	7	7	0	0	3
fEbE1EW4TPJVp9qreelePBA	2020/01/10 10:49	2	45	5	34	6	8	2	1	1	3	3	3	5	5	5	0	0	3
f8QK1YP2wZFiFafidpkb3Fg	2020/01/08 17:53	2	61	7	14	3	8	2	1	9	7	7	7	1	1	1	0	0	3
fOpnUjOMxjotstNSejS6tWw	2020/01/08 11:34	2	67	7	33	6	8	2	1	9	4	4	4	4	4	4	0	0	3
f9UF8Cwq4axKvPsXlWdd7oA	2020/01/08 15:28	1	55	6	23	4	1	2	1	2	7	7	7	1	1	1	0	0	3
fPH%2BGQylC86eIBctB0gnRRQ	2020/01/09 01:32	1	36	4	40	8	6	2	2	2	6	3	3	2	5	5	3	0	3
fv%2ByvyryA4S6Oy%2Bn7zwU2cA	2020/01/08 20:02	1	59	6	27	5	5	2	1	2	4	3	3	4	5	5	1	0	3
f43q6vTYQ8KPgMp4ROh9s4g	2020/01/10 17:03	1	62	7	21	4	6	2	1	2	2	2	3	6	6	5	0	0	3
fEREwsXjSEsp07jyj%2Ffy1ig	2020/01/08 12:50	2	52	6	1	1	8	2	1	3	4	3	2	4	5	6	1	0	3
f1JDpoMd96IvDHnQ6sSgDrA	2020/01/08 14:17	2	69	7	1	1	8	2	2	1	5	5	4	3	3	4	0	0	3
fqrz2jfhyp3oQbr59aEY7Dw	2020/01/10 23:57	2	37	4	14	3	3	2	2	1	6	3	3	2	5	5	3	0	3
fbA%2BNxH0u6v7JlsPx9zCIyg	2020/01/09 00:51	1	37	4	13	3	11	1	2	2	6	6	6	2	2	2	0	0	3
fLBLkAIY%2BgykZipGGvfuBvw	2020/01/08 16:26	1	67	7	8	3	11	2	1	1	3	3	3	5	5	5	0	0	3
flue7B5MCAYZcYsg3CoYSEA	2020/01/08 10:25	1	39	4	4	2	5	2	1	2	5	4	4	3	4	4	1	0	3
fGHqeSj%2FN5HavSOYYCNNazw	2020/01/09 20:08	1	48	5	13	3	5	2	1	2	7	6	6	1	2	2	1	0	3
f9GYk6D4c6pU1dVYuR499pw	2020/01/08 22:36	1	45	5	22	4	4	2	1	2	3	3	3	5	5	5	0	0	3
f%2BX%2Fpf%2Bgw8iOdUl6xsVzs%2Bg	2020/01/08 22:42	2	54	6	8	3	11	2	2	9	6	6	6	2	2	2	0	0	3
fO8Y91JjYVH9hXxXhbd8%2BKw	2020/01/08 23:43	2	55	6	1	1	8	2	1	3	3	3	3	5	5	5	0	0	3
f2rvm4NXDLGyPe1kx1LHEQg	2020/01/08 11:25	1	45	5	27	5	4	2	1	3	4	4	4	4	4	4	0	0	3
fHb%2B1QUZhkP%2BOWHrkT7ulsQ	2020/01/08 20:44	2	50	6	23	4	4	1	2	3	4	4	4	4	4	4	0	0	3
ftvn38F9QVuvSrtI3N06omg	2020/01/09 08:53	1	60	7	14	3	8	2	2	3	7	7	6	1	1	2	0	0	3
flVhPvO4gocj%2B8iI8%2B6gm3Q	2020/01/08 21:14	1	35	4	29	5	3	1	2	2	5	4	4	3	4	4	1	0	3
fFt2A5gQlL275UjescjUtuw	2020/01/10 18:30	1	40	5	45	8	5	1	2	2	6	6	3	2	2	5	0	0	3
fQbGkQoKtJOzsFVea%2BbdQ1Q	2020/01/08 20:24	1	45	5	12	3	3	2	1	1	7	6	6	1	2	2	1	0	3
f1CeEZm220dMOY3aI%2FFaWEA	2020/01/08 10:39	1	47	5	1	1	5	2	2	2	4	3	3	4	5	5	1	0	3
fvOkpj%2BUwblLFNauOzDLt2w	2020/01/08 22:29	1	39	4	13	3	4	1	2	2	7	7	7	1	1	1	0	0	3
fdsiFkFDThmgBT%2By484AFpA	2020/01/08 13:26	2	38	4	12	3	6	1	2	9	4	4	3	4	4	5	0	0	3
foHHv7nxhGMcbvVBZBZSHEg	2020/01/08 11:37	1	71	7	42	8	4	2	1	2	5	3	3	3	5	5	2	0	3
ft62zr2BFcHBguEsTaJr2pw	2020/01/09 01:43	2	36	4	13	3	9	2	2	1	3	3	3	5	5	5	0	0	3
fDKaYQ3XbmQ6oAAVhuekSUw	2020/01/11 03:59	2	31	4	13	3	3	1	2	3	7	6	4	1	2	4	1	0	3
f5Qn0jOUyAJD4kSYvXikchg	2020/01/09 08:29	2	28	3	1	1	11	1	2	2	5	4	4	3	4	4	1	0	3
fLnz7RFmGjIrfbGCc6ttnew	2020/01/08 13:48	2	28	3	43	8	9	1	2	10	6	6	6	2	2	2	0	0	3
fOpnUjOMxjouK%2F4Bsqfg99A	2020/01/08 12:52	1	57	6	13	3	5	1	2	3	7	6	4	1	2	4	1	0	3
fKcss0ekIsoPsFIZGTZIAUg	2020/01/09 07:30	2	58	6	11	3	9	1	2	3	3	5	4	5	3	4	-2	0	3
fRjkUPA5OgUJT%2B2B8wRSaZg	2020/01/08 10:54	1	38	4	1	1	3	2	1	2	6	6	3	2	2	5	0	0	3
ftsruhxiVEjMB57JYAnfQgQ	2020/01/08 10:55	2	34	4	27	5	5	1	2	9	4	4	4	4	4	4	0	0	3
f6Nir4mnhwhFhtHf2S7N5aA	2020/01/08 10:42	2	61	7	13	3	3	1	2	9	4	4	4	4	4	4	0	0	3
flEPbPID42gF7C02CPUD%2B6g	2020/01/08 10:49	1	41	5	13	3	5	1	2	3	6	6	6	2	2	2	0	0	3
ftAuTsz6bz%2Fk418k6FKUtGg	2020/01/08 15:14	2	37	4	13	3	3	2	1	2	5	3	2	3	5	6	2	0	3
f8dNxzsGYS9Fb0NGduDiSnQ	2020/01/08 17:03	2	70	7	11	3	9	2	1	2	4	5	5	4	3	3	-1	0	3
f9az%2B6lrAHRNHjkDodIAMTA	2020/01/08 10:53	2	24	3	14	3	5	1	2	2	5	5	5	3	3	3	0	0	3
f1yjB9NsmWCDKHuPhPwRzQw	2020/01/08 23:13	2	47	5	11	3	9	2	1	3	5	5	4	3	3	4	0	0	3
fOQd0Ey8rOH3qwB6S4vC%2FgA	2020/01/10 23:55	2	30	4	14	3	9	1	2	1	6	6	4	2	2	4	0	0	3
f8B1DsLwk7WLMBHwIfjciWw	2020/01/08 15:08	2	35	4	28	5	5	2	2	3	2	2	3	6	6	5	0	0	3
faPGew86bgCjMfO4MdeNXyA	2020/01/09 07:16	2	30	4	12	3	3	2	2	2	5	3	3	3	5	5	2	0	3
flyKfjYosyselKE004wCabw	2020/01/08 12:05	1	54	6	12	3	6	2	1	3	5	3	3	3	5	5	2	0	3
fM2SFCD3nZIKWZVdx7J8RgQ	2020/01/08 11:54	2	29	3	11	3	5	2	2	2	3	3	3	5	5	5	0	0	3
fYu8%2FOf1rZfXh7mpPucwliw	2020/01/08 17:06	2	68	7	9	3	9	2	1	2	6	6	6	2	2	2	0	0	3
fjs0ma2XXGuTIngYylUVNzQ	2020/01/08 19:32	1	49	5	7	2	5	1	2	1	4	4	4	4	4	4	0	0	3
fsEJcEBhCFXOplE1qn82DuA	2020/01/11 01:00	2	45	5	26	5	9	1	2	10	4	4	4	4	4	4	0	0	3
fmQQmwW9aEiD9QJh4PXQl9Q	2020/01/09 10:22	1	59	6	14	3	5	1	2	2	5	5	5	3	3	3	0	0	3
fjxSX4ihnp6XwgKLriPvWBw	2020/01/08 18:54	1	36	4	13	3	3	1	2	1	6	6	6	2	2	2	0	0	3
fJWvFWx6%2Fx6OpRfc%2BZTlCTw	2020/01/08 11:46	1	35	4	8	3	5	2	1	3	4	2	2	4	6	6	2	0	3
f0%2FSeINBGCuHNhYZmdnlvTg	2020/01/09 05:24	2	26	3	3	2	8	2	1	1	5	5	3	3	3	5	0	0	3
fQbGkQoKtJOzhd6vse%2FmFcg	2020/01/08 22:51	1	39	4	46	8	4	1	2	3	3	2	2	5	6	6	1	0	3
f5kmzGmby4XEGS7nLb9EITw	2020/01/08 19:19	2	25	3	27	5	5	1	2	3	6	5	4	2	3	4	1	0	3
fskzWKyhimQlogy%2Ff35BYdg	2020/01/08 18:00	2	24	3	34	6	11	1	2	1	5	3	3	3	5	5	2	0	3
fmVM8GBy35IbDfhMjqdkG1A	2020/01/08 17:44	2	22	3	13	3	3	2	1	3	3	3	2	5	5	6	0	0	3
fUzEwGtzv4Q4p3O9hlNO5tQ	2020/01/08 21:41	2	25	3	20	4	8	2	1	2	2	4	4	6	4	4	-2	0	3
fg3YajdMJLHivp5jc4SWkMQ	2020/01/08 12:20	2	20	3	26	5	10	1	2	9	2	3	2	6	5	6	-1	0	3
fI%2BwUtcdqW1mhNdJNSA%2BWnQ	2020/01/08 22:02	2	40	5	29	5	9	2	1	2	2	3	3	6	5	5	-1	0	3
ffzFNT9SWzwyUJVEUPAxR%2Fg	2020/01/08 11:27	2	25	3	21	4	9	1	2	2	5	5	4	3	3	4	0	0	3
fNcdpZznRLhBZvDc875Yt0A	2020/01/08 18:14	1	73	7	26	5	11	2	1	2	5	5	6	3	3	2	0	0	3
fep0PIchHNG1EmEKY58pI%2Fg	2020/01/08 10:37	2	34	4	12	3	8	2	2	2	5	5	6	3	3	2	0	0	3
ftkYOEgdkErYy9nLBX8ZAZg	2020/01/09 08:35	1	31	4	13	3	5	1	2	1	5	3	3	3	5	5	2	0	3
fuo%2FkYq61nzSASzZjS%2BY1Qg	2020/01/08 20:00	2	28	3	28	5	8	2	2	2	5	3	3	3	5	5	2	0	3
fyMvEiDxECp%2BTgeS2l705hQ	2020/01/08 17:53	1	48	5	13	3	4	1	2	2	3	2	2	5	6	6	1	0	3
fAJFNCJALXJJvF1x9om8Q3Q	2020/01/08 13:57	2	47	5	10	3	9	2	2	2	5	5	4	3	3	4	0	0	3
f3R3b22w4aS9Oa4z0FOUCdw	2020/01/08 11:43	2	51	6	1	1	9	2	1	9	3	3	3	5	5	5	0	0	3
fLylHMWdSoytv6PliFcJ3oA	2020/01/08 12:20	1	56	6	14	3	3	2	1	3	6	6	6	2	2	2	0	0	3
f306ogrtEVpHVmEcL8QXTjQ	2020/01/08 21:09	2	59	6	1	1	8	2	2	2	5	3	3	3	5	5	2	0	3
fQVJPVNXV3hQy8k1NVnIS5w	2020/01/09 09:02	1	41	5	4	2	4	2	1	2	6	6	6	2	2	2	0	0	3
fm57KzuFLj5fiG84arGKf9g	2020/01/08 11:04	2	31	4	11	3	9	1	2	1	4	3	3	4	5	5	1	0	3
fSuZ20p%2FrKfzFVjTh9jaJ9w	2020/01/08 12:11	2	31	4	13	3	4	2	2	2	5	3	3	3	5	5	2	0	3
fAkqXWbh0iR4BGMPx4erG5A	2020/01/09 19:57	2	33	4	11	3	3	1	2	1	2	2	2	6	6	6	0	0	3
fZh1hAdyYUuHdFRLImXg7%2BA	2020/01/09 18:10	2	57	6	1	1	8	2	1	1	3	3	3	5	5	5	0	0	3
flJcPrDouYbfEKBVSL6uSlg	2020/01/08 18:49	2	55	6	13	3	8	2	1	1	5	3	3	3	5	5	2	0	3
fyGrIDsZQiQFsbO6m7Fq%2Ffg	2020/01/08 12:06	1	45	5	27	5	5	1	2	1	5	5	3	3	3	5	0	0	3
fkrWkoGNeaVMAq8GVyYfiMQ	2020/01/08 15:48	1	57	6	16	4	5	2	1	2	7	6	6	1	2	2	1	0	3
f5V2u6uRmDzjenfNVs5aYsQ	2020/01/08 16:45	2	62	7	29	5	8	2	1	3	6	6	3	2	2	5	0	0	3
ftvn38F9QVutcFaNF0juqOA	2020/01/08 23:52	2	47	5	14	3	8	2	1	3	7	7	6	1	1	2	0	0	3
fh4yAWL2niMnnv%2B%2Bx4iiMig	2020/01/08 11:54	1	67	7	13	3	9	2	1	1	3	3	4	5	5	4	0	0	3
fcpPCAYH%2FPI1BrDjgQ6w%2BQw	2020/01/08 21:38	2	45	5	33	6	6	1	2	1	5	3	3	3	5	5	2	0	3
f5Zern5b23WMbkQYGI3%2F3vg	2020/01/09 07:45	1	38	4	23	4	4	2	2	1	6	5	3	2	3	5	1	0	3
fB8AY6iQkbLeuOFKQ3nVnnQ	2020/01/09 01:58	1	31	4	26	5	11	1	2	2	4	5	5	4	3	3	-1	0	3
frAoByE8MLcjZzi%2BFLH2TsA	2020/01/08 17:45	2	75	7	28	5	8	2	1	3	3	1	1	5	7	7	2	0	3
f5Qn0jOUyAJDN0G6LDXv6gw	2020/01/08 10:48	2	67	7	27	5	8	2	2	3	5	3	3	3	5	5	2	0	3
fzk34eFXRR1ihVFar3JEgNQ	2020/01/08 12:37	2	65	7	15	4	8	2	1	1	6	3	3	2	5	5	3	0	3
ffD7Sx33aYlLq0biLxcYg9Q	2020/01/14 00:31	1	68	7	12	3	5	2	1	2	3	3	3	5	5	5	0	0	3
f1yjB9NsmWCCmH5ixX%2B2fvw	2020/01/08 14:34	2	69	7	11	3	8	2	1	9	4	3	3	4	5	5	1	0	3
fWr1eT2nMeoKlisT8SDQMYw	2020/01/08 19:01	1	57	6	17	4	3	1	1	5	4	4	3	4	4	5	0	0	3
fPLH1JDOoZZMNfdf11hbPyA	2020/01/08 13:38	1	66	7	37	7	6	2	1	1	4	4	3	4	4	5	0	0	3
fXzPe3XbAP7aYyRm2MPydxQ	2020/01/08 16:59	1	61	7	40	8	3	2	1	2	5	4	4	3	4	4	1	0	3
f2Ieir%2FUZykjlk4FUUaKR5A	2020/01/09 05:49	1	54	6	14	3	3	2	1	3	4	3	4	4	5	4	1	0	3
fnh5WQDU88bBHmyBdMftk5g	2020/01/08 12:27	1	55	6	27	5	2	2	1	9	3	3	3	5	5	5	0	0	3
f5Sfc%2Fj8uDn2%2BIFkPjjKCdA	2020/01/08 10:24	1	72	7	22	4	11	2	1	2	2	2	2	6	6	6	0	0	3
f61uzwW4INI9zb6ZK0xzncg	2020/01/08 10:33	1	72	7	11	3	11	2	1	9	3	3	3	5	5	5	0	0	3
ftDmpRl5SOzAJ%2FMlAO8QsPg	2020/01/08 23:06	2	45	5	18	4	3	2	1	3	4	5	5	4	3	3	-1	0	3
fjGIB7N3pP0ViiMI4PxGokQ	2020/01/08 19:51	1	63	7	28	5	4	2	1	3	6	6	6	2	2	2	0	0	3
fDRbhMusY%2FVNdOkltzfFC8w	2020/01/08 12:56	2	65	7	14	3	8	2	1	2	6	5	6	2	3	2	1	0	3
fYqONyyKmYCPE3B%2BHuCovjQ	2020/01/08 17:06	2	66	7	23	4	8	2	2	3	6	3	3	2	5	5	3	0	3
fR%2BkpP3qyIVayRWiLKRVBVQ	2020/01/08 10:22	2	61	7	14	3	8	2	2	9	6	6	4	2	2	4	0	0	3
fZHl47HpPjfE86igyXC%2FuAQ	2020/01/08 11:57	1	82	7	46	8	11	2	1	9	6	6	6	2	2	2	0	0	3
fAEFhZk%2FiYFavXd1%2Fp%2FU2Mg	2020/01/08 23:16	1	43	5	40	8	4	1	2	1	6	6	7	2	2	1	0	0	3
fTv5vkddzrhDE2z0TekONrQ	2020/01/08 20:19	1	49	5	23	4	11	1	2	9	4	4	4	4	4	4	0	0	3
fBuEsZ7ckx3aPdaZn%2Bh%2BoUQ	2020/01/08 15:25	2	61	7	40	8	8	2	1	1	6	5	3	2	3	5	1	0	3
f7f5nZk%2Fppagst57f6Wexrg	2020/01/08 22:51	1	63	7	34	6	4	1	1	3	6	3	3	2	5	5	3	0	3
fZOJyB3eq%2BzP0IB%2FOEi85zA	2020/01/08 10:34	1	58	6	35	6	5	2	1	3	5	5	5	3	3	3	0	0	3
f9UF8Cwq4axKSWojlJ0KXug	2020/01/09 09:55	2	45	5	23	4	9	2	1	2	5	5	5	3	3	3	0	0	3
fZhs5eXDKryAMU8AiuQB%2FiQ	2020/01/08 12:14	2	62	7	13	3	6	2	1	1	7	7	6	1	1	2	0	0	3
fwinangKU2p3ztKEkgqYnWw	2020/01/08 11:56	1	69	7	22	4	2	2	1	5	3	5	6	5	3	2	-2	0	3
fkHlJE%2BA2qrEs67Soy19TxQ	2020/01/08 14:54	1	53	6	4	2	2	2	1	2	6	5	4	2	3	4	1	0	3
fl4STZmtdk3dM1DqihCdGBw	2020/01/08 14:03	2	55	6	13	3	8	2	1	1	7	4	3	1	4	5	3	0	3
fyFzH5B1B0siV3J4OIK15Iw	2020/01/09 01:28	1	36	4	47	8	11	1	2	1	4	4	4	4	4	4	0	0	3
fm3djsMe9PPOsfhAWjJRbrQ	2020/01/10 23:48	2	46	5	27	5	9	2	1	2	2	2	2	6	6	6	0	0	3
fxt%2BOL2OEp2auPE8kNdaChA	2020/01/08 14:27	2	60	7	28	5	8	2	1	4	6	5	3	2	3	5	1	0	3
fLwWDet4c6%2FP%2BNGCu%2FG%2FWcw	2020/01/08 22:07	1	62	7	12	3	11	1	2	1	3	3	2	5	5	6	0	0	3
