# Supplementary material for: Effect of robot’s vertical body movement on its perceived emotion: A preliminary study on vertical oscillation and transition
Source: PLoS One. 2022 Aug 10;17(8):e0271789. doi: 10.1371/journal.pone.0271789 (PMC9365172; doi:10.1371/journal.pone.0271789)
Supplement: S1 Data — (ZIP) [file pone.0271789.s001.zip › 解析データ/tran_relieved.csv]

MID	DAY	SEX	AGE	GEN	PRE	ARE	JOB	MAR	CHI	q1	q2B	q3B	q4B	q5	q2	q3	q4	q3q2	up_down	osc_speed
fCck5nCXRcKQoaf44JPEyrA	2020/01/16 08:53	2	18	2	12	3	10	1	2	3	3	3	4	4	5	5	4	0	0	0
fa1gJTeApvwqPsmHCL6UuOg	2020/01/16 18:56	1	18	2	33	6	1	1	2	2	4	4	4	4	4	4	4	0	0	0
fjNBgeQ0B%2BM1ZEHbJqmj9Vg	2020/01/15 20:04	1	19	2	30	5	10	1	2	1	3	4	3	4	5	4	5	-1	0	0
fi%2Bh3KtzWwDNvWMASECm5Uw	2020/01/15 16:18	2	19	2	13	3	10	1	2	1	5	5	6	3	3	3	2	0	0	0
fXiQVDbi1JwbkdTvkkSA%2Bpg	2020/01/15 17:54	1	17	2	26	5	10	1	2	1	4	4	4	5	4	4	4	0	0	0
f3vROL2G0lvJW%2FjjUOzWyaw	2020/01/15 11:59	1	20	3	14	3	10	1	2	1	5	5	4	1	3	3	4	0	0	0
fnfXTLWa%2FiGt%2FX9%2B5X1LTRQ	2020/01/16 07:23	1	1	1	12	3	11	2	1	1	3	2	2	4	5	6	6	1	0	0
fCoznABYggORW72hWcLk4nQ	2020/01/15 21:42	1	17	2	20	4	11	1	2	9	7	7	7	5	1	1	1	0	0	0
fVKYjda4cRRgqazTZa%2BKaYQ	2020/01/16 05:10	2	14	1	1	1	10	1	2	2	3	3	3	4	5	5	5	0	0	0
fnvueqIi%2BdQCNKJaGRj4Z0A	2020/01/16 10:32	1	17	2	23	4	10	1	2	9	4	4	3	5	4	4	5	0	0	0
fqvrjSQf%2BcqVB1xWv6CcPcQ	2020/01/15 13:54	1	17	2	34	6	10	1	2	9	5	6	6	5	3	2	2	-1	0	0
fLL2uCatKe1seoaplqgjajA	2020/01/15 17:40	1	13	1	10	3	10	1	2	3	5	4	4	3	3	4	4	1	0	0
fycsCkypUhyt7MJP7nZ4NIA	2020/01/15 17:51	2	16	2	34	6	10	1	2	1	6	5	5	5	2	3	3	1	0	0
f9Zhxtj6tJIZjb7bun7n1gQ	2020/01/16 10:42	1	18	2	12	3	10	1	2	2	2	3	2	4	6	5	6	-1	0	0
f2iZ7wrCQiot1DIIDg4jOiQ	2020/01/19 16:43	2	14	1	9	3	10	1	2	4	3	2	1	4	5	6	7	1	0	0
fmQZ53OBc13G25WYSl5lPXQ	2020/01/15 21:36	1	18	2	40	8	10	1	2	2	3	3	4	5	5	5	4	0	0	0
fCC4w3jtSsDBgYr%2BqJdkknw	2020/01/15 12:16	1	18	2	19	4	10	1	2	1	3	4	4	3	5	4	4	-1	0	0
fsLOfqfrR0OU7LkMnO9hJCg	2020/01/15 11:31	1	19	2	11	3	10	1	2	1	6	6	6	3	2	2	2	0	0	0
fWEgkQKFQh6XI4Y%2F3nWUGbA	2020/01/15 20:38	1	16	2	8	3	10	1	2	1	2	2	4	4	6	6	4	0	0	0
fmp3EN5ZtC5uz6kR92ZpHjw	2020/01/16 00:11	1	16	2	13	3	10	1	2	1	3	3	7	4	5	5	1	0	0	0
fdhBdyzNoZRyh6KgQ2Qc9xQ	2020/01/15 12:50	2	57	6	28	5	8	2	1	3	5	5	5	3	3	3	3	0	0	0
fsqs082yP2F5r4RSD22PqgQ	2020/01/15 13:25	1	71	7	14	3	11	2	2	5	4	4	4	5	4	4	4	0	0	0
fctVGq1k245cIROy6lSAA6Q	2020/01/15 19:41	2	62	7	1	1	11	1	2	3	3	3	4	5	5	5	4	0	0	0
fnAIj76Kp1Mov3ZzB495JLg	2020/01/15 16:00	1	47	5	21	4	4	2	1	2	5	5	4	5	3	3	4	0	0	0
fCuxOeF5evL0zDb8exi8G7Q	2020/01/15 11:20	2	60	7	13	3	9	1	2	1	3	3	4	3	5	5	4	0	0	0
f4psSuXEvfDc68BVIcDqM%2BQ	2020/01/16 01:05	2	47	5	12	3	9	1	2	3	5	5	4	3	3	3	4	0	0	0
fG5qpj%2Bq2BDnB3k2hdfjWfg	2020/01/19 17:28	2	48	5	11	3	4	2	1	2	2	2	2	5	6	6	6	0	0	0
f2QAJV1sJYcSP7QeYLC3vzw	2020/01/15 12:38	1	44	5	14	3	4	2	2	3	4	4	4	4	4	4	4	0	0	0
fKXSpwleXWVGM4JH%2ByWUHOQ	2020/01/15 12:19	1	49	5	23	4	5	1	2	1	3	3	3	4	5	5	5	0	0	0
fAz3qBpkZLLKv9UFdp6cZKw	2020/01/15 23:15	1	52	6	12	3	5	2	1	3	5	5	6	5	3	3	2	0	0	0
fbVWquMIp%2BUhyWBTRPiJPVQ	2020/01/15 15:29	1	63	7	15	4	5	2	1	3	6	6	7	5	2	2	1	0	0	0
fIfItZoHV5qy%2FfmoxEO0qZA	2020/01/19 15:44	1	55	6	11	3	4	2	1	2	2	3	3	4	6	5	5	-1	0	0
f8f67XnulMiWMwqPV8xfxFw	2020/01/16 22:26	1	57	6	12	3	4	2	1	1	5	5	4	5	3	3	4	0	0	0
f7D8fR37bDjD5rSSrYkgYUA	2020/01/15 14:07	1	61	7	11	3	3	2	1	2	2	2	3	4	6	6	5	0	0	0
faPGew86bgCgAkgL8LEEgJA	2020/01/15 11:14	2	64	7	45	8	3	2	1	2	4	4	4	5	4	4	4	0	0	0
fWTrPYjil2ea8syHvMrKUVg	2020/01/15 16:26	1	41	5	26	5	6	1	2	2	3	4	4	5	5	4	4	-1	0	0
f7qkcaA8xhGwXv38xuHXWTQ	2020/01/15 13:48	1	49	5	13	3	4	2	2	1	2	2	4	5	6	6	4	0	0	0
fsprEfTmHHV2q9zOFpt2ppQ	2020/01/19 14:19	2	43	5	40	8	5	1	2	3	4	4	4	5	4	4	4	0	0	0
fSY%2FeT4sgCXSI6undolyY0g	2020/01/15 10:47	1	64	7	23	4	1	2	1	3	2	2	2	1	6	6	6	0	0	0
f56cwxzpMKJeSXresGEffNQ	2020/01/16 07:11	2	33	4	2	2	6	1	2	3	4	3	2	4	4	5	6	1	0	0
fX009sQFfkkhQysDO6qs8Ew	2020/01/15 13:29	2	66	7	6	2	8	2	1	3	4	5	6	3	4	3	2	-1	0	0
fQiPPItp5qFA0EziivrXLJQ	2020/01/15 22:36	2	52	6	24	5	8	2	1	2	5	5	4	3	3	3	4	0	0	0
fXzPe3XbAP7bPtFMo5Mrb%2Bw	2020/01/16 14:02	2	48	5	18	4	8	2	1	3	6	5	3	5	2	3	5	1	0	0
fOpnUjOMxjosf6yxwlHSEIQ	2020/01/19 00:05	2	54	6	28	5	8	2	1	3	4	5	5	5	4	3	3	-1	0	0
faIj5fNVbb2ute%2FDpUjzbrw	2020/01/17 17:35	2	52	6	11	3	3	2	1	7	3	3	4	3	5	5	4	0	0	0
frQtO7wTSFAucbtsq1ENkkA	2020/01/15 21:33	1	46	5	23	4	1	2	1	3	5	6	6	5	3	2	2	-1	0	0
f3U79E4IrpH%2BFurcIFIWi%2Fw	2020/01/16 17:25	2	40	5	28	5	8	2	1	1	4	3	3	4	4	5	5	1	0	0
foKSE4cSdoiOMo1yiY6%2BaQg	2020/01/15 20:36	1	49	5	38	7	4	2	2	3	5	5	4	4	3	3	4	0	0	0
fjtMIrQtD8biLywiW2xwr6A	2020/01/15 21:08	1	63	7	14	3	4	2	1	2	2	3	5	4	6	5	3	-1	0	0
f3OfRvTTfWSYTf1kBPpkxSQ	2020/01/15 14:57	2	24	3	15	4	8	2	1	3	3	3	6	4	5	5	2	0	0	0
foXEQo4SWWOhOrt2S2iRKJg	2020/01/15 16:28	1	54	6	34	6	6	1	2	7	5	5	4	5	3	3	4	0	0	0
fucBV7%2FKZ8DzZcX9uAi8p%2FQ	2020/01/15 10:42	2	34	4	29	5	2	2	1	3	4	4	5	5	4	4	3	0	0	0
fKyqfB09YrU6we%2FBZxv00Kw	2020/01/17 12:51	1	55	6	14	3	4	2	1	3	3	4	5	5	5	4	3	-1	0	0
fqKQ%2BWk0qBGd17ntciISs8g	2020/01/15 16:40	1	52	6	43	8	5	2	1	2	4	5	4	5	4	3	4	-1	0	0
f%2FkQcTgwTXT87pauY0lWl4Q	2020/01/15 11:03	1	48	5	43	8	2	2	1	1	5	5	5	5	3	3	3	0	0	0
fjwagoKiWyHiR6zuTBQOMZw	2020/01/15 14:06	2	37	4	11	3	11	1	2	9	6	6	4	5	2	2	4	0	0	0
fwSZipenhpqv2rXPUVn2yfA	2020/01/15 12:04	2	38	4	14	3	8	2	1	1	4	5	6	5	4	3	2	-1	0	0
fCSUrJNXG5ZigLkWRa%2FCYnQ	2020/01/15 11:31	2	45	5	23	4	8	2	1	1	5	5	6	5	3	3	2	0	0	0
fO1i8v3QnzAWD%2Fesg8JvP7w	2020/01/15 21:49	2	37	4	34	6	3	1	1	1	1	1	1	1	7	7	7	0	0	0
f0CxFLxB7S8prjY9VAhVd%2Fg	2020/01/21 06:43	2	46	5	1	1	9	2	1	2	6	5	6	5	2	3	2	1	0	0
fjMU%2Flo1vDyZGHC9xza6W5Q	2020/01/20 06:51	2	47	5	13	3	8	2	1	3	5	5	4	5	3	3	4	0	0	0
f1%2Fouh%2BYMT8Iyz4YrcqBPew	2020/01/15 12:45	2	57	6	1	1	9	1	1	2	3	3	3	4	5	5	5	0	0	0
fk4S6LU6j2zK%2FyQ6bSgSlIQ	2020/01/15 19:15	1	35	4	24	5	5	2	1	1	6	6	6	3	2	2	2	0	0	0
fM7LAcP5ePNGUri1BeTSjsA	2020/01/15 20:37	2	35	4	40	8	5	1	2	2	5	5	4	5	3	3	4	0	0	0
fQZTzZPntCebooR6VYh0O8Q	2020/01/21 00:13	2	52	6	40	8	3	1	2	3	4	4	3	4	4	4	5	0	0	0
f8adxL3sr%2BfD5E6gwcqnvQQ	2020/01/16 20:08	1	56	6	11	3	4	2	1	2	4	4	4	4	4	4	4	0	0	0
fM88PzkcsfH6pCzFIJ7GPcA	2020/01/15 14:54	1	36	4	11	3	6	2	1	2	5	5	4	5	3	3	4	0	0	0
f%2BHSam1TQSSY0EsUOzUKe8w	2020/01/15 11:11	1	41	5	2	2	4	2	1	2	3	3	4	4	5	5	4	0	0	0
fVjJpmqMb2ZPTkhm7%2BHfYBw	2020/01/15 12:50	1	31	4	13	3	5	2	1	2	7	7	7	5	1	1	1	0	0	0
f2u7TKrR3xTVrgTAgYf%2FOKA	2020/01/15 13:29	2	29	3	1	1	3	1	2	2	3	3	3	4	5	5	5	0	0	0
fKVnfEZYZMJioPmrAOnOlJA	2020/01/15 16:10	2	22	3	39	7	9	1	2	9	4	4	4	5	4	4	4	0	0	0
fcng2wkr9LkBtJdjlLCEQ%2FQ	2020/01/15 21:20	2	21	3	45	8	10	1	1	2	5	5	6	3	3	3	2	0	0	0
fP7fr8Fw6gP26QwmplAJiRA	2020/01/15 11:00	2	26	3	9	3	8	2	1	1	3	2	3	3	5	6	5	1	0	0
fjrg%2F4d4VQ1MhR8bDGiWK6w	2020/01/20 03:56	2	47	5	14	3	8	2	1	1	4	3	4	5	4	5	4	1	0	0
fL89x85yU1fxfB8TuiF3S4w	2020/01/15 10:32	2	33	4	6	2	5	2	1	2	5	5	6	5	3	3	2	0	0	0
fqsh6srKPE62J%2BgPvyQjy0A	2020/01/15 21:15	2	31	4	14	3	4	1	1	10	7	7	7	5	1	1	1	0	0	0
ftpmsw0WTv5HbTc6CLaUdAA	2020/01/15 12:39	2	29	3	21	4	3	2	2	2	2	3	3	5	6	5	5	-1	0	0
fbBWndpS24B0LAWbRyIYUrA	2020/01/15 17:07	1	39	4	14	3	4	1	2	1	2	2	2	4	6	6	6	0	0	0
f9aCnuX4Pap%2B2sAvkegL1VA	2020/01/16 20:11	2	37	4	22	4	8	2	1	2	2	2	3	3	6	6	5	0	0	0
f7gsCMvWrbw0xGNP5NkKXug	2020/01/15 15:48	1	42	5	12	3	5	2	1	3	3	3	3	4	5	5	5	0	0	0
fZ4GYvtUt4ChJt7lvoev%2FdA	2020/01/15 16:15	2	40	5	40	8	9	2	1	2	2	2	2	4	6	6	6	0	0	0
fpzmmPxBmEu1xI1uBf9czbA	2020/01/22 07:35	2	54	6	1	1	3	2	1	2	1	1	1	4	7	7	7	0	0	0
fZ8lQSQItHY9%2Bn9WllBYCnA	2020/01/15 19:36	2	36	4	22	4	8	2	1	1	6	6	6	3	2	2	2	0	0	0
fAG9TLnNRn0YJyqlUTzusFg	2020/01/15 20:54	2	44	5	11	3	8	2	1	3	5	5	6	5	3	3	2	0	0	0
fUhBa1ds9Jkja9H3z2waQWA	2020/01/18 10:31	2	53	6	13	3	9	2	1	2	4	3	3	4	4	5	5	1	0	0
fdaBcVZ3jUa%2BjdVREb4cnfw	2020/01/15 10:47	1	31	4	25	5	5	2	2	9	6	7	7	5	2	1	1	-1	0	0
fX75mKQv1RTjud8I96tAE0Q	2020/01/15 17:49	2	33	4	37	7	9	1	2	1	7	7	7	5	1	1	1	0	0	0
fW98eiUKvATlGfAAe5qaPZQ	2020/01/15 15:32	2	54	6	11	3	8	2	1	3	6	4	6	5	2	4	2	2	0	0
fyjxnZggpP0z7D3QAJnhY9A	2020/01/16 00:01	2	38	4	12	3	5	2	1	3	5	5	5	5	3	3	3	0	0	0
f1TFuBr2gHNdTgrJUyISxEA	2020/01/15 10:39	1	39	4	23	4	6	2	2	2	2	2	2	4	6	6	6	0	0	0
fllYhJ%2FQsIvrMeKPtRrXmgA	2020/01/15 16:37	2	45	5	45	8	3	1	1	3	3	3	3	1	5	5	5	0	0	0
f9aCnuX4Pap%2FMIZ2354%2FvqQ	2020/01/15 20:34	2	46	5	14	3	1	2	1	2	1	1	1	1	7	7	7	0	0	0
f1%2Fouh%2BYMT8L6%2FnmAdlv5yg	2020/01/15 22:33	2	56	6	13	3	8	2	1	2	5	3	3	3	3	5	5	2	0	0
fCZSdVp6awoZ0E55AsDBu6w	2020/01/15 12:35	1	33	4	1	1	1	2	1	3	5	5	4	3	3	3	4	0	0	0
fMHINXOhAXX5orx0gATCDBg	2020/01/15 11:56	1	34	4	45	8	4	1	2	2	5	5	6	3	3	3	2	0	0	0
fULF4jEapyWOiWkagCtknKA	2020/01/15 21:41	2	61	7	13	3	9	2	2	3	3	4	4	5	5	4	4	-1	0	0
fu4T6GfouvuG3AJneUSkr7Q	2020/01/16 09:00	1	65	7	22	4	6	2	1	2	6	6	4	3	2	2	4	0	0	0
fqdk72N0pKzUAD98VxM%2FxXQ	2020/01/15 11:42	2	45	5	12	3	11	1	2	3	5	5	6	5	3	3	2	0	0	0
fLxkW5QepwCoZaYClBS4uNQ	2020/01/16 09:28	1	79	7	13	3	6	2	1	1	3	3	3	4	5	5	5	0	0	0
fQFv0xA%2F2iVEFAZd7eQwhZw	2020/01/15 22:27	1	47	5	27	5	3	2	1	3	5	5	4	5	3	3	4	0	0	0
fzk34eFXRR1hsHMOVbHTVlQ	2020/01/15 14:18	2	64	7	23	4	6	2	1	2	2	2	3	4	6	6	5	0	0	0
fk5mmKNRYSefKe%2F5cRuHWlw	2020/01/15 10:27	2	55	6	28	5	8	2	1	2	4	4	4	5	4	4	4	0	0	0
fxG6rgWJvK8jl%2FcwKZcovBg	2020/01/15 15:55	1	34	4	22	4	11	1	2	3	4	4	4	5	4	4	4	0	0	0
fcpPCAYH%2FPI20dBRWSYpS9g	2020/01/15 12:22	1	55	6	13	3	2	2	1	1	4	5	4	5	4	3	4	-1	0	0
fL%2B%2B7a6ceDB46hqp03df1wg	2020/01/15 11:01	1	77	7	21	4	11	2	1	2	3	2	3	4	5	6	5	1	0	0
fcbYI83sKTKycw7epGr0BLg	2020/01/15 14:19	2	60	7	28	5	8	2	1	3	5	5	4	3	3	3	4	0	0	0
fAkqXWbh0iR4WCOx2p1CgwQ	2020/01/15 11:37	1	35	4	4	2	1	1	1	1	7	7	7	5	1	1	1	0	0	0
f9az%2B6lrAHRO12xENxqbuzA	2020/01/16 10:53	2	49	5	36	7	9	1	2	1	5	6	7	5	3	2	1	-1	0	0
f%2BR5T%2BrWs8q8P%2FZKN0omCew	2020/01/15 17:30	1	42	5	4	2	3	2	1	2	4	4	4	3	4	4	4	0	0	0
f2QAJV1sJYcR5BuxpO1LCDQ	2020/01/15 12:33	1	67	7	40	8	4	2	1	2	2	2	3	4	6	6	5	0	0	0
fLnz7RFmGjIoyghV09cPHlQ	2020/01/15 13:18	2	27	3	27	5	11	1	2	2	6	6	7	5	2	2	1	0	0	0
fM6OuBYpJazSNoXWPbHYJAA	2020/01/15 17:07	1	47	5	22	4	6	1	2	2	5	5	6	3	3	3	2	0	0	0
fYcUYuNxCn3Kczhqt2NTyMQ	2020/01/16 07:27	1	51	6	28	5	1	1	2	9	7	7	7	5	1	1	1	0	0	0
fwIFA%2BuqrMDRmrc%2Bm3vr%2BrQ	2020/01/15 11:17	2	49	5	26	5	3	2	2	2	5	5	6	5	3	3	2	0	0	0
fT4zNoH1eD7dMeps%2FTiLEwg	2020/01/15 10:36	2	53	6	11	3	9	2	2	3	6	6	4	5	2	2	4	0	0	0
f96DIiWzqy%2FgnMu82QvUf7A	2020/01/15 14:48	2	36	4	13	3	11	1	2	1	7	7	7	5	1	1	1	0	0	0
fCrzus9j7gqOs7vJX892csw	2020/01/15 16:49	1	73	7	11	3	11	2	1	2	2	2	1	4	6	6	7	0	0	0
fKN%2FqW6peLE77Uzerhz26cw	2020/01/15 15:09	2	56	6	27	5	8	2	1	2	3	5	5	3	5	3	3	-2	0	0
fVhjhpYtfROS9zIz4gcxWKw	2020/01/15 13:52	1	35	4	13	3	7	1	2	7	3	3	3	4	5	5	5	0	0	0
fjlfy2u2VjCtkkdsBF%2BdSvQ	2020/01/15 23:23	1	43	5	13	3	3	2	1	3	5	5	3	5	3	3	5	0	0	0
fZTB005R%2BeU2gOZulPHdI%2Fg	2020/01/15 16:22	1	46	5	14	3	6	2	1	1	7	3	4	4	1	5	4	4	0	0
fw5ZB24pmpSmPQS0xkfoD7g	2020/01/15 16:45	1	24	3	13	3	5	1	2	3	7	7	7	5	1	1	1	0	0	0
fuLjF%2FZOEWI6DsId%2BhrqmJg	2020/01/15 12:07	1	26	3	16	4	3	1	2	2	6	5	3	5	2	3	5	1	0	0
fGAszyRT4hM065%2FH9Ehz5XA	2020/01/15 19:25	1	25	3	14	3	3	1	2	1	5	5	4	5	3	3	4	0	0	0
fpYZWXPIGWtVnVe9UJBEa2w	2020/01/15 13:39	1	25	3	28	5	5	1	2	2	3	3	3	3	5	5	5	0	0	0
f%2FK6WHHmRM0elX52JkIKkZQ	2020/01/15 11:04	1	26	3	14	3	4	2	1	2	6	6	6	5	2	2	2	0	0	0
f147nbgc3IvcvUa%2Bw%2BBdwSA	2020/01/15 17:50	1	29	3	1	1	9	1	2	2	3	3	3	4	5	5	5	0	0	0
fygg6yG08D1SyJ1Gr0ErLmg	2020/01/15 15:37	1	28	3	12	3	9	1	2	2	4	4	4	5	4	4	4	0	0	0
fU2EZ4br%2BVQl7RQRL01l8WQ	2020/01/15 13:37	1	26	3	28	5	11	1	2	1	4	4	4	5	4	4	4	0	0	0
fzq20rtSuwBjjSVE6oIz6xw	2020/01/15 12:43	1	21	3	19	4	10	1	2	1	6	6	4	5	2	2	4	0	0	0
fkWJvGwMj8EcbZetqjiBROg	2020/01/15 12:43	1	28	3	23	4	5	1	2	2	3	3	4	1	5	5	4	0	0	0
fzM%2Bv%2Fw8vAdOsT0XUaSsydg	2020/01/15 15:49	1	27	3	28	5	4	1	2	3	6	6	4	5	2	2	4	0	0	0
ffAqU782uNZVq7tsEbReKFA	2020/01/15 11:44	1	27	3	14	3	11	1	2	1	7	7	7	5	1	1	1	0	0	0
f4xi%2Fn%2B1qzOa%2F2%2FkbaA6MZw	2020/01/15 12:18	1	29	3	30	5	4	1	2	2	5	5	4	3	3	3	4	0	0	0
fQlfinBz5MPgdzRckRqdODw	2020/01/15 15:59	1	27	3	14	3	11	1	2	2	4	4	5	3	4	4	3	0	0	0
ff4gnT8NqCkjFIGsk0KKsPA	2020/01/15 11:20	1	25	3	14	3	9	1	2	2	2	2	4	4	6	6	4	0	0	0
fCPpJHry4wYfBICIQiugvvg	2020/01/15 17:33	1	24	3	16	4	10	1	2	2	5	5	4	3	3	3	4	0	0	0
fdAWAXqSxu%2F3kvFtQZzq%2BzQ	2020/01/15 19:06	1	25	3	5	2	11	1	2	2	2	2	4	4	6	6	4	0	0	0
fcp6gJV9RMpePePWnOZ6iyQ	2020/01/15 20:16	1	29	3	1	1	1	2	1	1	2	2	4	5	6	6	4	0	0	0
fzPH7mn6r0gI38Ujo1ZO9lQ	2020/01/15 14:36	1	27	3	15	4	5	1	2	3	7	7	7	3	1	1	1	0	0	0
ftkYOEgdkEraNqKcBQhIGBA	2020/01/15 19:36	1	82	7	12	3	11	2	1	2	3	3	3	4	5	5	5	0	0	0
fMVGcnTfkZz9Xh7EOmCiJiw	2020/01/16 21:23	1	37	4	46	8	5	2	2	2	5	5	5	1	3	3	3	0	0	0
fy3D9muMMrIC2TP%2BIlKL%2F2Q	2020/01/15 11:44	2	29	3	40	8	9	1	1	2	4	4	4	5	4	4	4	0	0	0
f6iO2HKFpUytDqR4%2B8ljrAw	2020/01/15 10:42	2	59	6	20	4	3	1	1	3	5	4	4	5	3	4	4	1	0	0
fdhBdyzNoZRyq%2FfbAD%2F1sgA	2020/01/15 12:32	1	61	7	13	3	3	2	1	2	5	5	6	5	3	3	2	0	0	0
fJsM%2BpBImlpAEsJz0inTFAA	2020/01/15 11:46	1	55	6	4	2	6	2	2	1	2	2	4	4	6	6	4	0	0	0
f%2BX%2Fpf%2Bgw8iPGBd4u1LAAiA	2020/01/16 19:58	1	73	7	13	3	6	2	1	9	3	3	4	4	5	5	4	0	0	0
fawclwAj%2Frvw1F2mhBEZHJQ	2020/01/15 12:55	2	48	5	16	4	9	2	1	8	5	5	4	3	3	3	4	0	0	0
fvLwqKqCOSycHUhTQBz4L%2Fg	2020/01/15 18:24	1	71	7	40	8	5	2	1	9	6	6	7	5	2	2	1	0	0	0
fXFewWl6NZ6feMWd1c4n74w	2020/01/15 15:50	2	31	4	14	3	9	1	2	2	5	5	5	5	3	3	3	0	0	0
f2Ieir%2FUZykjxeO5vfk%2FBEw	2020/01/17 00:25	1	32	4	15	4	5	1	2	1	6	6	7	5	2	2	1	0	0	0
fJ1DO488NVTudFNKf556Fiw	2020/01/15 11:07	2	29	3	1	1	5	1	2	3	7	5	5	5	1	3	3	2	0	0
fba2rwgo%2FTJaqXpVJuws%2FxQ	2020/01/15 17:20	2	35	4	15	4	6	2	2	3	6	6	5	5	2	2	3	0	0	0
f9UF8Cwq4axILqwHJepFJKw	2020/01/15 10:56	2	25	3	25	5	9	2	1	4	3	4	4	3	5	4	4	-1	0	0
fZnRf%2FMw7dDfMLKCciCR3EQ	2020/01/15 19:54	2	64	7	14	3	6	2	1	1	7	7	7	5	1	1	1	0	0	0
frx871thz6reZ09ZQkBk1lQ	2020/01/15 10:33	1	33	4	1	1	6	1	2	1	2	4	4	5	6	4	4	-2	0	0
fvzi9vP2CARBBT2vLzaEEOQ	2020/01/20 09:54	2	54	6	11	3	9	2	1	1	7	7	7	5	1	1	1	0	0	0
fkUe%2F6eg3%2F9vlUCHQx9JTDg	2020/01/15 12:28	1	30	4	34	6	11	1	2	1	4	4	5	5	4	4	3	0	0	0
fYqONyyKmYCO9PUy8RaBsew	2020/01/16 18:16	2	33	4	40	8	11	1	2	2	4	4	6	5	4	4	2	0	0	0
fTeK0f33okyf0pcjOIgQfKQ	2020/01/16 07:32	1	54	6	40	8	4	2	1	2	4	5	5	5	4	3	3	-1	0	0
fq9F5WMV5Hg5Na6bk1HDpmQ	2020/01/15 11:50	2	28	3	12	3	3	1	2	1	1	3	3	4	7	5	5	-2	0	0
fgmZXT%2FGblLJi1mruQ%2FYkVQ	2020/01/15 12:21	2	25	3	8	3	11	1	2	3	4	4	4	5	4	4	4	0	0	0
f5JQeLh9CNsPo2FK6dciRAw	2020/01/15 10:39	1	41	5	26	5	4	1	2	1	4	3	3	4	4	5	5	1	0	0
fyFaLCI7jhA4BaCX6cmUT4A	2020/01/15 11:11	1	39	4	27	5	11	1	2	1	3	3	3	4	5	5	5	0	0	0
fXKYXzGpLFRjbS8MbMY2O0A	2020/01/15 13:36	2	34	4	1	1	8	2	1	3	3	3	3	3	5	5	5	0	0	0
fk5mmKNRYSedRRM7kCDARkQ	2020/01/15 22:39	2	29	3	4	2	5	1	2	1	4	4	4	5	4	4	4	0	0	0
fKNbW9htR6g3mF6i5wl8r6A	2020/01/15 23:10	1	35	4	4	2	3	2	1	9	4	4	4	5	4	4	4	0	0	0
fbVWquMIp%2BUiYL2HTQOoZJQ	2020/01/15 12:54	2	27	3	30	5	8	1	2	2	3	3	6	4	5	5	2	0	0	0
f39lYCfW7PyIINLiftYzYGw	2020/01/15 17:14	2	29	3	23	4	3	2	1	1	4	7	7	5	4	1	1	-3	0	0
fRxZtKjzwpVWaAssmjndnTw	2020/01/16 00:01	2	34	4	12	3	3	1	2	3	6	6	6	3	2	2	2	0	0	0
fwMgyBjXS6RFcqHT0IzEGnA	2020/01/15 12:11	2	42	5	22	4	9	2	1	2	3	3	3	3	5	5	5	0	0	0
fhYZy3hdaZfJTbz6PSxC8zQ	2020/01/15 20:40	2	29	3	12	3	9	2	2	2	3	3	4	4	5	5	4	0	0	0
fWlshHaUitR3rwbb8GgoSDw	2020/01/15 22:35	2	28	3	22	4	5	2	1	1	3	2	3	2	5	6	5	1	0	0
f6Nir4mnhwhHp0WyDLqILgw	2020/01/15 11:01	2	27	3	23	4	8	2	1	1	4	5	4	5	4	3	4	-1	0	0
foM85gZqevj8FgB%2Fshp4jtw	2020/01/16 02:17	2	34	4	41	8	3	1	2	1	6	6	7	5	2	2	1	0	0	0
f4Ylmjx8%2BOaoSA6%2FAIZQsrg	2020/01/15 14:34	2	63	7	27	5	8	2	2	3	4	4	4	5	4	4	4	0	0	0
fk5mmKNRYSeed4BaOU9cnjw	2020/01/15 20:18	2	26	3	23	4	5	1	2	2	5	5	4	5	3	3	4	0	0	0
fvzi9vP2CARBnDocMd6xvvg	2020/01/15 17:27	2	29	3	13	3	11	1	2	3	4	3	4	3	4	5	4	1	0	0
fdFSGqJwdix5OZ0HYPtTcNg	2020/01/16 12:22	1	39	4	11	3	3	2	2	3	7	7	7	5	1	1	1	0	0	0
fYADHMNDPxktJ4jBqv8urKg	2020/01/18 17:13	2	42	5	40	8	7	2	1	1	5	5	5	3	3	3	3	0	0	0
fEtFrhGaT0ZEBh22dLFgleQ	2020/01/16 09:16	2	73	7	13	3	8	2	1	3	3	3	3	3	5	5	5	0	0	0
f6FURLIp33DYWPhQ%2FqpeQzQ	2020/01/15 13:49	2	43	5	34	6	9	2	1	2	2	2	3	4	6	6	5	0	0	0
fJ%2B5jjbNDWyjGxF3EfBRUuw	2020/01/15 13:12	2	23	3	34	6	9	1	2	2	1	2	5	2	7	6	3	-1	0	0
f69tXf%2BPJD256WNajy0ym4A	2020/01/15 10:34	2	22	3	28	5	10	1	2	1	2	4	1	1	6	4	7	-2	0	0
flEPbPID42gHiTfvoi3mvHA	2020/01/15 17:54	1	33	4	14	3	3	2	1	2	6	6	4	5	2	2	4	0	0	0
frY8jpReizM9Y66o9JGBtSQ	2020/01/15 10:41	1	52	6	26	5	5	2	1	2	2	2	3	4	6	6	5	0	0	0
fDniaG1aBccqQexNFckon9Q	2020/01/15 23:37	1	65	7	25	5	5	2	1	1	5	5	4	5	3	3	4	0	0	0
fo3vkpeaR7izPJIgB%2FkjtjQ	2020/01/15 21:07	2	89	7	11	3	8	2	2	9	7	7	7	5	1	1	1	0	0	0
fmQdJr12S%2FYUBn3Ba2AUVWw	2020/01/21 19:50	1	58	6	33	6	1	2	1	3	3	3	3	4	5	5	5	0	0	0
fl%2F5C7eeTJa2XIoHRE60WRQ	2020/01/15 20:35	1	50	6	8	3	1	2	1	1	3	3	4	4	5	5	4	0	0	0
f361kjcfdy%2BsWQ73%2Bv3Gqlg	2020/01/16 22:25	1	41	5	13	3	4	1	2	2	4	4	3	4	4	4	5	0	0	0
fyayg5HaA%2BFYfJgup5Kptow	2020/01/15 11:22	1	46	5	12	3	3	2	1	2	4	3	3	5	4	5	5	1	0	0
f%2BrGOPwqrwopDCl5e8R2qoQ	2020/01/15 15:11	2	56	6	13	3	9	2	1	3	5	5	5	5	3	3	3	0	0	0
fwEquLPlt93xsF23Wsmv3ng	2020/01/15 11:00	1	70	7	29	5	11	2	2	9	3	3	2	1	5	5	6	0	0	0
fNkOYr%2FND%2B6j7VEMJ%2FhnT9w	2020/01/15 21:27	1	39	4	3	2	4	2	1	9	4	4	4	5	4	4	4	0	0	0
fR%2BkpP3qyIVY5fgwSdpxDcA	2020/01/15 16:37	1	59	6	30	5	4	1	2	1	4	3	3	4	4	5	5	1	0	0
fLl4JmxV6Q3Bl33u4TFha0A	2020/01/15 12:24	1	71	7	13	3	11	2	1	1	5	5	6	5	3	3	2	0	0	0
fpbfm43eIpcIYWvFsRUG71Q	2020/01/15 11:24	2	42	5	39	7	11	1	2	3	6	6	6	3	2	2	2	0	0	0
fGeA56K3kskAZhlqUzs6eiQ	2020/01/18 08:40	1	59	6	23	4	5	2	1	3	4	3	3	4	4	5	5	1	0	0
fOBh9gjj5v7xk7ecOJSUxWg	2020/01/16 06:57	1	52	6	13	3	5	2	1	1	3	3	5	4	5	5	3	0	0	0
fbdr6Vik8qL4xHVJRbs7TiA	2020/01/16 00:04	1	60	7	14	3	7	2	1	9	7	4	4	5	1	4	4	3	0	0
fs%2Fo0l%2BHtBjvlR41TCIPPBQ	2020/01/15 12:19	1	61	7	13	3	3	2	1	3	4	4	4	4	4	4	4	0	0	0
f45wq65GxJCK3ai4v68xD7g	2020/01/15 14:51	2	66	7	11	3	8	2	1	2	5	5	5	5	3	3	3	0	0	0
fAuUaBXMOfwsXR2laX%2FwIsw	2020/01/16 00:01	1	75	7	1	1	6	2	1	9	2	3	3	1	6	5	5	-1	0	0
fQ9fKKuxggtrinfhHTcUIdA	2020/01/15 10:46	2	63	7	13	3	6	2	1	3	2	3	4	4	6	5	4	-1	0	0
fLylHMWdSoysWyaJA1uJGQQ	2020/01/16 12:04	2	55	6	4	2	9	1	2	2	4	4	4	5	4	4	4	0	0	0
fZGQNKViMgeI2PJTjomF%2BGQ	2020/01/16 07:17	2	64	7	14	3	8	2	1	10	4	4	4	5	4	4	4	0	0	0
fN3Iwg7lTO4p98%2BIze7FrAw	2020/01/15 10:39	2	36	4	28	5	9	1	2	1	3	3	4	4	5	5	4	0	0	0
f6iO2HKFpUyv9mTicNabtNw	2020/01/15 13:07	1	67	7	3	2	6	2	2	2	2	2	2	4	6	6	6	0	0	0
fWpAM83zqzXMRNE%2BjxSD9DA	2020/01/16 00:01	2	71	7	26	5	11	1	2	9	3	3	3	4	5	5	5	0	0	0
fp8oQe32flbxB35dfxJvLMg	2020/01/15 15:36	2	62	7	13	3	4	2	1	3	5	5	4	5	3	3	4	0	0	0
f%2BIZ3RhvPTUPxjjcKeBLxgw	2020/01/15 10:50	1	56	6	23	4	11	2	1	2	6	5	4	5	2	3	4	1	0	0
fZSGjUN12DR1vuJfCgFHb7w	2020/01/15 16:33	2	71	7	28	5	8	2	1	2	2	2	2	4	6	6	6	0	0	0
fW7kVd4hn4%2Bltm3C3AJ80IA	2020/01/15 13:44	2	50	6	13	3	3	1	2	2	5	6	7	3	3	2	1	-1	0	0
f4psSuXEvfDeR%2BQMhyc%2FGnQ	2020/01/19 17:40	2	46	5	23	4	9	2	1	2	3	3	4	5	5	5	4	0	0	0
fmQQmwW9aEiDP36wcwrFqDQ	2020/01/16 03:09	1	64	7	29	5	1	2	1	2	5	6	5	3	3	2	3	-1	0	0
fgCpWBWrCBII%2BnIdLJ2WsmA	2020/01/15 12:35	1	46	5	5	2	1	1	2	2	5	3	3	3	3	5	5	2	0	0
fOQd0Ey8rOH21bwIFn7eRnQ	2020/01/15 14:24	2	64	7	28	5	9	2	1	2	6	6	6	5	2	2	2	0	0	0
fsqH88hLFZkJDbXHTkKx81g	2020/01/15 10:32	1	45	5	11	3	5	2	1	1	4	4	4	4	4	4	4	0	0	0
fv8WDqqIeEQYeV9W1Y0OuJw	2020/01/15 23:10	1	57	6	13	3	2	1	2	1	5	5	5	5	3	3	3	0	0	0
fGOgqpZaDrUopj3mEkMOT2Q	2020/01/15 10:47	2	52	6	13	3	9	2	1	3	5	4	4	3	3	4	4	1	0	0
fWcU%2Bw3bsYlk42VPmcuD8GQ	2020/01/15 21:43	2	35	4	40	8	3	1	2	2	4	4	4	5	4	4	4	0	0	0
f9az%2B6lrAHRORYwTkdhGClQ	2020/01/15 12:06	1	47	5	12	3	4	2	1	3	4	4	4	5	4	4	4	0	0	0
fdX0qaKAoqwpHyxzoNpzn0g	2020/01/15 11:45	2	83	7	29	5	11	2	1	1	3	2	4	4	5	6	4	1	0	0
fFvknKXmvNDDNuMn27yVwTw	2020/01/15 10:43	2	68	7	27	5	8	2	1	2	3	3	4	4	5	5	4	0	0	0
fnGFhXDfQlW%2F%2Bw5zeUiQ3Ew	2020/01/15 10:50	2	17	2	11	3	10	1	2	1	2	2	4	4	6	6	4	0	0	0
fyflS7rZ2t%2B7K8ZdIw21z0A	2020/01/15 13:37	2	17	2	45	8	10	1	2	2	5	5	6	3	3	3	2	0	0	0
fYJoFHOKysZ%2FZJG15A%2FOSAw	2020/01/15 18:06	2	18	2	11	3	10	1	2	2	3	3	4	4	5	5	4	0	0	0
fMpreMDWj5SK2o3Smb45fvg	2020/01/15 17:07	2	17	2	30	5	10	1	2	1	5	5	4	5	3	3	4	0	0	0
f8Un2kDoGeFTs1tZAPZO%2B2g	2020/01/15 12:35	2	19	2	35	6	10	1	2	2	2	2	5	5	6	6	3	0	0	0
fffyYyrPzebLLR8wN6yNpdA	2020/01/15 17:11	2	19	2	11	3	10	1	2	1	4	3	4	5	4	5	4	1	0	0
fNhD9QeCflSZdz3b5DiUoFQ	2020/01/15 14:59	2	18	2	23	4	10	1	2	2	7	7	4	3	1	1	4	0	0	0
fHpqboV%2F4AHSkiUiD%2BI30lA	2020/01/15 18:19	2	19	2	8	3	8	2	1	4	4	4	5	5	4	4	3	0	0	0
fVvEF0Q%2FzNJup%2BcnnfCRg1Q	2020/01/15 18:39	2	17	2	21	4	10	1	2	2	5	5	4	5	3	3	4	0	0	0
fUFdyrJtBcm1G%2FBhmk6BpjQ	2020/01/15 11:36	2	18	2	14	3	10	1	2	2	7	7	7	5	1	1	1	0	0	0
fq0y37kpUPmlSSIad6RALrQ	2020/01/15 13:28	2	18	2	14	3	10	1	2	1	3	3	4	4	5	5	4	0	0	0
fkyKp6c8DORhx3NXdee%2FvBA	2020/01/15 11:02	2	15	2	40	8	10	1	2	1	4	4	4	5	4	4	4	0	0	0
fGhMGFkGiN8K%2Bi93ApIdbhw	2020/01/15 16:05	2	15	2	36	7	10	1	2	3	5	6	4	3	3	2	4	-1	0	0
fFFEn2snEvZm9nksiKqVjNA	2020/01/15 14:48	2	16	2	27	5	10	1	2	9	5	5	4	5	3	3	4	0	0	0
fk399jdmOBtG856IZ6vaHXQ	2020/01/15 17:17	2	17	2	27	5	10	1	2	1	6	4	3	5	2	4	5	2	0	0
fOywC1%2FgSDk4fQY6bZf6UPg	2020/01/15 16:46	2	18	2	28	5	10	1	2	3	1	1	1	4	7	7	7	0	0	0
fYwDvhcUkruY9zuLfDivdEA	2020/01/15 13:48	2	16	2	2	2	10	1	2	1	6	5	5	3	2	3	3	1	0	0
f56H0mOp%2FS33zK3JkPlFX6A	2020/01/15 14:00	2	19	2	11	3	10	1	2	2	5	5	4	5	3	3	4	0	0	0
foosupAm0aFDbCAReEQWfQg	2020/01/15 14:42	2	17	2	33	6	10	1	2	1	3	3	4	3	5	5	4	0	0	0
fJC0h4p1bycOI7lexD%2B32kw	2020/01/15 12:30	2	35	4	22	4	5	1	2	3	4	4	4	5	4	4	4	0	0	0
fSzbY1mAZ6PTRlJJv4%2FI0ww	2020/01/18 10:55	2	51	6	11	3	3	1	2	1	5	4	5	5	3	4	3	1	0	0
fF0RHwja50KGNAK0P3hjc8g	2020/01/15 13:22	2	51	6	11	3	8	2	1	2	3	3	4	4	5	5	4	0	0	0
f4e7YsPunN%2FRD37IJmxsEVA	2020/01/15 20:31	1	45	5	28	5	4	2	1	3	5	5	6	5	3	3	2	0	0	0
fWAwSwVvKkATvfJtGRNBSjg	2020/01/16 11:12	1	32	4	39	7	4	1	2	1	3	3	3	4	5	5	5	0	0	0
ftihjEqDLs6pblGhe%2BCluAA	2020/01/16 17:15	2	62	7	27	5	3	2	2	2	4	4	4	5	4	4	4	0	0	0
fQ%2FxZ2T%2Fs8agKDSedWGWdqg	2020/01/16 20:05	1	33	4	14	3	3	1	2	9	4	4	4	4	4	4	4	0	0	0
f2QUhFk2YD1ZRUoyxrsuXWA	2020/01/15 21:46	2	65	7	7	2	9	2	1	2	4	4	4	3	4	4	4	0	0	0
frCenK0lUVrqggwdV8tk8Fw	2020/01/15 21:25	1	55	6	29	5	4	1	2	1	5	5	6	5	3	3	2	0	0	0
fEFDtcu8yoCzfplgWXMDVTw	2020/01/16 16:56	1	25	3	5	2	9	1	2	2	5	6	6	5	3	2	2	-1	0	1
f%2B3PdG6Qv%2FmHC186qCzQDnQ	2020/01/16 23:37	1	19	2	11	3	10	1	2	2	3	2	2	4	5	6	6	1	0	1
fjwJWF30VQTre6tHL6cQicg	2020/01/16 19:14	2	18	2	23	4	10	1	2	2	7	7	4	3	1	1	4	0	0	1
f6LF3242wPEicI16mOr600g	2020/01/16 16:59	1	19	2	13	3	10	1	2	3	6	6	6	4	2	2	2	0	0	1
fziPMH91FISyuMzxLCpEyQw	2020/01/16 21:40	1	17	2	34	6	10	1	2	2	3	3	4	5	5	5	4	0	0	1
fSzb91MRlCe0l9qkPbsk8Wg	2020/01/16 20:28	1	20	3	27	5	10	1	2	1	4	4	4	4	4	4	4	0	0	1
fR9cbx0jisuvpRi0XGDlqIw	2020/01/17 01:31	2	14	1	19	4	10	1	2	2	4	5	6	5	4	3	2	-1	0	1
fR9cbx0jisusHR7NBtAzBaA	2020/01/18 23:05	2	17	2	3	2	10	1	2	3	6	6	7	3	2	2	1	0	0	1
foZow7LiDoEpBo30q5j01qw	2020/01/16 20:59	1	17	2	14	3	10	1	2	2	1	1	1	1	7	7	7	0	0	1
fmiZGiZS7RhdRljSsK%2FFpFw	2020/01/16 17:45	2	14	1	40	8	10	1	2	3	3	2	2	3	5	6	6	1	0	1
fk2hHg07OIdMTIZTVu%2BqlSA	2020/01/17 07:29	1	15	2	33	6	10	1	2	2	7	7	7	3	1	1	1	0	0	1
faf3U0590TA0xSK%2B2kAX2kg	2020/01/16 18:08	1	29	3	35	6	5	1	2	1	5	5	5	5	3	3	3	0	0	1
fv7aYcpROvBmpIc3%2BPnrs0g	2020/01/16 18:05	2	14	1	37	7	10	1	2	1	4	4	4	4	4	4	4	0	0	1
fKx8VyPKL8LfEJdzALgYSPA	2020/01/18 09:07	2	13	1	37	7	10	1	2	9	5	5	4	3	3	3	4	0	0	1
feYrxf5I%2BqLnXikgDIpkfQQ	2020/01/16 18:46	2	13	1	13	3	10	1	2	2	3	3	4	4	5	5	4	0	0	1
fX6BkgrAfluDxV%2Br9q6hwQA	2020/01/16 17:33	1	37	4	38	7	9	1	2	3	4	4	4	5	4	4	4	0	0	1
fdX0qaKAoqwp2qYgzhSKjiw	2020/01/16 17:54	2	68	7	13	3	6	2	1	9	1	1	2	4	7	7	6	0	0	1
fohBmMK5bTHbkBoMkDcRS%2BA	2020/01/16 17:35	1	62	7	1	1	11	2	1	3	3	4	4	5	5	4	4	-1	0	1
fsOv8nTy6iPEd8%2BN5HSTg3Q	2020/01/16 17:23	1	57	6	14	3	4	2	1	1	3	3	4	5	5	5	4	0	0	1
fhD%2BWi%2BqIbGvlI4jKZITwbw	2020/01/16 16:55	1	69	7	13	3	6	2	1	2	4	4	6	5	4	4	2	0	0	1
fHI5s62UlQ9vfXGubQqauTQ	2020/01/16 17:48	1	74	7	27	5	7	2	1	9	6	6	6	5	2	2	2	0	0	1
f6FURLIp33DaE7DbFHbrVFQ	2020/01/17 16:22	1	44	5	33	6	11	2	1	3	5	5	5	5	3	3	3	0	0	1
f6a1zJItmE8fHXL4aQXllTg	2020/01/16 17:03	1	51	6	1	1	3	2	2	1	2	2	4	4	6	6	4	0	0	1
fGOgqpZaDrUqia6eGeJsMIA	2020/01/16 19:13	2	39	4	13	3	3	1	2	1	3	4	4	3	5	4	4	-1	0	1
fTDjMoPkhttBD9xOn7J5saw	2020/01/17 17:35	2	55	6	27	5	9	2	1	2	5	5	5	5	3	3	3	0	0	1
fMawoeXCmGlfP8jMfzqQVvw	2020/01/16 22:40	2	36	4	27	5	5	1	2	3	5	5	6	5	3	3	2	0	0	1
fXzPe3XbAP7YFYIyi%2BipbOg	2020/01/16 23:04	1	56	6	12	3	1	2	1	1	5	5	5	5	3	3	3	0	0	1
fJWvFWx6%2Fx6Mgy1zfD2ig6w	2020/01/16 22:16	1	36	4	17	4	11	1	2	3	4	3	3	4	4	5	5	1	0	1
fAss7ojK3n9me5qLt17jTEg	2020/01/16 21:51	1	48	5	4	2	2	2	1	6	7	7	7	5	1	1	1	0	0	1
f3c8Iov6GNAXMzG%2BKA%2FKjMQ	2020/01/17 21:59	1	58	6	24	5	5	2	1	9	5	4	4	5	3	4	4	1	0	1
fWTyzygvYPMc1sgHXmA8Ahg	2020/01/17 09:03	2	76	7	13	3	8	2	1	1	1	4	3	4	7	4	5	-3	0	1
fhPqAIhIr8zKZBFHPT9%2F9zQ	2020/01/16 17:53	2	59	6	26	5	9	2	1	2	4	4	3	4	4	4	5	0	0	1
fzmt03fZVZm812Dit0cYcAg	2020/01/16 20:16	2	51	6	2	2	1	1	2	2	6	5	4	3	2	3	4	1	0	1
f9XtNMwg8hx592JgwgV1nyQ	2020/01/16 18:00	2	60	7	28	5	8	1	1	3	5	3	3	4	3	5	5	2	0	1
fIZWKJjRhOyYWtR77qDndow	2020/01/16 21:23	2	64	7	27	5	8	2	1	1	3	4	4	4	5	4	4	-1	0	1
fo%2BN3IH5YH2s21bEwK5B3Wg	2020/01/17 09:50	2	71	7	27	5	8	1	1	1	2	2	3	1	6	6	5	0	0	1
fvlR1GvBsOPqO8ei0s5FYaA	2020/01/17 08:16	2	68	7	27	5	8	2	2	2	5	5	4	5	3	3	4	0	0	1
fR0Al6BS%2Fp95vhyn%2Bk98Yeg	2020/01/16 17:46	1	68	7	21	4	11	2	1	2	2	2	4	4	6	6	4	0	0	1
fjcoya%2FRMIWvhL3GspoTkwA	2020/01/16 19:21	1	47	5	30	5	4	2	1	5	3	5	4	3	5	3	4	-2	0	1
fAxcEKUeUowfMo8g5EfLcyA	2020/01/16 17:08	2	54	6	27	5	8	2	1	3	3	3	3	4	5	5	5	0	0	1
fmQdJr12S%2FYXeIzBhSlJqww	2020/01/16 17:18	1	56	6	13	3	4	2	2	3	5	6	6	5	3	2	2	-1	0	1
f0GVGjxJDZJUTFZ5Bf7so%2BQ	2020/01/16 20:28	1	50	6	14	3	4	2	1	1	3	2	2	4	5	6	6	1	0	1
fA4FrFT7tQNKukdIFai6fSw	2020/01/17 09:24	2	66	7	28	5	8	2	1	1	3	3	3	4	5	5	5	0	0	1
fajPdlPs7k7oc51xctPLAQg	2020/01/17 06:04	1	47	5	11	3	4	1	2	2	2	2	2	4	6	6	6	0	0	1
flJcPrDouYbdAkpxr%2Bx%2Fj2g	2020/01/16 20:37	1	37	4	11	3	5	2	1	2	3	4	3	4	5	4	5	-1	0	1
fN9kjNDOLhAUrIEo8AULObw	2020/01/16 17:50	2	33	4	2	2	8	2	1	3	2	2	3	1	6	6	5	0	0	1
fMitVUXWF52LvdopmfCfQJQ	2020/01/16 18:34	2	40	5	1	1	1	2	1	2	4	4	4	5	4	4	4	0	0	1
f%2FxmiOqgoU5NnoGuFQ2TjbA	2020/01/16 17:35	1	42	5	13	3	4	1	2	9	4	4	4	3	4	4	4	0	0	1
fFBrOCl5RhTxe4xt8KhKMzA	2020/01/16 19:07	1	71	7	12	3	8	2	1	2	4	5	4	5	4	3	4	-1	0	1
fWthUv1aQs9oenn76jtkclw	2020/01/16 17:29	2	35	4	13	3	3	1	2	2	3	2	3	5	5	6	5	1	0	1
ffBBGsk%2F%2Fe3APh8a5jb41gg	2020/01/16 20:06	2	51	6	11	3	5	2	1	2	3	3	4	4	5	5	4	0	0	1
fYEpby6vBQDj0Yf7W%2FDvKTw	2020/01/17 08:15	1	42	5	15	4	4	2	1	3	5	5	4	5	3	3	4	0	0	1
fTG0NczsVWke4XwkiEnZsPA	2020/01/17 20:59	1	46	5	7	2	5	2	1	1	5	5	4	5	3	3	4	0	0	1
f1AAeO7WEzeYjlYpQ0IQUJA	2020/01/16 16:50	1	31	4	14	3	4	1	2	7	1	2	3	3	7	6	5	-1	0	1
fhvj03QkbONrrdDCeIUizQA	2020/01/17 09:58	2	42	5	34	6	3	1	2	3	3	3	4	4	5	5	4	0	0	1
fsgGy6chSFcLo0kC7GA0%2FGQ	2020/01/16 17:00	1	37	4	15	4	5	1	2	2	7	7	7	3	1	1	1	0	0	1
f%2BUiRfTvvi%2BHnzGw88kOWPA	2020/01/16 20:22	1	53	6	23	4	4	2	1	3	4	4	4	3	4	4	4	0	0	1
fucBV7%2FKZ8DwvgSnVzzuVLQ	2020/01/16 23:22	2	49	5	3	2	5	1	1	2	6	6	5	2	2	2	3	0	0	1
fnHfA6WBZv4i2YyM8oug18Q	2020/01/16 18:36	1	53	6	28	5	4	2	1	2	7	7	7	3	1	1	1	0	0	1
fucBV7%2FKZ8Dy9%2B2L0BWcGuQ	2020/01/16 16:46	2	42	5	25	5	9	2	1	2	2	2	2	4	6	6	6	0	0	1
fh0sbeH%2FXl7MZYRhjzWsqnw	2020/01/16 18:37	2	49	5	44	8	1	2	1	3	2	2	3	5	6	6	5	0	0	1
fM7LAcP5ePNEeQdR5RkykSA	2020/01/16 20:00	1	42	5	14	3	4	2	2	1	4	4	4	4	4	4	4	0	0	1
f5oK2spev4NAuAqFMulIjBg	2020/01/17 06:08	2	47	5	1	1	3	1	2	2	5	5	4	5	3	3	4	0	0	1
fHhp87ZxET2Pz%2FaRMxEyyiw	2020/01/16 17:36	2	39	4	27	5	3	2	1	2	3	2	3	3	5	6	5	1	0	1
fjMU%2Flo1vDya7tDK%2BgbRSkw	2020/01/16 17:39	1	51	6	13	3	5	2	1	2	3	3	2	4	5	5	6	0	0	1
fXVtdamJvz9DI3XN3DHMreA	2020/01/16 22:00	2	33	4	8	3	8	2	1	9	4	4	4	5	4	4	4	0	0	1
f2qAJ63ewL9%2Fn9oWD%2BuC6%2BA	2020/01/16 18:51	2	25	3	7	2	3	1	2	2	3	3	3	4	5	5	5	0	0	1
fMpa%2B54DMnWzgT9MMdzC2Sw	2020/01/16 17:13	2	33	4	27	5	9	2	1	1	5	6	6	5	3	2	2	-1	0	1
fjcf0C%2FD0XCAdxKbwNf1JDA	2020/01/16 22:01	2	52	6	32	6	8	2	1	2	3	3	3	5	5	5	5	0	0	1
fRZJVgKtcXNK3%2BsOsuei3Zg	2020/01/16 17:40	1	34	4	40	8	4	2	1	2	5	5	5	4	3	3	3	0	0	1
fUu8reenojonSbvtMRMNrMw	2020/01/17 01:22	1	51	6	37	7	4	2	1	3	3	4	3	4	5	4	5	-1	0	1
fh%2FBMC2gaNJoYdAM8ZlTBJQ	2020/01/16 18:38	1	36	4	15	4	9	1	2	4	3	4	7	3	5	4	1	-1	0	1
fbBWndpS24B1TRq%2Fizk931A	2020/01/16 22:06	1	33	4	11	3	3	2	1	1	5	5	4	5	3	3	4	0	0	1
fP7y3NwTiHeH0zkh5vK1%2BYQ	2020/01/17 05:57	2	35	4	14	3	9	1	2	1	7	7	5	5	1	1	3	0	0	1
fZtFyUjOkvGMDx%2BzwHL4H%2Fw	2020/01/16 18:03	2	28	3	23	4	8	2	1	2	4	4	4	3	4	4	4	0	0	1
feFFZvBUDecbGUpIn%2BM07dw	2020/01/16 23:35	2	22	3	7	2	5	1	2	2	5	4	4	5	3	4	4	1	0	1
fGMp%2FJaWPbdH0ZEdGnPXQdA	2020/01/16 22:07	2	42	5	28	5	3	1	1	3	4	4	4	5	4	4	4	0	0	1
fOyC1clr59QFlwa4N%2F%2FhcxA	2020/01/16 21:51	1	34	4	33	6	4	1	1	4	2	2	3	1	6	6	5	0	0	1
fyzGRFZa%2BP1LQBfUCXr7dWQ	2020/01/16 18:59	2	48	5	13	3	8	1	1	1	6	5	4	5	2	3	4	1	0	1
fNh8y2QaJgvfYG9RluVWz7A	2020/01/16 18:56	2	22	3	1	1	10	1	2	3	5	5	5	5	3	3	3	0	0	1
fFBPihdgwcCP%2Bcgy0JIrfBg	2020/01/16 22:01	2	34	4	12	3	8	2	1	9	3	3	4	5	5	5	4	0	0	1
fGMxEiwRjUFEb5xjer6EFbg	2020/01/17 09:38	2	37	4	3	2	4	2	1	3	3	3	4	3	5	5	4	0	0	1
fZ8lQSQItHY%2Bdx8%2BPiAigWA	2020/01/16 21:23	2	32	4	45	8	8	2	2	2	4	5	6	5	4	3	2	-1	0	1
fprPmC1%2FFsnLegsV67MvFMw	2020/01/16 19:36	2	46	5	23	4	9	2	1	7	5	5	6	3	3	3	2	0	0	1
f5er6ixvYXriY8nqcWSleSg	2020/01/16 18:36	1	56	6	1	1	4	2	1	1	1	1	1	1	7	7	7	0	0	1
fprPmC1%2FFsnL4R0YACAiOwg	2020/01/16 21:40	2	22	3	20	4	8	2	1	3	3	5	3	4	5	3	5	-2	0	1
f13V2nobxgjM4pojkaB8ZHg	2020/01/16 19:12	1	39	4	13	3	4	2	1	2	1	1	1	1	7	7	7	0	0	1
fWm0%2F913z5MrvKSBQfejWHw	2020/01/16 19:43	1	34	4	8	3	5	2	1	1	2	7	6	5	6	1	2	-5	0	1
fro7JH%2BdPKfKaPUhnyu%2B72A	2020/01/16 18:14	2	63	7	16	4	5	2	1	9	4	4	4	5	4	4	4	0	0	1
fkzrVhO6FdCjD4nq9AF0yzQ	2020/01/16 18:46	1	35	4	13	3	4	2	1	2	2	1	1	1	6	7	7	1	0	1
fXmzIj9cu%2B3sQA7YlAuWg9g	2020/01/16 18:33	2	30	4	13	3	3	1	2	7	3	3	2	5	5	5	6	0	0	1
fkG9l%2BBI45vRhEe2HlSPb%2Bw	2020/01/17 14:28	1	49	5	14	3	3	2	1	2	2	2	2	4	6	6	6	0	0	1
f%2F5qh1J0SKjlVLWlTilWesA	2020/01/16 22:19	2	55	6	12	3	8	2	1	2	3	3	3	5	5	5	5	0	0	1
flyKfjYosysfhM8qDy%2FKRow	2020/01/17 08:28	1	66	7	33	6	2	2	1	9	7	7	7	5	1	1	1	0	0	1
fY42htg14P5qPymsxpzZ2uA	2020/01/16 17:31	2	58	6	23	4	5	1	2	2	4	4	4	5	4	4	4	0	0	1
fVWSzjAw22ZBsqoGD0jolcQ	2020/01/17 00:04	1	64	7	27	5	2	2	1	3	4	5	4	5	4	3	4	-1	0	1
f9omGLlNoS9cb%2BlCMfn9MHQ	2020/01/16 17:31	1	65	7	14	3	6	2	2	1	3	3	4	4	5	5	4	0	0	1
fPDvq9R3k9yuGqJERJx4FbA	2020/01/16 17:27	1	38	4	26	5	7	1	2	1	3	3	4	4	5	5	4	0	0	1
fbawt98P939wPELd9rig3%2Bg	2020/01/17 14:07	2	49	5	35	6	11	1	2	10	4	4	4	4	4	4	4	0	0	1
f3c8Iov6GNAUEga8Xjp1%2FsQ	2020/01/16 17:30	2	60	7	13	3	3	1	2	2	5	5	4	5	3	3	4	0	0	1
f46tA1Lzz2VvynzLyvC6f3w	2020/01/16 22:07	1	61	7	1	1	1	2	1	3	3	2	2	4	5	6	6	1	0	1
fa5O00RN2o6L5RkhxmBeudw	2020/01/16 20:01	2	47	5	12	3	9	2	1	9	3	3	4	4	5	5	4	0	0	1
faGomboncMa49gq5OVHE7zQ	2020/01/16 22:13	2	54	6	27	5	11	1	1	2	7	7	7	5	1	1	1	0	0	1
fLMsj95etBdRzdldw7yMhmA	2020/01/16 21:36	1	48	5	13	3	7	1	2	2	6	7	6	3	2	1	2	-1	0	1
fWr1eT2nMeoL2pK%2Br0bdipg	2020/01/17 01:10	2	28	3	27	5	1	1	2	2	3	3	4	4	5	5	4	0	0	1
fDyC4a6nM5KVM%2F8YBhvTNbw	2020/01/16 21:11	1	52	6	14	3	4	2	1	2	6	6	6	5	2	2	2	0	0	1
fkIdRaLifgrw9fOLFc26IqQ	2020/01/16 20:45	2	43	5	18	4	5	1	2	1	5	6	7	3	3	2	1	-1	0	1
fhYZy3hdaZfKtxCJVMhcrCg	2020/01/16 17:01	1	71	7	12	3	11	2	1	2	3	3	4	4	5	5	4	0	0	1
f96DIiWzqy%2FiPvkI2LVUfFQ	2020/01/16 21:24	2	31	4	13	3	3	1	2	4	3	3	5	5	5	5	3	0	0	1
fVhjhpYtfROTLLArgrGDNGw	2020/01/16 19:22	1	69	7	4	2	11	2	1	1	3	3	3	4	5	5	5	0	0	1
f3Ljvy8GQGZ8j2VTbqjmIfA	2020/01/16 17:17	1	54	6	1	1	5	2	1	2	5	5	4	5	3	3	4	0	0	1
f8n7I2%2FjTWRFQioMXSeJjJw	2020/01/16 18:07	1	65	7	28	5	1	2	1	3	3	4	4	5	5	4	4	-1	0	1
fzmAHCzliJ7edzdYOPjybpQ	2020/01/16 18:03	1	62	7	14	3	3	1	2	1	2	3	3	3	6	5	5	-1	0	1
fyueA9Ap%2BamLGA9nO71zGww	2020/01/17 12:42	1	69	7	11	3	4	2	1	1	4	6	7	5	4	2	1	-2	0	1
f8n7I2%2FjTWRG93rR3CD5kTA	2020/01/17 00:49	1	40	5	1	1	3	2	1	1	4	4	3	5	4	4	5	0	0	1
f1fzLlv%2BmOEhjUDMX4YdviQ	2020/01/16 19:24	1	66	7	1	1	1	2	1	3	4	4	4	5	4	4	4	0	0	1
fbbAyhok0Zjd7ueRw2%2F%2Fbtg	2020/01/16 19:24	1	33	4	27	5	9	1	2	3	3	3	3	4	5	5	5	0	0	1
f%2BRGijMgEj0tOZcQ6cA93Wg	2020/01/16 16:42	1	43	5	28	5	5	1	2	2	5	4	3	5	3	4	5	1	0	1
ffD7Sx33aYlJpEw0ELgSZyQ	2020/01/16 19:28	2	83	7	13	3	11	1	1	2	3	3	3	4	5	5	5	0	0	1
f9QJMp%2FA6F1v5q312Pe7OoA	2020/01/17 05:31	2	56	6	16	4	5	1	1	3	3	3	4	4	5	5	4	0	0	1
fjGIB7N3pP0W3t9sDujYLrA	2020/01/16 17:16	2	50	6	25	5	9	2	1	2	7	7	7	5	1	1	1	0	0	1
fx7YFFXLGNPPkLBjbyUwPDg	2020/01/16 19:27	2	26	3	4	2	11	1	2	1	3	3	4	4	5	5	4	0	0	1
fXjN6wx0d7TpJl7XM0AIxTQ	2020/01/17 04:13	2	45	5	15	4	9	1	2	3	6	6	6	3	2	2	2	0	0	1
fv8W4DrDDQpFtFXnNpVmLRg	2020/01/16 18:21	1	61	7	8	3	4	2	1	2	3	3	4	5	5	5	4	0	0	1
fSpytuN02E%2F0LyaFFn3gwWg	2020/01/16 20:57	2	62	7	27	5	9	1	1	3	6	7	6	3	2	1	2	-1	0	1
fptOxO7q%2BR2dP7cBYMm%2BpAA	2020/01/16 17:19	1	61	7	40	8	3	2	1	9	6	7	7	5	2	1	1	-1	0	1
f093B2UrvS8mGmsIA%2BlWxhA	2020/01/16 17:55	2	29	3	14	3	11	1	2	3	6	6	5	3	2	2	3	0	0	1
fXg0Je0EGMlT1PUDx7quZzA	2020/01/16 17:19	2	61	7	27	5	9	2	1	3	4	3	3	4	4	5	5	1	0	1
fYADHMNDPxktuSVZ3KRh4Zg	2020/01/16 16:42	2	47	5	40	8	9	2	1	3	4	3	4	4	4	5	4	1	0	1
fbu6HgsdbyV%2B4zj4Trkb10Q	2020/01/16 19:02	2	33	4	12	3	9	2	1	2	6	4	7	5	2	4	1	2	0	1
fqid%2FlFe3%2Boa0CE4CdbEbFw	2020/01/16 16:50	2	63	7	28	5	8	2	1	3	5	5	4	5	3	3	4	0	0	1
fnYcgEpqpHPV%2FzGfp17qFvw	2020/01/16 20:59	2	68	7	1	1	6	2	1	3	4	4	4	5	4	4	4	0	0	1
f99d0KETor5Lk4SXQD6dK1A	2020/01/16 17:26	2	36	4	28	5	3	1	2	3	5	3	5	4	3	5	3	2	0	1
fD%2BfHlL4oSUdjfsQtiL7UrA	2020/01/16 17:12	1	37	4	12	3	6	1	2	2	2	2	2	4	6	6	6	0	0	1
fwq9KxfXBUtJ1D6WmiVoh3A	2020/01/16 20:38	2	28	3	13	3	11	1	2	9	1	1	2	1	7	7	6	0	0	1
fueXzUXdE45aJwAg9pbK%2FkA	2020/01/16 20:09	2	25	3	44	8	9	1	2	1	5	5	4	3	3	3	4	0	0	1
fxcvbWe3R9T691YBnFDvD%2BQ	2020/01/16 21:48	2	35	4	19	4	7	1	2	3	6	6	6	5	2	2	2	0	0	1
fP909hyfkf7jwilwHyK9Z1w	2020/01/17 09:46	2	39	4	13	3	3	1	2	3	4	4	5	5	4	4	3	0	0	1
fle4OKx7gFdvi5xRrfitEzQ	2020/01/16 19:05	2	26	3	13	3	3	2	1	2	5	3	2	4	3	5	6	2	0	1
fvB52IK1gVbrcYdWI2LTV4g	2020/01/16 20:04	2	67	7	27	5	8	2	2	8	3	3	4	4	5	5	4	0	0	1
fu4N%2FmpC30G4ueVj1VoIDFA	2020/01/16 23:11	2	59	6	13	3	8	2	1	9	4	5	4	5	4	3	4	-1	0	1
fJVY5yvs5GgUBlmfvb5mi9A	2020/01/16 17:42	1	31	4	13	3	4	1	2	3	3	3	3	1	5	5	5	0	0	1
f4H5jF6Yx2ezcOpCM50IvpA	2020/01/18 00:07	1	52	6	44	8	1	2	1	2	7	7	7	5	1	1	1	0	0	1
fGhdJGmOBZrgkAouYZMNQcw	2020/01/16 16:56	1	39	4	36	7	11	1	2	9	5	6	6	5	3	2	2	-1	0	1
fadE9QzMDQRnlrpxuUuPY%2BQ	2020/01/16 21:48	2	29	3	13	3	5	2	2	2	1	1	1	1	7	7	7	0	0	1
f1GruGtoiOJF3OWrL3EeYcQ	2020/01/16 22:01	2	24	3	5	2	8	2	1	2	2	1	1	4	6	7	7	1	0	1
fQObICmQ3IonGKYc8R8IfVg	2020/01/16 17:33	2	34	4	23	4	5	1	2	3	5	5	4	3	3	3	4	0	0	1
fUso5ssKW9QONWB6nffR4Wg	2020/01/17 05:01	1	45	5	5	2	5	2	1	1	3	3	4	5	5	5	4	0	0	1
fSNK5SA%2F7Pjyon6Llg42jvg	2020/01/16 17:16	2	43	5	29	5	11	1	2	2	4	4	4	5	4	4	4	0	0	1
fp9EvTTf91zpDkizYm%2Bbp0A	2020/01/16 19:11	2	23	3	26	5	11	1	2	2	6	4	3	4	2	4	5	2	0	1
foM85gZqevj%2FlcA7T2Cr4rw	2020/01/16 16:52	2	26	3	5	2	11	1	2	1	4	4	4	5	4	4	4	0	0	1
fh4yAWL2niMmUuKrxZMZ23Q	2020/01/17 02:12	2	22	3	27	5	10	1	2	2	3	3	4	1	5	5	4	0	0	1
fF%2BwvbbTh0I8kBj%2BG%2By0o2g	2020/01/16 16:57	1	82	7	40	8	11	2	1	3	3	3	2	4	5	5	6	0	0	1
fL%2B%2B7a6ceDB4KfPzLDwFUAg	2020/01/17 07:24	2	41	5	29	5	11	1	2	2	2	2	2	4	6	6	6	0	0	1
fjuyR4UFR9AoPFjvFeiZT8Q	2020/01/16 22:05	2	27	3	13	3	5	1	2	2	1	2	3	2	7	6	5	-1	0	1
fmZmfzPRlAyAUhWgZMVz%2Bcw	2020/01/16 22:47	2	22	3	23	4	9	1	2	1	5	5	5	5	3	3	3	0	0	1
fsEJcEBhCFXON6gOZTAChWA	2020/01/17 08:55	2	62	7	32	6	3	1	2	2	5	4	5	5	3	4	3	1	0	1
fKLw42Vcn7NJalGxu2Ossdw	2020/01/16 23:26	2	48	5	12	3	11	1	2	2	7	7	7	5	1	1	1	0	0	1
fZJyfTSBC2SDsM9B3cVom1Q	2020/01/16 18:27	2	29	3	34	6	5	2	2	2	5	3	5	3	3	5	3	2	0	1
fLwxdfpRk74%2BcKI8RUD5VzQ	2020/01/16 22:46	2	24	3	22	4	10	1	2	1	5	4	3	5	3	4	5	1	0	1
fP4ZVdP6k94HXDiNWEjGBEw	2020/01/17 02:05	2	29	3	13	3	3	2	1	8	4	4	4	3	4	4	4	0	0	1
f%2BswgxMDFly5n4wARMJz3zA	2020/01/16 19:03	1	52	6	14	3	4	1	2	6	7	7	7	5	1	1	1	0	0	1
fSFkeq9HdqzBHvAs815nRXA	2020/01/16 17:28	2	26	3	24	5	9	1	2	3	2	2	2	4	6	6	6	0	0	1
fjs0ma2XXGuSudLrN%2Bv%2BwKQ	2020/01/16 19:48	1	42	5	26	5	5	1	2	2	4	4	4	5	4	4	4	0	0	1
fl4STZmtdk3fcwCiFHnSp9Q	2020/01/17 01:09	2	56	6	34	6	3	2	1	2	3	3	3	5	5	5	5	0	0	1
fle4OKx7gFdv3uABxLI2tcQ	2020/01/16 18:27	1	35	4	18	4	4	1	2	2	2	2	2	4	6	6	6	0	0	1
fQqgE3o44cRzHCPk%2BU6KZqQ	2020/01/17 16:02	2	58	6	28	5	8	2	1	3	5	4	4	5	3	4	4	1	0	1
fG1b1qh%2B%2FAA5owtNwMhXzgg	2020/01/16 22:43	1	58	6	11	3	3	2	1	2	4	3	3	4	4	5	5	1	0	1
fnyW1my2v4qJYEx6oCtDo5Q	2020/01/16 16:55	1	66	7	28	5	11	2	1	2	5	4	4	5	3	4	4	1	0	1
fdTLNlWqkhLIE%2B2gKmLbSdA	2020/01/16 23:27	2	65	7	13	3	8	2	1	3	4	4	4	5	4	4	4	0	0	1
fiig%2FsdMi7tArUuocVgqA7Q	2020/01/16 16:51	1	67	7	2	2	6	2	1	1	5	5	4	5	3	3	4	0	0	1
fC0M4ZzfDlSCn77zTEILWfw	2020/01/16 17:01	1	30	4	26	5	9	2	2	2	3	3	3	4	5	5	5	0	0	1
fz9SbgLPu4xrz3j6eZUfchw	2020/01/16 21:18	1	37	4	1	1	9	1	2	3	5	5	5	4	3	3	3	0	0	1
fSNK5SA%2F7PjyR7jzlZ88zvA	2020/01/16 17:33	1	39	4	26	5	4	1	2	1	2	5	3	3	6	3	5	-3	0	1
f68zL3%2FWOSRr8MHaT4utjgQ	2020/01/17 09:36	1	43	5	12	3	2	2	1	2	5	5	5	5	3	3	3	0	0	1
fSuURrj5iUDjtNfiQsBpZzA	2020/01/16 16:48	1	69	7	10	3	11	2	1	9	6	4	4	5	2	4	4	2	0	1
f361kjcfdy%2BsOQ2eNBjbrnA	2020/01/17 06:14	2	38	4	28	5	9	1	2	2	5	5	5	3	3	3	3	0	0	1
f5A4tJ3uLqsCq8W%2BD4ACVTw	2020/01/16 16:49	1	45	5	12	3	3	2	1	2	2	1	2	1	6	7	6	1	0	1
f64OOWlYy5fK04wby8CgJOA	2020/01/16 16:58	1	27	3	4	2	11	1	2	3	6	5	4	5	2	3	4	1	0	1
fU%2BAx4dsWNOgMI4fex%2F7V2w	2020/01/16 22:19	1	28	3	38	7	5	1	2	2	3	3	3	4	5	5	5	0	0	1
fSDvEhz2y5z0SqOxzUrESJg	2020/01/16 20:04	1	23	3	40	8	9	1	2	9	5	4	4	5	3	4	4	1	0	1
f68Q07Un6uiXK13HfQaqCHA	2020/01/16 17:35	1	29	3	11	3	11	1	2	3	4	4	4	5	4	4	4	0	0	1
fbYZChl36hrb%2BhhDEl54ZUA	2020/01/16 22:23	1	20	3	15	4	10	1	2	1	6	5	4	3	2	3	4	1	0	1
f7tL4RwGAnhdcTV%2Fm6YDY5Q	2020/01/16 18:38	1	23	3	11	3	10	1	2	1	3	3	4	4	5	5	4	0	0	1
fymiIdYtZ6BC%2Bw3h7i%2FzEcQ	2020/01/16 19:09	1	25	3	11	3	3	1	2	2	5	6	5	5	3	2	3	-1	0	1
f7HZn3KNm3WPvfcU1R6KVNQ	2020/01/16 22:42	1	25	3	33	6	9	1	2	1	7	7	7	5	1	1	1	0	0	1
f0Dq8EoZGdGuiyYS47Ih2iw	2020/01/16 22:44	1	22	3	44	8	5	1	2	1	5	4	6	5	3	4	2	1	0	1
fbYZChl36hrbqF1W0KpVxPw	2020/01/16 16:46	1	28	3	13	3	11	1	2	1	4	4	4	5	4	4	4	0	0	1
fmQK9IcopPP2SdFRPGcCkiQ	2020/01/16 22:40	1	29	3	17	4	11	1	2	3	4	2	2	3	4	6	6	2	0	1
f28%2BWL30vlxjA3KhlLzI8BA	2020/01/16 22:42	1	23	3	27	5	5	1	2	2	6	6	3	3	2	2	5	0	0	1
flYt5NpUo%2Fp%2B3C%2FB%2FLgiDfw	2020/01/16 20:47	1	24	3	11	3	10	1	2	1	7	7	7	3	1	1	1	0	0	1
fU5ZgAFOvVXC%2FAtF6K6gSpg	2020/01/16 16:53	1	27	3	11	3	5	1	2	2	3	3	4	4	5	5	4	0	0	1
ffLe9xMH3j4SNYozG0dD7Rw	2020/01/16 17:34	1	27	3	34	6	11	1	2	2	6	6	7	5	2	2	1	0	0	1
fWz5sBVUswPquCts7rQBt2w	2020/01/16 20:49	1	28	3	12	3	5	2	1	1	3	2	3	5	5	6	5	1	0	1
fLjorgDeMzZpNMVUS%2F1NU7g	2020/01/16 16:44	1	26	3	1	1	1	1	2	1	1	1	1	3	7	7	7	0	0	1
f8Oa2f2EnQsh3m7oFxHErUw	2020/01/16 17:34	1	26	3	13	3	3	2	1	2	3	3	4	4	5	5	4	0	0	1
f3rWAG4f%2BESgFhPPbiceP%2Bw	2020/01/16 17:27	1	24	3	28	5	10	1	2	1	3	4	4	5	5	4	4	-1	0	1
fFLd%2BzXIq1%2FTjDdiHYbFpRA	2020/01/16 21:29	1	34	4	13	3	3	1	2	3	6	7	6	5	2	1	2	-1	0	1
fx7YFFXLGNPPTaLmW5Gqgrw	2020/01/16 20:02	1	53	6	40	8	3	2	1	1	3	3	4	4	5	5	4	0	0	1
fLBLkAIY%2BgynnXIyVVLOZzQ	2020/01/16 16:58	2	41	5	14	3	6	1	2	1	4	4	4	5	4	4	4	0	0	1
f5Ds32kw8fh3oVBjFHqG0Lw	2020/01/17 01:46	1	48	5	19	4	11	1	2	1	2	1	1	4	6	7	7	1	0	1
fIlcS7MSt8Mr6PHl%2FB%2FOQBA	2020/01/16 19:35	2	67	7	1	1	9	2	1	7	6	7	7	5	2	1	1	-1	0	1
fvn2JeikXLZOJJxNoOQF4Zg	2020/01/16 18:31	1	52	6	13	3	5	2	1	1	5	5	5	3	3	3	3	0	0	1
f%2BIZ3RhvPTUPOLUez8qkNXQ	2020/01/16 22:51	2	75	7	40	8	8	2	1	10	7	7	7	5	1	1	1	0	0	1
fCp%2FeXf4gUxxgXRsxPDHwFw	2020/01/17 12:13	2	52	6	42	8	8	2	1	3	6	6	6	5	2	2	2	0	0	1
ftfsAqNP3IhaBhUr6xMq3CA	2020/01/16 20:13	2	37	4	20	4	9	2	1	3	5	5	4	5	3	3	4	0	0	1
fnfZVuXVACwILs4dMZzmK8w	2020/01/16 17:26	2	54	6	40	8	6	2	2	9	5	6	4	5	3	2	4	-1	0	1
fmVM8GBy35IYMsIRk8hIF6w	2020/01/16 17:27	2	60	7	28	5	9	2	1	2	6	5	6	5	2	3	2	1	0	1
ffXd6vISOtS1LSOCOHdRYdA	2020/01/17 15:28	2	56	6	11	3	11	1	1	3	5	6	6	5	3	2	2	-1	0	1
f%2BfupYjwniRRYICY%2BtJKw1A	2020/01/16 18:40	2	61	7	27	5	9	2	1	2	5	5	6	5	3	3	2	0	0	1
fmQdJr12S%2FYX%2Bjoc0PS%2Bu6w	2020/01/17 14:16	1	68	7	34	6	11	2	1	1	2	2	2	4	6	6	6	0	0	1
f8ypP3g1iUQKxMWrl5p5pTw	2020/01/16 18:54	1	40	5	14	3	4	1	2	1	3	2	2	4	5	6	6	1	0	1
fwCILdr5vUD6LFqpCna1NaQ	2020/01/16 20:46	2	56	6	13	3	8	2	1	3	3	3	5	4	5	5	3	0	0	1
fN7RLdfxvAAV5LYoeG5y2tw	2020/01/16 20:16	2	48	5	13	3	5	1	2	1	3	3	6	4	5	5	2	0	0	1
fSzbY1mAZ6PQkStzqDsGRAQ	2020/01/16 19:22	1	52	6	13	3	5	2	1	2	1	2	3	4	7	6	5	-1	0	1
ftgI%2BcZgkxkiGl%2FOm0vlPGg	2020/01/17 04:13	2	37	4	22	4	4	1	2	2	5	5	5	3	3	3	3	0	0	1
fQbGkQoKtJOzDvzFIdF2e1A	2020/01/16 22:32	2	35	4	34	6	3	1	2	2	6	6	4	5	2	2	4	0	0	1
fohBmMK5bTHYUL61bwK6X%2Bw	2020/01/16 21:03	1	44	5	13	3	9	1	2	3	7	7	7	5	1	1	1	0	0	1
fKj7s67JbwpMrdRaU%2F%2BA7xQ	2020/01/16 18:01	2	77	7	11	3	8	2	1	1	4	4	4	5	4	4	4	0	0	1
f99rzzGC4xiZ8xD9IYIwODw	2020/01/17 11:04	2	50	6	38	7	8	2	1	1	5	5	5	5	3	3	3	0	0	1
fTTVA1E3H9XD9SyzVzIkIXg	2020/01/18 17:24	1	48	5	13	3	7	1	2	2	6	6	5	5	2	2	3	0	0	1
f1bISSPr8EOncvwgwgf1idA	2020/01/18 00:29	1	57	6	30	5	6	2	1	2	4	3	3	4	4	5	5	1	0	1
fw1Hh5yzXxZujzJFhpraFvw	2020/01/16 17:02	2	19	2	13	3	10	1	2	2	6	6	6	5	2	2	2	0	0	1
fYXYtyaUxt2pRAoh7jFqkvQ	2020/01/16 18:25	2	19	2	4	2	10	1	2	1	6	6	4	5	2	2	4	0	0	1
fnPWgcRBzWGDPli8bmsvSrQ	2020/01/16 19:39	2	17	2	34	6	10	1	2	3	3	4	4	5	5	4	4	-1	0	1
fm4f43eiwTj6ko23q0S3HTg	2020/01/16 17:25	2	17	2	22	4	10	1	2	2	6	6	4	5	2	2	4	0	0	1
fNiNS7mg1gM04NXLRtJNWhQ	2020/01/16 17:58	2	17	2	34	6	11	1	2	3	6	6	6	5	2	2	2	0	0	1
fvN48eu%2BZF6XsV60jSkWOPQ	2020/01/16 16:50	2	19	2	8	3	10	1	2	9	5	5	5	3	3	3	3	0	0	1
fvgBjek2gkKAyyKX2MYHyOA	2020/01/16 18:01	2	19	2	1	1	10	1	2	1	4	4	4	5	4	4	4	0	0	1
fR9Ex8bhXD5Crh%2F8OV3GnIg	2020/01/16 18:52	2	18	2	13	3	10	1	2	2	2	2	2	4	6	6	6	0	0	1
frdCxQ5htbfpYAr6S8th6SQ	2020/01/16 19:29	2	18	2	10	3	10	1	2	2	4	7	7	5	4	1	1	-3	0	1
f8d8KrZM4OsMc1TtU%2BSvvTA	2020/01/16 18:51	2	17	2	14	3	10	1	2	2	5	3	3	5	3	5	5	2	0	1
fXXg%2FBXCjio1N3IETZi3snA	2020/01/16 19:21	2	18	2	8	3	10	1	2	3	3	4	5	5	5	4	3	-1	0	1
fIr7%2B3aYNo2sqUhpaoFM7nw	2020/01/16 18:57	2	18	2	28	5	10	1	2	2	2	1	1	4	6	7	7	1	0	1
f7F7CGLh0NIeG0j9Yg8NTpQ	2020/01/16 19:31	2	19	2	16	4	10	1	2	1	4	4	4	5	4	4	4	0	0	1
fQizfBbMuo1IndX3oU2f0Og	2020/01/16 18:29	2	19	2	12	3	10	1	2	1	3	3	2	4	5	5	6	0	0	1
fI6rAmrY%2BCZh883qL4MSgyA	2020/01/16 17:55	2	18	2	28	5	10	1	2	2	3	3	3	4	5	5	5	0	0	1
f9Mk3%2FHn%2F3Uhux%2BseuKaJ%2Bg	2020/01/16 18:17	2	18	2	3	2	10	1	2	2	2	2	2	4	6	6	6	0	0	1
fj%2FlroKzf7VsH0aKe8%2FTFyQ	2020/01/16 16:50	2	17	2	13	3	10	1	2	2	4	3	4	1	4	5	4	1	0	1
frUTlpFmaQ2kMnrRoT17z2g	2020/01/16 18:41	2	16	2	13	3	10	1	2	2	5	5	4	5	3	3	4	0	0	1
fQD4oeiwGixt7KUqI8xs3MQ	2020/01/16 17:23	2	18	2	11	3	10	1	2	1	5	5	4	5	3	3	4	0	0	1
fyBjhSUsTs8PbHudeY4jeTA	2020/01/17 08:57	1	49	5	26	5	4	1	1	2	5	6	6	5	3	2	2	-1	0	1
fyMzU72y5aeR%2FhBNN5bFwcA	2020/01/16 17:12	1	56	6	11	3	6	1	2	3	5	5	5	5	3	3	3	0	0	1
fZeUVqgsphO4KbruEcikqRg	2020/01/17 10:38	2	54	6	13	3	3	1	2	3	6	7	7	3	2	1	1	-1	0	1
fwB8PBi6iEFNdfGEx511s8Q	2020/01/17 16:10	2	48	5	46	8	6	2	1	2	3	3	4	4	5	5	4	0	0	1
fOpnUjOMxjovw%2BwTKAB4UNQ	2020/01/16 21:14	2	57	6	26	5	3	1	1	3	2	1	1	4	6	7	7	1	0	1
ff636ZhkrbTUWNVX7RXGmiw	2020/01/17 10:03	2	49	5	14	3	8	2	1	2	3	4	2	4	5	4	6	-1	0	1
fnyW1my2v4qLL8%2BwHb1Awew	2020/01/17 03:11	1	55	6	14	3	5	1	2	3	5	5	5	5	3	3	3	0	0	1
fs9K6o4mJwVBuao6HHDsqCA	2020/01/17 00:46	2	48	5	1	1	9	2	2	3	5	5	6	5	3	3	2	0	0	1
frz6B%2BW7ltRmjT1zrCoeo6A	2020/01/16 20:59	2	57	6	5	2	8	2	1	2	5	5	4	3	3	3	4	0	0	1
flUodghpkbS642opL%2F8brjw	2020/01/16 13:21	1	19	2	14	3	10	1	2	2	5	5	5	3	3	3	3	0	0	2
ft0sefsaOX173Khh9aykCzA	2020/01/16 09:58	1	17	2	41	8	10	1	2	1	5	5	6	5	3	3	2	0	0	2
fLsVFmHEMu2OAQj%2BVHffTGQ	2020/01/16 12:24	1	15	2	3	2	10	1	2	2	5	5	4	3	3	3	4	0	0	2
fqf1k%2FB710XcPWPjMpqQ9%2FQ	2020/01/16 11:08	1	19	2	4	2	10	1	2	3	5	5	4	5	3	3	4	0	0	2
fz2TTAFGljosgLxhB9QP9WA	2020/01/16 16:22	2	12	1	28	5	10	1	2	1	1	3	2	4	7	5	6	-2	0	2
f55stvCYAjwHU0rq%2FUy5ZFA	2020/01/16 18:09	1	16	2	7	2	10	1	2	1	5	5	4	4	3	3	4	0	0	2
fcN3E4OV23lJcSbL%2FkdpTbw	2020/01/16 17:30	1	12	1	11	3	10	1	2	1	3	5	5	3	5	3	3	-2	0	2
fS2p%2B7sRai5IlatQMwXV%2BXw	2020/01/16 13:58	1	18	2	20	4	10	1	2	1	5	5	4	5	3	3	4	0	0	2
fB8wpsjr9%2B4jL62Yqs2WVSQ	2020/01/16 15:33	1	19	2	13	3	10	1	2	2	4	3	3	4	4	5	5	1	0	2
f1rdEeT0HwP6SPfIXVAXNTg	2020/01/16 18:56	1	16	2	13	3	10	1	2	3	5	2	2	4	3	6	6	3	0	2
fryZACCk5EpLVzDoBbTus3g	2020/01/16 12:41	2	14	1	23	4	10	1	2	2	4	4	4	5	4	4	4	0	0	2
fpHZJuwfttGE%2Fx1%2Be%2Bg8d6Q	2020/01/16 10:10	1	18	2	26	5	10	1	2	1	4	4	4	4	4	4	4	0	0	2
fdE8U1M9WtjJm9I%2BM75dxpQ	2020/01/16 16:51	1	14	1	40	8	10	1	2	1	3	2	2	4	5	6	6	1	0	2
fKwds5NXnfsV4EtxUdq8prA	2020/01/16 17:09	1	12	1	12	3	10	1	2	1	6	3	3	3	2	5	5	3	0	2
fxeXJ1EGJ6xD%2B9x%2BSxMY12g	2020/01/16 16:59	2	14	1	1	1	10	1	2	2	5	5	4	5	3	3	4	0	0	2
fRXcuJphmTBJg7IWbnMMV7g	2020/01/16 16:50	2	14	1	13	3	10	1	2	1	2	2	2	4	6	6	6	0	0	2
fsRW1x7CmoXPbs0OC2dViWA	2020/01/16 17:00	2	50	6	14	3	11	1	2	2	3	5	6	3	5	3	2	-2	0	2
fyN%2FqKwUMKPsCKwaHznppXw	2020/01/16 14:37	2	54	6	23	4	9	2	1	2	5	5	5	5	3	3	3	0	0	2
fYPmA9vNyNN9zhrP3s1xr1w	2020/01/20 20:50	2	42	5	13	3	3	2	2	9	5	5	5	3	3	3	3	0	0	2
fSjE%2BJrLW2%2BiRZXpXLulYGA	2020/01/16 11:41	2	69	7	20	4	11	1	1	4	3	5	4	5	5	3	4	-2	0	2
fQxR9c8bO7XGxFK2j4RmsSQ	2020/01/19 07:35	2	43	5	1	1	9	2	1	2	3	3	3	3	5	5	5	0	0	2
fPq5jYMMHoswZofwh9Oa%2Fwg	2020/01/16 11:39	1	66	7	13	3	5	2	1	1	5	5	6	5	3	3	2	0	0	2
fbA%2BNxH0u6v5luOrKxQjK0w	2020/01/16 14:31	1	69	7	3	2	6	2	1	4	3	3	3	4	5	5	5	0	0	2
f6uj7J5pT%2B43a6vOAxutkPQ	2020/01/16 20:13	1	43	5	13	3	3	2	2	3	4	5	6	5	4	3	2	-1	0	2
f0%2FSeINBGCuH%2BwaMBR%2B675g	2020/01/16 20:32	1	46	5	20	4	5	1	2	1	3	3	4	5	5	5	4	0	0	2
flKTZ3CBrry%2BaUTXZn8lBPQ	2020/01/16 17:48	1	56	6	2	2	1	2	1	2	2	2	3	4	6	6	5	0	0	2
fCZz3Hp6rL0BzvGdd6g24qg	2020/01/16 20:25	1	45	5	23	4	3	1	2	3	6	6	7	5	2	2	1	0	0	2
fM2SFCD3nZIKMgwrVMy1w8Q	2020/01/16 14:35	1	43	5	1	1	6	1	2	2	4	3	3	4	4	5	5	1	0	2
fFvknKXmvNDDSf5Snwe7C%2Bw	2020/01/16 21:41	1	41	5	37	7	3	1	2	9	4	4	4	5	4	4	4	0	0	2
fEyOuyKFbFdAgipO1SV0c5w	2020/01/17 15:48	2	48	5	9	3	3	1	1	1	2	2	2	4	6	6	6	0	0	2
fRaYZ6%2FQatmTl1T9lcn9CXQ	2020/01/16 19:47	2	56	6	27	5	8	2	2	3	5	5	4	5	3	3	4	0	0	2
fgmZXT%2FGblLLq%2BRs2lcBt9Q	2020/01/16 12:40	1	34	4	36	7	4	1	2	9	6	6	6	5	2	2	2	0	0	2
fJ%2FdiPm5Z9Ns5KWvv6%2F%2BuFA	2020/01/16 23:15	2	58	6	12	3	5	2	1	1	6	5	4	5	2	3	4	1	0	2
fbdr6Vik8qL4XcZDaUaaPPA	2020/01/16 11:55	1	34	4	13	3	5	2	2	3	5	6	6	3	3	2	2	-1	0	2
fZTB005R%2BeU1VjJozgu4ikw	2020/01/16 18:14	1	40	5	12	3	3	1	2	4	4	3	3	4	4	5	5	1	0	2
f7qkcaA8xhGyuRxZCBiG72w	2020/01/16 14:41	2	51	6	12	3	8	2	1	3	5	5	4	5	3	3	4	0	0	2
fhEB56cKM6%2BRstUZalo4PSQ	2020/01/16 13:46	1	72	7	8	3	11	2	1	2	3	2	3	4	5	6	5	1	0	2
fCp%2FeXf4gUxz89XPQHEZdpQ	2020/01/16 10:49	1	33	4	12	3	3	2	1	2	3	3	3	4	5	5	5	0	0	2
fMSPvL0Zd5wBdXHC%2BSJVvcw	2020/01/16 20:22	1	45	5	11	3	11	1	2	2	7	7	7	5	1	1	1	0	0	2
f%2BR5T%2BrWs8q8L9sC3MkquRg	2020/01/16 14:57	2	27	3	13	3	11	1	2	1	3	3	3	5	5	5	5	0	0	2
ffFnPt%2BN84IuivpnJuKguFQ	2020/01/22 19:14	2	43	5	11	3	9	2	1	1	5	5	5	5	3	3	3	0	0	2
fLnz7RFmGjIrYU0K7T%2FD4Rg	2020/01/16 09:59	2	63	7	28	5	7	1	2	1	3	3	4	5	5	5	4	0	0	2
fSY%2FeT4sgCXSH0ExLuNsaUA	2020/01/16 11:33	2	52	6	33	6	9	1	1	3	3	2	3	3	5	6	5	1	0	2
fcFZXt7RI2Cw9kKeQM7XnJA	2020/01/20 18:28	1	54	6	14	3	4	1	2	2	4	4	4	5	4	4	4	0	0	2
f56cwxzpMKJcVo2EIBHqbzQ	2020/01/16 10:52	2	45	5	12	3	3	2	1	2	4	4	4	5	4	4	4	0	0	2
f8ypP3g1iUQJO8OvBCBfSgA	2020/01/16 11:04	2	65	7	27	5	8	2	1	2	5	5	4	5	3	3	4	0	0	2
ffeZi2XE2DP5Wck%2FbGhPjbA	2020/01/17 08:44	2	43	5	34	6	9	2	2	2	7	7	7	5	1	1	1	0	0	2
fmMOvEeFTvyH5e8aFVRLXJQ	2020/01/16 21:18	2	57	6	3	2	8	2	2	1	4	5	6	5	4	3	2	-1	0	2
f9MF12dEuA9TWYt7rxf0sHg	2020/01/16 18:41	1	37	4	7	2	9	1	2	1	3	3	3	4	5	5	5	0	0	2
ftGuiqoUd25AWiMG336qNCw	2020/01/20 08:39	1	54	6	27	5	7	2	1	3	3	3	2	4	5	5	6	0	0	2
fAUq4vN9JhyjBOaL6voWD2g	2020/01/16 20:47	2	30	4	11	3	3	2	2	2	5	6	6	3	3	2	2	-1	0	2
f4iScdifxnpdDvJfhnPMq8g	2020/01/16 20:27	1	33	4	23	4	3	2	1	1	1	2	3	4	7	6	5	-1	0	2
fM7LAcP5ePNHRGIqrl1%2FYuQ	2020/01/16 14:46	1	60	7	13	3	1	2	1	3	2	2	4	4	6	6	4	0	0	2
fS8YZXqkW9U1G4rRmbXa6cw	2020/01/16 12:30	1	33	4	13	3	3	2	1	2	3	4	4	4	5	4	4	-1	0	2
fRA2iuRa2rUtryEZ%2BrpRGUA	2020/01/18 09:17	2	57	6	13	3	8	2	1	9	4	5	4	5	4	3	4	-1	0	2
fyzGRFZa%2BP1IhMv1HKSx5uw	2020/01/16 13:51	2	35	4	11	3	11	1	2	1	5	5	4	5	3	3	4	0	0	2
f1VS7nZO58A69OCFaj6YEDQ	2020/01/16 12:38	1	32	4	26	5	1	1	2	1	5	5	4	5	3	3	4	0	0	2
fCQYK0eYID5bytmr5dx5PvQ	2020/01/16 22:28	1	44	5	38	7	5	2	1	2	2	4	4	4	6	4	4	-2	0	2
fe7NiCTLRUHndKpfDI3Jypw	2020/01/17 21:56	2	39	4	11	3	5	1	2	2	5	5	3	5	3	3	5	0	0	2
f1igcPwk9eP8kpBtA5gD3YQ	2020/01/16 23:25	2	32	4	37	7	5	2	1	9	2	2	2	4	6	6	6	0	0	2
fF5RH1GP0VHcqFsBy%2BY8Xkg	2020/01/16 10:24	2	52	6	1	1	8	2	1	2	4	4	4	5	4	4	4	0	0	2
f9aCnuX4Pap93rrHMVUca5w	2020/01/16 10:54	2	52	6	29	5	8	2	1	2	4	4	4	4	4	4	4	0	0	2
f1igcPwk9eP%2FwKAUQipudcg	2020/01/16 18:44	2	41	5	23	4	5	2	1	1	3	3	3	4	5	5	5	0	0	2
fUFZvRblKVSGh7ZTt0UXI%2FA	2020/01/16 10:37	1	48	5	8	3	5	2	1	3	3	3	3	4	5	5	5	0	0	2
fiByKa8Nrb7uGhcbHV5NJDQ	2020/01/16 14:44	2	42	5	11	3	8	2	1	2	6	2	2	4	2	6	6	4	0	2
f3O1jcX8D2xR2ksKcQY%2Bexg	2020/01/16 21:42	2	54	6	11	3	5	2	1	3	6	6	4	5	2	2	4	0	0	2
fhiOw1fn%2FLgjDLlmijT39%2Fw	2020/01/16 17:15	1	47	5	27	5	6	2	1	3	4	4	4	4	4	4	4	0	0	2
fK%2Fh6Xec8ToK7lcdWZKDK8Q	2020/01/16 14:57	2	40	5	27	5	8	2	2	10	4	4	3	4	4	4	5	0	0	2
f29M8KdIxB5sFeJPuCNVddA	2020/01/17 23:41	1	56	6	40	8	6	2	1	3	1	1	2	3	7	7	6	0	0	2
fy4RrjYW94D7BunraWqAg1A	2020/01/16 17:49	2	49	5	28	5	8	2	1	1	4	4	4	4	4	4	4	0	0	2
fam5YYDmseRp%2Fna1aRx6d2Q	2020/01/17 08:08	2	52	6	23	4	9	2	1	1	3	2	3	4	5	6	5	1	0	2
fz3hClZ2K7GkS2qvyBL8XfA	2020/01/16 10:30	2	27	3	26	5	3	1	2	1	3	3	4	3	5	5	4	0	0	2
fP7y3NwTiHeFiwAuC1KViiw	2020/01/16 12:47	2	37	4	23	4	9	2	2	2	2	3	2	3	6	5	6	-1	0	2
fSeqLdkPcPeVpucAIWy8dJg	2020/01/16 18:09	1	30	4	34	6	3	1	2	9	4	7	6	5	4	1	2	-3	0	2
f9d5cT7Rf08d1TEBgVtUgGw	2020/01/16 18:54	1	39	4	5	2	3	1	2	2	4	4	4	5	4	4	4	0	0	2
fK0j2OpnOTDq0r3sfBOcqmQ	2020/01/16 15:34	2	28	3	22	4	11	1	2	2	2	4	4	1	6	4	4	-2	0	2
fVIaeAlCZdcK0oXKW2PAfZg	2020/01/16 11:25	1	38	4	13	3	3	1	2	2	2	1	2	4	6	7	6	1	0	2
fiA67xrDWDBdNns2gdqA90Q	2020/01/16 11:14	2	39	4	13	3	4	2	1	2	1	1	1	4	7	7	7	0	0	2
fFajztGe5bbZJOy5aKJMhSw	2020/01/16 12:19	2	27	3	28	5	3	2	2	1	5	5	5	5	3	3	3	0	0	2
f2akTvkU4Z2ByK1wE7RjqsQ	2020/01/16 17:47	1	31	4	13	3	4	1	2	1	5	4	3	5	3	4	5	1	0	2
fpqsSvW%2BqGrC5wLFMAqxHkA	2020/01/16 19:30	2	30	4	37	7	8	2	1	2	5	5	4	2	3	3	4	0	0	2
fcVardZheeKv9jZj8FuQuEQ	2020/01/16 16:27	1	42	5	27	5	7	1	2	2	6	6	4	5	2	2	4	0	0	2
f44WRT1x2zwtlnJgkjzPRcQ	2020/01/16 16:52	2	49	5	13	3	5	1	1	4	3	3	3	5	5	5	5	0	0	2
frs2JLm8YxDSqCfRbsjhysg	2020/01/16 17:31	1	34	4	20	4	5	2	1	2	2	2	3	4	6	6	5	0	0	2
flzOqz4%2Fw54ZKsCdBaKX7Sg	2020/01/16 16:22	1	39	4	14	3	5	2	1	2	3	2	3	4	5	6	5	1	0	2
fIlS%2BOLEEVBRRCRDlTL6S9g	2020/01/16 13:00	2	28	3	39	7	9	1	2	1	6	6	6	5	2	2	2	0	0	2
f9Q6NxsEYP6igol2dHKQsdg	2020/01/16 10:20	1	16	2	38	7	10	1	2	2	1	1	1	4	7	7	7	0	0	2
ftaLKAb5lj5%2FONBMi3j%2BXdQ	2020/01/16 16:19	2	28	3	2	2	11	1	2	1	2	5	5	5	6	3	3	-3	0	2
fUmv9%2B%2BKsEnEUpvQfW9Hx7w	2020/01/16 11:31	2	25	3	11	3	3	1	2	2	4	4	5	3	4	4	3	0	0	2
fBv2ClCTgVwigrrdYvgXy%2BQ	2020/01/17 13:37	2	34	4	21	4	1	2	1	3	5	4	3	5	3	4	5	1	0	2
fN17T5G%2BwcbIbibjJSFg9%2Bg	2020/01/16 11:46	2	16	2	34	6	10	1	2	3	3	3	3	4	5	5	5	0	0	2
fF49nY0ZW0nK5m3cy6jdmUQ	2020/01/16 14:27	2	25	3	13	3	5	1	2	2	3	4	4	5	5	4	4	-1	0	2
fCNT6C3T4cFKO63xsuSHN9w	2020/01/16 15:35	2	15	2	22	4	10	1	2	4	2	2	2	1	6	6	6	0	0	2
fsQB2uyaGDmOGLj%2FMp1buPg	2020/01/16 12:02	1	26	3	13	3	3	2	1	4	1	1	1	1	7	7	7	0	0	2
fRMnauXh4pKlFDpE%2F%2Bc4JGQ	2020/01/16 16:14	2	28	3	12	3	3	2	2	3	4	4	3	1	4	4	5	0	0	2
fwYfQKBZaJMRcC%2B0RHche%2Fg	2020/01/16 10:57	1	19	2	33	6	10	1	2	1	3	3	4	4	5	5	4	0	0	2
flFVS7UJH7b%2Bmd3ZZ3%2FJd%2BA	2020/01/16 11:54	2	17	2	43	8	10	2	2	1	3	3	3	5	5	5	5	0	0	2
f0brVx69CVGd7n25Itq3rnQ	2020/01/16 13:00	2	38	4	37	7	9	2	1	3	2	2	1	4	6	6	7	0	0	2
fcjFuRp4mIkRYFG5vNxoLAA	2020/01/19 08:21	1	15	2	23	4	10	1	2	1	3	6	4	5	5	2	4	-3	0	2
f60WyJ6bJ2Y8x0Ixf3jsnHA	2020/01/16 10:04	2	26	3	2	2	9	1	2	1	3	3	3	4	5	5	5	0	0	2
fensh78holwtUVw94MvfQCw	2020/01/16 18:43	2	21	3	21	4	10	1	2	1	4	5	5	5	4	3	3	-1	0	2
fa5OOGo3tJUCJriUm6w7dhg	2020/01/16 16:32	2	18	2	22	4	10	1	2	3	1	2	2	1	7	6	6	-1	0	2
fK%2Fh6Xec8ToICJ3glSCjViw	2020/01/16 16:16	1	19	2	23	4	10	1	2	2	3	2	2	4	5	6	6	1	0	2
fH9fygRRMmCMyDmzEoxtZoA	2020/01/16 12:15	2	19	2	13	3	10	1	2	3	7	2	3	4	1	6	5	5	0	2
fx3o8LzRZ8UoWdkCBX6AXJg	2020/01/16 20:48	1	15	2	14	3	10	1	2	1	5	5	4	5	3	3	4	0	0	2
f1fzHbndddWLIqoZOAJN8RQ	2020/01/16 13:54	2	21	3	13	3	10	1	2	6	1	3	2	1	7	5	6	-2	0	2
fKFj%2F%2F4GPdum3r4wdsiYrOg	2020/01/19 15:09	1	16	2	47	8	10	1	1	1	2	5	3	2	6	3	5	-3	0	2
fdgCSvZ3umC0LguuI4pB5hA	2020/01/18 22:43	1	19	2	13	3	1	1	2	1	4	4	4	5	4	4	4	0	0	2
fMfxQBk%2FRCUPJKHITGDhtYQ	2020/01/16 10:04	1	29	3	22	4	4	2	2	1	3	3	4	3	5	5	4	0	0	2
fv7qy6FUlK8e%2FGGl9xrU1cA	2020/01/16 17:04	2	18	2	13	3	10	1	2	3	3	3	3	5	5	5	5	0	0	2
fxZI6XxW%2FPMUuPfwY9Rrz0g	2020/01/16 14:47	1	25	3	11	3	10	1	2	2	4	4	4	5	4	4	4	0	0	2
fRZJVgKtcXNInGJyOoFal0w	2020/01/16 14:58	1	29	3	4	2	5	2	2	10	4	4	4	5	4	4	4	0	0	2
fl%2FEI8oWAUNH%2BsKZbUdaLfw	2020/01/16 13:15	1	20	3	43	8	10	1	2	2	5	5	6	3	3	3	2	0	0	2
ftOP7va0wWTXzbLSAAE4ORA	2020/01/17 20:27	1	17	2	28	5	10	1	2	9	5	2	4	1	3	6	4	3	0	2
fHc%2BpHsgCv5C4HoNr%2BW%2B8Fg	2020/01/16 17:09	2	21	3	14	3	10	1	2	4	2	1	2	4	6	7	6	1	0	2
fRz1kWRxPTy5MlY4GwJyYJA	2020/01/20 00:53	1	18	2	34	6	7	1	1	1	7	7	4	5	1	1	4	0	0	2
f2rNZeutDmkH7zci%2BFLK%2BAA	2020/01/16 10:14	1	26	3	40	8	4	2	2	2	2	2	2	2	6	6	6	0	0	2
fbKpBzBaRgFGz%2FaQNVyqu6w	2020/01/16 16:49	2	18	2	38	7	10	1	2	2	4	4	4	5	4	4	4	0	0	2
fEXzc0fbFTgTyf8vEvLYWcQ	2020/01/16 14:12	2	20	3	13	3	5	1	2	1	6	6	4	5	2	2	4	0	0	2
fT10gdAYH96Erfe%2FYD%2FbfSQ	2020/01/16 10:45	2	48	5	11	3	8	2	1	2	5	5	6	3	3	3	2	0	0	2
fZeUVqgsphO4I9761mN6VhA	2020/01/16 12:31	1	35	4	33	6	5	1	2	1	3	3	4	5	5	5	4	0	0	2
fnPTVrLFlf%2FTAxKahL4NYsQ	2020/01/16 11:22	2	65	7	7	2	8	2	1	3	5	5	4	5	3	3	4	0	0	2
fTTVA1E3H9XCw2gE7Y368oQ	2020/01/16 10:42	1	74	7	7	2	11	2	2	1	5	5	3	4	3	3	5	0	0	2
ff4b5lAJYZ0L9dXk%2Bx9dvWA	2020/01/16 10:06	1	37	4	14	3	3	2	1	2	5	5	4	5	3	3	4	0	0	2
f0GVGjxJDZJXdLSqhsvHchA	2020/01/16 10:34	1	58	6	14	3	5	2	1	2	5	4	4	5	3	4	4	1	0	2
fM2SFCD3nZILRGSuO318pLQ	2020/01/16 10:49	1	63	7	13	3	7	1	2	2	5	5	5	5	3	3	3	0	0	2
fK7NCspxuuzy%2FE2lcHQVbDg	2020/01/16 22:41	1	50	6	10	3	1	2	1	1	6	6	7	5	2	2	1	0	0	2
f6mUIJ2ZsHvWV12zs6QvHVQ	2020/01/16 10:41	1	47	5	40	8	11	1	2	1	5	5	3	5	3	3	5	0	0	2
f0JRdlSOZJzjrVWblh0zqbg	2020/01/17 00:07	1	68	7	19	4	11	2	1	1	3	3	4	4	5	5	4	0	0	2
fdqboYpnom2cH8nzRXKNPpg	2020/01/16 18:45	1	58	6	23	4	3	2	1	9	4	5	4	4	4	3	4	-1	0	2
fWTrPYjil2ebmsjVCtsEvmQ	2020/01/16 16:40	1	59	6	24	5	1	2	1	3	3	4	4	5	5	4	4	-1	0	2
frx871thz6rdtNyAfml3Z6g	2020/01/16 13:17	1	75	7	38	7	2	2	1	2	2	2	2	4	6	6	6	0	0	2
fPvrxqMG8Eu3DxKX5NBJK7w	2020/01/16 10:07	2	62	7	46	8	8	2	1	2	5	4	4	5	3	4	4	1	0	2
fm4hXxtrazmwiFcW%2FBktxmg	2020/01/16 18:58	1	48	5	28	5	2	1	2	2	3	3	4	4	5	5	4	0	0	2
fP%2FXZHQqZUPC4n4QIjamtYg	2020/01/21 17:00	1	80	7	28	5	11	2	1	2	3	5	5	3	5	3	3	-2	0	2
fX5plfeXG0zpF0PXsR8fOkQ	2020/01/16 11:26	2	63	7	13	3	11	2	2	1	5	5	4	5	3	3	4	0	0	2
f43q6vTYQ8KPbRor1S3Pxww	2020/01/16 12:10	2	79	7	22	4	8	2	1	3	5	5	5	5	3	3	3	0	0	2
fCMLpVOn54InwKbaC6duBbg	2020/01/16 12:19	2	38	4	13	3	3	1	2	3	4	4	3	1	4	4	5	0	0	2
fA4FrFT7tQNLLbYLNOzf1NQ	2020/01/20 22:59	1	60	7	7	2	1	2	1	1	4	3	3	4	4	5	5	1	0	2
fCuxOeF5evL1iRwjcbIWFFA	2020/01/18 17:04	2	31	4	13	3	3	1	2	2	5	5	5	5	3	3	3	0	0	2
fKyiQpfPgqJ8kW8SNjm95DQ	2020/01/16 13:17	2	27	3	13	3	4	1	2	3	4	4	4	4	4	4	4	0	0	2
fKLw42Vcn7NIw3%2B1faPOQfQ	2020/01/16 10:04	2	60	7	47	8	11	2	1	9	4	5	5	5	4	3	3	-1	0	2
fAWlSUbqcujb8uVKiOQmbSA	2020/01/16 10:42	2	77	7	8	3	8	2	2	1	3	4	4	5	5	4	4	-1	0	2
fPLH1JDOoZZMz6ENrYS2OVQ	2020/01/17 22:42	2	59	6	13	3	9	1	2	9	6	5	5	4	2	3	3	1	0	2
ffXd6vISOtS1Yshe%2B5UPOnA	2020/01/16 12:43	1	48	5	13	3	5	2	2	2	2	4	5	5	6	4	3	-2	0	2
fsMkJzLRUSrGQ3Xx6oE4JKg	2020/01/16 23:04	1	62	7	13	3	3	2	1	2	6	6	6	5	2	2	2	0	0	2
fN7RLdfxvAAXbzjXaZUvTug	2020/01/16 17:00	2	56	6	13	3	3	1	2	1	3	3	4	4	5	5	4	0	0	2
fM6OuBYpJazRQs%2F9tuhWLzQ	2020/01/16 17:36	2	50	6	37	7	5	1	2	3	1	1	2	4	7	7	6	0	0	2
fN7RLdfxvAAWKOExtgJIEYA	2020/01/16 15:57	1	47	5	13	3	2	1	2	2	3	3	4	5	5	5	4	0	0	2
f0JRdlSOZJzi%2BONUWICTg0A	2020/01/16 11:11	2	33	4	2	2	9	2	1	2	3	3	3	4	5	5	5	0	0	2
f306ogrtEVpHyTWHYefuowQ	2020/01/16 09:59	1	36	4	23	4	4	2	1	1	2	1	2	4	6	7	6	1	0	2
f%2FZjE7dTfBvqVDoFVd3tpxQ	2020/01/16 19:44	1	32	4	28	5	3	2	1	3	4	4	4	4	4	4	4	0	0	2
fOBc1yMKUQPZ3GA66UJm5lA	2020/01/16 10:53	2	35	4	14	3	4	1	2	2	7	7	7	5	1	1	1	0	0	2
fqbv7OF01W4w0%2F9EPqHD%2Bhg	2020/01/16 17:32	1	33	4	21	4	4	2	1	2	6	6	6	5	2	2	2	0	0	2
fzNZH256lL94%2BhnqinK7sWg	2020/01/16 10:08	2	30	4	24	5	8	2	1	1	4	4	4	5	4	4	4	0	0	2
foEQjjzvTE%2By78h3Txl3Oyg	2020/01/16 09:57	1	39	4	13	3	11	1	2	1	4	5	5	5	4	3	3	-1	0	2
f%2F59HF4UesgoS6Lc5RLrotw	2020/01/16 14:41	2	47	5	13	3	3	2	2	1	5	5	5	5	3	3	3	0	0	2
fLIlHaxyOTkCT1yEw6OmfMA	2020/01/16 14:22	1	39	4	1	1	9	1	2	2	5	6	6	3	3	2	2	-1	0	2
fWcU%2Bw3bsYlnR6PFtxzUXqQ	2020/01/16 12:52	2	23	3	27	5	11	1	2	2	5	5	6	5	3	3	2	0	0	2
fy8hjS%2FsiXPxSih%2FxM%2FXygg	2020/01/16 21:40	1	59	6	14	3	7	1	2	2	6	6	6	5	2	2	2	0	0	2
fRr48vUPNanUFgdHYwNXYQw	2020/01/17 06:59	2	44	5	14	3	8	2	1	2	2	2	3	4	6	6	5	0	0	2
fKcss0ekIsoMKldYuYY7zyw	2020/01/16 18:46	2	27	3	47	8	9	1	2	2	5	4	3	5	3	4	5	1	0	2
fPY2CsxjZ2qomXNzVkyWfHw	2020/01/16 10:38	2	34	4	24	5	3	2	1	2	4	4	5	5	4	4	3	0	0	2
fL%2B%2B7a6ceDB5frrkGEmrPWQ	2020/01/19 17:15	2	35	4	14	3	5	1	2	2	5	3	3	5	3	5	5	2	0	2
fFqsSJk99iuIvQ36AV4RFxA	2020/01/16 12:37	1	46	5	34	6	4	2	1	3	3	3	3	4	5	5	5	0	0	2
fLl4JmxV6Q3Ck0d1XQWfAZA	2020/01/16 22:48	1	56	6	7	2	4	2	2	2	2	4	5	4	6	4	3	-2	0	2
fLIlHaxyOTkAWIzTFh%2BLs%2Fg	2020/01/16 18:14	2	64	7	9	3	9	2	1	2	3	3	2	5	5	5	6	0	0	2
f%2FVULpOWnARZzykvK%2BGYGWQ	2020/01/16 11:00	1	75	7	11	3	11	2	1	1	3	3	4	4	5	5	4	0	0	2
fmp8lvsIPBR9wKe8xq7dcXw	2020/01/16 11:53	2	45	5	13	3	11	1	2	1	3	3	4	5	5	5	4	0	0	2
fXKYXzGpLFRjqNPPbGOUMCw	2020/01/16 13:29	1	34	4	27	5	5	2	1	3	3	3	3	5	5	5	5	0	0	2
fKXIMRdI2w8PpmfPSvDgovw	2020/01/16 21:00	2	31	4	44	8	9	2	2	2	3	3	4	4	5	5	4	0	0	2
fLxkW5QepwCqMIAGTSPm%2B8Q	2020/01/16 11:08	2	23	3	16	4	11	1	2	2	4	4	4	5	4	4	4	0	0	2
fLBLkAIY%2Bgyko%2BVIhWrQHyQ	2020/01/16 13:41	2	34	4	11	3	11	1	1	2	1	1	1	4	7	7	7	0	0	2
f9omGLlNoS9cvwLWnZAsqsg	2020/01/17 13:31	2	30	4	29	5	7	2	1	1	1	4	4	1	7	4	4	-3	0	2
fBaq6tC6d%2FJw6IIYYs%2Fa6fg	2020/01/16 12:17	2	22	3	3	2	9	1	2	2	5	6	4	5	3	2	4	-1	0	2
fn1dguyRkt7rKvtdwyjolCA	2020/01/16 10:49	2	20	3	11	3	10	1	2	2	5	4	4	4	3	4	4	1	0	2
fadE9QzMDQRlVrYSIGh87jA	2020/01/16 10:00	2	39	4	21	4	8	1	1	9	2	2	2	4	6	6	6	0	0	2
fwhF48jGU%2B4dMY2nCMwlSsg	2020/01/16 10:10	1	42	5	12	3	6	2	1	3	3	4	5	5	5	4	3	-1	0	2
fy7QhBGgIeL2tTkGC2cN0vg	2020/01/16 10:37	2	25	3	12	3	1	1	2	5	3	3	3	5	5	5	5	0	0	2
fjprJZbs6ZImtSCaXN4zmuA	2020/01/17 16:38	1	16	2	28	5	10	1	2	1	3	2	3	5	5	6	5	1	0	2
fKN%2FqW6peLE61%2FHFkaGB%2F2A	2020/01/16 15:14	1	29	3	28	5	3	2	2	3	2	3	4	5	6	5	4	-1	0	2
fd8DNKkmhmL1MldvH9sgZyA	2020/01/16 10:05	1	24	3	27	5	3	2	2	3	3	3	4	4	5	5	4	0	0	2
fnDhC%2FE2qUiLNVsPgcCn4tw	2020/01/16 10:00	2	29	3	46	8	11	1	2	2	2	1	2	4	6	7	6	1	0	2
flJcPrDouYbdAxhDWfbUOJg	2020/01/16 10:39	1	31	4	28	5	5	2	1	1	6	3	3	4	2	5	5	3	0	2
faGomboncMa4ks2z83e7xYw	2020/01/16 12:46	1	25	3	5	2	5	1	2	2	4	3	3	3	4	5	5	1	0	2
f8KIE5%2BhyrTeXeMMAVKJG1Q	2020/01/16 13:22	2	25	3	13	3	5	1	2	1	3	3	4	5	5	5	4	0	0	2
fLl%2BpukdP8IjJaGbRH7lHuw	2020/01/16 15:13	1	24	3	27	5	9	1	2	3	1	1	1	4	7	7	7	0	0	2
fEpKrpW7VNRXVQ1mjikQnkQ	2020/01/16 19:26	2	7	1	13	3	11	1	2	3	2	3	3	5	6	5	5	-1	0	2
fFt2A5gQlL2799xG4LZ%2BNrQ	2020/01/16 15:15	1	29	3	28	5	4	2	1	2	4	3	4	1	4	5	4	1	0	2
fy8hjS%2FsiXPxGF%2FP9UnXemA	2020/01/16 10:11	1	25	3	13	3	3	1	2	2	5	3	3	4	3	5	5	2	0	2
fy1X%2Bahr9iVFsgmjLwTSZEA	2020/01/16 18:45	1	17	2	28	5	10	1	2	2	1	2	2	5	7	6	6	-1	0	2
fq9F5WMV5Hg78X%2FNGnBSQzQ	2020/01/16 15:48	2	18	2	1	1	10	1	2	2	3	2	2	4	5	6	6	1	0	2
faPGew86bgCgHdknQrHwOaQ	2020/01/16 11:10	1	66	7	27	5	11	2	1	2	5	4	3	5	3	4	5	1	0	2
f39lYCfW7PyIyRaKBvZ0V8g	2020/01/16 23:21	2	33	4	13	3	9	1	2	1	3	3	3	4	5	5	5	0	0	2
fXKYXzGpLFRgjMpM8Eqv%2FOw	2020/01/16 21:01	2	31	4	11	3	4	2	1	3	5	5	5	3	3	3	3	0	0	2
fQebYiCi12e9Ia5x2Kam0jQ	2020/01/16 13:34	1	44	5	13	3	11	1	2	2	7	7	4	5	1	1	4	0	0	2
f0JRdlSOZJzjX9mwzX%2BNhBw	2020/01/16 13:09	1	44	5	27	5	3	2	1	3	3	3	3	1	5	5	5	0	0	2
ftAuTsz6bz%2FnIo%2FxAkGaYuQ	2020/01/16 13:59	1	63	7	23	4	4	1	1	3	5	5	6	5	3	3	2	0	0	2
fFQVgZ30YH4R3TdsgmsqJ9w	2020/01/16 17:11	2	59	6	1	1	9	2	1	2	5	5	5	4	3	3	3	0	0	2
fc%2BntGpH9vSJ5UOTJFyWn8A	2020/01/19 00:09	2	45	5	22	4	8	2	1	1	6	6	5	3	2	2	3	0	0	2
fcJPWS%2Bw0n3cLzU2gIE95uw	2020/01/16 10:44	1	21	3	13	3	10	1	2	1	5	2	1	4	3	6	7	3	0	2
fSAuWn%2FBFSvyA4ymYW7Wuiw	2020/01/16 12:41	1	23	3	13	3	3	1	2	3	4	4	4	5	4	4	4	0	0	2
fJNYUR2SsuXRdvruJL1Qs1Q	2020/01/16 12:33	1	21	3	14	3	10	1	2	1	3	3	3	1	5	5	5	0	0	2
fKN2lRJcI3ifBomocQONKbg	2020/01/16 10:14	1	23	3	13	3	10	1	2	3	2	4	3	1	6	4	5	-2	0	2
fKSe28iTkf425A4owT5ItkQ	2020/01/16 10:14	1	22	3	25	5	10	1	2	1	3	5	4	5	5	3	4	-2	0	2
fHjlFG3RcbbnUZChXBpu0ZQ	2020/01/16 10:30	1	20	3	10	3	9	1	2	1	3	2	3	4	5	6	5	1	0	2
fwoXAJsIjjyE4qd%2FJIE7Ksg	2020/01/16 10:05	1	22	3	11	3	10	1	2	1	3	3	4	1	5	5	4	0	0	2
fhDZVZ4OX9Ho5tcjTmcgMvA	2020/01/16 10:54	1	29	3	40	8	4	2	1	2	2	2	4	4	6	6	4	0	0	2
foEseaHiGZTqDKjXMiY0tCg	2020/01/16 10:01	1	26	3	13	3	5	1	2	3	3	3	4	4	5	5	4	0	0	2
fnsb2cWGKt5rxHIb17mZlnw	2020/01/16 11:03	1	28	3	24	5	9	1	2	2	3	3	5	5	5	5	3	0	0	2
fd2HpdXGjy37yhdjD6rlUKA	2020/01/16 11:06	1	24	3	15	4	5	1	2	1	6	6	6	4	2	2	2	0	0	2
f5aY4PpL42xHUHbf3XhJwng	2020/01/16 17:51	2	64	7	28	5	8	2	1	2	3	3	3	4	5	5	5	0	0	2
fIu3cpa4%2Byv9C%2BZRaMlFlzA	2020/01/16 15:44	2	56	6	1	1	9	2	1	9	4	4	4	5	4	4	4	0	0	2
f0mv2keaZRpXVyMhsAeODSg	2020/01/16 12:14	1	62	7	28	5	5	2	1	2	5	4	6	5	3	4	2	1	0	2
f33wZuHp0aE5wC1%2BzcA17TQ	2020/01/16 13:01	1	51	6	1	1	1	2	1	2	3	3	4	5	5	5	4	0	0	2
fZFcN%2FlORJI6aKwp%2Bpf2ifQ	2020/01/16 23:12	1	47	5	9	3	1	2	2	1	6	6	6	5	2	2	2	0	0	2
fIZWKJjRhOyYSb3MSrcyD8Q	2020/01/16 09:59	2	67	7	28	5	6	2	1	2	5	5	5	5	3	3	3	0	0	2
fCZz3Hp6rL0ChQUlg7Tpg2w	2020/01/17 19:01	2	58	6	40	8	9	2	1	7	3	4	4	4	5	4	4	-1	0	2
feAsBwlc1BZIvV73Paszvmw	2020/01/16 17:01	1	72	7	12	3	11	2	1	2	3	3	3	3	5	5	5	0	0	2
fMVGcnTfkZz%2FCGD8gnEquhw	2020/01/16 21:21	2	65	7	28	5	8	2	1	2	5	5	6	3	3	3	2	0	0	2
f1Ve21VpNyH4b8u%2BsGBCuEw	2020/01/16 09:56	2	43	5	22	4	9	2	1	2	3	3	4	4	5	5	4	0	0	2
fCd0FddkGSZ23hUFHDDQ9zA	2020/01/16 10:37	2	64	7	34	6	8	2	1	2	5	5	5	5	3	3	3	0	0	2
fsqs082yP2F6N5EaUjFjHQw	2020/01/16 09:57	2	56	6	13	3	8	2	2	3	3	3	4	4	5	5	4	0	0	2
fra5%2Bi%2BI9xay4F%2FsrOdJGCA	2020/01/16 10:11	1	63	7	13	3	6	2	2	3	6	6	6	5	2	2	2	0	0	2
fl4STZmtdk3dl%2BBkyd6O4ug	2020/01/16 10:56	1	70	7	1	1	2	2	1	1	3	4	4	5	5	4	4	-1	0	2
fvB52IK1gVbo87AkdGaxr3w	2020/01/16 18:34	1	52	6	23	4	1	2	1	3	7	7	7	5	1	1	1	0	0	2
fJ%2FdiPm5Z9NvFQn1A2AgSWw	2020/01/16 16:56	2	65	7	27	5	8	2	1	2	5	5	4	5	3	3	4	0	0	2
fOQd0Ey8rOH3%2Bwl90t7SbRw	2020/01/16 18:02	1	77	7	13	3	11	2	1	2	4	4	4	5	4	4	4	0	0	2
fwJVHEZYTnIn9r89vTmosgA	2020/01/16 18:57	2	42	5	27	5	8	2	2	9	4	4	4	5	4	4	4	0	0	2
fCV3QB35KHAy6m6zq9O1eQg	2020/01/16 10:35	1	39	4	14	3	3	1	2	9	6	6	6	5	2	2	2	0	0	2
fjiPKsPyG8ToDdpJYyhTGbA	2020/01/16 17:26	2	64	7	13	3	4	2	1	3	3	3	3	4	5	5	5	0	0	2
flKTZ3CBrry8QmMXvW6EVdQ	2020/01/16 12:19	1	45	5	24	5	11	1	2	1	6	5	6	3	2	3	2	1	0	2
fwhF48jGU%2B4eKzl%2Fo2JQWDg	2020/01/16 10:17	2	77	7	13	3	7	1	1	9	4	4	4	4	4	4	4	0	0	2
faWe%2BZ3VlLXdp7gwMso7Vtw	2020/01/16 15:07	2	19	2	19	4	10	1	2	3	5	5	4	5	3	3	4	0	0	2
f4G1aOGNary%2F8k03s%2FCBMyw	2020/01/16 10:34	2	16	2	28	5	10	1	2	2	3	3	3	4	5	5	5	0	0	2
fKg51a%2FwMbg1T1qXWNCzwWw	2020/01/16 10:26	2	19	2	12	3	10	1	2	1	5	4	4	5	3	4	4	1	0	2
fxyjw2g8T1FSJ%2Bc0YvCJhrA	2020/01/16 11:49	2	19	2	11	3	10	1	2	1	5	5	3	3	3	3	5	0	0	2
fpH31CHDgG51yICTs5WLKDg	2020/01/16 12:03	2	16	2	40	8	10	1	2	2	3	2	3	4	5	6	5	1	0	2
fAk9lPHTuqJvv5mUb7sZ8Gw	2020/01/16 13:01	2	18	2	14	3	10	1	2	2	6	6	4	5	2	2	4	0	0	2
fy4Ucf9NtLW1sidgB2NNvTg	2020/01/16 10:13	2	15	2	23	4	10	1	2	1	6	6	7	3	2	2	1	0	0	2
fcALk4eu0m5dlOn%2F5qdmgKQ	2020/01/16 12:39	2	19	2	33	6	10	1	2	2	5	5	4	4	3	3	4	0	0	2
fouGWLHF%2B6CXIZ1IZxR5m4w	2020/01/16 15:40	2	16	2	14	3	10	1	2	7	4	4	4	5	4	4	4	0	0	2
fgptp75GiXW4nvBEmrcbTkA	2020/01/16 11:27	2	19	2	8	3	10	1	2	3	5	4	4	1	3	4	4	1	0	2
fYJZA%2FVtkDUTuHlAIiTr2Rw	2020/01/16 16:50	2	16	2	1	1	10	1	2	3	5	5	5	5	3	3	3	0	0	2
ftKd1z2ahJxLcaSZaeCVqGg	2020/01/16 17:22	2	18	2	1	1	10	1	2	2	3	2	2	4	5	6	6	1	0	2
ftmaJ8MzX1ewf5Mf%2FowCA0A	2020/01/16 15:22	2	19	2	28	5	10	1	2	2	3	3	4	4	5	5	4	0	0	2
fVFd%2BVWqwGofNglKe3%2FP3qA	2020/01/16 11:40	2	17	2	37	7	10	1	2	1	3	3	4	3	5	5	4	0	0	2
fbjjtTiD5Pz%2FqjLkvgNiLJw	2020/01/16 13:11	2	18	2	28	5	10	1	2	3	2	3	3	4	6	5	5	-1	0	2
fNtA2AfRl2Mf0aN79RtGXyA	2020/01/16 15:33	1	54	6	35	6	1	1	2	1	5	5	4	5	3	3	4	0	0	2
fCuxOeF5evL0mNmqgeg9gcQ	2020/01/17 14:49	1	63	7	13	3	6	2	1	9	4	4	5	5	4	4	3	0	0	2
f2aVw00pdRfptoqmv9k0ebA	2020/01/16 10:52	2	67	7	41	8	8	2	1	2	5	7	7	5	3	1	1	-2	0	2
ff1yzpEETIjWHcXP9%2Fzni%2FA	2020/01/16 16:56	2	63	7	1	1	8	2	1	2	3	5	6	5	5	3	2	-2	0	2
fLylHMWdSoyuKq%2FxqlQTfxQ	2020/01/18 15:28	2	58	6	14	3	9	2	1	2	6	5	5	5	2	3	3	1	0	2
fy1X%2Bahr9iVGpz%2BYELeHAjw	2020/01/16 22:43	2	54	6	40	8	11	2	1	2	4	4	4	4	4	4	4	0	0	2
fqrz2jfhyp3p%2BNOhYTXQw4Q	2020/01/16 10:37	2	74	7	14	3	8	2	2	3	2	1	2	4	6	7	6	1	0	2
fz9SbgLPu4xo%2Bw%2F2nWJvIBw	2020/01/17 06:45	1	58	6	26	5	1	2	1	3	3	3	3	4	5	5	5	0	0	2
f2rQA9Y%2F0zUnVuJZIOha%2BpA	2020/01/16 14:39	2	47	5	26	5	3	1	2	3	2	2	2	4	6	6	6	0	0	2
fcpPCAYH%2FPI3rmYBt%2BeM2nw	2020/01/17 23:10	2	46	5	27	5	8	2	1	2	2	2	6	5	6	6	2	0	0	2
fT7uJU8pmXdiilMgN68tXTg	2020/01/16 19:48	1	62	7	7	2	4	2	1	1	5	5	6	5	3	3	2	0	0	2
f3fL9e2nlOphxd63CSSCgbQ	2020/01/17 08:30	2	56	6	23	4	9	2	1	9	5	5	4	5	3	3	4	0	0	2
fSuZ20p%2FrKfwQD5PfIgBx7g	2020/01/16 12:09	2	62	7	27	5	11	1	2	2	4	4	5	5	4	4	3	0	0	2
fD%2BfHlL4oSUf5J3sG%2BoZa4w	2020/01/16 13:32	1	47	5	29	5	3	2	1	3	4	4	4	5	4	4	4	0	0	2
fWlULLKOxnNYe3LQUEmOKIA	2020/01/16 13:37	2	71	7	26	5	8	2	1	4	3	2	2	1	5	6	6	1	0	2
fjZVCFZH7H02DyRI4dVR%2FRQ	2020/01/16 00:22	2	19	2	13	3	10	2	2	3	3	5	4	5	5	3	4	-2	1	0
fOkG2iPDiOiPz0HOT3g7lIg	2020/01/15 17:48	1	18	2	34	6	10	1	2	3	6	6	7	5	2	2	1	0	1	0
frtm3HySV04%2BfeQkaCDpCQw	2020/01/15 22:53	1	17	2	24	5	10	1	2	2	3	3	4	4	5	5	4	0	1	0
fvwLl0gcQuERfRbl9HHku1Q	2020/01/19 15:19	1	15	2	13	3	10	1	2	1	2	3	5	4	6	5	3	-1	1	0
fikVeYOrwooH6LODSipnReg	2020/01/15 15:47	1	19	2	11	3	10	1	2	2	6	6	6	5	2	2	2	0	1	0
fOuQHufAB2Yx1IzfKJ8TzQg	2020/01/18 12:32	1	16	2	11	3	10	1	2	2	7	7	7	5	1	1	1	0	1	0
fi6AEB3PR4VClIuYlosOLWA	2020/01/15 16:06	1	19	2	23	4	10	1	2	9	7	7	7	5	1	1	1	0	1	0
f08d7AowgJduHBfBZSi1G7w	2020/01/15 13:12	1	17	2	11	3	10	1	2	1	5	5	6	3	3	3	2	0	1	0
fg2XyKv3bFF4N07w0j%2BZawQ	2020/01/15 21:32	1	17	2	20	4	10	1	2	1	5	4	3	5	3	4	5	1	1	0
fpXq1KK%2B8ynJEO2js7vUcrg	2020/01/15 19:27	1	19	2	13	3	10	1	2	2	4	4	4	5	4	4	4	0	1	0
fqBJ2URXtdWSH%2BUw2zmAEhw	2020/01/15 12:14	1	19	2	8	3	11	1	2	1	5	3	4	5	3	5	4	2	1	0
fUW5bCvMXZtBbK5QkmJ1Zqw	2020/01/18 11:39	1	18	2	29	5	10	1	2	1	3	3	5	4	5	5	3	0	1	0
fym%2BNdXaFe%2BXge%2F7Jrh%2BCxQ	2020/01/17 11:22	1	19	2	12	3	10	1	2	2	3	2	2	4	5	6	6	1	1	0
fF%2F00gxfh66K%2FKRQ%2FbnVKiA	2020/01/16 18:39	1	17	2	11	3	10	1	2	1	2	2	2	3	6	6	6	0	1	0
fonhENEWLA64UUId0FGFWAA	2020/01/15 19:36	1	15	2	12	3	10	1	2	2	4	4	4	5	4	4	4	0	1	0
fqa0fFcZXxd4ytPQ%2BAgMWlg	2020/01/15 17:19	1	29	3	21	4	5	2	1	2	3	5	5	4	5	3	3	-2	1	0
fwL%2BttgRVp5c58dPoz%2FsCHQ	2020/01/15 20:03	1	15	2	13	3	10	1	2	1	6	6	6	5	2	2	2	0	1	0
fyV20eHyiNQG5pMLc9hfR5Q	2020/01/16 23:34	2	14	1	12	3	10	1	2	1	4	4	4	5	4	4	4	0	1	0
ffYcXlMR1RkjgAV828crlsg	2020/01/15 12:18	2	1	1	11	3	11	2	1	2	2	2	3	4	6	6	5	0	1	0
f91BlLYsgj0fnodkxnKB2Wg	2020/01/15 19:11	1	16	2	23	4	10	1	2	2	3	3	3	4	5	5	5	0	1	0
fiPirUqTIlLbj2DS3dyYgiA	2020/01/15 16:35	1	14	1	14	3	10	1	2	1	4	4	4	5	4	4	4	0	1	0
fVWzluV5Sv0FeXJcqEoyaFQ	2020/01/15 13:43	1	28	3	13	3	4	1	2	9	5	5	4	3	3	3	4	0	1	0
fiFi9RidQWdTbX8nO5RepvQ	2020/01/15 12:17	1	23	3	27	5	10	1	2	3	5	3	2	5	3	5	6	2	1	0
fxNFLkCXZRHcGXP2Mqvd3WQ	2020/01/15 13:46	1	23	3	42	8	11	1	2	1	5	5	4	3	3	3	4	0	1	0
f6skOUIN8a%2B2QTaUL%2F07oKg	2020/01/15 12:21	1	19	2	6	2	5	1	2	1	5	6	6	5	3	2	2	-1	1	0
fkGU7w4qDO5q%2FOUjb7mafTA	2020/01/15 12:42	1	27	3	14	3	11	1	2	1	2	3	6	5	6	5	2	-1	1	0
fRV4rlDz%2FP%2F06Y3OZwUIIcw	2020/01/15 15:55	2	19	2	25	5	10	1	2	3	5	5	4	3	3	3	4	0	1	0
f%2BtWoWumNt6gLl8cya6cz2w	2020/01/16 00:41	2	41	5	14	3	11	1	2	3	5	5	4	5	3	3	4	0	1	0
fFt2A5gQlL27jcVC6nYOW9g	2020/01/15 12:03	1	54	6	7	2	4	2	1	3	6	6	7	5	2	2	1	0	1	0
fkHlJE%2BA2qrEpnQ2BePIVmw	2020/01/15 11:54	2	65	7	13	3	8	2	2	2	3	3	3	4	5	5	5	0	1	0
fYXtD5suggeWGdeXPimf4vQ	2020/01/15 12:18	2	48	5	27	5	11	1	2	3	3	3	3	4	5	5	5	0	1	0
fAss7ojK3n9lqrnQMXx8s8A	2020/01/15 13:08	1	70	7	13	3	4	2	1	3	5	5	5	1	3	3	3	0	1	0
fwEquLPlt93wqNcywwPoZBA	2020/01/15 12:18	1	63	7	5	2	6	2	1	2	4	4	4	5	4	4	4	0	1	0
fa1AOKJWcIIOKlk2oq6uvgA	2020/01/15 11:52	2	35	4	14	3	3	2	1	2	3	2	2	4	5	6	6	1	1	0
fSTEYQ9lBuQja8PB4qFm9Rw	2020/01/15 12:13	1	73	7	28	5	11	2	1	1	5	3	3	5	3	5	5	2	1	0
f1bISSPr8EOl7aMUAkMKhKA	2020/01/17 16:16	2	47	5	14	3	3	1	2	1	3	3	4	5	5	5	4	0	1	0
fHlf17taUFr61E%2BqICSDcpg	2020/01/15 12:29	2	71	7	23	4	6	2	1	1	4	2	2	4	4	6	6	2	1	0
fwhF48jGU%2B4cf67bhgrl9Iw	2020/01/15 20:28	2	28	3	46	8	3	1	2	2	4	3	4	1	4	5	4	1	1	0
fCg0VQkM3VR7lWUQTUFwlnQ	2020/01/15 11:50	1	48	5	23	4	4	2	2	2	6	6	6	5	2	2	2	0	1	0
fl%2F5C7eeTJa0ZG4NzT0GKNw	2020/01/17 10:56	1	59	6	21	4	6	2	1	2	5	6	7	3	3	2	1	-1	1	0
fvBt3F9iD%2BA4yBcAcOMnNvg	2020/01/16 10:47	2	69	7	11	3	8	2	1	1	5	5	5	3	3	3	3	0	1	0
fW3JAEDe%2FyT%2F9J1nWaJRVXA	2020/01/17 19:52	2	46	5	1	1	7	1	2	2	3	3	4	4	5	5	4	0	1	0
f11LbOE0Gr9ngY67Hy3q4Mg	2020/01/15 14:07	1	36	4	30	5	4	1	2	3	3	3	3	4	5	5	5	0	1	0
fSjE%2BJrLW2%2BiMZCqMEtH4dw	2020/01/15 13:00	1	57	6	33	6	4	2	1	2	5	5	5	5	3	3	3	0	1	0
fEpKrpW7VNRXOx8bg60mfew	2020/01/15 19:49	2	51	6	1	1	3	2	1	9	3	3	4	5	5	5	4	0	1	0
fdHaRqIcAEfZciSrDrg06Ng	2020/01/15 11:51	1	50	6	13	3	4	1	2	2	4	4	4	5	4	4	4	0	1	0
fW3JAEDe%2FyT%2B%2BKRQwa5Pfzg	2020/01/15 17:26	2	39	4	40	8	9	2	1	2	2	2	3	4	6	6	5	0	1	0
fR0Al6BS%2Fp96nj%2Ff1t6jrKQ	2020/01/15 18:19	1	63	7	1	1	5	2	1	1	7	7	6	5	1	1	2	0	1	0
f6EWe2Gp4b6yNEpEfduzdsg	2020/01/15 14:25	1	59	6	40	8	11	2	1	2	5	5	5	5	3	3	3	0	1	0
fjiPKsPyG8Tqs2WFbA0ucLQ	2020/01/15 12:31	2	48	5	27	5	3	1	2	3	5	5	6	3	3	3	2	0	1	0
ffe3Sl56%2BFBdg8AxZ9pmqFA	2020/01/16 00:16	2	64	7	11	3	8	2	1	3	4	5	5	5	4	3	3	-1	1	0
fR%2BkpP3qyIVaiIFOsKlbYww	2020/01/15 16:16	2	28	3	14	3	8	2	2	1	3	3	4	4	5	5	4	0	1	0
fmKclIE3SyFOscsxW9H%2BGBw	2020/01/15 12:21	1	35	4	3	2	3	2	1	2	6	6	4	3	2	2	4	0	1	0
fxYrF0Bk6Cdhywf7dVrS1hA	2020/01/20 19:16	1	52	6	4	2	2	2	2	2	5	5	4	4	3	3	4	0	1	0
f2QQeounhZJ%2F%2B9x%2BSxMY12g	2020/01/15 11:49	1	49	5	13	3	11	1	2	3	3	3	3	4	5	5	5	0	1	0
fA4FrFT7tQNJrLVMMnmBahw	2020/01/15 15:48	2	81	7	23	4	11	2	1	9	2	1	2	4	6	7	6	1	1	0
fj20QkXhG%2FlgQX4%2B98UVu6Q	2020/01/15 19:34	1	50	6	23	4	4	1	2	2	4	5	4	5	4	3	4	-1	1	0
fz9SbgLPu4xqOW9mUWoBbXA	2020/01/15 11:53	1	64	7	12	3	3	2	1	9	4	4	4	5	4	4	4	0	1	0
fLQmTd6hscBvVUOsFZ9Fa1A	2020/01/15 21:34	2	47	5	13	3	11	1	2	3	4	4	4	5	4	4	4	0	1	0
fO%2Bewqc8GFlGXaTqvA4UUHQ	2020/01/15 12:23	2	33	4	43	8	4	2	1	2	5	5	4	5	3	3	4	0	1	0
fg3YajdMJLHh8l5hofzYzJA	2020/01/15 11:58	2	72	7	13	3	8	1	1	3	3	3	3	4	5	5	5	0	1	0
fNcdpZznRLhD9w6DdKI9SxA	2020/01/15 20:34	2	54	6	5	2	11	1	2	7	5	5	6	5	3	3	2	0	1	0
fWOSgqqwZfJsWy0TSYTd8Mw	2020/01/15 12:11	2	34	4	28	5	3	1	2	2	3	3	3	4	5	5	5	0	1	0
f2BgWsOETs8d6rfS09u1IEw	2020/01/15 13:11	1	61	7	3	2	7	2	1	2	6	5	4	5	2	3	4	1	1	0
f5QMhO5uZB5yO5lNsF7mkNw	2020/01/15 21:51	2	37	4	11	3	3	2	1	2	5	4	4	5	3	4	4	1	1	0
fVQDbTzBTPWtWbqvkg7VwQw	2020/01/16 19:03	1	44	5	34	6	4	2	1	2	5	5	4	5	3	3	4	0	1	0
f5cS57QhN%2BYFXMgUH6a1O8A	2020/01/15 16:49	1	41	5	11	3	4	1	2	3	2	3	3	4	6	5	5	-1	1	0
ftrgNYJY7QXo8KMYmBRrCsA	2020/01/15 12:30	1	57	6	14	3	4	2	1	2	4	4	5	4	4	4	3	0	1	0
fgvoU1gHQEwaMQ8nsN6b0ww	2020/01/17 07:55	2	52	6	23	4	8	2	2	2	7	6	7	3	1	2	1	1	1	0
fOjbpgypsYl1NxKuxbntVkg	2020/01/15 15:54	2	36	4	34	6	3	2	2	3	3	5	4	3	5	3	4	-2	1	0
fWm0%2F913z5MrjlqXMmAGa3A	2020/01/16 12:37	2	59	6	15	4	8	2	1	3	4	4	4	5	4	4	4	0	1	0
fK0j2OpnOTDrwqxeeJNVFTw	2020/01/15 14:38	2	62	7	37	7	9	2	1	2	5	6	4	5	3	2	4	-1	1	0
flfUCVp8xGBRDgzkU0UKF6g	2020/01/15 15:46	2	51	6	14	3	9	1	1	9	3	3	4	1	5	5	4	0	1	0
f5TRxMuvmkk6yOoPx0rB3Xg	2020/01/15 11:55	2	42	5	8	3	9	2	1	9	7	7	7	5	1	1	1	0	1	0
fDhxXfNLvvXUC6dobQUFGgw	2020/01/15 17:11	2	26	3	23	4	3	1	2	1	2	2	2	1	6	6	6	0	1	0
fCyT20jgDEgYXehGRyUpCdg	2020/01/15 19:33	2	32	4	32	6	8	1	1	2	3	3	3	4	5	5	5	0	1	0
fMW%2FKmT6MoNuXk%2FfMMm7Nqg	2020/01/15 11:50	2	27	3	14	3	10	1	2	2	3	3	3	1	5	5	5	0	1	0
f3O1jcX8D2xQTIDeFn7keQA	2020/01/15 12:27	1	40	5	40	8	3	2	1	7	4	3	3	5	4	5	5	1	1	0
fG8BHdQ1SMVVbvjHOgQMc2g	2020/01/17 18:02	1	52	6	22	4	4	2	1	1	6	6	6	5	2	2	2	0	1	0
fd1Sk5nwOMLsaml1Sk1fRjg	2020/01/15 12:32	1	63	7	44	8	3	2	1	2	3	3	3	4	5	5	5	0	1	0
f6qYNC73Q74DQH1%2BICSVNAg	2020/01/15 13:21	2	22	3	13	3	10	1	2	4	3	3	3	4	5	5	5	0	1	0
fBbevB7UnTWX2PmGjKeTZfA	2020/01/17 00:26	2	58	6	14	3	11	2	2	2	6	6	4	5	2	2	4	0	1	0
fDhxXfNLvvXUq4zf%2BKkxe4Q	2020/01/16 21:37	1	48	5	14	3	3	2	1	2	3	3	6	5	5	5	2	0	1	0
fjFImHv3QkOIsDmRO2Srt7A	2020/01/15 13:57	2	28	3	28	5	4	1	2	2	5	5	6	5	3	3	2	0	1	0
fNHMIz2ADiqGYFhlZadJxCw	2020/01/15 11:53	1	51	6	27	5	2	2	2	9	7	5	4	5	1	3	4	2	1	0
f2Tn65VeL8x4dkJgQmjFIfw	2020/01/15 12:16	2	30	4	10	3	9	2	1	9	7	7	7	5	1	1	1	0	1	0
f3cdfAsWxHSORXibOsA%2FIlA	2020/01/15 12:14	1	39	4	23	4	6	2	2	3	3	3	3	4	5	5	5	0	1	0
fbWzP0qIAyPMQaXYsB4TMsQ	2020/01/15 12:21	1	39	4	23	4	11	1	2	1	2	2	2	5	6	6	6	0	1	0
fKVnfEZYZMJiiutepF2ZW8Q	2020/01/15 11:55	1	45	5	14	3	4	1	2	2	3	2	3	4	5	6	5	1	1	0
fQ4WMbSoDrd3n0%2B%2FjblwzIQ	2020/01/15 12:17	1	37	4	36	7	9	1	2	9	3	4	4	5	5	4	4	-1	1	0
fliSXUOy2k5ox3KGqaD40hQ	2020/01/17 17:58	2	36	4	37	7	8	2	1	2	3	5	5	5	5	3	3	-2	1	0
fe7Ypc8%2BrgxalTUUhl0%2Fl7A	2020/01/16 06:40	1	51	6	13	3	4	2	1	2	3	3	4	3	5	5	4	0	1	0
fN73erSXP8poRITb8tQdTCQ	2020/01/18 06:49	2	57	6	14	3	2	2	1	3	5	5	4	5	3	3	4	0	1	0
fjYEip5y4GTOIoXp96t8tVg	2020/01/16 20:27	2	48	5	24	5	9	2	1	2	5	5	6	5	3	3	2	0	1	0
f29M8KdIxB5tb5H8h555Igg	2020/01/15 21:40	1	69	7	21	4	9	2	1	2	2	2	3	4	6	6	5	0	1	0
fK0j2OpnOTDpseJPJ8cN6Zg	2020/01/15 16:44	2	27	3	12	3	5	1	2	2	2	2	2	4	6	6	6	0	1	0
fbaq%2FEDpgsz5VIgZTH67i6A	2020/01/15 16:41	2	33	4	21	4	8	2	2	2	6	6	4	5	2	2	4	0	1	0
fIQ8GpV1ozPYYqm0CQkSvSQ	2020/01/15 12:24	2	28	3	47	8	3	1	2	3	5	5	4	3	3	3	4	0	1	0
fqpLIKBCc%2Fg38dH%2BU5fwRig	2020/01/15 18:14	2	48	5	27	5	6	2	1	9	4	4	4	5	4	4	4	0	1	0
f0BR1wOyln%2BUorP8UpTDKJA	2020/01/16 20:46	2	30	4	26	5	8	2	2	9	3	3	3	1	5	5	5	0	1	0
fzAI4e95C7jQcN%2F8hnjcvug	2020/01/15 11:54	2	35	4	13	3	11	1	2	3	4	4	4	5	4	4	4	0	1	0
fcng2wkr9LkDE3940uxJu1g	2020/01/15 16:43	2	27	3	12	3	5	1	2	2	2	2	2	1	6	6	6	0	1	0
fdJ5mRMPnhny4Hhrt70kW%2Bw	2020/01/16 11:21	1	41	5	40	8	3	2	1	2	5	5	6	3	3	3	2	0	1	0
f7GE27JH6X01UWVmbPdT4YA	2020/01/15 12:38	1	40	5	13	3	6	2	1	2	3	3	4	4	5	5	4	0	1	0
fE66QJxl2qQ6S2Ji9cecp6A	2020/01/15 14:40	1	38	4	13	3	3	1	2	2	1	1	2	4	7	7	6	0	1	0
f9qFFgW%2FzQvFgOIa9%2Bxh1xA	2020/01/15 12:18	1	52	6	42	8	5	1	2	1	5	5	4	4	3	3	4	0	1	0
fHtT4Lzki9n3lqgQ7YxN%2BVA	2020/01/15 15:28	2	23	3	37	7	10	1	2	2	4	4	4	5	4	4	4	0	1	0
fCZz3Hp6rL0DuA4KC8dCnkg	2020/01/15 11:53	2	39	4	17	4	5	2	1	3	6	6	5	3	2	2	3	0	1	0
fB6bmnBkh8WWsoDHZj7LjCg	2020/01/15 12:03	1	52	6	11	3	11	1	2	1	2	2	3	4	6	6	5	0	1	0
fJszcJXTusPzrr2VSeqUkbw	2020/01/15 12:42	1	34	4	13	3	5	1	2	2	3	2	2	4	5	6	6	1	1	0
fu4T6GfouvuGXpwRWE7yQUQ	2020/01/15 16:38	2	58	6	29	5	9	2	1	3	4	4	5	3	4	4	3	0	1	0
fskzWKyhimQmc%2Fzed91yxWw	2020/01/17 22:10	1	72	7	27	5	6	2	1	2	5	6	5	5	3	2	3	-1	1	0
fep0PIchHNG3iO5FcavnzBw	2020/01/15 14:47	2	65	7	17	4	9	1	2	3	4	5	5	5	4	3	3	-1	1	0
f2QQeounhZJ%2B01ftWYrxwcg	2020/01/16 02:59	2	49	5	14	3	8	2	2	2	3	4	4	4	5	4	4	-1	1	0
fzrVhMTLahDbluiibQtdX4A	2020/01/17 04:27	2	48	5	29	5	11	2	1	2	4	4	5	5	4	4	3	0	1	0
f1bISSPr8EOmLPnvJWGSipQ	2020/01/15 21:03	2	50	6	13	3	9	2	1	4	5	5	4	4	3	3	4	0	1	0
fTtTd0AI3LHvcl%2Bz67xSy8A	2020/01/15 13:20	1	29	3	28	5	9	1	2	1	6	6	6	5	2	2	2	0	1	0
fo%2BNxrVas%2FFp%2F9gORX9M2Ww	2020/01/15 11:54	1	28	3	13	3	5	1	2	1	7	7	5	3	1	1	3	0	1	0
fdb0U1HMIaqPUUU541hvQnw	2020/01/15 12:08	1	28	3	27	5	11	1	2	3	4	3	3	5	4	5	5	1	1	0
fp2UoUiJBKteHUcXkR3oXmA	2020/01/15 13:13	1	24	3	17	4	11	1	2	9	4	4	4	5	4	4	4	0	1	0
fU%2FrVXYEGMoX33H9cVS9YIQ	2020/01/15 11:52	1	29	3	13	3	9	1	2	1	4	4	4	4	4	4	4	0	1	0
ffZmWnJJBvd11T55IX8u92w	2020/01/15 13:05	1	26	3	13	3	3	1	2	2	2	2	3	4	6	6	5	0	1	0
fSuFZPla5N%2B%2F6UOcU8iNTIA	2020/01/15 12:46	1	24	3	41	8	11	1	2	9	7	7	7	5	1	1	1	0	1	0
foupcXkdTsul8jv1Q2GlWJw	2020/01/15 12:07	1	29	3	4	2	5	1	2	2	3	3	4	4	5	5	4	0	1	0
fqkx6t%2B0hKRdmdF%2F3A4SpMA	2020/01/15 13:10	1	25	3	12	3	3	1	2	2	5	5	5	5	3	3	3	0	1	0
fUAniTKhDCR0PKgzOJ2kGiw	2020/01/15 11:57	1	22	3	38	7	10	1	2	2	3	3	4	3	5	5	4	0	1	0
fBf1DrnXWWpHs%2FULjOZ76HQ	2020/01/15 12:06	1	21	3	34	6	11	1	2	2	3	3	5	4	5	5	3	0	1	0
fETfYOBRDIVT8Nc1eTawi8A	2020/01/15 12:37	1	29	3	13	3	5	1	2	1	7	7	6	5	1	1	2	0	1	0
f3pyiXzWxo%2BX2pfEuaGRbiA	2020/01/15 12:29	1	28	3	17	4	9	1	2	3	6	6	6	3	2	2	2	0	1	0
fguK8xu0Ad%2BC5MHdew8I3PQ	2020/01/15 13:06	1	24	3	40	8	3	1	2	1	4	4	3	4	4	4	5	0	1	0
faxO40RlV7F28RqC31fJx%2BA	2020/01/15 12:08	1	28	3	13	3	1	2	2	3	2	3	5	4	6	5	3	-1	1	0
fmml%2BlPZLqPouRe%2BpxmySfw	2020/01/15 13:08	2	18	2	8	3	10	1	2	1	3	2	3	4	5	6	5	1	1	0
ffeZi2XE2DP5%2FALs1ccN4cA	2020/01/17 11:00	2	70	7	14	3	8	2	1	3	5	5	4	5	3	3	4	0	1	0
fqJCGQFT7e9Xq%2BpQ%2FOdtvrg	2020/01/15 15:10	1	39	4	13	3	7	2	1	2	6	5	6	5	2	3	2	1	1	0
f%2BqTKXMFp1aPtEUZDIb6N5Q	2020/01/16 06:34	2	46	5	44	8	3	2	1	2	5	5	7	3	3	3	1	0	1	0
fUso5ssKW9QP7NBjmQHtAjQ	2020/01/15 20:00	2	57	6	14	3	8	2	2	5	5	5	4	5	3	3	4	0	1	0
fzxS%2F9FA1aZv%2Bl5PVg3ic1g	2020/01/21 23:42	1	85	7	12	3	11	2	1	4	3	3	4	5	5	5	4	0	1	0
f3iETZndvOSPasHUfwUoP%2FQ	2020/01/15 12:33	1	47	5	13	3	4	2	1	3	7	6	6	5	1	2	2	1	1	0
fMSPvL0Zd5wBW4I3uWiO2Cg	2020/01/17 18:35	1	71	7	40	8	11	2	1	4	4	4	5	5	4	4	3	0	1	0
feoWMymRUzaOJmriD%2B30WdQ	2020/01/15 11:55	2	33	4	7	2	7	1	2	1	3	3	4	4	5	5	4	0	1	0
f%2BG9SS3nT8QO8N9oB8zOwJg	2020/01/15 23:07	1	70	7	31	6	2	2	1	2	6	6	6	5	2	2	2	0	1	0
fGZIqqe3vUFplKKL2nV3Zpg	2020/01/15 16:41	1	50	6	23	4	3	2	1	3	3	3	3	4	5	5	5	0	1	0
fdqboYpnom2c3tS7aOeenxA	2020/01/15 13:50	1	63	7	36	7	4	2	1	2	3	3	3	5	5	5	5	0	1	0
fdPFJP0QlflnYoLmYbvW7Ww	2020/01/15 11:54	2	51	6	44	8	11	2	2	2	4	4	4	5	4	4	4	0	1	0
f7OEb34kZ7Hp3nm98B0GEHw	2020/01/17 18:40	2	44	5	27	5	8	2	1	3	7	7	7	5	1	1	1	0	1	0
fNcdpZznRLhAEOx7VBR%2F12g	2020/01/15 11:59	1	54	6	23	4	4	2	1	9	4	4	4	5	4	4	4	0	1	0
fwinangKU2p0BoHm1rLuNZw	2020/01/15 11:51	1	38	4	37	7	11	2	2	2	4	4	4	4	4	4	4	0	1	0
fkHlJE%2BA2qrHqs7JIo9RNGQ	2020/01/15 12:20	1	39	4	42	8	6	1	2	3	5	5	5	3	3	3	3	0	1	0
fKLICELR0JDFHTy0XN8X8nA	2020/01/15 17:17	1	34	4	24	5	11	1	2	2	5	6	4	5	3	2	4	-1	1	0
fAkPBV29BIwlr0Atx8cJPfg	2020/01/18 06:00	2	67	7	30	5	8	2	1	3	6	6	6	5	2	2	2	0	1	0
ftujQ9XgGvT66BcNx6ylG%2Fw	2020/01/15 11:46	1	51	6	13	3	11	1	2	3	4	4	4	5	4	4	4	0	1	0
f8uSu8dVjXDQZqyXIq6sIbA	2020/01/15 13:34	1	38	4	42	8	11	1	2	2	3	3	4	4	5	5	4	0	1	0
fKUENLxvIVvLcNYe9yzEiPA	2020/01/15 12:00	1	71	7	21	4	11	2	1	2	4	4	4	5	4	4	4	0	1	0
f%2F7glRAaEFtcFJ2dE5cREjw	2020/01/15 13:59	2	48	5	29	5	3	1	2	3	3	3	3	4	5	5	5	0	1	0
fJHJ6rbaWVTI7XMAvPlRgGw	2020/01/15 19:24	2	26	3	7	2	11	1	2	9	4	4	4	5	4	4	4	0	1	0
fSY%2FeT4sgCXSQJ3V6RoqLyQ	2020/01/15 12:01	2	28	3	23	4	8	2	1	2	7	7	7	5	1	1	1	0	1	0
fX5plfeXG0zqLgHKPRw91%2Fw	2020/01/15 20:51	2	38	4	11	3	3	1	2	2	3	3	3	4	5	5	5	0	1	0
fKXIMRdI2w8PCwGdDt7NcOw	2020/01/15 14:14	2	45	5	13	3	8	2	1	2	5	5	5	5	3	3	3	0	1	0
fhEB56cKM6%2BRop2iRmgAFgA	2020/01/15 17:14	2	29	3	11	3	3	1	2	1	2	3	6	4	6	5	2	-1	1	0
fna%2BqwpAEck4NdQbjdVN6nw	2020/01/15 11:46	2	36	4	13	3	8	2	1	1	5	5	4	3	3	3	4	0	1	0
fo3vkpeaR7iydI6iEgcT%2B5w	2020/01/15 20:42	2	25	3	12	3	3	1	2	1	2	1	2	4	6	7	6	1	1	0
fXg0Je0EGMlTk3TyKPuOQfQ	2020/01/15 18:53	1	65	7	25	5	2	2	1	2	3	2	3	3	5	6	5	1	1	0
fXrqBdPyxpBF%2F6X2KfXtUYw	2020/01/15 12:52	2	66	7	8	3	11	2	2	1	3	3	4	3	5	5	4	0	1	0
fg35sKCVvdP%2FXroTcQpGyqQ	2020/01/15 12:16	2	32	4	21	4	9	2	2	1	5	5	4	5	3	3	4	0	1	0
f6Y6PxKKbWIBBYZnJv52HcQ	2020/01/15 17:24	1	31	4	7	2	4	1	2	9	7	7	7	5	1	1	1	0	1	0
fjxSX4ihnp6X9TA%2B2OoKvHg	2020/01/15 20:30	1	33	4	43	8	9	1	2	2	5	5	4	5	3	3	4	0	1	0
f%2BR5T%2BrWs8q%2BT8evOA6Hriw	2020/01/15 16:23	1	32	4	11	3	3	1	2	2	3	2	2	4	5	6	6	1	1	0
fkHlJE%2BA2qrHucxohIyh%2FVg	2020/01/15 16:48	1	33	4	36	7	3	2	1	3	3	2	3	4	5	6	5	1	1	0
fyN%2FqKwUMKPs%2Fykqzbkq9Lg	2020/01/15 13:33	1	32	4	12	3	3	2	1	8	4	4	4	4	4	4	4	0	1	0
fXLbz9RwJDSjJ7Kq3K0KtZg	2020/01/16 20:19	2	56	6	13	3	7	1	1	2	5	5	4	5	3	3	4	0	1	0
fyayg5HaA%2BFa1ZPwgkWgitw	2020/01/15 18:33	1	35	4	2	2	5	2	1	1	5	7	7	5	3	1	1	-2	1	0
fKNbW9htR6g27I4mqyEi2RQ	2020/01/15 19:40	2	20	3	8	3	10	1	2	2	1	1	1	1	7	7	7	0	1	0
fns11y5wcgvCrTrd7vEDvcw	2020/01/15 14:05	2	22	3	11	3	3	1	2	10	4	3	3	5	4	5	5	1	1	0
fzxS%2F9FA1aZsKnfHNLZk24Q	2020/01/15 13:15	2	22	3	13	3	3	2	1	2	3	3	3	2	5	5	5	0	1	0
fQIjdf44boZL0PhHfh61liw	2020/01/15 12:39	2	25	3	7	2	9	1	2	2	3	3	4	5	5	5	4	0	1	0
fwhF48jGU%2B4fcgvp8%2FBnviA	2020/01/15 18:36	1	39	4	20	4	1	2	1	3	6	5	3	4	2	3	5	1	1	0
fAJFNCJALXJJg4Qq%2FrAYLWQ	2020/01/15 12:09	2	29	3	13	3	3	2	1	8	4	4	4	1	4	4	4	0	1	0
fv8WDqqIeEQY5%2BVJbJU9%2BZg	2020/01/15 15:51	2	35	4	12	3	3	2	2	1	2	2	4	3	6	6	4	0	1	0
f7f5nZk%2FppajhnIyTsqxQvw	2020/01/15 18:00	1	44	5	14	3	9	1	2	3	4	4	4	5	4	4	4	0	1	0
fgCpWBWrCBIKnJ2d%2FD%2BI8xQ	2020/01/15 18:09	1	31	4	23	4	11	1	2	7	3	3	4	3	5	5	4	0	1	0
fjiPKsPyG8Tonim4Iqy142Q	2020/01/15 19:03	1	35	4	27	5	5	1	2	2	5	3	3	4	3	5	5	2	1	0
fv8WDqqIeEQZGLX0qEacrlw	2020/01/15 14:03	2	28	3	13	3	3	2	1	3	1	1	1	1	7	7	7	0	1	0
fR%2BsTRbZ0vnbQqQV%2BE2DpCQ	2020/01/15 19:52	2	43	5	11	3	9	2	1	2	3	5	3	5	5	3	5	-2	1	0
fm2UjbJfhfJvoq8tyA5WVpQ	2020/01/15 19:22	2	26	3	43	8	5	1	2	2	7	7	4	5	1	1	4	0	1	0
fP%2FXZHQqZUPAV7XOz1EQnvQ	2020/01/15 11:51	1	30	4	9	3	5	1	2	2	5	5	4	5	3	3	4	0	1	0
fa32CjDhNDYJ1%2BFw5Rm27jg	2020/01/15 17:47	2	29	3	22	4	8	2	1	2	5	5	4	5	3	3	4	0	1	0
fewqH%2B7Hg74kFDWkZUNE09w	2020/01/15 11:46	2	31	4	23	4	9	1	2	8	2	1	2	2	6	7	6	1	1	0
fadE9QzMDQRm0dJTsYJ5Oag	2020/01/15 18:27	2	32	4	13	3	3	2	2	2	5	5	4	3	3	3	4	0	1	0
ftAuTsz6bz%2Fl2de7uIQ55Sw	2020/01/15 19:15	1	49	5	27	5	5	2	1	1	4	4	4	5	4	4	4	0	1	0
f%2BMYO7PjKA73STYgrHp88pQ	2020/01/15 17:57	1	41	5	5	2	4	1	2	1	4	4	4	5	4	4	4	0	1	0
ff%2BBdzi6aVBTQZ9zZU8sMjw	2020/01/15 17:33	1	54	6	24	5	3	1	2	9	3	4	4	4	5	4	4	-1	1	0
fRtYMZi0G3q0aCbsQ0CUKgw	2020/01/15 15:29	2	46	5	11	3	8	2	1	2	5	5	5	5	3	3	3	0	1	0
fp5Yszi2pu0ljEsmpG3EesQ	2020/01/15 12:24	1	59	6	13	3	4	1	2	3	3	3	4	4	5	5	4	0	1	0
fAX%2Bi3ROVIV9b%2FA9wn1NlbA	2020/01/15 12:58	2	16	2	25	5	10	1	2	2	3	3	4	3	5	5	4	0	1	0
fM%2BDQruW%2Bifoyqruz8GHhOw	2020/01/15 13:28	2	18	2	37	7	10	1	2	2	3	3	2	1	5	5	6	0	1	0
f11ljGz7wRX%2F%2BcE768Pxo5w	2020/01/15 12:50	1	17	2	26	5	11	1	2	1	3	3	4	4	5	5	4	0	1	0
fZeUVqgsphO75%2BT01bNUtiA	2020/01/15 15:34	2	63	7	40	8	8	2	2	9	2	3	3	3	6	5	5	-1	1	0
fO8Y91JjYVH9uVISUC1wYCA	2020/01/15 13:03	2	72	7	11	3	8	2	2	9	4	4	4	5	4	4	4	0	1	0
fFt2A5gQlL240HwnLBh7Riw	2020/01/15 12:31	2	60	7	43	8	9	2	2	2	7	7	7	5	1	1	1	0	1	0
fnAIj76Kp1MqNk9ez%2FkXywQ	2020/01/16 06:09	1	60	7	31	6	4	1	1	2	6	6	6	3	2	2	2	0	1	0
fQ29ttAG86rckq1H0iMCEQg	2020/01/15 12:46	2	52	6	40	8	3	1	1	2	6	6	4	5	2	2	4	0	1	0
fxcvbWe3R9T5E%2BR7eYOfNrA	2020/01/15 19:36	2	70	7	14	3	8	2	1	3	5	5	5	3	3	3	3	0	1	0
fiQw4keU9wY8MeV%2BA9Ztpgw	2020/01/16 18:20	2	49	5	1	1	3	2	1	1	5	5	4	5	3	3	4	0	1	0
fhYZy3hdaZfIDpwpD2496ng	2020/01/15 12:40	1	58	6	13	3	4	2	2	9	4	4	4	5	4	4	4	0	1	0
fuc%2FatXxKfUcsXi3zf7mcfw	2020/01/15 18:54	2	48	5	41	8	3	1	2	1	5	5	5	5	3	3	3	0	1	0
fR%2BsTRbZ0vnYqlHnpBR%2BtAw	2020/01/17 01:04	1	48	5	13	3	4	2	1	3	4	4	4	5	4	4	4	0	1	0
fLRhAKhZb04rQ2fthT3ixKw	2020/01/15 11:53	1	19	2	13	3	10	1	2	1	2	3	4	4	6	5	4	-1	1	0
f3iETZndvOSNca0rKY0taLA	2020/01/15 19:28	1	48	5	9	3	1	2	1	1	5	7	7	5	3	1	1	-2	1	0
fnfZVuXVACwIeu22xG9QtfQ	2020/01/16 00:33	2	62	7	28	5	8	2	2	3	4	3	3	4	4	5	5	1	1	0
f%2BRGijMgEj0sl7FM4l4JjeQ	2020/01/15 15:53	1	79	7	12	3	11	2	1	3	2	2	3	4	6	6	5	0	1	0
f5EmW1xW27ZmRwjJemhiDpA	2020/01/15 12:09	2	50	6	27	5	11	1	2	9	4	4	4	5	4	4	4	0	1	0
fo%2BN3IH5YH2sLLdd5vQU5Sw	2020/01/20 10:48	2	61	7	13	3	8	2	1	9	6	5	6	5	2	3	2	1	1	0
fG1TfW%2BLBR9g8p3JGNleDkA	2020/01/15 14:27	2	60	7	14	3	8	2	1	2	3	3	3	4	5	5	5	0	1	0
fTZqm7LvfFm8DmN4WMtvnYg	2020/01/15 18:38	2	36	4	13	3	8	2	2	2	4	4	4	4	4	4	4	0	1	0
f5nc1DvPhFuho2lYV35DjSA	2020/01/15 14:26	2	18	2	8	3	10	1	2	1	2	2	2	4	6	6	6	0	1	0
fwrvR5ALQtkh7UPyJ6k51fQ	2020/01/15 16:08	2	18	2	12	3	10	1	2	1	5	5	5	5	3	3	3	0	1	0
fRB7Pwi6I0%2FLF7LOR4k526g	2020/01/15 12:19	2	19	2	14	3	10	1	2	2	3	3	3	4	5	5	5	0	1	0
ftp%2BRuxueWzZNuG2Agxg5TA	2020/01/15 12:04	2	19	2	28	5	10	1	2	2	3	3	3	4	5	5	5	0	1	0
f%2FHtMhmsH1d9DyOYgJuv0dQ	2020/01/15 14:11	2	19	2	12	3	10	1	2	2	6	6	6	3	2	2	2	0	1	0
fm%2FjEDbVTHFMZdSZAWaqCNA	2020/01/15 11:48	2	16	2	39	7	11	1	2	2	3	3	2	4	5	5	6	0	1	0
fvE%2Bz1GECAcp2r%2FP7ZnZidA	2020/01/15 12:28	2	16	2	27	5	10	1	2	2	3	3	4	3	5	5	4	0	1	0
faD4WymcFExK%2BO4Ctk8IDVQ	2020/01/15 14:38	2	19	2	35	6	10	1	2	2	6	2	2	4	2	6	6	4	1	0
faw0rGaBlrZxzX8IUgIcHoQ	2020/01/15 12:22	2	19	2	14	3	10	1	2	2	3	4	4	4	5	4	4	-1	1	0
fSPHMh1n%2F0%2F8ae0e0xGpjbg	2020/01/15 12:56	2	15	2	13	3	10	1	2	2	5	5	5	5	3	3	3	0	1	0
fnjQbV5nGslRQPwLqFFiwZw	2020/01/15 15:37	2	18	2	14	3	10	1	2	2	3	3	4	5	5	5	4	0	1	0
fRbDiigN7HIn6hlZovMSftw	2020/01/15 15:54	2	18	2	1	1	10	1	2	1	4	4	4	5	4	4	4	0	1	0
fp4QjN%2FBhrONZajLMaTUZNQ	2020/01/15 16:13	2	16	2	18	4	10	1	2	2	6	5	4	5	2	3	4	1	1	0
fMA1WO55YY17BtOFAzmk5tw	2020/01/15 13:19	2	19	2	36	7	10	1	2	2	5	5	4	3	3	3	4	0	1	0
fz7OB5mAt3F50nFNA46gTqA	2020/01/15 12:06	2	16	2	11	3	10	1	2	1	6	6	4	5	2	2	4	0	1	0
fkwcV1GkrGxejWuJqL1m4Qg	2020/01/15 13:11	1	63	7	12	3	5	2	1	3	2	2	4	4	6	6	4	0	1	0
fvlR1GvBsOPrVuv8amCqklw	2020/01/15 18:33	2	75	7	23	4	11	1	2	3	2	4	5	4	6	4	3	-2	1	0
fLnz7RFmGjIpFd9jJCTGOAg	2020/01/15 23:20	2	37	4	27	5	9	1	2	2	5	6	6	5	3	2	2	-1	1	0
fDKZOTI7v2aXVviWLYlbFUQ	2020/01/15 13:24	2	48	5	12	3	9	2	1	2	5	5	4	5	3	3	4	0	1	0
fd8DNKkmhmL0hFlHS2atAhQ	2020/01/15 18:45	1	72	7	6	2	11	2	1	2	3	3	4	4	5	5	4	0	1	0
fiig%2FsdMi7tAabbQqQGv%2B6g	2020/01/15 12:41	1	43	5	23	4	7	1	2	1	5	3	3	4	3	5	5	2	1	0
fxfInx9kjyjALDLXQXGh8uA	2020/01/15 20:29	1	78	7	26	5	8	2	1	1	6	5	5	5	2	3	3	1	1	0
fIZWKJjRhOybVoZqXk7IiOw	2020/01/16 11:36	2	40	5	13	3	8	2	1	2	6	6	4	3	2	2	4	0	1	0
fzrVhMTLahDYsHE5Rd1urrg	2020/01/17 18:25	2	54	6	18	4	6	2	1	2	3	3	5	5	5	5	3	0	1	0
fA%2B3m8HMAt%2FqL%2Bu%2FR7LsBgQ	2020/01/15 17:29	2	48	5	34	6	2	1	2	1	5	5	5	4	3	3	3	0	1	0
ffediCBjjm1%2FR9Dma%2FG9KTg	2020/01/18 00:06	1	61	7	13	3	1	2	1	3	6	6	6	5	2	2	2	0	1	0
f6a1zJItmE8eZcJH%2FyCH8Tg	2020/01/15 13:01	1	52	6	13	3	4	1	2	2	4	4	4	5	4	4	4	0	1	0
fapogl03FXX4joZYiz093Wg	2020/01/17 21:37	1	20	3	23	4	4	1	2	2	2	2	5	5	6	6	3	0	1	1
fBjPFYq7C64URJxZXAZbuPw	2020/01/17 19:40	1	16	2	22	4	10	1	2	2	5	5	2	5	3	3	6	0	1	1
fILMgp163XGrC9Gm7T7uWtg	2020/01/17 19:16	1	19	2	40	8	10	1	2	9	4	4	4	5	4	4	4	0	1	1
fnxjXojtiZshseGTWeRgXBg	2020/01/17 07:47	1	19	2	15	4	10	1	2	2	3	2	3	4	5	6	5	1	1	1
fV4516rjZ0mHtcnZhBcH9yA	2020/01/16 18:14	1	15	2	33	6	10	1	2	2	3	3	4	5	5	5	4	0	1	1
fFMh1OCY7izj6uYaSDW0n1Q	2020/01/17 16:12	1	18	2	11	3	10	1	2	2	3	2	2	4	5	6	6	1	1	1
fPPoegpnWZt8Y0WydAB7cxg	2020/01/16 21:33	1	18	2	1	1	10	1	2	1	3	3	3	5	5	5	5	0	1	1
fX173%2FcN7S4G%2FCZYY72%2Fv5w	2020/01/16 13:39	1	25	3	40	8	3	1	2	1	5	6	6	3	3	2	2	-1	1	1
fBGn1caLZNtTbzKl9zgStoA	2020/01/16 22:57	1	19	2	14	3	10	1	2	1	4	4	3	5	4	4	5	0	1	1
fPgzsWgsxKsGStE4Ipk7UsA	2020/01/18 23:39	2	16	2	34	6	10	1	2	3	3	3	4	4	5	5	4	0	1	1
fVE6pO92D%2FfbRtrFkrgoxbw	2020/01/16 18:53	1	16	2	24	5	10	1	2	1	3	3	3	1	5	5	5	0	1	1
fRpZTQ3vS%2FjxLrpt5504CCg	2020/01/17 18:47	1	15	2	34	6	10	2	2	9	7	7	7	5	1	1	1	0	1	1
fj5MWWz8cv2z17wijKj27qQ	2020/01/16 13:09	1	18	2	28	5	10	1	2	9	6	4	4	1	2	4	4	2	1	1
fxv7QvBswPTXBEeTAYEjDvg	2020/01/17 22:02	1	17	2	20	4	10	1	2	2	5	6	6	4	3	2	2	-1	1	1
fUW5bCvMXZtCJ%2BJpm0IukAw	2020/01/16 21:12	1	14	1	16	4	10	1	2	2	3	3	4	5	5	5	4	0	1	1
fSzb91MRlCe3rM4L7g0A3cA	2020/01/18 07:59	2	13	1	12	3	10	1	2	1	1	1	1	4	7	7	7	0	1	1
fqeBw6gATqasWJ81aO5GTpg	2020/01/16 19:15	1	16	2	1	1	10	1	2	2	3	2	4	3	5	6	4	1	1	1
fiLHMpSyqDu31QPXJchZYbg	2020/01/17 06:31	1	14	1	14	3	10	1	2	1	1	1	1	4	7	7	7	0	1	1
fYErxHBPqEnkeZnRlY1hsuQ	2020/01/16 21:16	1	17	2	11	3	10	1	2	1	1	1	2	4	7	7	6	0	1	1
fmTEYGjORY9UIwQNP0wj0TA	2020/01/18 13:19	2	14	1	14	3	10	1	2	1	6	5	5	5	2	3	3	1	1	1
fzxS%2F9FA1aZu%2FNKJxA0FLaw	2020/01/16 20:21	1	64	7	11	3	5	2	1	9	5	5	5	5	3	3	3	0	1	1
fgz%2FHy81CNDfoahAKG%2FjDdQ	2020/01/16 15:03	2	19	2	12	3	10	1	2	2	6	6	6	3	2	2	2	0	1	1
fLzegKoVvzcFD6vmpm70Inw	2020/01/16 11:09	2	66	7	14	3	11	1	2	2	4	4	4	5	4	4	4	0	1	1
f3eWdEVTXZZf19GgR493GZQ	2020/01/16 11:29	1	61	7	11	3	3	2	1	2	6	5	4	5	2	3	4	1	1	1
fLHxYWBQATUujAKJNA2rvGg	2020/01/16 18:51	2	52	6	38	7	8	2	1	8	6	6	4	5	2	2	4	0	1	1
f%2BIZ3RhvPTUON54hkhCBw0A	2020/01/16 12:03	2	56	6	13	3	3	2	1	9	4	4	3	5	4	4	5	0	1	1
fllhSbEy9CgNYrAguEvbJkQ	2020/01/16 12:34	2	57	6	13	3	9	2	1	2	5	6	5	5	3	2	3	-1	1	1
frHwrR%2FjlZIQ4puE%2BmRMswQ	2020/01/16 23:46	1	38	4	23	4	4	1	2	2	3	2	4	4	5	6	4	1	1	1
fOGHSL3OgocPb58qAlYO6XA	2020/01/16 14:37	1	38	4	23	4	4	1	2	2	7	7	7	5	1	1	1	0	1	1
fvn2JeikXLZO5UUlspmZCSA	2020/01/16 22:37	2	34	4	13	3	9	1	2	4	5	5	3	5	3	3	5	0	1	1
fSzbY1mAZ6PSBsmbK4sprcg	2020/01/16 13:16	2	55	6	13	3	11	1	2	3	4	5	5	5	4	3	3	-1	1	1
fMPbzq%2FYaWHsEaORsWiABZw	2020/01/17 11:12	2	47	5	13	3	3	1	2	2	4	4	6	5	4	4	2	0	1	1
fEXQy4ljl8axGv7eKgkK4Gg	2020/01/16 10:43	1	62	7	13	3	3	2	1	3	6	6	4	5	2	2	4	0	1	1
foHHv7nxhGMflNsmqOpUUXQ	2020/01/17 11:15	2	51	6	14	3	3	1	2	2	5	5	3	5	3	3	5	0	1	1
fyrgJzNUtgDHW8c7WwEutKA	2020/01/18 15:24	2	42	5	40	8	9	2	1	8	3	3	3	3	5	5	5	0	1	1
fxZmxbs7KkegU41BLrpDsaQ	2020/01/16 11:58	1	57	6	28	5	6	2	1	3	5	6	6	5	3	2	2	-1	1	1
fm3djsMe9PPPOPj7X6YEwjw	2020/01/18 16:48	2	57	6	13	3	3	2	1	2	5	5	4	5	3	3	4	0	1	1
fF%2BwvbbTh0I8jkfemFQWZNQ	2020/01/16 16:17	1	44	5	38	7	5	1	2	2	3	3	3	4	5	5	5	0	1	1
fQxR9c8bO7XFlh7HUrZqL7g	2020/01/16 13:14	1	37	4	7	2	7	1	2	10	7	7	7	5	1	1	1	0	1	1
f74u2%2F5G%2FI%2FGxVe0NwZha6g	2020/01/16 13:33	2	44	5	14	3	3	1	2	2	5	6	7	5	3	2	1	-1	1	1
fsMkJzLRUSrE3plN1VKxCmg	2020/01/18 00:58	2	58	6	40	8	8	2	1	3	3	3	3	1	5	5	5	0	1	1
fSuURrj5iUDif73Z4Se%2BH0A	2020/01/16 17:26	1	78	7	27	5	6	2	1	2	2	2	2	5	6	6	6	0	1	1
fnAIj76Kp1Mo0eYKde6or6Q	2020/01/16 13:37	1	65	7	13	3	2	2	1	3	3	3	3	4	5	5	5	0	1	1
fyz6EbQBZ9BIQwZE4bTjYbg	2020/01/16 16:13	2	17	2	1	1	10	1	2	10	7	7	4	5	1	1	4	0	1	1
f5V2u6uRmDzh1fyH1e2E1pw	2020/01/16 23:52	1	38	4	12	3	3	2	1	2	3	3	2	4	5	5	6	0	1	1
f5kmzGmby4XFhFCsI6UB2Ww	2020/01/16 12:56	1	93	7	4	2	11	2	2	2	1	1	1	1	7	7	7	0	1	1
f%2BRGijMgEj0u2MP3Wp4uR1g	2020/01/21 15:21	1	47	5	14	3	3	2	1	1	2	4	4	4	6	4	4	-2	1	1
f%2F6kVGOS2BtMJqWzAOr3xHA	2020/01/16 22:24	2	69	7	13	3	9	1	2	9	4	3	3	1	4	5	5	1	1	1
f1aS2yF921Z7XMqL9OJvy4A	2020/01/16 11:03	1	67	7	27	5	7	1	2	2	3	2	3	4	5	6	5	1	1	1
fCrzus9j7gqPvCi73aBhpsQ	2020/01/17 09:05	2	47	5	40	8	6	2	2	2	6	7	6	5	2	1	2	-1	1	1
fUzddrY7JwwTa%2Fju%2B4AGCmw	2020/01/16 12:35	2	51	6	46	8	8	2	1	3	2	2	4	4	6	6	4	0	1	1
febtnYk%2FcMzBDFJ1JSM7Ypg	2020/01/16 15:57	2	40	5	30	5	8	2	1	1	5	5	6	3	3	3	2	0	1	1
f1TFuBr2gHNe0HrRCzpY%2F3w	2020/01/16 10:50	1	34	4	35	6	5	1	2	2	2	2	5	2	6	6	3	0	1	1
fYM0UwDIqOFfNV6o6VEA8Qg	2020/01/16 12:55	1	53	6	4	2	6	2	2	1	2	2	2	4	6	6	6	0	1	1
fWZX5FDCIAB7IxS4cxdGfnA	2020/01/17 06:50	1	61	7	13	3	1	2	1	2	6	6	6	3	2	2	2	0	1	1
fMFgCvxoEC%2FZdo8NK3C3NzA	2020/01/16 17:24	1	48	5	13	3	5	2	1	3	4	4	4	5	4	4	4	0	1	1
fftZDuNBOCua0v3x1HRBDQg	2020/01/17 02:10	2	22	3	23	4	10	1	2	1	5	5	3	3	3	3	5	0	1	1
foWLkuBMkg0H%2B6W5qcOJggg	2020/01/16 11:39	1	59	6	28	5	1	2	1	1	4	3	3	4	4	5	5	1	1	1
fSZUgTvENwbt%2F4bYXi4nlig	2020/01/16 14:50	2	22	3	12	3	8	2	1	2	2	2	4	4	6	6	4	0	1	1
f7PS6UbMNBN985Nx5xP95rw	2020/01/16 10:51	2	39	4	28	5	8	2	2	2	5	5	4	5	3	3	4	0	1	1
fMZYTHaxzBFBKmRztKw%2BT4Q	2020/01/16 14:59	2	39	4	11	3	8	2	1	2	3	3	3	1	5	5	5	0	1	1
fdFkTp%2BRxy%2BqcBfg5nfkDyQ	2020/01/18 10:16	2	46	5	23	4	8	2	1	2	6	6	4	5	2	2	4	0	1	1
fwhIbljdrlXow9rOEvMVngQ	2020/01/17 02:25	2	49	5	34	6	5	2	1	2	5	6	6	5	3	2	2	-1	1	1
f%2F3HPzUhd6xHM5ZJSzWYnZg	2020/01/16 13:25	2	30	4	11	3	11	1	2	2	3	3	4	3	5	5	4	0	1	1
fIKjmJqunXNKS%2FYdUSslB0g	2020/01/16 11:25	1	58	6	27	5	2	1	1	2	6	7	7	5	2	1	1	-1	1	1
f9yfV7TkBX9f%2BjfiSFFqz0Q	2020/01/16 10:47	2	31	4	40	8	8	2	1	2	1	3	2	4	7	5	6	-2	1	1
fZ2T5%2BVbFgMDDxEPe%2BDHcCg	2020/01/17 11:37	2	27	3	28	5	1	2	2	3	3	3	4	5	5	5	4	0	1	1
fFap089kcN8MzogF%2F%2B3nbVQ	2020/01/16 11:15	1	49	5	40	8	11	1	2	2	3	4	4	5	5	4	4	-1	1	1
f4zxLIesk8o5HEr8HU7yfiA	2020/01/16 21:37	1	37	4	33	6	3	1	2	2	2	2	2	2	6	6	6	0	1	1
fvYO3HAKE3SjVfM10VjpZXA	2020/01/16 11:28	2	60	7	1	1	5	2	1	9	6	6	7	5	2	2	1	0	1	1
fliSXUOy2k5oVMBTwnRPWTQ	2020/01/16 13:31	1	48	5	21	4	1	2	1	3	3	3	3	4	5	5	5	0	1	1
fSepojNjQ3cqvNf4q29EfIw	2020/01/16 11:24	1	47	5	8	3	4	2	1	2	2	2	2	4	6	6	6	0	1	1
fQv%2BcRkV6BweHON4rUxYH2g	2020/01/19 07:30	2	40	5	11	3	8	2	1	2	3	3	4	4	5	5	4	0	1	1
f1TFuBr2gHNc9CE2jgZ3%2BcQ	2020/01/16 13:47	1	36	4	40	8	11	2	2	9	7	7	7	5	1	1	1	0	1	1
fRMnauXh4pKnVlW0yFM8yIA	2020/01/16 11:30	2	37	4	1	1	8	2	1	3	5	5	5	1	3	3	3	0	1	1
foWLkuBMkg0FzvgWB4doErQ	2020/01/16 23:43	1	41	5	26	5	4	2	1	2	3	2	4	3	5	6	4	1	1	1
fqKQ%2BWk0qBGdF9waBSE0oiA	2020/01/16 18:18	2	24	3	11	3	3	1	2	2	5	5	4	5	3	3	4	0	1	1
fpqsSvW%2BqGrA3rN4tRgtriA	2020/01/16 12:05	2	39	4	27	5	8	2	2	1	4	4	4	5	4	4	4	0	1	1
fnTMwG2jVKvjPHZByItwolQ	2020/01/17 09:07	2	45	5	27	5	8	2	1	9	3	3	3	5	5	5	5	0	1	1
fMzBNdhikPcQodZe5eYMD4w	2020/01/16 18:20	1	47	5	3	2	1	2	1	2	4	5	4	3	4	3	4	-1	1	1
fSGChrZ3D1PrQqmt705kl1w	2020/01/17 00:33	1	59	6	27	5	4	2	2	1	2	2	2	4	6	6	6	0	1	1
fqKQ%2BWk0qBGd%2FYBE86rzVJw	2020/01/16 23:35	1	36	4	14	3	3	1	2	3	2	1	2	3	6	7	6	1	1	1
fUzddrY7JwwQGxZWfC9g9zg	2020/01/17 11:47	2	50	6	14	3	6	2	1	3	2	2	2	4	6	6	6	0	1	1
fTCM8%2BTaAQoZ%2BSpTtz2zuvw	2020/01/16 22:39	1	38	4	27	5	4	2	1	3	4	5	5	4	4	3	3	-1	1	1
fsgGy6chSFcLGHGtXW4ohOg	2020/01/16 13:21	1	37	4	27	5	4	1	2	3	2	2	3	1	6	6	5	0	1	1
fiHmL3T4y38608q%2BWk0HjoA	2020/01/16 20:28	2	27	3	23	4	5	1	2	2	5	5	5	5	3	3	3	0	1	1
ftfNAvDKfIUVh57%2BvR456%2Fw	2020/01/16 10:50	2	68	7	29	5	7	2	1	3	2	3	3	4	6	5	5	-1	1	1
fnHfA6WBZv4hFAb0Mwpg0xw	2020/01/16 12:32	2	39	4	14	3	8	2	1	2	4	4	4	5	4	4	4	0	1	1
fSepojNjQ3cqC3836UGyEZg	2020/01/16 12:05	2	29	3	44	8	3	1	2	3	3	3	3	4	5	5	5	0	1	1
f5dGFdbQVCJCN1ppvlVfQJw	2020/01/16 20:46	2	69	7	13	3	9	2	1	1	1	1	4	4	7	7	4	0	1	1
ftR%2Fh9hzs6IBqKX2M6m0hFg	2020/01/17 08:07	2	22	3	13	3	9	1	2	1	3	3	3	5	5	5	5	0	1	1
fx3o8LzRZ8UrkTOhseHu3Hg	2020/01/16 18:29	2	26	3	40	8	6	1	2	1	5	3	3	5	3	5	5	2	1	1
f13V2nobxgjNsMX1PKdvgtA	2020/01/16 14:26	2	38	4	23	4	11	1	2	2	3	3	2	4	5	5	6	0	1	1
fgzq1u%2BATOKBQyX7x%2FXCu6A	2020/01/16 11:12	2	50	6	14	3	8	2	1	3	4	4	4	5	4	4	4	0	1	1
fe6DL%2FQbjACTPSdbEuL8QMA	2020/01/16 12:07	2	43	5	13	3	3	2	1	3	3	2	2	1	5	6	6	1	1	1
fCwa72KyMVcqq%2BmCWUUqM2w	2020/01/17 15:42	2	49	5	12	3	5	2	2	10	7	7	7	5	1	1	1	0	1	1
fWwtWRqqvgu3kntYeB9v%2B0w	2020/01/16 11:21	2	27	3	28	5	4	1	2	1	2	3	3	4	6	5	5	-1	1	1
fjuBmR7iAM%2BBBP3QIvczKWw	2020/01/16 14:58	2	37	4	13	3	7	2	1	9	1	1	2	4	7	7	6	0	1	1
fKC1GsgHe3lmzUEm86rV3SQ	2020/01/16 17:49	2	66	7	13	3	8	2	1	3	5	5	4	5	3	3	4	0	1	1
fwBRE9zrgN8aK9WPwilBtBA	2020/01/16 22:04	1	55	6	11	3	11	2	2	2	6	6	6	5	2	2	2	0	1	1
fUf1pN3Ui4XOHcQ7XdqRw7Q	2020/01/16 23:04	1	48	5	33	6	5	1	2	2	7	7	7	5	1	1	1	0	1	1
fkrWkoGNeaVNvIisg7z2OLw	2020/01/16 13:28	1	75	7	23	4	11	2	1	9	6	4	4	5	2	4	4	2	1	1
fD51dvRzifVL9hQw33zeEew	2020/01/16 15:49	2	59	6	12	3	5	2	1	2	3	3	3	3	5	5	5	0	1	1
frz6B%2BW7ltRnllvB7kmzkwA	2020/01/16 14:46	2	66	7	13	3	8	2	1	2	3	3	3	4	5	5	5	0	1	1
fvcJ6wzl4DUM0m88QaBbGEA	2020/01/20 23:48	2	51	6	14	3	8	2	1	2	5	5	1	3	3	3	7	0	1	1
fmJlhCLw85OAH0f1YqFKO%2Fw	2020/01/22 11:42	2	41	5	11	3	4	2	1	2	5	6	6	5	3	2	2	-1	1	1
fv8W4DrDDQpGZpTtgNhyAxw	2020/01/16 13:52	2	59	6	13	3	3	2	1	3	3	3	3	4	5	5	5	0	1	1
fA3fYVWw%2F0hVXs8yGr9%2FT%2Fg	2020/01/16 10:55	2	59	6	1	1	6	1	2	3	5	5	7	3	3	3	1	0	1	1
fLUjJGEEcbXgn1dkN9p%2BuLg	2020/01/16 22:41	1	50	6	27	5	4	1	2	2	3	3	3	4	5	5	5	0	1	1
fBaq6tC6d%2FJx02GcUsuIMHg	2020/01/17 07:20	2	59	6	27	5	11	1	2	2	3	4	4	1	5	4	4	-1	1	1
f0fR5zIeDfIwFPWCKCrGbWQ	2020/01/16 12:10	2	47	5	9	3	4	1	2	3	5	5	5	5	3	3	3	0	1	1
fs%2Fo0l%2BHtBjuN9ODPEVGwqg	2020/01/16 15:11	2	40	5	11	3	8	2	1	3	4	4	4	4	4	4	4	0	1	1
fkHlJE%2BA2qrH%2FwYzNJKL0FQ	2020/01/16 20:51	1	72	7	27	5	11	2	1	2	3	2	2	4	5	6	6	1	1	1
fcYEpe72hYmObc%2BKHby0KdQ	2020/01/16 21:48	1	42	5	27	5	4	2	2	2	5	5	4	5	3	3	4	0	1	1
fra5%2Bi%2BI9xawiLz91GnJOxw	2020/01/17 21:19	2	46	5	9	3	9	2	1	2	4	3	3	1	4	5	5	1	1	1
fKN%2FqW6peLE5lDvcSN4IP2w	2020/01/16 12:07	1	62	7	10	3	11	1	2	2	6	6	4	5	2	2	4	0	1	1
flVhPvO4gochL1FrmAIfjEg	2020/01/16 11:46	1	62	7	40	8	7	2	2	3	7	7	7	3	1	1	1	0	1	1
fraPWRF6wr5jWymhbgwBk0g	2020/01/16 20:15	1	59	6	11	3	3	2	1	3	3	3	3	4	5	5	5	0	1	1
fYcUYuNxCn3I8DpqrACsRPA	2020/01/16 11:42	1	48	5	13	3	9	1	2	2	3	3	4	4	5	5	4	0	1	1
fsMkJzLRUSrGzAB1y0gGprg	2020/01/17 10:54	1	66	7	26	5	2	2	1	3	3	2	3	4	5	6	5	1	1	1
fU1IxZ5IeEgm02jw72VRbLA	2020/01/16 17:41	2	33	4	12	3	3	1	2	2	7	7	4	5	1	1	4	0	1	1
f5A4tJ3uLqsDO%2B2n%2Fu9NTZA	2020/01/16 16:57	2	68	7	11	3	8	2	1	1	3	3	4	4	5	5	4	0	1	1
f3PmGb2stDF6kX2w%2BTY2cJw	2020/01/16 14:59	2	74	7	27	5	8	2	2	3	2	2	2	4	6	6	6	0	1	1
fFQVgZ30YH4T9XNDZGeAHSA	2020/01/16 19:10	2	52	6	46	8	1	1	2	1	4	3	3	3	4	5	5	1	1	1
fq6LjlO%2BVZe%2FCHUXsLWuiGA	2020/01/16 14:40	2	72	7	8	3	8	2	1	2	3	3	3	4	5	5	5	0	1	1
fQebYiCi12e9EKhB96mL2BA	2020/01/16 18:37	1	73	7	34	6	11	2	1	9	6	5	6	5	2	3	2	1	1	1
fBKKMqUCSVvIMHm%2Fk9%2B2OeA	2020/01/16 10:46	1	54	6	11	3	6	2	2	4	5	3	3	4	3	5	5	2	1	1
fF%2BwvbbTh0I85PK6nZZKk8w	2020/01/16 16:18	2	37	4	40	8	4	1	2	3	5	5	4	5	3	3	4	0	1	1
ffj69vc5cCf%2FIKKYOnSL3nQ	2020/01/16 12:15	1	59	6	34	6	4	2	2	1	4	4	3	5	4	4	5	0	1	1
fna%2BqwpAEck7ZmUvdTT2tKQ	2020/01/16 13:00	1	35	4	21	4	4	2	1	1	3	3	2	4	5	5	6	0	1	1
flu9R8crP%2BrX1ntJGehT7CA	2020/01/16 22:17	2	29	3	11	3	3	2	1	1	7	7	7	3	1	1	1	0	1	1
fFArGAQA8btqwuGQl5zsNtg	2020/01/16 15:57	1	80	7	27	5	11	2	1	3	6	6	5	3	2	2	3	0	1	1
fHDc2ynCTq%2FasqD%2FLHC5iLA	2020/01/16 11:28	2	66	7	13	3	8	2	1	3	4	5	4	5	4	3	4	-1	1	1
fMJwGXZHiBSx8LC4Han23hg	2020/01/17 08:35	1	35	4	21	4	5	1	2	2	5	5	4	5	3	3	4	0	1	1
fv8WDqqIeEQbIfiaVaTOMvg	2020/01/16 13:54	2	27	3	16	4	10	1	2	3	6	6	6	5	2	2	2	0	1	1
fE4NmQfrIWXojWEjhGfrZhw	2020/01/16 12:03	1	33	4	28	5	4	2	1	3	5	5	5	5	3	3	3	0	1	1
fd8DNKkmhmL0qgQgjOsSGyA	2020/01/16 13:49	2	26	3	13	3	3	2	1	3	2	3	3	2	6	5	5	-1	1	1
fyayg5HaA%2BFbN7FpXd62Skw	2020/01/16 17:16	1	40	5	38	7	4	2	1	3	6	6	6	5	2	2	2	0	1	1
ff4b5lAJYZ0J6GRj4Yw%2FEqg	2020/01/16 21:05	2	61	7	8	3	8	2	1	2	3	2	3	4	5	6	5	1	1	1
f2aVw00pdRfqV95wByMZoeg	2020/01/17 12:17	2	25	3	28	5	8	2	1	3	2	1	3	2	6	7	5	1	1	1
fhMvz%2BhU2x%2FFhu63S4B03Ag	2020/01/16 19:08	2	37	4	11	3	9	1	2	1	5	6	7	3	3	2	1	-1	1	1
fwEquLPlt93xlqXNu7Kn5Dg	2020/01/16 22:42	2	36	4	27	5	8	2	1	9	4	4	4	5	4	4	4	0	1	1
fLiypfPmfjvWpJuv2BYoANg	2020/01/16 12:20	1	45	5	14	3	4	1	2	1	4	4	4	5	4	4	4	0	1	1
fIZWKJjRhOyZx2QjeRYAFjg	2020/01/16 17:22	2	31	4	21	4	8	2	1	1	6	5	5	5	2	3	3	1	1	1
fV47WWNqNPDHmB5wNoRB8nA	2020/01/16 12:06	2	40	5	3	2	9	1	2	4	5	5	5	5	3	3	3	0	1	1
fWv8fSvBEz5Iwawqup7Io3w	2020/01/16 16:38	2	31	4	10	3	8	2	1	2	7	7	7	5	1	1	1	0	1	1
fOlwV2HcNmpYFzYN%2BBa0X7g	2020/01/16 22:38	2	26	3	13	3	4	1	2	6	2	1	2	3	6	7	6	1	1	1
fwB8PBi6iEFNzH7ra72tX%2Fg	2020/01/16 14:47	2	34	4	38	7	7	2	2	2	4	2	3	4	4	6	5	2	1	1
f%2B38BeAGGspeAPJywP%2BLk6w	2020/01/16 12:53	1	31	4	8	3	3	2	1	3	3	4	5	3	5	4	3	-1	1	1
fwMgyBjXS6RHg3TSVsui8dA	2020/01/16 16:20	1	33	4	13	3	4	2	1	1	3	3	5	3	5	5	3	0	1	1
fYVUggsDpaYrwZQcC7C2Ctw	2020/01/16 21:43	1	59	6	26	5	4	2	1	1	5	5	5	3	3	3	3	0	1	1
fl%2BfRS23hbPExleI74VEMIw	2020/01/16 19:06	2	23	3	16	4	10	1	2	2	1	1	1	4	7	7	7	0	1	1
fp8oQe32flbzfIS5kKTMEgw	2020/01/16 12:03	1	32	4	11	3	4	2	1	2	7	7	4	5	1	1	4	0	1	1
fHlf17taUFr55czaRiE4uPQ	2020/01/16 19:27	1	62	7	23	4	1	2	1	1	5	5	4	5	3	3	4	0	1	1
f4V1M6mUbaXSdBQ6uUagLww	2020/01/16 18:08	1	34	4	13	3	3	1	2	2	7	1	7	3	1	7	1	6	1	1
fIlcS7MSt8Mr1NDES0fTnjw	2020/01/16 15:18	2	34	4	11	3	3	2	1	1	3	4	5	3	5	4	3	-1	1	1
fR%2BsTRbZ0vnbuoHkyvYyWWg	2020/01/16 19:46	2	39	4	12	3	5	1	2	2	3	3	3	4	5	5	5	0	1	1
feAO8dZtPNyQpRb%2BEzzSSzg	2020/01/16 11:10	2	33	4	11	3	8	2	1	1	3	2	3	1	5	6	5	1	1	1
fAP9681W%2FFvE%2Fb7WcsM0AfQ	2020/01/16 21:33	1	32	4	31	6	4	2	1	1	5	5	5	4	3	3	3	0	1	1
f46tA1Lzz2VteE2no3pMDQw	2020/01/16 22:14	2	21	3	27	5	11	1	2	9	6	6	4	5	2	2	4	0	1	1
fqid%2FlFe3%2BoaRBF7OrTu29A	2020/01/16 14:27	2	23	3	13	3	2	2	1	2	1	1	1	1	7	7	7	0	1	1
fllhSbEy9CgNDS3SISwf4sw	2020/01/16 21:03	2	29	3	14	3	3	1	2	1	4	5	5	3	4	3	3	-1	1	1
fPhLTSOKwStfDVyqNtLS4%2BA	2020/01/16 20:02	2	26	3	27	5	3	2	2	2	3	3	3	4	5	5	5	0	1	1
fmFxntZZAcUoonN9VvF2jUw	2020/01/16 21:04	2	22	3	9	3	5	1	2	2	7	6	5	5	1	2	3	1	1	1
fSFkeq9HdqzCbsD0mEvbU7w	2020/01/16 13:24	2	39	4	13	3	4	1	2	2	2	5	5	4	6	3	3	-3	1	1
fAWlSUbqcujaWUqgcR4dCjA	2020/01/16 22:33	2	33	4	9	3	8	2	2	1	5	4	5	5	3	4	3	1	1	1
f0JRdlSOZJzjnZGN1xiUiMg	2020/01/16 11:23	2	65	7	22	4	8	2	1	2	3	2	2	4	5	6	6	1	1	1
fAEFhZk%2FiYFbs7UMNgtwF8Q	2020/01/17 17:24	2	64	7	14	3	9	2	1	1	5	3	3	4	3	5	5	2	1	1
fTIUnaMBiXAtUVeARdcegVg	2020/01/16 20:08	2	22	3	40	8	3	1	2	2	6	6	6	3	2	2	2	0	1	1
fqid%2FlFe3%2BoaO5RGfMVyJ9A	2020/01/16 12:30	1	46	5	27	5	11	1	2	2	5	3	3	4	3	5	5	2	1	1
fI%2BwUtcdqW1kl%2BEDZplJdUQ	2020/01/16 23:36	1	34	4	12	3	3	1	2	2	7	7	6	5	1	1	2	0	1	1
fLMsj95etBdQu4ATibUxBIg	2020/01/17 23:30	2	65	7	22	4	9	1	1	4	5	5	4	5	3	3	4	0	1	1
fAAnKf0rqt89RfLfJrn4i0w	2020/01/16 12:11	1	57	6	13	3	4	2	1	3	3	4	4	1	5	4	4	-1	1	1
fdHaRqIcAEfZwRPmVt8BsoQ	2020/01/16 11:46	2	79	7	28	5	8	2	1	9	4	4	4	5	4	4	4	0	1	1
fI%2BwUtcdqW1mrGemfnTusvw	2020/01/16 15:03	2	63	7	9	3	3	2	2	2	6	6	6	5	2	2	2	0	1	1
fYu8%2FOf1rZfXUdRRlepd4IA	2020/01/16 18:50	2	58	6	11	3	3	2	1	3	5	5	5	5	3	3	3	0	1	1
fJHJ6rbaWVTJ3a1adgsE%2Btg	2020/01/16 11:18	2	49	5	13	3	9	1	2	3	3	3	4	4	5	5	4	0	1	1
fFA5%2BAmRlxGZzd5WNo%2FAT3A	2020/01/17 07:37	2	26	3	12	3	3	1	2	9	5	5	4	5	3	3	4	0	1	1
f6beT1SSpkw%2BQKQefVhvGpQ	2020/01/16 19:13	1	54	6	27	5	5	1	2	2	3	3	4	5	5	5	4	0	1	1
fQcp%2FaHxVMI18HTz8RoDnSw	2020/01/16 16:31	2	68	7	23	4	11	2	1	9	6	7	7	5	2	1	1	-1	1	1
f2GF5c6ujPmDsiAk5lO3Pwg	2020/01/18 01:33	2	54	6	1	1	5	1	2	2	5	5	4	5	3	3	4	0	1	1
fzN6b1nJGSOGPa9omIrFKoQ	2020/01/16 11:11	1	29	3	11	3	11	1	2	1	5	2	2	4	3	6	6	3	1	1
fk%2BOU2oRv3vf%2FljfMKTtRDw	2020/01/16 11:45	1	24	3	12	3	11	1	2	1	7	7	7	3	1	1	1	0	1	1
flE18RuEiCEl%2BjKpYOx%2BpKg	2020/01/16 11:27	1	29	3	14	3	11	1	2	1	3	3	4	4	5	5	4	0	1	1
fp4KbUcSGMpjM99sH1DyJ0w	2020/01/16 12:18	1	28	3	1	1	3	1	2	1	1	2	2	1	7	6	6	-1	1	1
fKREFR9eTvJT2MFO8jeer7A	2020/01/16 12:15	1	27	3	23	4	5	1	2	1	3	4	4	5	5	4	4	-1	1	1
f2T3xAvkW3XPCUsqfHAtJpA	2020/01/16 11:12	1	24	3	1	1	10	1	2	2	5	6	6	3	3	2	2	-1	1	1
fQKAuzhR5o4Hz%2FqFe9uolIw	2020/01/16 10:45	1	22	3	25	5	10	1	2	1	2	2	3	4	6	6	5	0	1	1
f1isZ7Oia2I0xR3b9rS3YjA	2020/01/16 13:23	1	26	3	26	5	10	1	2	1	3	2	2	4	5	6	6	1	1	1
fLKcMDTdboMRxK18lcbvFzw	2020/01/16 15:29	1	27	3	13	3	11	1	2	9	7	7	7	5	1	1	1	0	1	1
f4M9mYd%2BqdYmM8Q3c5AKqSQ	2020/01/16 12:46	1	26	3	23	4	4	1	2	2	4	3	3	5	4	5	5	1	1	1
fCQIJ9WvN%2BdZ8KpnIDEVhiQ	2020/01/16 13:58	2	19	2	29	5	10	1	2	2	3	3	4	4	5	5	4	0	1	1
fQZ5Xyp4L%2BrB%2BzEIDgSCZqw	2020/01/16 13:36	1	25	3	8	3	10	1	2	1	4	4	4	4	4	4	4	0	1	1
fSmBOY6icDuiolphCVigJXw	2020/01/16 13:35	1	23	3	14	3	10	1	2	9	6	6	6	5	2	2	2	0	1	1
fwLMAuOz3ybHhMR5aCO1l3Q	2020/01/16 12:17	1	25	3	14	3	5	1	2	10	7	6	6	5	1	2	2	1	1	1
fJAnOlOVFFZP%2BuN6xG1nshQ	2020/01/16 12:48	1	21	3	15	4	1	1	2	3	5	5	5	3	3	3	3	0	1	1
f8G8mkoWwuJHHzZnJMVC3VQ	2020/01/16 14:38	1	23	3	16	4	10	1	2	2	3	4	3	3	5	4	5	-1	1	1
fBXdS1j35dALBNgTpnfSc8w	2020/01/16 11:48	1	26	3	28	5	4	2	2	1	5	5	7	5	3	3	1	0	1	1
fMTruSHhK2TyH%2BfZ7UU%2B5pQ	2020/01/16 11:39	1	29	3	28	5	5	2	1	2	2	3	2	3	6	5	6	-1	1	1
fd2d0p46J1IfKH52NYmtxAw	2020/01/16 13:49	1	28	3	23	4	4	1	2	2	3	3	3	4	5	5	5	0	1	1
fMUdmBLpN%2Bob3fUWjCvZHnw	2020/01/16 13:25	1	24	3	27	5	2	2	1	2	3	4	3	3	5	4	5	-1	1	1
fJVY5yvs5GgV%2FgWRYCAioTQ	2020/01/16 13:18	1	68	7	13	3	1	2	1	4	4	5	5	1	4	3	3	-1	1	1
fdvxJzWpqD4toYPXIwNixWA	2020/01/16 18:12	1	66	7	23	4	3	2	1	2	5	5	4	4	3	3	4	0	1	1
ftgI%2BcZgkxkg0oikcDk5kRw	2020/01/16 16:57	1	54	6	27	5	6	1	2	1	5	5	4	5	3	3	4	0	1	1
fGbCzCSuDQnKq%2FK6VjXwp7w	2020/01/16 12:41	2	44	5	14	3	8	2	1	2	7	7	7	5	1	1	1	0	1	1
fNyuFSF6vJRP6ysJ4yxKUsQ	2020/01/19 13:31	2	42	5	11	3	9	2	1	2	3	3	3	4	5	5	5	0	1	1
fHb%2B1QUZhkP84oqSU1KyDbw	2020/01/16 10:47	1	55	6	28	5	5	2	1	2	5	5	4	5	3	3	4	0	1	1
fNkOYr%2FND%2B6hGe0g0P4FZIg	2020/01/16 12:16	1	48	5	22	4	4	1	1	3	6	7	4	3	2	1	4	-1	1	1
fHZhmFBBH%2FKiRRTHVWbgk2g	2020/01/17 14:13	2	68	7	23	4	8	2	1	1	4	4	5	5	4	4	3	0	1	1
fGhdJGmOBZrje7glFzRo9lA	2020/01/16 20:25	2	47	5	33	6	11	1	2	3	3	5	6	5	5	3	2	-2	1	1
fKdfCBqz8GitNX%2FzUuJEmHA	2020/01/17 12:49	1	52	6	13	3	5	1	2	2	3	3	4	5	5	5	4	0	1	1
f68zL3%2FWOSRq6Hm1x75KUlg	2020/01/16 10:52	1	52	6	40	8	5	2	1	2	6	6	6	3	2	2	2	0	1	1
fjGIB7N3pP0U64UWKqleoMg	2020/01/16 11:52	1	38	4	4	2	6	1	2	2	2	2	2	1	6	6	6	0	1	1
fnOKhR2Vaojk8uhiRigaboA	2020/01/16 10:56	1	59	6	12	3	4	2	1	2	4	4	4	5	4	4	4	0	1	1
fRaYZ6%2FQatmTm4wG5UEcmyg	2020/01/16 23:29	2	65	7	42	8	9	2	1	9	7	7	7	5	1	1	1	0	1	1
f6fqCCt%2FyS%2B8v7vew6YAz6g	2020/01/16 18:26	2	74	7	29	5	11	2	1	2	3	4	5	4	5	4	3	-1	1	1
fv8W4DrDDQpHAOik6x4NA9g	2020/01/19 22:44	2	52	6	11	3	5	2	1	2	5	5	6	3	3	3	2	0	1	1
fyvRgFkIYjtPT897s0IMEUg	2020/01/20 23:56	2	56	6	28	5	5	2	2	2	4	4	3	4	4	4	5	0	1	1
fHa7Zww41CXfZpGcxd3Ngzg	2020/01/16 12:17	1	68	7	36	7	6	2	1	2	2	2	2	4	6	6	6	0	1	1
f2QAJV1sJYcRAmemv8PQ9%2Fw	2020/01/16 15:18	1	54	6	14	3	3	1	2	2	3	4	5	5	5	4	3	-1	1	1
feByoyJfoUpQaPMKRj6NRYg	2020/01/16 16:28	2	46	5	37	7	5	2	2	1	5	5	6	5	3	3	2	0	1	1
fDyMVG%2FwwIc2p20MtfrYlaQ	2020/01/17 12:40	1	56	6	37	7	4	2	1	3	6	6	6	5	2	2	2	0	1	1
fjXX7igp6obkbdgoQoamI6g	2020/01/16 11:00	1	49	5	9	3	4	1	2	2	7	7	7	5	1	1	1	0	1	1
ftXo2HXn3nE7j9gsMPcKkoA	2020/01/16 10:50	2	16	2	4	2	10	1	2	3	1	2	2	4	7	6	6	-1	1	1
fNMQAxGVEJ5Tt2v0pRu%2BIIw	2020/01/16 15:07	2	19	2	2	2	10	1	2	2	5	4	3	4	3	4	5	1	1	1
fcIb9pE8EizER7riva8qrKw	2020/01/16 14:53	2	19	2	28	5	10	1	2	3	5	6	6	3	3	2	2	-1	1	1
f3jxYmfRxfPDhYXgjsJFiqA	2020/01/16 14:14	2	19	2	23	4	10	1	2	2	3	2	2	4	5	6	6	1	1	1
fObKQTAjSdH3jq6F10OucQA	2020/01/16 10:53	2	18	2	11	3	10	1	2	3	5	5	3	4	3	3	5	0	1	1
f2oHEJQ0%2BPPkH9FmqvHTrqw	2020/01/16 16:39	2	17	2	13	3	10	1	2	1	6	5	5	5	2	3	3	1	1	1
fQptZivavJOEXvSz3LCwoGA	2020/01/16 13:52	2	17	2	22	4	10	1	2	1	3	3	4	5	5	5	4	0	1	1
f7ak5qvmw5TZ8Rbg%2FGQEZsg	2020/01/16 12:09	2	18	2	45	8	10	1	2	3	6	3	2	1	2	5	6	3	1	1
fjyKTgLPHzi%2FeiaOVApDJWw	2020/01/16 16:18	2	19	2	33	6	10	1	2	3	6	6	4	5	2	2	4	0	1	1
fAVA3sxshJ%2B6FNq14kDOAqg	2020/01/16 12:33	2	18	2	1	1	8	1	2	1	5	5	5	5	3	3	3	0	1	1
f6INJOXOUrFd3rcMpv9o%2Bzg	2020/01/16 16:25	2	18	2	40	8	10	1	2	3	5	5	4	5	3	3	4	0	1	1
fkGBcBlOV%2B%2B4rgJI%2FLIOLRQ	2020/01/16 15:26	2	19	2	44	8	10	1	2	1	2	3	4	4	6	5	4	-1	1	1
fEKByWLoTT0fvtFMZVhBOEA	2020/01/16 13:23	2	19	2	12	3	10	1	2	3	7	7	7	5	1	1	1	0	1	1
fPuuMh0y%2BwRlYkf%2Bw5avu3A	2020/01/16 13:33	2	19	2	40	8	10	1	2	3	5	5	5	5	3	3	3	0	1	1
fJl8JpKfnIKRl5cuLfz1FLw	2020/01/16 16:36	2	19	2	13	3	10	1	2	1	6	5	2	3	2	3	6	1	1	1
fITk8KwkMkXv%2FJXr4eV8JlQ	2020/01/16 14:16	2	17	2	23	4	10	1	2	2	5	3	3	4	3	5	5	2	1	1
f8xJJLD9WJz%2Fvtkhp5TseQQ	2020/01/16 19:58	1	34	4	14	3	5	1	2	2	5	6	4	5	3	2	4	-1	1	1
fCL3pEvEx2qddV1OtB5jxig	2020/01/16 10:51	1	36	4	30	5	4	2	1	2	4	4	4	3	4	4	4	0	1	1
fCp9fdmz9AdRVogl6Nws37A	2020/01/16 11:15	1	60	7	14	3	3	2	1	3	5	5	6	5	3	3	2	0	1	1
fT4zNoH1eD7fSPplGtDWpvw	2020/01/16 12:59	2	61	7	27	5	3	2	1	2	6	6	4	5	2	2	4	0	1	1
f39lYCfW7PyIVqAMLpUtTPw	2020/01/22 11:47	2	40	5	1	1	1	1	1	2	6	6	3	5	2	2	5	0	1	1
fZJyfTSBC2SAQrGoaPLAaXw	2020/01/16 22:25	1	74	7	11	3	11	2	1	2	3	4	4	5	5	4	4	-1	1	1
fBtggBfVylPjRmuLFEJp7jQ	2020/01/16 13:57	1	69	7	43	8	6	2	1	2	3	3	3	4	5	5	5	0	1	1
fHI5s62UlQ9vuPeWsukOD4g	2020/01/16 15:08	1	54	6	28	5	3	2	1	8	4	4	4	5	4	4	4	0	1	1
fHb%2B1QUZhkP8DFnYUmedcpg	2020/01/16 20:16	2	53	6	15	4	3	1	2	3	3	3	4	5	5	5	4	0	1	1
f2rvm4NXDLGx%2B86jk%2BH4IoQ	2020/01/16 18:46	1	52	6	14	3	8	2	1	2	6	6	6	5	2	2	2	0	1	1
fHMIM%2BGPg%2FPitq5BkSqaUhg	2020/01/15 19:10	1	17	2	27	5	10	1	2	2	3	2	2	4	5	6	6	1	1	2
fQ%2BjRXW4NfyMwSrqGyZ8Vcg	2020/01/16 07:11	1	20	3	40	8	10	1	2	2	3	3	4	4	5	5	4	0	1	2
f%2FFcZrX2SCvhjIwEyuFpYwg	2020/01/15 22:12	2	12	1	20	4	10	1	2	2	3	3	2	4	5	5	6	0	1	2
fcxB3M3nj47dsW%2FHcNlnY%2Fw	2020/01/15 20:04	2	14	1	12	3	10	1	2	2	4	4	3	4	4	4	5	0	1	2
fJGm17ExbhdlIYjVWc8mXSg	2020/01/15 19:40	1	15	2	1	1	10	1	2	1	3	4	5	1	5	4	3	-1	1	2
fxnqLh3aZ45RRIH0ESAauHA	2020/01/18 20:26	2	14	1	14	3	10	1	2	3	2	2	4	5	6	6	4	0	1	2
fnycdgf9Oswl5xgIZbOqA2w	2020/01/15 20:58	1	64	7	17	4	11	1	2	2	6	6	6	5	2	2	2	0	1	2
ffzFNT9SWzwzLLps6M%2F%2B1gA	2020/01/15 20:21	2	57	6	14	3	8	2	1	9	4	4	5	5	4	4	3	0	1	2
fu4T6GfouvuH0CECOgxF0QQ	2020/01/16 23:01	1	52	6	23	4	5	2	1	3	3	4	4	5	5	4	4	-1	1	2
fcXs4BxQufGKNSCVsDLvefg	2020/01/15 21:01	2	71	7	11	3	8	2	1	1	3	2	4	4	5	6	4	1	1	2
fgjOPba4BtWlKUJ21oCp7LQ	2020/01/16 10:46	2	49	5	1	1	9	2	2	1	3	3	4	3	5	5	4	0	1	2
fCd0FddkGSZ0VFlI6yn693A	2020/01/15 16:52	2	38	4	4	2	8	2	1	9	4	4	3	5	4	4	5	0	1	2
fnPTVrLFlf%2FTtPBbzls14yA	2020/01/15 21:54	2	31	4	40	8	4	1	2	9	6	4	4	5	2	4	4	2	1	2
fmVM8GBy35Iapmr9Qx3Uikw	2020/01/15 17:48	1	59	6	33	6	2	2	1	2	5	5	4	5	3	3	4	0	1	2
fnAIj76Kp1Moh1NcL05%2FuOw	2020/01/21 19:01	1	57	6	42	8	1	2	1	1	3	2	2	1	5	6	6	1	1	2
fUBzkE3dUzFj4de1plXRArw	2020/01/15 19:23	1	56	6	27	5	3	2	1	3	2	6	6	3	6	2	2	-4	1	2
fA7qUcCAqnwysfKMhA52i4w	2020/01/16 10:20	2	56	6	27	5	4	1	2	2	5	5	6	5	3	3	2	0	1	2
foBUVIjxUUpp6322MooDhjw	2020/01/18 23:44	2	51	6	41	8	11	1	2	9	7	6	6	5	1	2	2	1	1	2
fCp9fdmz9AdQybL%2BwgqX0KA	2020/01/15 19:49	2	63	7	42	8	11	1	2	1	5	5	6	5	3	3	2	0	1	2
f9XtNMwg8hx4P9eLUh21pVg	2020/01/15 19:58	1	48	5	16	4	5	1	2	2	2	3	5	4	6	5	3	-1	1	2
f2QUhFk2YD1ZpGOeAS%2Bnrtg	2020/01/16 18:05	1	69	7	23	4	6	2	1	1	4	4	5	5	4	4	3	0	1	2
fm3djsMe9PPM%2FQFHG8QD3Fw	2020/01/16 16:06	1	42	5	40	8	3	2	1	2	3	3	3	1	5	5	5	0	1	2
f8B1DsLwk7WKOMMCWk6F3GQ	2020/01/15 17:27	1	81	7	19	4	6	2	1	9	7	6	6	5	1	2	2	1	1	2
fE4NmQfrIWXocEqmXeWdnQQ	2020/01/15 17:02	1	46	5	1	1	7	1	2	2	2	4	5	4	6	4	3	-2	1	2
f0IhfbnJbgawAnBRqWmxs%2BA	2020/01/15 22:48	1	46	5	14	3	9	1	2	1	3	3	4	5	5	5	4	0	1	2
f3eWdEVTXZZftl2d5%2Bmhr1Q	2020/01/15 23:08	1	68	7	14	3	9	2	1	9	6	4	6	5	2	4	2	2	1	2
fvsVnfa10KlvslkWp%2FafcRA	2020/01/19 17:13	1	58	6	28	5	3	2	1	3	3	3	3	4	5	5	5	0	1	2
fEXQy4ljl8aw6mEDzqbVUPw	2020/01/15 20:54	2	64	7	28	5	8	2	1	2	4	5	5	5	4	3	3	-1	1	2
fT4zNoH1eD7dFklFKiNkEhw	2020/01/15 19:07	2	37	4	27	5	5	2	1	3	5	6	5	3	3	2	3	-1	1	2
f9N%2BfVTxyQB7anr36MWht%2Bg	2020/01/15 21:11	2	55	6	27	5	3	1	2	2	4	4	7	5	4	4	1	0	1	2
fx283HoAhduAeehcuHq6Sbw	2020/01/15 20:15	1	61	7	28	5	7	2	1	9	7	7	7	5	1	1	1	0	1	2
fF7oAatiFj4RUDmpMdCtU0Q	2020/01/15 17:54	1	40	5	13	3	5	2	2	2	3	4	4	5	5	4	4	-1	1	2
fqIgJQgi8%2FnZrmb9H8%2FEM4w	2020/01/15 20:42	1	50	6	11	3	3	2	1	2	2	3	5	5	6	5	3	-1	1	2
fRz1kWRxPTy6FP268DSaGBQ	2020/01/15 19:49	2	28	3	1	1	8	2	1	1	5	4	4	5	3	4	4	1	1	2
f%2Fxu8ZGKk9uxex0NUccEX0w	2020/01/16 13:16	1	42	5	23	4	5	2	1	1	3	3	4	4	5	5	4	0	1	2
fggZ6RZb7P8IldELEer3sAA	2020/01/15 17:03	2	33	4	27	5	8	2	1	2	3	3	4	4	5	5	4	0	1	2
f9lAIJ83oJzwAUgH7PstDCg	2020/01/16 20:58	2	40	5	1	1	8	2	1	10	7	7	7	5	1	1	1	0	1	2
fh40hLttbSq9QX79rB7hJWg	2020/01/17 10:54	1	50	6	23	4	11	2	2	3	4	4	4	5	4	4	4	0	1	2
f2Tn65VeL8x5sVuqmAElsOg	2020/01/15 21:49	2	33	4	25	5	5	1	2	9	4	4	4	5	4	4	4	0	1	2
fIn3pxyaoIQ2MNNFa6KK9kg	2020/01/16 17:59	2	27	3	30	5	9	1	2	2	5	5	4	3	3	3	4	0	1	2
fCNPRP%2FHxoGIePepGQ97urg	2020/01/15 19:17	2	42	5	30	5	3	1	2	2	5	5	4	5	3	3	4	0	1	2
fJ56meVTBol764stCY3TF8w	2020/01/15 18:58	1	37	4	20	4	11	1	2	2	5	5	4	5	3	3	4	0	1	2
fmSbZWEKR3Wwe4xnhTqyG1Q	2020/01/15 19:20	2	33	4	40	8	8	2	2	1	1	1	5	5	7	7	3	0	1	2
fIhWWUq305lR0Nfz5BTOuRg	2020/01/15 20:27	1	38	4	40	8	5	2	2	2	3	4	3	4	5	4	5	-1	1	2
fKPJhzMdMtvN24wVxgsawbA	2020/01/15 16:46	1	52	6	14	3	5	2	1	3	3	3	4	4	5	5	4	0	1	2
fbsQEa5m29bedtcBzZemGsA	2020/01/15 19:30	2	26	3	23	4	5	1	2	1	4	4	4	4	4	4	4	0	1	2
fFdyVE%2B9sh6%2F%2FTxFzulq9pg	2020/01/15 18:45	1	46	5	14	3	1	2	1	1	4	4	4	5	4	4	4	0	1	2
fIlS%2BOLEEVBTBu0yQCwvaTA	2020/01/15 17:42	2	69	7	1	1	8	2	1	1	3	3	4	1	5	5	4	0	1	2
fFKwtPWNUlQc%2Bm7rbyVAijw	2020/01/15 17:35	2	23	3	28	5	10	1	2	2	3	3	3	4	5	5	5	0	1	2
f2HCBXu1CSxJQ8wgEbRuovQ	2020/01/15 17:43	1	66	7	20	4	4	2	1	1	3	3	5	4	5	5	3	0	1	2
fSge%2B8F6j4U5573cOXzVZ%2Fg	2020/01/16 15:10	2	25	3	27	5	4	1	2	9	4	4	4	5	4	4	4	0	1	2
fsdmR4ofoD0Dvuq%2F9E42A5w	2020/01/15 19:37	2	35	4	31	6	7	1	1	3	4	5	5	5	4	3	3	-1	1	2
fCStDeEQq0heDBDzDbk3saQ	2020/01/15 17:16	2	37	4	23	4	8	2	2	1	3	3	3	4	5	5	5	0	1	2
f%2FxmiOqgoU5PCXFnPf6GMVg	2020/01/15 20:56	2	29	3	15	4	3	2	1	9	4	5	4	5	4	3	4	-1	1	2
fsawi1AWKNd2IuzY31vEcUQ	2020/01/15 18:15	1	35	4	23	4	1	2	2	3	3	3	3	5	5	5	5	0	1	2
fDSDo8SpENBz%2B8bdbozQQjA	2020/01/15 17:28	1	55	6	27	5	2	2	1	2	5	5	4	5	3	3	4	0	1	2
f5BO1ipYaREyRvR5EiE5Rog	2020/01/18 21:42	2	40	5	3	2	9	1	2	3	6	6	4	5	2	2	4	0	1	2
fE2qrr30aKAwWsqmWdT8dXA	2020/01/15 18:48	1	51	6	18	4	4	2	1	3	5	2	2	4	3	6	6	3	1	2
f7gsCMvWrbw0SbbuWJn1FZw	2020/01/15 22:08	2	36	4	11	3	4	1	1	2	5	5	4	5	3	3	4	0	1	2
fMHINXOhAXX4b0gNAaLzREQ	2020/01/15 23:21	1	46	5	40	8	5	2	2	1	1	1	2	2	7	7	6	0	1	2
fzcbWQO%2F0YS0qt0OTxAX5UA	2020/01/15 18:46	2	37	4	14	3	11	1	2	9	4	4	4	5	4	4	4	0	1	2
f9yfV7TkBX9fPpA4R%2F85slg	2020/01/15 20:29	1	55	6	12	3	1	2	1	2	2	2	2	1	6	6	6	0	1	2
fyzGRFZa%2BP1Jpqy0bSkg1kw	2020/01/15 19:34	2	36	4	1	1	9	1	2	9	4	4	4	5	4	4	4	0	1	2
fEG1h4QF9sGnv7%2FFVRzP66w	2020/01/20 23:28	2	41	5	13	3	8	2	1	4	2	3	3	3	6	5	5	-1	1	2
feztSiCqloIdo8vjZUIbQVA	2020/01/16 14:59	2	28	3	23	4	5	1	2	2	2	2	2	5	6	6	6	0	1	2
fHHTBOkdw3ayjVxTIMJkPJA	2020/01/15 17:01	2	37	4	27	5	9	2	1	3	6	6	4	5	2	2	4	0	1	2
frp1VClczBmPbY7aOmznUjQ	2020/01/15 20:09	1	44	5	5	2	6	2	1	3	2	3	3	4	6	5	5	-1	1	2
fmrxFBanfpAwgEo%2BxXWneMA	2020/01/15 17:53	2	52	6	23	4	11	2	1	2	5	5	4	5	3	3	4	0	1	2
fbEwTtVC5agOlgdn3kQaWdA	2020/01/15 22:46	1	33	4	40	8	4	1	2	2	2	2	3	4	6	6	5	0	1	2
f1B%2Bq0QqU8NxaOA4Hqo%2F1hg	2020/01/15 20:32	1	36	4	11	3	5	2	1	2	3	3	4	4	5	5	4	0	1	2
fOJkT37Q4PkjSIA%2BdrzwYoA	2020/01/19 01:02	2	48	5	11	3	9	2	1	2	4	5	6	5	4	3	2	-1	1	2
fdPguNU0FuC9GpQ3Pn0wteA	2020/01/15 16:58	1	31	4	12	3	11	1	2	3	6	5	3	4	2	3	5	1	1	2
fam5YYDmseRrCPWhOqF1O5Q	2020/01/15 16:46	2	25	3	11	3	9	1	2	1	4	1	4	2	4	7	4	3	1	2
fUFZvRblKVSE7UZl86EHsPw	2020/01/15 17:33	1	62	7	13	3	9	1	2	2	2	3	5	3	6	5	3	-1	1	2
fgGaaaLTUq3h438YAGdeMaQ	2020/01/15 20:16	1	42	5	27	5	9	1	1	5	1	2	1	4	7	6	7	-1	1	2
f%2BoOukdqaUyWt4UHYa%2BEXBA	2020/01/15 16:52	1	45	5	13	3	2	1	1	3	3	3	4	3	5	5	4	0	1	2
fnHZZ2JC62bgEplSaNl7bzA	2020/01/16 12:04	2	51	6	14	3	8	2	1	3	3	3	3	4	5	5	5	0	1	2
f9Q6NxsEYP6gOCFh5WnCbUw	2020/01/19 14:36	2	57	6	27	5	5	2	1	1	3	2	4	5	5	6	4	1	1	2
fPytY%2BX967xIATjPXIAXocA	2020/01/15 17:38	2	39	4	13	3	4	2	1	2	1	1	1	1	7	7	7	0	1	2
fs%2BLZqmhE5Emo15OTxbtYvg	2020/01/15 21:12	1	36	4	27	5	3	2	2	2	3	3	5	3	5	5	3	0	1	2
f0G42RpIPhm4%2F2fOXFZRv4w	2020/01/15 22:43	1	34	4	34	6	1	1	2	3	2	2	3	5	6	6	5	0	1	2
fjoUOX3W8kPZXhr%2FeZm4Maw	2020/01/21 12:57	2	44	5	14	3	8	1	1	10	7	7	7	5	1	1	1	0	1	2
fWZX5FDCIAB5dHZ0XRhZ8yQ	2020/01/15 19:47	2	28	3	4	2	3	1	2	2	3	3	3	4	5	5	5	0	1	2
fHtT4Lzki9n0625lXbGf8Zw	2020/01/15 19:05	2	60	7	17	4	5	2	1	2	3	3	4	5	5	5	4	0	1	2
ftLDr9bKm6Y0fm0ljySOerQ	2020/01/18 10:36	2	50	6	13	3	8	2	1	1	3	2	2	1	5	6	6	1	1	2
fSZUgTvENwbv%2BiZPrPOt5HQ	2020/01/15 21:13	2	35	4	13	3	8	2	1	2	3	2	2	5	5	6	6	1	1	2
fWvec%2Bj6cKrOSMmLFLPRh9A	2020/01/15 18:49	2	21	3	23	4	3	1	2	1	5	5	4	3	3	3	4	0	1	2
fh%2FBMC2gaNJoqG4euZU9MpA	2020/01/16 09:02	2	48	5	12	3	2	2	1	2	4	4	5	5	4	4	3	0	1	2
fGpcJI6ixPWTrk%2FBbnRmNBQ	2020/01/15 23:32	1	35	4	13	3	1	2	1	9	3	3	4	4	5	5	4	0	1	2
fwEHn%2FjA8RcluiwmSbESeWg	2020/01/15 23:46	1	81	7	13	3	11	2	1	1	2	3	3	4	6	5	5	-1	1	2
fx3EXvyMgmOx%2BwQqh8AFd6g	2020/01/15 17:12	2	64	7	8	3	11	1	2	1	4	5	5	3	4	3	3	-1	1	2
fobNlyvcyqgUfpWizl7oQ%2FQ	2020/01/15 19:50	1	72	7	40	8	9	2	1	2	5	5	5	3	3	3	3	0	1	2
fUSCy5I4O549l9nP%2Bnf%2Fz8w	2020/01/15 17:27	1	58	6	28	5	4	1	2	2	6	4	5	5	2	4	3	2	1	2
fQebYiCi12e%2Fj%2BQS0JHRoKQ	2020/01/15 17:12	2	64	7	40	8	8	2	1	3	4	4	4	5	4	4	4	0	1	2
fA7qUcCAqnwxsGcLV7%2FkjWg	2020/01/15 17:42	1	46	5	1	1	4	1	2	2	7	7	7	5	1	1	1	0	1	2
fZCdR1TkIfcjv4gubISmHOA	2020/01/15 20:25	2	69	7	27	5	8	2	1	3	5	5	5	4	3	3	3	0	1	2
fTTVA1E3H9XAiAOLYcrr17A	2020/01/16 10:16	2	46	5	8	3	9	2	2	2	5	5	6	5	3	3	2	0	1	2
fiGzrI%2FJSpIfKmUTm%2B5foeA	2020/01/15 17:45	2	54	6	13	3	8	2	1	4	7	7	7	5	1	1	1	0	1	2
f99d0KETor5L0z7guURZV%2BA	2020/01/15 17:03	1	48	5	12	3	4	2	2	1	4	4	3	5	4	4	5	0	1	2
fZOJyB3eq%2BzOGhuAhFtbTcw	2020/01/16 17:36	2	49	5	13	3	10	1	1	2	3	3	3	5	5	5	5	0	1	2
fgVVBVZDy8Tbmki2wGTi44g	2020/01/15 19:48	1	37	4	14	3	4	2	2	2	4	4	4	4	4	4	4	0	1	2
f1CeEZm220dMMceVGPBTQjw	2020/01/16 17:48	2	55	6	14	3	9	2	1	3	3	3	4	5	5	5	4	0	1	2
fsEJcEBhCFXNRdyzVAhmFCg	2020/01/15 17:45	1	70	7	33	6	11	2	1	1	5	3	3	4	3	5	5	2	1	2
fg%2FFmw9XEFUwmW7gAPkHwqA	2020/01/15 23:19	1	71	7	28	5	11	2	1	3	2	2	2	4	6	6	6	0	1	2
flKTZ3CBrry%2FEexRwGXjBlQ	2020/01/17 07:58	2	51	6	5	2	9	2	1	2	2	2	3	4	6	6	5	0	1	2
fFMtDsWEXBGliq7UKQ3H0ow	2020/01/15 22:04	1	56	6	27	5	4	2	2	2	3	3	4	5	5	5	4	0	1	2
fQxR9c8bO7XEya7Pygc32VQ	2020/01/15 21:02	1	31	4	22	4	3	1	2	2	4	5	4	5	4	3	4	-1	1	2
fXZZMHgAqJMRRxuDXiGCwvQ	2020/01/16 14:22	1	49	5	27	5	11	1	2	9	6	6	6	5	2	2	2	0	1	2
fSNK5SA%2F7PjyJ40IiqZsmYQ	2020/01/15 19:03	2	51	6	28	5	3	1	1	2	7	7	7	5	1	1	1	0	1	2
fd8DNKkmhmL36iu2sWZrLsw	2020/01/15 16:49	2	29	3	10	3	1	1	2	2	3	2	3	4	5	6	5	1	1	2
f0JRdlSOZJzgDYJoOL590pw	2020/01/16 20:49	1	51	6	43	8	1	2	2	2	3	4	3	2	5	4	5	-1	1	2
f7f5nZk%2Fppaife1nJENSTLw	2020/01/15 17:50	2	29	3	13	3	9	1	2	2	5	3	3	5	3	5	5	2	1	2
fKVuL7%2FwKqJJ6m73H3BzKrQ	2020/01/15 20:38	1	60	7	14	3	4	1	2	1	6	6	6	5	2	2	2	0	1	2
fFvknKXmvNDAY%2FsHKU8yWWg	2020/01/15 19:05	2	67	7	14	3	7	2	1	2	5	5	5	3	3	3	3	0	1	2
fN8EFajVe4PhZ7L1lzbw%2FDw	2020/01/15 21:48	1	66	7	25	5	11	2	1	2	2	1	2	5	6	7	6	1	1	2
flue7B5MCAYZgt33IwzEf9g	2020/01/15 17:44	2	68	7	12	3	8	2	1	2	3	2	2	5	5	6	6	1	1	2
fh4yAWL2niMks8PUD9KoaRw	2020/01/17 19:13	2	40	5	23	4	11	1	2	1	5	5	4	5	3	3	4	0	1	2
fHn15sVNovS%2FyswCmCgTmPQ	2020/01/15 17:30	2	36	4	30	5	4	1	2	2	3	2	2	4	5	6	6	1	1	2
fANzU0a%2FbO2HnY3SjXE9Vzw	2020/01/16 09:03	1	69	7	4	2	4	2	1	1	4	4	4	4	4	4	4	0	1	2
fLBLkAIY%2BgylDsy8zddIj4Q	2020/01/15 18:11	1	76	7	11	3	11	2	1	9	4	4	4	5	4	4	4	0	1	2
fIZWKJjRhOyZ3jOyHSsrqFg	2020/01/15 19:11	2	57	6	14	3	8	2	2	3	5	5	6	5	3	3	2	0	1	2
fLFuvAkfMnGxu0567d2gZvA	2020/01/15 16:46	2	51	6	14	3	8	2	2	1	4	6	4	5	4	2	4	-2	1	2
ftztp3bP%2FqqKlvCRFvKPpLA	2020/01/15 17:35	2	28	3	28	5	8	2	1	2	2	2	2	4	6	6	6	0	1	2
fwEHn%2FjA8RckNpiRRXx72Wg	2020/01/15 21:31	1	30	4	28	5	5	1	2	3	3	2	3	3	5	6	5	1	1	2
fOBiTopqIQisWdZvDqogbwg	2020/01/15 17:13	2	29	3	13	3	3	1	2	1	2	2	3	4	6	6	5	0	1	2
f6Y6PxKKbWIASIOnFBHIdkg	2020/01/16 12:19	2	44	5	23	4	1	2	1	4	3	4	3	4	5	4	5	-1	1	2
fKfsVzLkVGshbMNGRorqlUQ	2020/01/15 20:17	2	59	6	23	4	8	2	1	3	3	4	4	5	5	4	4	-1	1	2
fyNfsl7viD6gx6gcpsFP%2FmA	2020/01/15 17:58	2	63	7	28	5	8	2	1	1	3	3	3	4	5	5	5	0	1	2
f1ZNRktNIRdDgIbmgXlpcVA	2020/01/15 18:46	2	60	7	18	4	8	2	1	9	3	3	3	4	5	5	5	0	1	2
f361kjcfdy%2BshmQMBn%2Bit6Q	2020/01/15 21:18	1	38	4	43	8	5	2	2	3	6	6	5	5	2	2	3	0	1	2
f6LhjJPhrcAZQhb13Kd5t%2FQ	2020/01/15 16:52	2	68	7	38	7	9	2	1	3	5	4	3	5	3	4	5	1	1	2
fM9gUyMp16dLiW5rJKiR%2FnQ	2020/01/15 20:07	2	65	7	14	3	8	2	1	1	4	4	4	4	4	4	4	0	1	2
f4TNQ%2FaV1y7aXcfZRDU2r7w	2020/01/15 17:34	1	33	4	14	3	5	1	2	2	6	6	6	5	2	2	2	0	1	2
fohBmMK5bTHaga781%2F0ZyeQ	2020/01/18 11:24	2	43	5	11	3	3	1	1	1	2	1	1	4	6	7	7	1	1	2
fzmt03fZVZm8UmKHpi%2B8FGQ	2020/01/15 19:45	1	43	5	11	3	3	2	2	2	6	6	4	5	2	2	4	0	1	2
fWTyzygvYPMdBRjHlpbEQfA	2020/01/16 00:43	2	40	5	11	3	9	1	2	3	4	3	3	4	4	5	5	1	1	2
fnPTVrLFlf%2FROy9QRfc%2FrMg	2020/01/15 23:15	1	37	4	4	2	9	1	2	2	5	4	4	5	3	4	4	1	1	2
fD%2BfHlL4oSUfXoRKvTDnaUw	2020/01/15 17:25	1	38	4	16	4	11	1	2	9	4	4	7	5	4	4	1	0	1	2
faThpCKdrDbYkIwTUxKil8g	2020/01/15 22:51	2	29	3	28	5	3	1	2	1	3	3	4	4	5	5	4	0	1	2
fk5mmKNRYSefbUQhYXzjhKA	2020/01/19 14:39	1	52	6	13	3	4	2	1	2	3	5	5	4	5	3	3	-2	1	2
f4Ylmjx8%2BOarXEXUCdWXEvg	2020/01/15 17:22	1	32	4	22	4	4	2	1	2	5	5	5	5	3	3	3	0	1	2
f11LbOE0Gr9nFmm2ymqWttA	2020/01/16 15:12	2	27	3	27	5	9	1	2	1	4	6	7	5	4	2	1	-2	1	2
fJWvFWx6%2Fx6MCXLDPGdXdWA	2020/01/15 17:49	2	76	7	1	1	8	2	2	2	3	3	3	4	5	5	5	0	1	2
fkbjB4Ar951jDG1xH6cTsZw	2020/01/15 17:17	1	39	4	12	3	4	2	2	3	3	1	1	4	5	7	7	2	1	2
f69tXf%2BPJD24IrNcxMroAhw	2020/01/15 19:09	2	64	7	1	1	8	1	1	2	4	3	3	4	4	5	5	1	1	2
fsRHYX9U3YTUSfzX5xI0ltA	2020/01/15 18:31	2	25	3	14	3	5	1	2	1	2	2	3	1	6	6	5	0	1	2
fpbfm43eIpcKKlUXSAbhvqw	2020/01/16 12:54	1	42	5	36	7	6	2	1	2	1	1	1	5	7	7	7	0	1	2
f1JDpoMd96Iv7JJqziWx3mA	2020/01/15 18:10	1	36	4	13	3	4	2	2	2	3	5	5	5	5	3	3	-2	1	2
fZJyfTSBC2SCLqzhnstjCiA	2020/01/15 19:46	1	68	7	31	6	6	2	1	2	1	1	1	4	7	7	7	0	1	2
fnh5WQDU88bBspAYgaqTd%2Bg	2020/01/15 17:10	2	37	4	17	4	9	2	1	2	3	3	4	5	5	5	4	0	1	2
fJpdNrFRU%2FJyK0hAX93Q1%2FQ	2020/01/16 19:30	1	46	5	13	3	9	1	2	10	4	4	4	5	4	4	4	0	1	2
fFjK7Xoe5%2BNe4ZF5cZNd4Zg	2020/01/15 18:13	2	35	4	13	3	8	2	1	1	2	2	2	5	6	6	6	0	1	2
fXo5pIMN04RxEaB9ERKzMZA	2020/01/15 19:37	2	33	4	7	2	9	2	2	3	5	5	4	3	3	3	4	0	1	2
fO8Y91JjYVH%2BiuglfZdSx5A	2020/01/15 16:55	2	26	3	40	8	3	1	2	9	6	4	4	4	2	4	4	2	1	2
f61uzwW4INI8Q50XR2tI50A	2020/01/16 17:23	2	23	3	7	2	8	2	2	2	2	2	2	4	6	6	6	0	1	2
fMIeVTpuDnBH3pkjCV%2Bzi1g	2020/01/15 16:55	2	37	4	7	2	5	1	2	2	6	6	4	5	2	2	4	0	1	2
f1ZNRktNIRdC%2BS%2FYZgc%2FIhQ	2020/01/15 19:13	1	37	4	12	3	3	2	1	2	1	2	2	4	7	6	6	-1	1	2
fDniaG1aBccqBKCPgnZqz6g	2020/01/16 07:04	2	23	3	42	8	9	1	2	3	2	2	3	4	6	6	5	0	1	2
fYKPkq03h46CCvR2lH76F9A	2020/01/15 20:53	2	44	5	13	3	11	1	2	3	4	4	4	5	4	4	4	0	1	2
fjGIB7N3pP0W4%2BbqeF63h2Q	2020/01/15 17:05	2	29	3	11	3	8	2	1	3	2	2	2	4	6	6	6	0	1	2
fq2LeV49UG5Y2q4nFrQRzVQ	2020/01/15 16:56	2	21	3	13	3	10	1	2	2	2	2	4	4	6	6	4	0	1	2
fz9SbgLPu4xqWduDD6Fv3IQ	2020/01/17 14:28	1	53	6	14	3	5	2	1	2	5	5	7	5	3	3	1	0	1	2
fc%2BntGpH9vSLqm97KQf74rg	2020/01/15 21:00	2	37	4	22	4	8	2	1	2	7	6	6	5	1	2	2	1	1	2
fJsM%2BpBImlpBuSdOzXAO%2BZg	2020/01/17 06:29	1	43	5	14	3	11	1	2	6	3	6	3	3	5	2	5	-3	1	2
fctVGq1k245fDxwc6elG%2FlA	2020/01/16 15:50	2	58	6	11	3	8	2	1	3	6	6	7	5	2	2	1	0	1	2
fF7wgCyuruC9R6A83yuwFmg	2020/01/15 18:44	2	42	5	40	8	8	2	1	9	5	5	4	4	3	3	4	0	1	2
fWImqL1Zda3eQJfjlf7CXeg	2020/01/15 17:07	2	76	7	6	2	8	2	1	2	2	2	2	1	6	6	6	0	1	2
fX6BkgrAfluBKcEMyrXV4zQ	2020/01/15 23:03	1	54	6	13	3	3	2	1	3	4	4	4	5	4	4	4	0	1	2
fArxqMBmFO6o7hlolKT%2BlcA	2020/01/15 21:13	2	33	4	33	6	4	1	2	1	4	4	3	4	4	4	5	0	1	2
fJpdNrFRU%2FJygDbah2YcfgQ	2020/01/15 21:14	2	57	6	23	4	3	1	2	9	4	5	4	5	4	3	4	-1	1	2
fOQd0Ey8rOH3YzZXgekUdtQ	2020/01/15 16:47	2	48	5	32	6	8	2	1	2	3	3	4	4	5	5	4	0	1	2
f1Ve21VpNyH6VwJ0344XAfQ	2020/01/15 20:00	1	57	6	13	3	5	2	1	9	4	4	4	5	4	4	4	0	1	2
f5gJJf1pyUZ%2F%2BxyIYHDcc8w	2020/01/15 22:26	2	70	7	12	3	8	2	2	2	4	4	4	5	4	4	4	0	1	2
f9niIksmP8MGeq7p72Szs5w	2020/01/15 19:18	1	27	3	13	3	11	1	2	1	3	3	5	5	5	5	3	0	1	2
fW%2Fb8A4d0LtafG90lIr40vQ	2020/01/15 16:57	1	29	3	1	1	11	1	2	1	3	3	4	5	5	5	4	0	1	2
fnv88Ev42fS9QoNOSdQjmUw	2020/01/15 19:27	1	21	3	14	3	10	1	2	2	5	4	4	5	3	4	4	1	1	2
fSI0Hp9W0oRpb4TLb5Pn3Kw	2020/01/15 17:11	1	26	3	40	8	11	1	2	2	6	6	6	3	2	2	2	0	1	2
fk9nOZc%2FtOa%2FJZ2GqKbBayA	2020/01/15 18:10	1	23	3	1	1	4	1	2	9	4	5	5	5	4	3	3	-1	1	2
fYV8fAfGd3vHv%2BpCNXPO9Ig	2020/01/15 19:49	1	22	3	34	6	1	2	2	1	5	3	2	4	3	5	6	2	1	2
faFYwavfAN2vDmHlLHXQb3A	2020/01/15 19:23	1	21	3	21	4	9	1	2	1	3	5	5	3	5	3	3	-2	1	2
f4FdsDR6L4tm00tpzSlsDDA	2020/01/15 18:32	1	27	3	27	5	3	1	2	2	7	7	7	5	1	1	1	0	1	2
fW%2F7bKYaAA5n57T48hBKi1Q	2020/01/15 18:39	1	25	3	35	6	10	1	2	10	7	7	7	5	1	1	1	0	1	2
fQn5tcDbvfwn8gIQiSYXhDw	2020/01/15 17:12	1	28	3	31	6	11	1	2	3	5	5	4	5	3	3	4	0	1	2
fKkoncpWAsBIz8ChQwhU2Tg	2020/01/15 16:52	1	29	3	12	3	11	1	2	1	4	7	7	5	4	1	1	-3	1	2
fmZqIkBiYgWAG0WixbFZd2g	2020/01/15 17:19	1	29	3	14	3	4	1	2	2	5	4	5	4	3	4	3	1	1	2
few0yeAjrUM4wVT6IgZz55g	2020/01/15 19:15	1	29	3	39	7	5	1	2	1	2	2	1	4	6	6	7	0	1	2
fGrUwed6E6XswHDYgtTzwHg	2020/01/15 20:26	1	29	3	13	3	3	1	2	2	2	1	3	1	6	7	5	1	1	2
f4viqZHnjDMozxeTukBD3Pw	2020/01/15 19:08	1	26	3	23	4	5	1	2	1	4	6	5	3	4	2	3	-2	1	2
fKF8ULnLzC1kWV0uJqPUPfA	2020/01/15 19:57	1	28	3	11	3	4	1	2	1	2	3	4	4	6	5	4	-1	1	2
fPNkzFLuB9wMIhxuNEusDTw	2020/01/15 17:25	1	26	3	11	3	5	1	2	1	5	4	3	3	3	4	5	1	1	2
fBCYjFElLuS%2BxBbfLgoKp4A	2020/01/15 20:25	1	24	3	8	3	11	1	2	1	4	4	4	5	4	4	4	0	1	2
fpUtF2Y7tE5D1BFTzShVhsg	2020/01/15 16:48	1	22	3	14	3	10	1	2	3	5	3	2	4	3	5	6	2	1	2
f6iHBx%2BXkXSMxY0l59ISt7A	2020/01/15 17:15	1	26	3	11	3	6	1	2	1	5	4	4	4	3	4	4	1	1	2
fTZqm7LvfFm%2FhAobGDm714w	2020/01/16 02:02	1	65	7	11	3	7	2	1	3	3	3	3	4	5	5	5	0	1	2
f2CVJgyq8I1rX1cwChbqd9g	2020/01/15 19:35	1	81	7	1	1	11	2	1	1	2	2	3	3	6	6	5	0	1	2
fj9D95WBs4JdjvVHkJuzrrQ	2020/01/15 16:55	2	70	7	40	8	11	2	1	9	4	4	4	5	4	4	4	0	1	2
f5TEbtIoT4oUjvjZt3Ikrcg	2020/01/16 10:10	1	60	7	25	5	6	2	1	2	5	5	4	5	3	3	4	0	1	2
fyueA9Ap%2BamLfG1UYqNrahg	2020/01/15 17:32	2	53	6	13	3	11	1	2	2	5	5	5	4	3	3	3	0	1	2
ftztp3bP%2FqqJWWWx5%2FpTofg	2020/01/16 14:30	1	57	6	13	3	11	1	1	1	5	5	4	1	3	3	4	0	1	2
fqdk72N0pKzVEkbojPGQhkg	2020/01/21 17:07	2	51	6	9	3	9	2	1	1	2	2	2	4	6	6	6	0	1	2
f65aaLx9Wggq%2FAE8AyKnrmA	2020/01/15 20:41	2	65	7	40	8	8	2	1	3	3	3	3	4	5	5	5	0	1	2
fOlwV2HcNmpZCLGQjQu%2BeXw	2020/01/15 20:30	1	54	6	5	2	5	1	2	2	5	5	5	5	3	3	3	0	1	2
feoWMymRUzaMP0hAhV6j1qw	2020/01/15 22:15	2	48	5	24	5	4	1	2	3	6	5	3	5	2	3	5	1	1	2
f5TA2cGtrRWhjk3sPW02wjw	2020/01/15 18:21	1	42	5	23	4	5	2	1	4	4	4	4	5	4	4	4	0	1	2
f2rQA9Y%2F0zUn5RHIRp%2BfO6w	2020/01/17 12:57	2	41	5	30	5	3	1	2	2	1	2	2	1	7	6	6	-1	1	2
fLHxYWBQATUsMU3giUaZPAA	2020/01/18 17:09	2	48	5	5	2	11	1	2	2	7	7	7	5	1	1	1	0	1	2
ft5GWnpNDBKv987G7nQBvgw	2020/01/16 21:02	2	42	5	14	3	9	2	2	3	6	6	7	3	2	2	1	0	1	2
fi9DuOr%2ByBmf7O1U3r2VJFA	2020/01/15 21:13	1	40	5	27	5	4	2	1	9	4	4	4	3	4	4	4	0	1	2
fUSCy5I4O548GF1LECEgs6A	2020/01/15 19:52	2	67	7	13	3	8	2	1	3	3	4	5	1	5	4	3	-1	1	2
fZSd0QDbo0b5Ahcg2eohlmg	2020/01/15 16:46	2	38	4	13	3	8	2	1	2	7	7	7	3	1	1	1	0	1	2
fisk7oByM8Q7PAOW1MYE45Q	2020/01/15 19:16	2	18	2	1	1	10	1	2	1	4	4	4	3	4	4	4	0	1	2
fA8UV6kbElE861Eyl2se8HA	2020/01/15 18:39	2	17	2	26	5	10	1	2	3	2	2	2	4	6	6	6	0	1	2
fyYAzRNHPSPDPG9KgATcXxA	2020/01/15 17:03	2	17	2	1	1	10	1	2	1	5	5	4	5	3	3	4	0	1	2
fEiovkJKbmPR%2BuHTXD2adhQ	2020/01/15 19:12	2	17	2	20	4	10	1	2	2	3	3	3	3	5	5	5	0	1	2
fqSWMCP5Vor2atoy1y8eeZg	2020/01/15 18:33	2	15	2	16	4	10	1	2	1	2	2	3	4	6	6	5	0	1	2
f71%2BgXO%2FzPk56e0bZFCcIHg	2020/01/15 16:48	2	17	2	38	7	10	1	2	1	5	5	4	3	3	3	4	0	1	2
f33Ng9VTu6P%2BAmZzIAlPWzg	2020/01/15 16:49	2	19	2	10	3	10	1	2	1	6	6	4	5	2	2	4	0	1	2
f7Rpyb1Y6rPaVkhqclePMQQ	2020/01/15 18:17	2	19	2	26	5	11	1	2	2	6	5	3	5	2	3	5	1	1	2
f8DQKhqsjLpsl7h4ye91fLg	2020/01/15 18:36	2	18	2	27	5	10	1	2	2	6	6	4	5	2	2	4	0	1	2
fWcSyLICsMOoOnyb3Po91SQ	2020/01/15 17:15	2	19	2	23	4	10	1	2	2	6	2	2	4	2	6	6	4	1	2
fJFsQYyC2u4K1pcjqby21FA	2020/01/15 16:47	2	19	2	10	3	10	1	2	2	3	3	3	4	5	5	5	0	1	2
fMrFiExXaqDnaq%2Fqqo120ug	2020/01/15 17:58	2	18	2	22	4	10	1	2	2	5	3	3	5	3	5	5	2	1	2
f6INJOXOUrFcB3BKUxPfOew	2020/01/15 18:24	2	15	2	12	3	10	1	2	2	1	1	1	4	7	7	7	0	1	2
fwXUKatZZPMKLTWaV6DO3bg	2020/01/15 18:15	2	18	2	10	3	10	1	2	3	3	3	4	4	5	5	4	0	1	2
fJQlsVp3S1hFsQOboICx%2FHw	2020/01/15 18:20	2	19	2	14	3	9	1	2	1	3	6	5	5	5	2	3	-3	1	2
f0txMfVEwlG4AHuvTtdX89w	2020/01/15 17:52	2	19	2	28	5	10	1	2	2	5	5	4	5	3	3	4	0	1	2
fDpx9XA2kVm5q2JVarueo0g	2020/01/15 19:33	2	18	2	23	4	10	1	2	1	5	3	3	5	3	5	5	2	1	2
fcAzxp0Zmnl4CHSrXpujyGA	2020/01/15 17:17	2	15	2	1	1	10	1	2	2	6	7	3	3	2	1	5	-1	1	2
frqIZJ%2FWQ8630XSPz%2BsxPOA	2020/01/15 19:31	2	16	2	13	3	10	1	2	1	4	3	3	5	4	5	5	1	1	2
fu6BoIo%2F50HAM6ZuV%2B5LMsg	2020/01/15 19:12	1	72	7	14	3	11	2	1	1	5	5	4	5	3	3	4	0	1	2
f1Ve21VpNyH7yScJFFNYMsg	2020/01/16 09:18	1	71	7	12	3	3	2	1	3	4	4	4	5	4	4	4	0	1	2
flu9R8crP%2BrXPyBZsGaBG6A	2020/01/15 23:09	2	54	6	31	6	6	2	2	3	3	3	3	4	5	5	5	0	1	2
fjrtO5h%2B4nBsBlp%2BVCazBkw	2020/01/15 23:29	1	39	4	1	1	5	1	2	1	4	4	1	5	4	4	7	0	1	2
fQeJx24oW8aFrXxlT9jwW%2Bg	2020/01/15 22:49	1	49	5	13	3	6	2	1	2	5	5	4	5	3	3	4	0	1	2
fwEHn%2FjA8RcnP5iedd66T4w	2020/01/15 16:59	2	61	7	27	5	8	2	1	2	5	6	6	3	3	2	2	-1	1	2
fUSCy5I4O5483MDDTCnpejg	2020/01/15 16:54	1	56	6	13	3	3	2	1	2	5	5	6	5	3	3	2	0	1	2
f2CVJgyq8I1or3SButI8%2Fuw	2020/01/15 16:48	1	33	4	8	3	10	1	2	3	5	3	3	1	3	5	5	2	1	2
fzDBq6XLKqPjom8eoLe8Jyg	2020/01/15 20:30	1	40	5	13	3	4	2	2	3	7	7	7	5	1	1	1	0	1	2
fCp9fdmz9AdSHZEoWGhxlLQ	2020/01/15 21:34	1	50	6	21	4	5	1	2	2	4	4	6	5	4	4	2	0	1	2
f5EmW1xW27Zl5umdi4Cbasg	2020/01/15 16:48	2	56	6	26	5	8	2	1	1	2	2	4	4	6	6	4	0	1	2
fXZZMHgAqJMQMgLThgptGwA	2020/01/15 21:47	1	72	7	11	3	2	2	1	1	3	3	3	4	5	5	5	0	1	2
fyjjdaHYkwahjiEL0aGQPVg	2020/01/15 17:34	2	44	5	27	5	9	2	1	3	6	5	5	3	2	3	3	1	1	2
ffLQ2kDzgIvrT9KVbO9aMEA	2020/01/17 19:36	1	14	1	1	1	10	1	2	2	3	3	4	5	5	5	4	0	2	0
f6CveVBSfiMUadlLCfNg%2BYw	2020/01/15 21:33	1	19	2	11	3	10	1	2	1	3	3	4	4	5	5	4	0	2	0
fuiHawBamCpagWRoOAvi6Vw	2020/01/15 17:18	1	18	2	26	5	10	1	2	9	4	3	4	5	4	5	4	1	2	0
fXFADgYYlD0qZMbcVfxuKRA	2020/01/17 03:02	1	19	2	23	4	10	1	2	1	3	2	2	5	5	6	6	1	2	0
fEaLhrrQobBua1QjrmS32dw	2020/01/16 07:01	1	18	2	30	5	10	1	2	1	4	4	4	5	4	4	4	0	2	0
fOds4usRmny6zb%2BWCEIJ%2FQA	2020/01/15 15:59	2	5	1	27	5	10	1	2	2	3	4	5	4	5	4	3	-1	2	0
fOP80%2Fn52cRtc5lFW%2BtILlg	2020/01/17 20:04	2	2	1	13	3	3	1	2	2	5	5	3	5	3	3	5	0	2	0
fK%2BXVpy9ka9FxDGBlWeS%2BvQ	2020/01/15 18:22	2	17	2	28	5	10	1	2	2	2	2	4	1	6	6	4	0	2	0
f%2F89lF9jqaDsCuUGI%2F1xczQ	2020/01/18 17:16	1	15	2	47	8	10	1	2	2	1	1	3	4	7	7	5	0	2	0
fs4B6CWW48c7HtF%2FWwZc28Q	2020/01/15 22:32	1	19	2	14	3	10	1	2	1	3	3	3	1	5	5	5	0	2	0
f1EQ5sHxn80O7L4f4oQFOZA	2020/01/16 08:00	1	19	2	3	2	10	1	2	1	3	3	5	4	5	5	3	0	2	0
fUzXjxmvmk4FwnRC7INjHag	2020/01/18 16:55	1	19	2	22	4	10	1	2	2	2	2	2	4	6	6	6	0	2	0
fM40%2FCF3DHsq9XovIx6gZCA	2020/01/21 21:24	1	17	2	28	5	10	1	2	1	4	4	4	4	4	4	4	0	2	0
fi6AEB3PR4VBVNyYzxRHvsA	2020/01/21 19:16	1	17	2	16	4	10	1	2	3	3	3	3	1	5	5	5	0	2	0
fPE8DEhEu%2BIh2VbkJlGM3Eg	2020/01/15 14:33	2	15	2	27	5	10	1	2	2	2	2	2	3	6	6	6	0	2	0
fax9nF40XOZqhj3oN6EvwXQ	2020/01/15 15:30	1	23	3	27	5	9	1	2	2	5	5	5	3	3	3	3	0	2	0
fl8PemfBwHOMaxcnqRGgvCA	2020/01/15 14:15	1	18	2	30	5	10	1	2	1	3	3	4	5	5	5	4	0	2	0
fgYYPH4fUhqoS5y%2FmJb78Dg	2020/01/15 14:13	1	10	1	2	2	4	2	1	7	4	4	3	5	4	4	5	0	2	0
fvRFZhVIs%2BrD0RTLFZjGyKw	2020/01/17 20:18	1	17	2	17	4	10	1	2	2	3	3	4	5	5	5	4	0	2	0
fOVW4ovzHb8G3uzhN%2Bb2AwA	2020/01/15 16:33	2	17	2	46	8	10	1	2	1	4	3	3	4	4	5	5	1	2	0
f3I9rrST4gkRNthy8H8ydnQ	2020/01/15 13:47	2	13	1	28	5	10	1	2	1	5	1	1	4	3	7	7	4	2	0
fXWtfnb%2BNel57RbciAS75IA	2020/01/15 16:54	1	16	2	25	5	10	1	2	1	3	2	2	4	5	6	6	1	2	0
ft%2F5vYJt2vsrYUyW%2Fi1onCA	2020/01/15 14:10	1	18	2	11	3	10	1	2	3	1	1	1	4	7	7	7	0	2	0
fNZT09CQ5YJo5cHOUc%2FObsw	2020/01/15 18:19	1	20	3	12	3	9	1	2	1	3	3	4	4	5	5	4	0	2	0
f2VPYHqLgzSpe%2BAjv%2FyYoag	2020/01/15 18:29	1	16	2	28	5	10	1	1	3	2	4	2	1	6	4	6	-2	2	0
fHE6f%2BsHrhFP0xJa2RW%2Bbcg	2020/01/16 07:16	1	29	3	13	3	4	1	2	2	7	7	7	5	1	1	1	0	2	0
fRyhU%2Bv6ZB%2Foh4UK3Foo6Qw	2020/01/16 06:07	1	52	6	28	5	5	2	1	3	1	2	2	4	7	6	6	-1	2	0
fxhAeUfFvmgDMijvdEGfDHA	2020/01/15 18:16	1	51	6	7	2	5	2	1	2	5	6	6	3	3	2	2	-1	2	0
fPSGTFqOQF9xGYqOB0Ur22A	2020/01/15 22:34	2	47	5	11	3	9	2	1	4	3	3	1	4	5	5	7	0	2	0
fs17RXMjyfuvsd3CHkojf3A	2020/01/15 15:38	1	79	7	20	4	11	2	1	2	4	4	4	5	4	4	4	0	2	0
f4H5jF6Yx2eybWKFRvjOmvg	2020/01/15 22:17	1	36	4	27	5	3	1	2	1	3	3	3	4	5	5	5	0	2	0
f9ykzeQJzMjTmiabbpZYsuA	2020/01/15 17:30	2	43	5	42	8	8	2	1	2	5	5	5	5	3	3	3	0	2	0
f4V1M6mUbaXT5B6%2FdVBYrQw	2020/01/17 13:40	1	49	5	27	5	3	1	2	1	3	4	5	5	5	4	3	-1	2	0
ft62zr2BFcHB8kn2tN%2BbfHw	2020/01/16 09:08	2	48	5	12	3	4	2	1	2	2	3	2	4	6	5	6	-1	2	0
fUxlR1V2naW1c6e4kkUIbfg	2020/01/16 19:22	2	65	7	40	8	9	2	1	2	5	5	5	5	3	3	3	0	2	0
f7f5nZk%2FppaggtV43cehC5Q	2020/01/16 16:03	2	54	6	40	8	8	2	1	3	6	6	7	3	2	2	1	0	2	0
ff01OZruiPtj3iTbDtWWNQw	2020/01/16 19:00	1	62	7	23	4	3	2	1	1	2	2	3	4	6	6	5	0	2	0
fSgtE%2Bcj68PedtV0jY5tciQ	2020/01/21 15:09	1	47	5	27	5	4	1	2	3	3	2	2	3	5	6	6	1	2	0
fzljT4ySrQ0bedKA6Uxlszw	2020/01/15 21:06	1	74	7	34	6	8	2	2	9	7	6	4	4	1	2	4	1	2	0
fiNHF6GWvdy9G2r9h%2FaEiYg	2020/01/16 14:16	2	61	7	11	3	8	2	2	2	4	5	4	5	4	3	4	-1	2	0
fA5NLjZKsjyyKW5Npav14yg	2020/01/19 22:10	2	74	7	27	5	2	2	1	8	5	5	3	3	3	3	5	0	2	0
f0IhfbnJbgawSqrkFCgzq4Q	2020/01/15 23:24	2	67	7	14	3	8	2	1	1	3	3	4	5	5	5	4	0	2	0
f0%2Bko4AzHLZoTCh1QsdZ07A	2020/01/15 21:47	1	46	5	14	3	5	2	1	7	3	6	6	5	5	2	2	-3	2	0
fcFZXt7RI2CzfOqpEIdCmSw	2020/01/15 13:44	1	56	6	11	3	5	1	2	3	3	3	3	4	5	5	5	0	2	0
fd1%2FefNGBSgUa6va1440AUA	2020/01/15 18:37	1	35	4	13	3	11	1	2	1	2	5	5	5	6	3	3	-3	2	0
fGbCzCSuDQnJg92nQhveC4w	2020/01/17 02:47	1	54	6	11	3	11	2	1	2	6	6	6	5	2	2	2	0	2	0
fLl9EUj3H1E%2FCDeXlyc31ww	2020/01/15 17:59	2	38	4	11	3	11	1	2	9	7	7	7	5	1	1	1	0	2	0
fjuyR4UFR9Aoj%2BuPYEsDjZA	2020/01/15 22:25	2	66	7	24	5	11	1	1	6	6	6	7	3	2	2	1	0	2	0
ff01OZruiPtgY%2BfftCiLK1w	2020/01/16 22:14	2	41	5	24	5	9	2	1	1	5	5	4	3	3	3	4	0	2	0
fI1iVf6LgfC6f6uPDcIHcEg	2020/01/16 09:08	1	49	5	28	5	9	1	2	10	3	3	4	5	5	5	4	0	2	0
fQMhCbdswTLDL3GYDv0TZ8w	2020/01/15 13:59	2	42	5	13	3	9	1	2	2	3	3	3	4	5	5	5	0	2	0
fGpcJI6ixPWR6HVQU%2BHoh8w	2020/01/15 17:12	2	56	6	30	5	8	2	1	3	3	3	4	4	5	5	4	0	2	0
fhW4%2B%2B3JbHPl10xne721QAg	2020/01/15 18:31	1	59	6	42	8	5	1	2	1	3	3	3	4	5	5	5	0	2	0
f%2F%2BMJH5zkpJbsejSg5fayHQ	2020/01/16 00:49	1	45	5	24	5	4	2	1	1	1	1	1	1	7	7	7	0	2	0
f9%2BZjUIuiMt2rFTW9Nu0v%2BQ	2020/01/15 18:57	2	55	6	20	4	8	2	1	2	2	2	3	4	6	6	5	0	2	0
f%2BMcNWSE3a7oZisMFlofmtw	2020/01/15 18:49	2	27	3	26	5	9	1	2	2	6	6	7	5	2	2	1	0	2	0
f9YEMNh8CQiAVcQZAdu3NCQ	2020/01/15 22:33	2	46	5	13	3	11	2	2	9	5	5	6	5	3	3	2	0	2	0
fucDDBDE6XCK5DbSG9MD0RA	2020/01/17 21:10	2	32	4	21	4	5	1	2	2	3	3	3	4	5	5	5	0	2	0
fWDKjxDjtZuzQrbjCxaxktg	2020/01/18 19:09	2	49	5	13	3	8	2	1	3	3	3	4	3	5	5	4	0	2	0
fTSFGHn13i%2FeQEOA6kmzdzg	2020/01/15 14:49	2	34	4	28	5	8	2	2	3	7	6	6	5	1	2	2	1	2	0
f5dTfpA4cdtYNMljaf1UI8g	2020/01/15 14:02	1	45	5	46	8	1	1	2	1	4	4	4	4	4	4	4	0	2	0
fPwcurIg81JZdhy8VCCRXCA	2020/01/18 07:38	2	35	4	23	4	1	1	2	2	6	5	4	5	2	3	4	1	2	0
fnTMwG2jVKvik2h06QUeNQg	2020/01/15 15:17	1	30	4	25	5	9	1	2	9	4	4	4	5	4	4	4	0	2	0
f2betwlvtIFC6rERncwfeOQ	2020/01/15 20:51	2	32	4	18	4	5	2	1	3	5	3	3	3	3	5	5	2	2	0
f05roZfcszvUPn%2BzA36SPbw	2020/01/15 16:43	2	35	4	28	5	8	2	1	8	3	3	3	4	5	5	5	0	2	0
fZuDmRNAghYd2EKINPtB81g	2020/01/15 14:52	2	48	5	21	4	9	2	1	9	4	4	3	5	4	4	5	0	2	0
fBbevB7UnTWU4xmc9l3z6wA	2020/01/16 10:55	1	52	6	1	1	9	1	2	3	4	5	5	5	4	3	3	-1	2	0
fggZ6RZb7P8IMlrHMIjs24g	2020/01/16 07:54	1	50	6	13	3	3	1	2	3	5	5	4	4	3	3	4	0	2	0
fLAzENCOqjQgM9lNi%2Fd%2FJ0Q	2020/01/15 23:00	2	40	5	43	8	5	2	2	3	3	3	3	5	5	5	5	0	2	0
fGMxEiwRjUFGzZiqsD%2BXFQg	2020/01/16 01:48	2	59	6	1	1	9	2	1	2	3	6	4	4	5	2	4	-3	2	0
fmY3BEPuWKpc0ZnYWR3k1nA	2020/01/15 14:27	1	46	5	17	4	5	2	1	3	3	3	4	4	5	5	4	0	2	0
f8%2FNnP7uT%2BOZOmp3q0J9JqQ	2020/01/16 13:51	2	50	6	9	3	3	2	1	9	5	4	3	5	3	4	5	1	2	0
fTNi5yvTctQ8cfSKXT%2FDA9Q	2020/01/15 20:00	1	44	5	13	3	5	1	2	1	2	2	4	1	6	6	4	0	2	0
f5cS57QhN%2BYFhiuUMwLAWNQ	2020/01/15 17:19	1	44	5	12	3	2	1	2	1	5	5	5	3	3	3	3	0	2	0
fFdyVE%2B9sh69hoZx9sbyHtA	2020/01/15 19:56	1	46	5	13	3	5	2	2	3	6	6	6	5	2	2	2	0	2	0
f4rxX4JPVZjXiO4fEaTEjLw	2020/01/15 15:40	1	45	5	14	3	6	2	1	2	3	4	5	3	5	4	3	-1	2	0
fQIjeDgfqDQqqgIC8Jf5QfA	2020/01/16 12:56	2	33	4	46	8	3	1	2	2	4	3	3	4	4	5	5	1	2	0
fbBWndpS24B29ZZ3fig9%2BLg	2020/01/15 18:57	2	25	3	13	3	5	1	2	2	3	3	3	4	5	5	5	0	2	0
f5QMhO5uZB5ws6wZo19UC%2Fw	2020/01/15 20:09	1	33	4	27	5	5	1	1	2	7	5	4	5	1	3	4	2	2	0
flFVS7UJH7b9K2djk%2ByHw0w	2020/01/15 15:02	2	33	4	13	3	8	2	1	3	7	7	7	3	1	1	1	0	2	0
fuHJKme3v2aj7kCjSVcUf8Q	2020/01/16 08:26	1	39	4	14	3	4	1	2	3	3	3	3	4	5	5	5	0	2	0
fntEXWw0DMGzZ3K1sESQWYA	2020/01/16 08:01	2	40	5	35	6	8	2	1	7	5	5	6	5	3	3	2	0	2	0
fCQYK0eYID5Y4DjuEw6TkAA	2020/01/15 14:00	2	24	3	13	3	9	1	2	1	7	5	3	5	1	3	5	2	2	0
fYM0UwDIqOFf8RtFqyX9eSg	2020/01/15 21:56	2	27	3	30	5	10	1	2	1	2	2	2	4	6	6	6	0	2	0
fuwZqbTRbwy8vPNVKCxkj7w	2020/01/15 13:41	2	26	3	25	5	11	2	1	10	7	7	7	5	1	1	1	0	2	0
fgzq1u%2BATOKBWdHrrnUmzcA	2020/01/18 11:38	2	52	6	23	4	6	2	1	3	3	3	3	1	5	5	5	0	2	0
ftUrNv20dk3qaVujpPHBlcw	2020/01/16 04:41	2	62	7	23	4	8	2	1	2	4	3	3	4	4	5	5	1	2	0
fg%2BPR%2Bol5bD6BZQRziruqWQ	2020/01/16 21:49	2	33	4	16	4	9	1	2	1	3	3	3	4	5	5	5	0	2	0
fgzq1u%2BATOKCXcq2WJ%2B0ulA	2020/01/15 23:01	1	51	6	23	4	4	2	1	3	7	7	7	5	1	1	1	0	2	0
fyEjVUVF7K%2BTARapBsMWwOQ	2020/01/15 21:44	2	51	6	12	3	9	2	1	3	4	5	6	5	4	3	2	-1	2	0
fVQDbTzBTPWsOv%2BPLPg2ELw	2020/01/15 14:51	1	36	4	27	5	5	1	2	1	2	1	2	3	6	7	6	1	2	0
flh0WE0lLK5ZkCcqlLpurIw	2020/01/15 17:46	1	56	6	43	8	4	2	1	2	2	4	2	4	6	4	6	-2	2	0
f2HCBXu1CSxIqkgZtoKffYQ	2020/01/15 17:26	1	39	4	9	3	4	1	2	2	5	6	6	5	3	2	2	-1	2	0
fmtNdXSJLRnGSz6xAnsGQUg	2020/01/15 21:34	2	24	3	14	3	4	1	2	3	3	4	4	4	5	4	4	-1	2	0
fu3p7mtH99eDyo3EyemOFvQ	2020/01/15 17:05	2	20	3	14	3	11	1	2	9	4	4	3	5	4	4	5	0	2	0
ffFDkwkCMKLt6s2BNsmlMlw	2020/01/15 18:07	2	37	4	33	6	5	2	1	1	1	1	5	3	7	7	3	0	2	0
f4FRcOTRpVohZAoFGqbPR3g	2020/01/15 16:53	2	27	3	12	3	4	1	2	2	2	2	2	4	6	6	6	0	2	0
fSvHu2bm3b%2B%2BPWFqjadATZQ	2020/01/21 16:32	2	50	6	13	3	3	2	2	1	5	5	4	5	3	3	4	0	2	0
fY1qFsBWJCb4aKu%2FkkHrD3g	2020/01/16 18:35	2	45	5	6	2	9	2	1	3	4	4	4	5	4	4	4	0	2	0
fVjJpmqMb2ZMkX%2BcAJNguDQ	2020/01/16 06:20	2	21	3	12	3	10	1	2	4	2	2	3	5	6	6	5	0	2	0
f90kDO9VsSmbK85v4NSaxuQ	2020/01/15 20:38	2	29	3	13	3	3	2	1	2	2	2	2	2	6	6	6	0	2	0
f7PS6UbMNBN99znWg6A5tUA	2020/01/15 20:25	2	39	4	23	4	9	2	1	3	2	2	2	1	6	6	6	0	2	0
fCuuAeduaBVsudCMG3ZB8RQ	2020/01/15 21:41	2	20	3	13	3	10	1	2	2	4	4	4	5	4	4	4	0	2	0
fJYOx1bGCgRzdml0n0aO6vQ	2020/01/15 20:15	2	24	3	28	5	10	1	2	2	5	5	3	3	3	3	5	0	2	0
fc22U275vMbigbkudP9SDdw	2020/01/15 23:44	1	35	4	2	2	9	1	2	2	7	7	6	5	1	1	2	0	2	0
f9tP3VvIOEMjifFn%2BK1rG%2FA	2020/01/15 13:46	2	30	4	11	3	5	1	2	2	4	4	4	5	4	4	4	0	2	0
f%2FZjE7dTfBvr81K4sfYXLZg	2020/01/17 21:35	1	50	6	25	5	11	1	2	1	3	3	3	3	5	5	5	0	2	0
fT10gdAYH96H8VkqLdu0%2BVA	2020/01/15 15:31	2	59	6	24	5	8	2	1	2	3	4	4	5	5	4	4	-1	2	0
fphyMHJ5mbFsRNrTCciYPrw	2020/01/16 23:46	2	53	6	13	3	9	2	1	2	3	3	2	4	5	5	6	0	2	0
fD51dvRzifVKq8W0vxhtIQg	2020/01/16 12:21	2	62	7	28	5	8	2	1	1	3	3	3	4	5	5	5	0	2	0
fXKpY0eXL5K1FqBtpKObaOg	2020/01/15 15:22	2	59	6	13	3	9	2	1	1	2	2	2	1	6	6	6	0	2	0
fKPgv4meK2%2BDMifkcF2M%2FgQ	2020/01/15 14:56	2	71	7	40	8	8	2	1	1	2	2	2	4	6	6	6	0	2	0
fMJZAX1AO368Jhn5bdKgD%2BA	2020/01/15 13:56	1	65	7	22	4	2	2	1	3	6	6	6	5	2	2	2	0	2	0
fyrgJzNUtgDHFAjToBAXEhw	2020/01/15 22:38	1	47	5	13	3	3	2	1	2	6	5	6	3	2	3	2	1	2	0
feON4ln7WuZyiWoUxCxJqsg	2020/01/15 15:13	2	33	4	33	6	5	2	2	9	5	3	3	5	3	5	5	2	2	0
fX6BkgrAfluC17sqObQjblA	2020/01/15 15:53	2	66	7	40	8	8	2	1	3	3	3	3	4	5	5	5	0	2	0
fXg0Je0EGMlSGcG5hjaRZiA	2020/01/16 00:06	1	62	7	1	1	11	2	1	1	3	3	4	4	5	5	4	0	2	0
fllhSbEy9CgOSdmaVywmk0A	2020/01/16 20:22	1	68	7	4	2	11	2	1	3	3	6	6	3	5	2	2	-3	2	0
fQeJx24oW8aFuGZd7fUaoUg	2020/01/15 22:38	1	56	6	29	5	5	2	1	3	6	7	7	5	2	1	1	-1	2	0
f%2BrGOPwqrworWCDQqWyPRmQ	2020/01/15 21:45	1	50	6	12	3	4	2	1	2	6	6	4	5	2	2	4	0	2	0
fjBg%2BgZ%2FX5oqhgOIiC0T9uA	2020/01/15 17:06	1	27	3	9	3	11	1	2	2	7	6	7	5	1	2	1	1	2	0
fPfN%2F5fNT0TmPH%2FWMWLUxQQ	2020/01/15 14:30	1	28	3	34	6	9	1	2	2	5	5	5	5	3	3	3	0	2	0
f%2BCfSyaXs%2B%2Bz5gV0TWYsF%2Bg	2020/01/15 13:52	1	29	3	11	3	9	1	2	2	4	4	4	5	4	4	4	0	2	0
fNfxywnBrmvKNhcNFk2w%2Bsw	2020/01/15 16:42	1	25	3	15	4	11	1	2	1	2	2	3	4	6	6	5	0	2	0
f552hApJUUmB3QMUIsWi42Q	2020/01/15 13:47	1	27	3	13	3	11	1	2	2	4	4	4	5	4	4	4	0	2	0
f7%2FOgFDMG6iqsJor2PlU5eg	2020/01/15 14:19	1	24	3	15	4	11	1	2	2	4	6	6	5	4	2	2	-2	2	0
fGvSqiIsQddMPkl69WDxu7Q	2020/01/15 21:07	1	29	3	13	3	7	1	2	2	4	4	4	5	4	4	4	0	2	0
fVQacxBgSNdKp3HE%2Bl6Ay0w	2020/01/15 17:19	1	29	3	14	3	9	1	2	3	2	2	2	4	6	6	6	0	2	0
fA7XVY8bDH0slGwBUiGT1IA	2020/01/15 19:41	1	27	3	35	6	4	1	2	3	5	5	4	5	3	3	4	0	2	0
fEt9M2Mlt9QMhMx5LoM2Z%2FA	2020/01/15 13:49	1	27	3	23	4	3	1	2	2	5	5	3	3	3	3	5	0	2	0
f%2BzKFncAatNK%2B9Yf%2FcRAuPQ	2020/01/15 15:00	1	28	3	30	5	9	1	2	2	3	3	4	4	5	5	4	0	2	0
fQEGsNKVSKeEyCEiuOYYwbQ	2020/01/15 21:10	1	24	3	11	3	11	1	2	1	5	4	3	5	3	4	5	1	2	0
f%2FK7CnF%2BLo9%2F370Bs7jVQgQ	2020/01/15 14:32	1	21	3	11	3	10	1	2	1	5	5	4	3	3	3	4	0	2	0
fJiXEJ9r7sNz8hMd%2B2mz%2Bcw	2020/01/15 19:57	1	28	3	28	5	4	1	2	2	3	3	4	4	5	5	4	0	2	0
f2yJnq%2BCH%2B7tQ37jn35KLIQ	2020/01/15 21:16	1	28	3	27	5	5	2	1	1	4	4	4	3	4	4	4	0	2	0
f8F11fKqu2oJzyW3US6EUng	2020/01/15 14:05	1	23	3	11	3	11	1	2	1	5	5	4	5	3	3	4	0	2	0
f6WXMAUtQsHbWGrA9R3AFdA	2020/01/15 14:56	1	27	3	40	8	3	2	2	1	1	3	3	4	7	5	5	-2	2	0
f8H%2FUhkssdMuQfiI%2FI%2Fc56A	2020/01/15 18:28	1	27	3	28	5	4	2	2	2	3	3	4	5	5	5	4	0	2	0
fvoeKfL%2F02Z8drhlgE%2FsRpQ	2020/01/15 14:21	1	28	3	14	3	10	1	2	1	4	4	4	3	4	4	4	0	2	0
fcFZXt7RI2CyjqGcPAODdPw	2020/01/17 08:45	2	53	6	13	3	8	2	2	1	5	5	6	5	3	3	2	0	2	0
fyFzH5B1B0sjH1sZWmPe7nw	2020/01/15 22:59	1	48	5	43	8	3	2	1	2	6	4	2	5	2	4	6	2	2	0
fBS7CC9eBCXyAG1Diawttzw	2020/01/15 14:56	1	54	6	40	8	4	1	2	2	5	4	4	5	3	4	4	1	2	0
fdqboYpnom2f700kOG%2BrTfg	2020/01/15 15:09	2	58	6	4	2	8	2	1	2	4	4	4	5	4	4	4	0	2	0
fCcUaYk8E56cFRvf%2FrpmUtw	2020/01/15 15:18	1	67	7	11	3	11	2	1	1	6	5	5	5	2	3	3	1	2	0
f%2Bvr%2BPikZX6KmHRf810Wl6Q	2020/01/15 18:32	1	61	7	11	3	7	2	1	2	5	5	4	5	3	3	4	0	2	0
fRxZtKjzwpVWM6aOUdE%2ByJQ	2020/01/16 08:33	2	58	6	30	5	3	2	1	9	6	6	4	5	2	2	4	0	2	0
f6mUIJ2ZsHvXH2YOx8ruixA	2020/01/16 13:04	1	47	5	12	3	4	1	2	1	1	1	1	5	7	7	7	0	2	0
fhTZbqJG9paVK2Qk76thE6Q	2020/01/15 17:11	1	85	7	11	3	11	2	1	2	3	2	3	4	5	6	5	1	2	0
fqX4fwb9mFeZ44FiS7w1krA	2020/01/15 16:34	2	68	7	14	3	9	1	2	1	7	7	7	5	1	1	1	0	2	0
fQxR9c8bO7XEevxf%2B91rMkA	2020/01/16 10:13	1	81	7	14	3	11	2	2	2	2	3	3	4	6	5	5	-1	2	0
f8f67XnulMiUf7VnG58gs7g	2020/01/20 22:12	1	42	5	23	4	5	1	2	3	5	5	7	3	3	3	1	0	2	0
f1CeEZm220dOnbigiZWxDew	2020/01/15 14:31	1	51	6	1	1	2	2	1	2	4	5	5	4	4	3	3	-1	2	0
fjGTiI29UMMX7hGvdm8Iy2g	2020/01/15 17:17	2	51	6	13	3	9	2	1	9	5	5	6	5	3	3	2	0	2	0
fg3YajdMJLHhWNen2XaoYYg	2020/01/15 15:19	2	60	7	27	5	6	2	1	2	3	4	5	4	5	4	3	-1	2	0
f8n7I2%2FjTWRHQuC%2FPCqfCfA	2020/01/15 17:16	1	65	7	26	5	6	2	1	3	3	3	3	5	5	5	5	0	2	0
fWcU%2Bw3bsYlnkiu43156ioQ	2020/01/15 18:36	1	46	5	1	1	11	1	2	2	4	4	4	5	4	4	4	0	2	0
fdhBdyzNoZRyn%2BBFcGlUguw	2020/01/15 19:42	1	33	4	27	5	1	2	1	1	3	4	3	5	5	4	5	-1	2	0
fmGveXud7v%2FY%2FKuhzm9CR5A	2020/01/15 17:34	2	65	7	34	6	8	2	1	1	5	5	4	5	3	3	4	0	2	0
f0JRdlSOZJzhW7%2B0Kl%2BOAEw	2020/01/21 19:22	2	47	5	1	1	9	2	1	2	5	5	6	5	3	3	2	0	2	0
fxVebxwHw0H3mskjYcnJtNQ	2020/01/15 18:41	2	36	4	27	5	4	1	2	2	4	5	5	5	4	3	3	-1	2	0
f5TA2cGtrRWg1y6YRMHzcAw	2020/01/16 00:29	2	72	7	1	1	8	2	1	3	3	3	3	4	5	5	5	0	2	0
fUxlR1V2naW0vUn4Nvldyqw	2020/01/15 18:35	2	39	4	12	3	9	1	2	9	7	7	6	5	1	1	2	0	2	0
fMiZA5wHEG2eTxDm5VB%2BmbQ	2020/01/15 16:36	1	55	6	10	3	3	2	1	2	5	5	5	5	3	3	3	0	2	0
fJAZnpnma%2FJ40%2BroxVTau%2Bg	2020/01/15 14:17	1	39	4	14	3	5	1	2	1	3	3	4	3	5	5	4	0	2	0
fM2SFCD3nZIKBrAPzcz19ew	2020/01/17 19:08	2	67	7	14	3	9	2	1	3	2	2	3	4	6	6	5	0	2	0
f6607HCKNsv2C%2B0bRHGehfg	2020/01/16 09:08	2	36	4	13	3	9	1	2	2	6	7	7	5	2	1	1	-1	2	0
fAz3qBpkZLLKo143yQrrldA	2020/01/15 16:34	2	37	4	29	5	8	2	1	2	7	7	7	5	1	1	1	0	2	0
fyFaLCI7jhA4ekz824NOhdg	2020/01/15 21:48	1	40	5	40	8	3	1	2	1	4	4	4	3	4	4	4	0	2	0
feON4ln7WuZwT6d5k9K41ww	2020/01/15 16:43	1	44	5	13	3	3	2	2	3	6	5	6	5	2	3	2	1	2	0
ftkYOEgdkErbcW4EqkKp%2FkQ	2020/01/15 22:11	2	40	5	13	3	3	1	2	6	2	2	2	4	6	6	6	0	2	0
fKXIMRdI2w8O07Hvctv71Ug	2020/01/15 22:10	2	44	5	45	8	11	1	2	3	5	5	6	5	3	3	2	0	2	0
fmE7st8CPazjfPkzX4CU42g	2020/01/15 17:23	1	32	4	46	8	3	1	2	3	4	4	3	4	4	4	5	0	2	0
fZNGzMN6zZDaS%2FlvrE2svLw	2020/01/15 16:09	1	31	4	23	4	11	1	2	2	3	3	3	5	5	5	5	0	2	0
fsvb75rBzoRoH2D87Sc7d8Q	2020/01/16 18:43	2	40	5	9	3	8	2	1	1	5	5	4	3	3	3	4	0	2	0
fr5IeEPI7nISuJ05WdIZ7BQ	2020/01/15 19:29	2	48	5	13	3	7	1	2	3	6	4	6	5	2	4	2	2	2	0
f3RIZcK1XWg2I9i%2FVw0ylyA	2020/01/15 20:26	2	66	7	21	4	8	2	1	7	5	5	5	3	3	3	3	0	2	0
fmFxntZZAcUqM1dW6%2By4fng	2020/01/16 21:08	2	40	5	26	5	5	1	2	3	3	3	3	4	5	5	5	0	2	0
f8ypP3g1iUQJIE%2FS%2B7YZiMQ	2020/01/15 20:51	2	32	4	42	8	5	1	2	1	3	4	5	4	5	4	3	-1	2	0
fnl8MObaTR1ukPYGEI6iVTA	2020/01/15 20:39	1	32	4	12	3	11	1	2	2	7	7	7	3	1	1	1	0	2	0
fE4NmQfrIWXqRf0mfu1CfgA	2020/01/16 22:21	2	33	4	27	5	3	2	1	7	6	7	7	5	2	1	1	-1	2	0
fJog%2B4jFD1Dlo28VVwG3eJQ	2020/01/15 21:40	2	23	3	13	3	3	1	2	9	7	7	7	5	1	1	1	0	2	0
f7TmgxgeWFC6n4FghKTs%2F9w	2020/01/15 21:21	2	28	3	23	4	3	2	2	3	6	4	4	5	2	4	4	2	2	0
fWTrPYjil2eYTwHtPgL5JsQ	2020/01/15 15:44	1	36	4	1	1	5	1	2	1	3	3	3	5	5	5	5	0	2	0
f1LQKl7gY08JptHiTgIXWjg	2020/01/15 14:25	1	55	6	12	3	4	1	2	2	2	2	2	4	6	6	6	0	2	0
fAkqXWbh0iR6ABuxTCzGsJg	2020/01/15 16:20	2	21	3	28	5	4	1	2	1	5	5	5	3	3	3	3	0	2	0
f4H5jF6Yx2eygerYpGPRgMQ	2020/01/15 18:36	1	39	4	10	3	3	2	1	3	1	1	1	4	7	7	7	0	2	0
fLl%2BpukdP8IhqoAUQuK8k8Q	2020/01/15 16:45	2	34	4	14	3	9	2	2	2	3	3	2	4	5	5	6	0	2	0
fZSd0QDbo0b57ZxeUJ%2BDN%2FA	2020/01/15 19:07	1	33	4	40	8	4	1	2	2	4	5	4	5	4	3	4	-1	2	0
fTv5vkddzrhDVu0ONnR1cug	2020/01/16 00:20	2	28	3	13	3	3	2	1	8	4	4	4	3	4	4	4	0	2	0
fgCpWBWrCBII8nA6z%2FY%2FHmQ	2020/01/16 04:49	2	54	6	7	2	8	2	1	9	4	3	3	4	4	5	5	1	2	0
fDsd3D6J3I0LHY6WNl%2Ba0LA	2020/01/15 19:52	2	25	3	40	8	9	1	2	6	1	1	3	1	7	7	5	0	2	0
fP%2FXZHQqZUPDn76xzFIS23g	2020/01/15 22:51	1	39	4	11	3	4	2	1	1	2	2	3	4	6	6	5	0	2	0
fg%2FFmw9XEFUxcX0TFg48zsA	2020/01/15 13:39	1	39	4	14	3	4	2	1	2	6	6	4	5	2	2	4	0	2	0
fRr48vUPNanW%2F%2FE%2FQNZkBLA	2020/01/15 13:57	2	58	6	22	4	6	1	2	2	5	4	4	4	3	4	4	1	2	0
ffj69vc5cCf9jAFbyw0h9cw	2020/01/15 15:18	2	29	3	15	4	3	1	1	2	6	3	3	5	2	5	5	3	2	0
fCcUaYk8E56d0HvKk9rShiA	2020/01/15 14:50	2	22	3	30	5	8	1	1	1	4	4	5	5	4	4	3	0	2	0
fgCpWBWrCBIJMc3JamcM5Dg	2020/01/15 20:09	1	38	4	26	5	3	1	2	2	7	7	7	3	1	1	1	0	2	0
fs%2Fo0l%2BHtBjvQNU8Lr2gHHw	2020/01/15 14:08	1	44	5	13	3	5	2	1	5	5	5	5	5	3	3	3	0	2	0
fbiZ%2B1Ib8iq05GGU5UUi7Vg	2020/01/15 21:12	2	27	3	11	3	3	1	2	2	4	4	3	4	4	4	5	0	2	0
fLBLkAIY%2Bgymv65hnemy20A	2020/01/15 13:47	2	28	3	14	3	9	1	2	1	6	5	5	5	2	3	3	1	2	0
f7TmgxgeWFC6iry4DfDJvxg	2020/01/15 15:44	2	31	4	7	2	5	1	1	1	5	5	3	5	3	3	5	0	2	0
faT2Bp6X9Cy8U9A618QpoVw	2020/01/15 17:48	1	42	5	26	5	5	1	2	1	6	5	3	5	2	3	5	1	2	0
fGeA56K3kskDO6TUNdWxw5w	2020/01/16 21:20	2	54	6	30	5	9	2	1	2	5	5	6	3	3	3	2	0	2	0
fKXIMRdI2w8NwcU%2BtMnEwbA	2020/01/15 13:43	1	38	4	13	3	11	1	2	2	4	4	4	5	4	4	4	0	2	0
fWcU%2Bw3bsYlk2PFIUvfhV3w	2020/01/15 17:36	2	56	6	25	5	9	2	1	2	3	3	4	4	5	5	4	0	2	0
fRx%2FdrNhyATmktO4tIU%2BGhA	2020/01/15 16:26	2	65	7	27	5	11	1	2	2	3	3	3	3	5	5	5	0	2	0
fCZz3Hp6rL0Bu9e0kdcWIHw	2020/01/15 14:50	1	37	4	27	5	11	1	2	9	6	6	6	5	2	2	2	0	2	0
fbfYqqRAAGwalHBifTUnM%2Bw	2020/01/15 18:01	1	58	6	14	3	4	2	1	1	5	5	6	5	3	3	2	0	2	0
fEbE1EW4TPJVGzvGrTW0lqg	2020/01/20 22:38	1	68	7	14	3	5	2	1	9	5	5	5	5	3	3	3	0	2	0
fqdk72N0pKzWtYmJiJ0wVBg	2020/01/15 19:25	1	64	7	14	3	11	2	2	1	5	5	5	5	3	3	3	0	2	0
fd9Gndtbh5mJZHrE3GnTzTQ	2020/01/15 18:06	1	63	7	14	3	4	2	1	2	1	1	1	4	7	7	7	0	2	0
fN7RLdfxvAAVgeHq0YfVL%2FA	2020/01/15 17:11	1	44	5	33	6	11	1	2	1	7	6	6	5	1	2	2	1	2	0
frCeqxo74ruCeazJ3CxwpZA	2020/01/15 18:36	1	66	7	27	5	5	1	1	1	3	2	3	4	5	6	5	1	2	0
f9Rvcn6vfZJ4%2BE86Cj0Rekw	2020/01/15 13:49	2	60	7	31	6	8	2	1	1	5	5	6	5	3	3	2	0	2	0
fupdqs%2F7go0Wae9fKmFeuqw	2020/01/15 16:09	2	29	3	23	4	5	1	2	2	3	5	5	3	5	3	3	-2	2	0
fVhjhpYtfROSi8dN8XHyjQA	2020/01/15 13:45	2	68	7	27	5	9	2	1	2	3	3	4	4	5	5	4	0	2	0
f6EWe2Gp4b6w%2FqdHexvlORg	2020/01/16 10:54	2	62	7	27	5	9	2	1	2	6	6	6	3	2	2	2	0	2	0
f%2F6REqgWDL9%2BwTmkcqW%2BUzw	2020/01/15 15:11	1	69	7	27	5	2	1	1	1	2	2	3	4	6	6	5	0	2	0
fOlYWx3%2BCwuOA4UekVD63kQ	2020/01/15 14:15	2	68	7	23	4	9	2	1	1	5	3	3	4	3	5	5	2	2	0
fe20YRMF%2FnRjIkh0gSEMK3A	2020/01/15 17:17	2	51	6	2	2	8	2	2	9	4	4	4	5	4	4	4	0	2	0
faGomboncMa5pzQAnkTcsAA	2020/01/15 15:08	2	34	4	39	7	6	1	2	2	5	5	5	3	3	3	3	0	2	0
fCiDAq0a5%2Ft3eY9Kmkq1%2B0g	2020/01/15 21:56	1	72	7	15	4	11	2	1	3	5	5	4	5	3	3	4	0	2	0
fK63rEYi79d4s%2BQenwMWXZg	2020/01/15 15:59	2	58	6	13	3	8	2	2	9	4	5	4	5	4	3	4	-1	2	0
f0IhfbnJbgaw0OlhQmBcOtA	2020/01/15 17:47	2	44	5	24	5	9	2	1	3	6	5	5	4	2	3	3	1	2	0
fEP9NqWeeNhh3R3eyiMo73A	2020/01/15 13:59	2	19	2	23	4	10	1	2	2	3	3	3	5	5	5	5	0	2	0
fbqKS%2BLTa0cM%2FLIM5YAMLaA	2020/01/15 17:38	2	19	2	13	3	10	1	2	2	5	4	4	5	3	4	4	1	2	0
f5Ua7VNnoPIL9jStoqT844w	2020/01/15 14:21	2	19	2	14	3	10	1	2	2	5	5	4	5	3	3	4	0	2	0
fIeT5qZKfqdxdAfi7I3igog	2020/01/15 17:29	2	19	2	24	5	10	1	2	2	5	5	4	5	3	3	4	0	2	0
fGYI9QnCExJ4qaGiYNDgSCQ	2020/01/15 18:33	2	17	2	1	1	10	1	2	1	6	6	4	3	2	2	4	0	2	0
fMim1anDQDJSnZhrNw6jjCg	2020/01/15 17:10	2	19	2	14	3	10	1	2	2	3	3	3	5	5	5	5	0	2	0
fq19WHSYxcAuuU3hk4U0g5g	2020/01/15 16:06	2	15	2	34	6	10	1	2	3	1	2	1	4	7	6	7	-1	2	0
f8gEdlRaoQ8tEqd%2FPTS9Ppg	2020/01/15 18:05	2	16	2	26	5	10	1	2	3	3	3	2	3	5	5	6	0	2	0
fgbbCQfuPNNCUhedtthTm3g	2020/01/15 16:04	2	15	2	11	3	10	1	2	2	3	3	4	3	5	5	4	0	2	0
f63pyaT%2FKl8Nj5hQrn1sOHQ	2020/01/15 17:27	2	18	2	13	3	10	1	2	2	5	6	6	5	3	2	2	-1	2	0
fGZE05nRY7yuVYpTbYEEOmw	2020/01/15 16:54	2	15	2	24	5	10	1	2	2	2	3	3	5	6	5	5	-1	2	0
fdA5NBhkeO6jdHtO8zkVzEQ	2020/01/15 13:53	2	19	2	8	3	10	1	2	1	5	3	3	4	3	5	5	2	2	0
f8EeWqBUyAErVsNbemE3Wlw	2020/01/15 14:21	2	19	2	11	3	9	1	2	2	3	3	3	3	5	5	5	0	2	0
fHL6aUIM5MD9RakiHs5cLAQ	2020/01/15 14:36	2	19	2	14	3	10	1	2	1	5	3	3	4	3	5	5	2	2	0
fTd9Jc%2FByjGpl1KG8l3nwrA	2020/01/15 17:50	2	19	2	13	3	10	1	2	3	4	4	4	2	4	4	4	0	2	0
fTAWlvEIBugbHiuMYUrVN4w	2020/01/15 19:18	2	16	2	46	8	10	1	2	2	7	5	3	5	1	3	5	2	2	0
f15x1tHlrXtoTnli7WhH0LQ	2020/01/15 17:56	2	18	2	11	3	10	1	2	2	6	6	4	5	2	2	4	0	2	0
fuWarkhkup3X4u3LBKVs9sA	2020/01/15 16:15	2	19	2	3	2	10	1	2	2	2	2	3	4	6	6	5	0	2	0
frQp95DQwvheX1JwjlVfF2w	2020/01/15 17:51	2	18	2	30	5	9	1	2	1	3	4	4	5	5	4	4	-1	2	0
fP4ZVdP6k94G02RHjVYInmA	2020/01/16 18:03	1	55	6	27	5	5	2	1	3	5	6	6	5	3	2	2	-1	2	0
fFKdmQs7OhOOAeGfz7I680A	2020/01/18 11:41	1	66	7	13	3	10	2	1	2	5	5	4	5	3	3	4	0	2	0
f9Cz7tN4Swi1n9eIHbweuag	2020/01/15 22:51	1	54	6	23	4	5	1	2	2	6	6	6	5	2	2	2	0	2	0
fw%2FtmSbUGN%2FQZ7xLw7SF5pQ	2020/01/15 13:41	1	68	7	11	3	9	2	1	9	4	4	4	5	4	4	4	0	2	0
fep0PIchHNG12B3fYEUS%2BbA	2020/01/15 14:24	2	62	7	33	6	9	2	1	4	5	5	6	5	3	3	2	0	2	0
fxO%2BWekc7dVoCXDqmgwYAOg	2020/01/15 14:13	1	35	4	9	3	4	2	1	2	2	2	2	4	6	6	6	0	2	0
fnKsKW%2B0qOjpA0mDxVXDbHA	2020/01/16 08:54	1	61	7	3	2	2	2	1	1	6	6	6	3	2	2	2	0	2	0
fnYdD3peKFmok%2BcDDT5uZIw	2020/01/15 23:09	2	65	7	29	5	5	1	2	9	1	1	1	4	7	7	7	0	2	0
fZPdjci8SoxHwFuN37HLYrA	2020/01/16 01:25	1	53	6	29	5	9	2	1	10	6	7	7	5	2	1	1	-1	2	0
fQxR9c8bO7XHVnUd6mDnWMw	2020/01/15 16:03	1	51	6	35	6	6	2	2	2	2	3	4	5	6	5	4	-1	2	0
f%2BMYO7PjKA71zgm0skgza9A	2020/01/15 20:38	2	47	5	13	3	11	1	1	9	6	6	7	5	2	2	1	0	2	0
f0fR5zIeDfIygmfPZca0neA	2020/01/16 04:16	1	57	6	13	3	3	2	1	1	3	3	3	4	5	5	5	0	2	0
fN8EFajVe4PikVfrJO8zl8w	2020/01/15 18:32	2	50	6	28	5	9	2	1	2	3	2	3	4	5	6	5	1	2	0
fb1Zo6QzX43LVJQwuYN6h2A	2020/01/17 00:15	1	19	2	40	8	10	1	2	10	7	7	7	3	1	1	1	0	2	1
fX9wcWEr3W2pktS76OI%2FDSA	2020/01/16 21:28	2	16	2	13	3	10	1	2	1	3	2	1	4	5	6	7	1	2	1
fujtXSKv3Kn%2F3z5xorLxiDA	2020/01/17 18:03	1	18	2	13	3	10	1	2	1	3	3	3	5	5	5	5	0	2	1
fST4HCPqUj01pd89k2bZmrQ	2020/01/17 18:01	1	16	2	38	7	10	1	2	3	6	5	3	5	2	3	5	1	2	1
fCSjKoZjWvg%2B0x3aYoXWmrw	2020/01/17 19:19	1	17	2	23	4	10	1	2	1	6	6	4	3	2	2	4	0	2	1
fJhJVy2eo75t07fwlqDDobg	2020/01/18 14:05	1	21	3	20	4	10	1	2	2	2	3	3	3	6	5	5	-1	2	1
fYFz4ZR5OqxZGrJXjUGH6lQ	2020/01/16 22:38	1	19	2	41	8	10	1	2	1	2	2	2	4	6	6	6	0	2	1
fh5ealzUZia8937PzjcXyuw	2020/01/17 16:47	2	17	2	4	2	10	1	2	3	4	4	5	2	4	4	3	0	2	1
fiMBUZNnOahau7uq9Qh4%2BLg	2020/01/16 17:07	1	19	2	9	3	10	1	2	3	2	3	3	1	6	5	5	-1	2	1
fHHVTybjuaMuuS2NeuoLfwA	2020/01/17 16:50	1	19	2	10	3	10	1	2	9	3	3	4	5	5	5	4	0	2	1
fczfSxZ1zRad9k8Jkxhem5g	2020/01/17 12:53	1	17	2	44	8	10	1	2	1	7	7	7	5	1	1	1	0	2	1
fTQ7ECB4kcpSeJqcBV8c5Yg	2020/01/16 21:28	1	15	2	13	3	10	1	2	1	3	2	2	4	5	6	6	1	2	1
fTEPWRX5F4aLNKtIkLzi4%2Bw	2020/01/16 21:16	2	3	1	13	3	9	2	1	7	5	3	3	4	3	5	5	2	2	1
f8tOHiXaiaiWFkWeYLKu84A	2020/01/17 07:58	2	14	1	27	5	10	1	2	2	3	2	2	4	5	6	6	1	2	1
fEwfhG5WJce%2B00zCEV%2FN23g	2020/01/17 13:53	1	18	2	2	2	10	1	2	2	6	6	4	5	2	2	4	0	2	1
fn9pwykx51TEYQGF2rFi1vA	2020/01/17 16:20	1	19	2	7	2	10	1	2	1	6	6	4	5	2	2	4	0	2	1
fzgwFrwUhdSQ1Sv3kVveQWQ	2020/01/17 10:14	2	14	1	37	7	11	1	2	2	5	5	3	4	3	3	5	0	2	1
fQF653h45w7UJDQQByhZGBA	2020/01/16 20:18	1	19	2	43	8	10	1	2	1	1	2	1	1	7	6	7	-1	2	1
fWru%2FZ2xCaJpQohzc5VgiJg	2020/01/17 22:20	1	17	2	24	5	10	1	2	2	3	2	2	4	5	6	6	1	2	1
fiHhfF5r8IFSbhHkuip3aZw	2020/01/16 18:33	2	14	1	23	4	10	1	2	6	3	3	3	3	5	5	5	0	2	1
fVm9t%2FbVgQtXnsjS092wjuQ	2020/01/16 20:41	1	15	2	12	3	10	1	2	1	3	2	1	4	5	6	7	1	2	1
f3Ny2gqT59F%2Befv%2Bss2aqJw	2020/01/17 17:35	1	19	2	23	4	6	1	2	1	1	3	2	3	7	5	6	-2	2	1
fPPoegpnWZt9RysSQRM68bQ	2020/01/17 11:44	1	15	2	21	4	10	1	2	1	5	5	4	5	3	3	4	0	2	1
f48FMeLCKwOEJXWCAzmNrdw	2020/01/16 19:38	1	15	2	47	8	10	1	2	9	4	5	6	3	4	3	2	-1	2	1
fvY0w3aNI0SjSizZxxSM1uQ	2020/01/16 19:01	1	14	1	6	2	10	1	2	1	2	2	3	4	6	6	5	0	2	1
f4YsRxNyZWeFmCu0U9xQn9w	2020/01/16 17:33	1	12	1	13	3	10	1	2	1	7	7	7	5	1	1	1	0	2	1
flDvCLSJ%2BtFczEf6BKVrISg	2020/01/16 16:47	1	16	2	20	4	10	2	2	1	5	6	4	3	3	2	4	-1	2	1
fiwepN5dRfRDE1A85jg5FOg	2020/01/16 16:40	1	13	1	23	4	10	1	2	2	2	1	2	4	6	7	6	1	2	1
fB4skIIzpMqNkR2AngEzOxQ	2020/01/16 16:11	1	12	1	27	5	10	1	2	2	5	3	2	5	3	5	6	2	2	1
fd1apJ68KouJH8VN8WDuDIA	2020/01/17 02:25	1	16	2	14	3	10	1	2	1	3	3	4	5	5	5	4	0	2	1
fXM0V1u5ZYv2w2FNrmsDgxQ	2020/01/16 22:03	2	14	1	11	3	10	1	2	9	3	4	4	5	5	4	4	-1	2	1
fIWPtvxEERpYQ%2FMAhH0ukZw	2020/01/16 18:15	1	14	1	21	4	10	1	2	9	2	4	2	3	6	4	6	-2	2	1
fL60Qb8kCyH5e8j9zPc8sqw	2020/01/16 17:55	1	12	1	26	5	11	1	2	2	6	6	6	3	2	2	2	0	2	1
f8j7cB9psI2lDdaDRdHg%2FMg	2020/01/16 18:09	2	13	1	13	3	10	1	2	2	7	4	3	4	1	4	5	3	2	1
fThZW8Ryf9UfnJSVWuhicdQ	2020/01/16 16:16	1	18	2	4	2	10	1	2	2	6	2	2	4	2	6	6	4	2	1
fXHI6Wjko0kV03mDLjGzjBQ	2020/01/16 20:02	1	16	2	23	4	10	1	2	1	4	4	4	5	4	4	4	0	2	1
f8LTlhxGtmVzh73OGbq0DAQ	2020/01/16 18:22	2	19	2	1	1	10	1	2	3	3	3	3	5	5	5	5	0	2	1
fN%2FSpIDm9VhdtFsPdb3vJ1w	2020/01/16 16:10	2	17	2	13	3	10	1	2	2	3	5	5	4	5	3	3	-2	2	1
f3R3b22w4aS9d97K4A7S00Q	2020/01/16 18:50	1	76	7	14	3	11	2	1	3	3	3	3	4	5	5	5	0	2	1
fT7uJU8pmXdiP0Nqv23s%2BEw	2020/01/16 16:10	1	47	5	27	5	3	1	2	3	5	5	4	5	3	3	4	0	2	1
fi9DuOr%2ByBmfU7KdKaawpVg	2020/01/16 19:20	2	61	7	37	7	8	2	1	2	2	3	4	4	6	5	4	-1	2	1
fkizlu7fwOMb8ilkcS%2FCk1Q	2020/01/16 16:44	1	34	4	13	3	3	1	2	2	4	5	5	3	4	3	3	-1	2	1
f3YWOXx2C6luA4o%2F49T2buw	2020/01/16 19:34	2	27	3	44	8	11	1	2	1	6	5	5	5	2	3	3	1	2	1
faT2Bp6X9Cy9wJFge%2FtZulg	2020/01/16 16:12	1	56	6	13	3	4	2	1	1	3	3	3	5	5	5	5	0	2	1
fp5Yszi2pu0nBSo1WWAp3hA	2020/01/16 19:51	1	53	6	23	4	2	2	1	7	6	6	4	5	2	2	4	0	2	1
fOpnUjOMxjot3kWVv0GTSmg	2020/01/16 16:23	1	68	7	5	2	11	2	1	2	3	3	3	4	5	5	5	0	2	1
fAJFNCJALXJIVxxkPpMvaEQ	2020/01/16 18:05	2	66	7	11	3	8	2	1	3	6	6	6	5	2	2	2	0	2	1
fc%2BntGpH9vSKCARvEN177Qw	2020/01/19 13:41	1	49	5	12	3	4	2	2	1	4	4	4	5	4	4	4	0	2	1
f6kpc8fI404lqklhKaPfouA	2020/01/16 18:47	1	45	5	14	3	5	1	2	1	4	4	4	5	4	4	4	0	2	1
fclVbZh5WHAkTxmtuI4mETA	2020/01/16 20:50	1	33	4	13	3	4	1	2	9	4	4	4	5	4	4	4	0	2	1
fB8AY6iQkbLc5eLVbvL4mcw	2020/01/16 21:04	1	54	6	28	5	4	2	2	2	3	2	3	4	5	6	5	1	2	1
fvsVnfa10Kluvf%2BhGa82ySA	2020/01/16 16:09	1	48	5	12	3	3	2	2	2	3	2	3	4	5	6	5	1	2	1
fLIlHaxyOTkC8IIBr9fOtwQ	2020/01/17 11:22	2	42	5	14	3	6	1	2	3	3	3	5	5	5	5	3	0	2	1
fmE7st8CPazhvvRiq5CByrA	2020/01/16 16:19	1	63	7	42	8	11	2	1	2	5	5	4	5	3	3	4	0	2	1
f4psSuXEvfDeFYlqirtPYLg	2020/01/16 16:19	1	55	6	26	5	3	2	1	2	6	6	6	3	2	2	2	0	2	1
f1WrfK8O2pjTb3CvbEgbXmA	2020/01/17 01:13	2	38	4	15	4	5	2	1	3	4	4	4	5	4	4	4	0	2	1
fsT7K%2BH0kC%2F7LA4PEzM8zIg	2020/01/16 16:16	2	70	7	14	3	11	2	1	9	2	4	4	3	6	4	4	-2	2	1
fd1%2FefNGBSgWmQ8IN4xKRGQ	2020/01/16 17:10	1	63	7	25	5	2	2	1	3	2	3	5	3	6	5	3	-1	2	1
ffl%2Bt1rGV6KDJJrWTeKMlYA	2020/01/16 18:13	1	52	6	14	3	9	2	1	9	6	6	4	5	2	2	4	0	2	1
fKyiQpfPgqJ9yz%2B8Efj81qw	2020/01/17 16:18	1	52	6	28	5	4	2	1	2	5	5	4	3	3	3	4	0	2	1
f6SlQMX%2BU6kJsxLf8dIPceQ	2020/01/16 17:41	1	43	5	36	7	5	2	1	1	4	4	4	5	4	4	4	0	2	1
fyGrIDsZQiQEyS6HhxisuZA	2020/01/17 07:35	2	55	6	2	2	9	2	1	2	6	6	6	3	2	2	2	0	2	1
fqJCGQFT7e9V0PC78niDkSA	2020/01/16 18:14	2	72	7	44	8	6	2	1	2	1	1	1	4	7	7	7	0	2	1
fY42htg14P5rtmOtFuFiYNw	2020/01/16 16:21	2	60	7	22	4	3	1	2	2	3	3	6	5	5	5	2	0	2	1
fIxxlQR6m%2BVsyfkx2phCgxQ	2020/01/16 23:09	1	68	7	4	2	11	2	1	2	7	7	7	5	1	1	1	0	2	1
ftKxk%2Bgwk9jzhiYc7w9S84w	2020/01/16 16:31	2	17	2	23	4	10	1	2	2	5	5	6	5	3	3	2	0	2	1
fpccWFoY6pP70R%2FHFIubOXQ	2020/01/16 19:36	2	17	2	6	2	10	1	2	1	2	2	1	4	6	6	7	0	2	1
fVpOGu1CwYzfWkKp6AlxV4g	2020/01/16 18:00	1	36	4	34	6	3	1	2	1	7	3	3	1	1	5	5	4	2	1
fmZmfzPRlAyC4PfxdNyv8qg	2020/01/17 09:21	2	61	7	14	3	8	2	1	2	5	3	3	1	3	5	5	2	2	1
fueXzUXdE45aGkVHZod%2B6Cw	2020/01/16 18:19	2	61	7	27	5	4	2	1	1	5	3	3	4	3	5	5	2	2	1
f1GWSiwSF5cbEJPDO8gbstw	2020/01/16 18:56	2	52	6	15	4	8	2	1	2	6	6	6	5	2	2	2	0	2	1
f0%2FNuSFBspMFrXw1IFRfDcA	2020/01/16 19:53	2	34	4	27	5	3	1	2	1	4	4	4	5	4	4	4	0	2	1
fi6qq06cHiR%2BsS2wvTTZp7g	2020/01/16 16:26	2	31	4	9	3	11	1	2	8	7	6	3	3	1	2	5	1	2	1
fahU8%2Bqt49Q2qdUln1YpbSg	2020/01/16 19:25	1	39	4	11	3	11	2	1	9	4	4	4	5	4	4	4	0	2	1
flFVS7UJH7b%2BB2VWYdIkyLA	2020/01/16 19:25	1	46	5	44	8	4	2	1	2	5	5	4	5	3	3	4	0	2	1
fcziAHoDo8Arffx9%2BFVUNOw	2020/01/16 19:28	1	44	5	12	3	3	1	2	1	5	4	3	4	3	4	5	1	2	1
fW0WL4T6e5CNbXHXzXJdTnw	2020/01/17 00:26	1	51	6	23	4	5	2	2	3	4	4	3	4	4	4	5	0	2	1
flaM6rOSPj%2BuNf8mYxyqxvw	2020/01/16 19:20	2	42	5	22	4	3	2	2	2	4	4	6	5	4	4	2	0	2	1
f%2BUrr1bRvUiBXm0dN3ImjCg	2020/01/16 16:40	2	28	3	11	3	8	1	1	3	3	2	3	4	5	6	5	1	2	1
fopieWZmPWzJCmt5%2FoiCdWQ	2020/01/19 22:17	2	43	5	1	1	9	1	2	1	4	5	5	4	4	3	3	-1	2	1
fDE4TBdfjJiWn1PnFP63wAg	2020/01/16 21:49	1	60	7	27	5	6	1	2	3	4	4	4	5	4	4	4	0	2	1
fj6dzEDPR%2FN3SBFWDO21cGw	2020/01/18 13:51	2	45	5	8	3	9	2	2	3	5	3	3	4	3	5	5	2	2	1
fAaS7zfx5UXVgXN88Dsd3vQ	2020/01/18 14:39	1	45	5	47	8	5	2	2	1	3	3	3	3	5	5	5	0	2	1
fQChNpgL717GySMRgQNLCrQ	2020/01/16 16:19	2	51	6	3	2	8	2	1	1	4	4	4	5	4	4	4	0	2	1
f%2BPZjWFysJ8Rm2s3sqR2jTA	2020/01/16 16:37	2	31	4	37	7	8	2	2	2	2	3	4	5	6	5	4	-1	2	1
fhW4%2B%2B3JbHPmWLu1HdSL8Gw	2020/01/16 20:49	2	37	4	26	5	8	2	2	9	6	7	7	5	2	1	1	-1	2	1
fuSAduNGsUngi7wY5FJfeVw	2020/01/17 01:29	1	33	4	1	1	5	1	2	3	6	5	6	5	2	3	2	1	2	1
fEG1h4QF9sGkEr9c5EU2yzg	2020/01/18 10:58	2	37	4	1	1	9	1	2	2	6	6	4	5	2	2	4	0	2	1
fucDDBDE6XCKmIRVm2HttMg	2020/01/16 19:00	2	47	5	23	4	8	2	1	3	4	3	3	4	4	5	5	1	2	1
fLc8TTOjmyr1VccFUzoCv9Q	2020/01/16 18:54	2	59	6	30	5	9	2	1	2	3	3	3	4	5	5	5	0	2	1
fbCsocFA1%2Fb8T4YEok%2BM6Cg	2020/01/16 17:57	2	46	5	34	6	5	2	1	2	3	2	2	4	5	6	6	1	2	1
f9lAIJ83oJzz7n1MZXb8%2F3g	2020/01/17 11:13	2	58	6	27	5	8	2	2	1	5	5	4	5	3	3	4	0	2	1
fkUI7ZRn8%2BMq1ggvLlyJa2A	2020/01/16 19:46	1	53	6	5	2	3	1	2	1	5	5	6	5	3	3	2	0	2	1
fAwNPJ1lwLIHoOYPcV3AEpQ	2020/01/17 17:04	2	58	6	13	3	8	2	1	3	5	6	4	5	3	2	4	-1	2	1
fYEpby6vBQDhJ5mI3N37J1A	2020/01/16 21:34	1	42	5	13	3	4	2	1	2	3	3	6	4	5	5	2	0	2	1
fkglgRjY5kslRRXsf9rzuQw	2020/01/16 18:54	2	46	5	1	1	5	1	2	2	4	4	6	5	4	4	2	0	2	1
fcwwP7FbS6hk5ISLnQgQM1A	2020/01/17 17:20	1	45	5	40	8	5	2	1	6	3	3	3	5	5	5	5	0	2	1
fqpLIKBCc%2Fg3qUQOa3xsxlg	2020/01/16 17:08	2	39	4	11	3	8	2	1	3	6	7	4	5	2	1	4	-1	2	1
f5aow9WQCXQyUmHrZiQHBzg	2020/01/16 16:27	1	42	5	13	3	4	2	2	1	3	3	3	3	5	5	5	0	2	1
fnjyH6HDSknbKzEmKicKLIA	2020/01/16 16:15	2	33	4	13	3	5	1	2	1	3	2	3	1	5	6	5	1	2	1
fX0nh9lHYNhj1oLKbGJGJ4Q	2020/01/16 16:20	1	41	5	14	3	3	2	1	1	3	3	3	3	5	5	5	0	2	1
fXdGGosfrqG6Z5wGQDpR0yw	2020/01/17 07:10	2	32	4	27	5	1	2	1	1	3	3	4	4	5	5	4	0	2	1
fMDTgfK9X6dnzEfA0T6iFyw	2020/01/17 13:53	2	30	4	11	3	9	1	1	3	5	3	3	4	3	5	5	2	2	1
fAvcYHOiack7iTPd23RfMnw	2020/01/16 16:55	2	44	5	27	5	9	2	1	9	4	4	4	5	4	4	4	0	2	1
fEXzc0fbFTgRSCpq%2FtbudMg	2020/01/17 00:08	2	25	3	21	4	5	1	2	2	2	5	3	4	6	3	5	-3	2	1
fAWELniplIB9yXsgJbt8MLw	2020/01/16 23:28	1	60	7	11	3	4	2	1	2	3	3	5	4	5	5	3	0	2	1
f2tyqH66CAltkuMh8yrt8WA	2020/01/16 19:12	2	26	3	28	5	8	2	2	1	1	1	1	1	7	7	7	0	2	1
fP7y3NwTiHeEliFLW9b99ig	2020/01/16 16:18	2	29	3	35	6	3	2	2	1	3	2	3	4	5	6	5	1	2	1
fOTrHicmF3yX7wlMuGICY8Q	2020/01/17 21:46	2	35	4	33	6	5	1	2	1	7	7	7	3	1	1	1	0	2	1
f0kwINyqiCy4NYA%2FYo3Xsdg	2020/01/16 21:40	1	39	4	13	3	2	2	1	6	2	1	1	4	6	7	7	1	2	1
fz91%2BxVtqS27AoMjkSk0O7Q	2020/01/17 15:15	2	31	4	30	5	1	2	1	2	1	1	4	1	7	7	4	0	2	1
f2rNZeutDmkEcx00yGpmyug	2020/01/16 20:53	2	37	4	44	8	4	2	1	2	5	2	2	4	3	6	6	3	2	1
fNi1U9oama4hG4LdULKbHDg	2020/01/17 11:27	2	33	4	27	5	4	1	2	2	6	3	3	4	2	5	5	3	2	1
fY0jGNvSAG2F2O7UNBpZmRQ	2020/01/16 20:01	2	21	3	24	5	3	1	2	9	4	4	4	5	4	4	4	0	2	1
ftr3i%2FxJ7Ab47EaHecuPfFw	2020/01/16 18:31	2	27	3	13	3	3	1	2	2	5	6	6	3	3	2	2	-1	2	1
fcDKvXZK%2FkQAXnfsTGwdoWQ	2020/01/17 15:32	2	38	4	34	6	8	2	1	2	5	3	3	4	3	5	5	2	2	1
fVsSEOWXnLDAZHDcdzLxKTg	2020/01/16 17:37	2	32	4	27	5	5	1	2	2	5	6	6	3	3	2	2	-1	2	1
fVt%2FHG%2BOvE8KoSrSiXKhI%2FA	2020/01/16 18:01	2	33	4	36	7	5	1	2	2	5	5	4	5	3	3	4	0	2	1
f05roZfcszvViBAW6HYgt%2Bw	2020/01/16 23:29	2	23	3	1	1	10	1	2	2	5	6	5	3	3	2	3	-1	2	1
fSZUgTvENwbtWJ5LcgcuSOQ	2020/01/16 18:38	1	41	5	46	8	4	1	2	8	5	5	4	3	3	3	4	0	2	1
fQDJNjTmF8kWkWNj9Byj8lQ	2020/01/17 02:26	2	20	3	8	3	10	1	2	10	4	4	4	5	4	4	4	0	2	1
fSGChrZ3D1PoxZ7CP5wzgCw	2020/01/16 16:29	2	60	7	13	3	9	2	1	2	4	4	4	3	4	4	4	0	2	1
fjJbexUB4h3XBfsLEyUcqSA	2020/01/16 18:33	2	23	3	23	4	3	1	2	1	3	2	2	4	5	6	6	1	2	1
f9jFM9n60M0hSMRBr8OXiHQ	2020/01/16 16:08	1	34	4	17	4	11	1	2	2	4	4	3	5	4	4	5	0	2	1
fk4S6LU6j2zJOyyWVNJADhw	2020/01/17 01:44	2	22	3	40	8	10	1	2	1	5	3	4	3	3	5	4	2	2	1
f4FRcOTRpVoiqfiJiGMWjNg	2020/01/16 20:34	2	28	3	27	5	1	1	2	2	6	6	4	5	2	2	4	0	2	1
fDRXdPlDJO5f%2BGPXW3L3Cig	2020/01/17 01:13	2	22	3	24	5	9	1	2	2	3	3	3	4	5	5	5	0	2	1
f3WLP9UJjUh3zKHOroJpBkQ	2020/01/16 18:10	2	24	3	14	3	3	1	2	4	3	3	3	4	5	5	5	0	2	1
f8f67XnulMiVtYa56ob%2FUzA	2020/01/16 21:11	2	49	5	13	3	9	2	1	6	3	2	2	2	5	6	6	1	2	1
fNyuFSF6vJRMWWfhmL0NL2A	2020/01/22 16:30	2	41	5	7	2	9	2	1	2	2	2	3	4	6	6	5	0	2	1
fYVUggsDpaYoy30Aquw%2BM0g	2020/01/16 21:59	2	63	7	13	3	3	2	1	2	2	2	2	4	6	6	6	0	2	1
fbA%2BNxH0u6v40vNSedz72EA	2020/01/20 21:04	2	50	6	43	8	6	1	1	2	2	1	1	4	6	7	7	1	2	1
fdRXj6QndoMLw5iS2LiljJw	2020/01/16 17:52	2	59	6	27	5	8	2	1	2	5	4	4	5	3	4	4	1	2	1
fOlYWx3%2BCwuMRWJhLfMHsjw	2020/01/16 20:59	2	75	7	25	5	8	2	1	2	2	2	2	4	6	6	6	0	2	1
ffl%2Bt1rGV6KAJia5zsKWXTA	2020/01/16 17:44	2	59	6	10	3	6	2	1	3	5	5	4	5	3	3	4	0	2	1
fiuyGQTzZH6euwJR5shE3jg	2020/01/16 21:47	2	59	6	27	5	9	2	1	3	3	3	4	5	5	5	4	0	2	1
fyFaLCI7jhA5WP%2FcdcHo6Ww	2020/01/16 22:16	1	50	6	13	3	4	2	1	2	5	5	4	5	3	3	4	0	2	1
fdRXj6QndoMLBpzoBL149pg	2020/01/16 16:16	2	49	5	23	4	8	2	2	2	5	5	6	3	3	3	2	0	2	1
fQxR9c8bO7XFQv8dqglcVmQ	2020/01/16 17:09	1	50	6	23	4	7	2	1	9	6	6	6	5	2	2	2	0	2	1
fP88W6aYhATMyVIZV%2FhOcWw	2020/01/16 23:28	1	54	6	14	3	5	2	2	1	1	1	1	4	7	7	7	0	2	1
fPvrxqMG8Eu2E21VFk4io4g	2020/01/16 20:18	1	49	5	17	4	5	2	1	2	4	4	4	3	4	4	4	0	2	1
fGOgqpZaDrUpTY0HF6xZ3yA	2020/01/16 21:19	1	67	7	1	1	4	2	1	2	3	3	3	4	5	5	5	0	2	1
fdvxJzWpqD4tJiUxTp7xTsQ	2020/01/16 16:19	1	66	7	4	2	4	2	1	1	4	4	4	5	4	4	4	0	2	1
fQbGkQoKtJOxujNi%2FNRVlKQ	2020/01/16 21:56	2	51	6	14	3	9	2	1	3	4	4	5	5	4	4	3	0	2	1
f5V2u6uRmDziUZohsw5%2F7Gw	2020/01/16 20:15	2	56	6	25	5	9	1	1	2	5	5	5	5	3	3	3	0	2	1
fep0PIchHNG1jd2FfKjuOZg	2020/01/16 22:03	1	44	5	43	8	1	1	1	3	3	2	3	3	5	6	5	1	2	1
fskzWKyhimQkij6%2BipUgxQg	2020/01/16 19:24	1	53	6	18	4	9	1	2	2	4	4	4	5	4	4	4	0	2	1
fy3D9muMMrIA13uKHvWO7Ww	2020/01/16 17:04	1	43	5	13	3	4	2	2	3	4	4	4	5	4	4	4	0	2	1
f6SlQMX%2BU6kKq2yuKk7zf9g	2020/01/16 17:31	1	76	7	13	3	11	2	1	1	5	3	3	5	3	5	5	2	2	1
fQqgE3o44cRxV9d57cKfmwA	2020/01/16 22:33	1	73	7	13	3	9	2	1	2	5	5	4	5	3	3	4	0	2	1
fTDjMoPkhttCs4nVocXCcQg	2020/01/16 17:39	1	79	7	14	3	6	2	1	2	6	5	4	5	2	3	4	1	2	1
fJC0h4p1bycPz%2FPHlQLLzoQ	2020/01/17 22:22	2	58	6	1	1	8	2	1	3	6	4	3	5	2	4	5	2	2	1
fYADHMNDPxkv%2BUAIfvJFbeg	2020/01/16 17:37	1	48	5	14	3	4	2	1	9	4	3	3	4	4	5	5	1	2	1
fCaUmHdKwHSE2faH%2F5G6AcA	2020/01/16 16:07	1	65	7	3	2	6	2	1	3	6	6	5	5	2	2	3	0	2	1
fDKaYQ3XbmQ7I0P7wo%2B1Knw	2020/01/17 20:48	2	53	6	12	3	6	2	2	9	4	4	4	5	4	4	4	0	2	1
f6yFKmfunw4%2FKgMBMhiRQFg	2020/01/16 17:02	1	76	7	35	6	11	2	1	1	3	4	3	4	5	4	5	-1	2	1
fHZhmFBBH%2FKh1kV9fbvsN7g	2020/01/16 16:08	2	45	5	40	8	3	2	1	2	4	4	4	3	4	4	4	0	2	1
fOQd0Ey8rOH0yuU%2Bjeh3bkA	2020/01/16 16:38	1	52	6	28	5	3	2	1	2	2	4	4	5	6	4	4	-2	2	1
f1lAQk%2FMhSu6VggogBFhgSg	2020/01/16 22:06	1	32	4	10	3	6	1	2	9	4	4	4	5	4	4	4	0	2	1
fle4OKx7gFdvb2x7sZudFTA	2020/01/16 22:56	2	76	7	11	3	8	2	1	2	6	6	4	5	2	2	4	0	2	1
fJ%2B5jjbNDWyjWQRy3crtI1w	2020/01/16 20:26	2	35	4	27	5	5	2	1	2	5	3	2	4	3	5	6	2	2	1
fD51dvRzifVIAlS6TSOogNg	2020/01/16 17:17	2	25	3	13	3	3	1	2	2	5	5	4	5	3	3	4	0	2	1
fntKDXVtDhoQsS0LNIvTjLg	2020/01/20 18:32	2	47	5	13	3	9	2	1	3	3	3	3	4	5	5	5	0	2	1
fhp7Kdtbfq8VsfzG5bLdltw	2020/01/17 20:49	1	55	6	14	3	3	2	1	4	6	6	6	5	2	2	2	0	2	1
f39lYCfW7PyJsidgB2NNvTg	2020/01/16 16:42	1	37	4	16	4	5	2	2	2	3	4	5	1	5	4	3	-1	2	1
fx3EXvyMgmOy1pcnOZmKr0Q	2020/01/18 19:32	2	41	5	11	3	9	2	1	2	3	3	4	5	5	5	4	0	2	1
fSY%2FeT4sgCXQa9SjNguQQfw	2020/01/16 19:35	2	68	7	43	8	11	1	1	3	3	3	3	4	5	5	5	0	2	1
f2QUhFk2YD1YQN5wg7mWOwQ	2020/01/18 00:48	2	46	5	23	4	8	2	1	3	4	5	4	3	4	3	4	-1	2	1
fZwIlnGKnxYi0GvwK%2F%2BpwvA	2020/01/16 20:19	1	48	5	22	4	3	2	1	3	3	2	3	4	5	6	5	1	2	1
fRaYZ6%2FQatmTamoF3U8peGw	2020/01/21 02:12	2	41	5	13	3	8	2	1	2	7	7	6	5	1	1	2	0	2	1
fLwWDet4c6%2FO%2B5JzgYB%2B06A	2020/01/16 18:42	2	31	4	33	6	8	2	1	2	6	5	5	5	2	3	3	1	2	1
fPDvq9R3k9yu%2FAtF6K6gSpg	2020/01/16 18:50	1	38	4	32	6	3	1	2	2	6	6	6	5	2	2	2	0	2	1
fnl8MObaTR1sm%2FT%2Bv3kUJ9Q	2020/01/16 17:20	2	53	6	13	3	8	2	2	2	6	4	4	5	2	4	4	2	2	1
fa1AOKJWcIIOsilLwpOQeGw	2020/01/16 17:59	2	31	4	23	4	1	2	2	1	1	2	3	3	7	6	5	-1	2	1
f0ZESU%2B7nSOKCF58FZpBwug	2020/01/16 20:16	1	62	7	28	5	5	2	2	2	6	6	6	5	2	2	2	0	2	1
fOxgTT28rgP2F0V%2Fm0ENYBA	2020/01/16 23:06	2	23	3	1	1	11	1	2	2	3	4	4	5	5	4	4	-1	2	1
fMiZA5wHEG2fnEXmS7gddWg	2020/01/16 17:02	1	66	7	1	1	2	2	1	3	7	6	6	5	1	2	2	1	2	1
fp9EvTTf91zodqH91f0q7nQ	2020/01/16 16:16	1	43	5	11	3	3	1	2	1	1	1	2	1	7	7	6	0	2	1
fRHq7t%2BY9ncnCwaV2brCJCQ	2020/01/17 00:12	1	39	4	13	3	3	2	2	3	3	3	3	3	5	5	5	0	2	1
fXKpY0eXL5K0OKzR5uhsAOg	2020/01/21 23:17	2	31	4	13	3	3	2	1	3	2	1	1	4	6	7	7	1	2	1
fjuyR4UFR9AriCnHKqVgxeg	2020/01/16 17:38	1	31	4	25	5	5	2	1	2	2	3	3	3	6	5	5	-1	2	1
fih8E6D096IuMzlww6aD%2FUA	2020/01/16 16:08	1	69	7	13	3	11	2	1	2	3	3	3	4	5	5	5	0	2	1
fV0fdiW3yFl9%2BIChHneI8%2BA	2020/01/16 16:04	2	35	4	34	6	8	2	1	2	4	5	5	5	4	3	3	-1	2	1
fW7kVd4hn4%2BlQ94lUrCr%2BGg	2020/01/16 16:53	2	29	3	13	3	8	2	2	9	3	2	2	4	5	6	6	1	2	1
fyN%2FqKwUMKPsif2pybf13Ug	2020/01/16 23:35	1	34	4	11	3	4	2	1	2	5	3	3	3	3	5	5	2	2	1
fi9DuOr%2ByBmc%2BqhKa8KfJsg	2020/01/16 17:54	2	60	7	28	5	9	2	1	1	3	2	3	4	5	6	5	1	2	1
fGMCKPcdGmMCSOajSkzLJIA	2020/01/16 16:25	2	60	7	8	3	9	2	1	3	2	2	1	4	6	6	7	0	2	1
f0%2FNuSFBspME%2B%2FM7jjh6EnQ	2020/01/16 18:50	1	30	4	28	5	4	2	2	1	6	6	4	5	2	2	4	0	2	1
f74u2%2F5G%2FI%2FFSdmzRIVmwJQ	2020/01/16 16:16	1	32	4	13	3	7	2	2	8	5	7	7	5	3	1	1	-2	2	1
f6Y6PxKKbWIAILWp8KAy%2F4g	2020/01/17 04:23	2	32	4	1	1	9	1	2	2	4	4	5	5	4	4	3	0	2	1
fna%2BqwpAEck6d0VqVu9Fm0g	2020/01/16 21:28	2	21	3	40	8	9	1	2	2	1	3	3	1	7	5	5	-2	2	1
f3fL9e2nlOpjtGA8pKHYqNw	2020/01/16 17:24	2	25	3	13	3	9	2	2	3	5	3	5	5	3	5	3	2	2	1
fxfInx9kjyjDRh788ofVw0A	2020/01/16 18:16	2	27	3	7	2	11	1	2	9	7	7	7	5	1	1	1	0	2	1
fs%2Fo0l%2BHtBjv4bZF0yKAFAQ	2020/01/16 16:27	1	37	4	40	8	7	2	1	1	2	5	5	3	6	3	3	-3	2	1
fl4STZmtdk3d7vPnXwb%2FwhQ	2020/01/16 17:07	2	27	3	4	2	5	1	2	2	2	2	5	3	6	6	3	0	2	1
fDRbhMusY%2FVOIAWw3XdlZEg	2020/01/16 19:52	1	39	4	16	4	4	2	1	2	1	2	2	4	7	6	6	-1	2	1
fvB52IK1gVboBnAQEvLLoKg	2020/01/16 16:09	2	26	3	40	8	9	1	1	9	6	7	7	5	2	1	1	-1	2	1
fP%2FXZHQqZUPBi6V31%2B8%2FJng	2020/01/20 13:09	2	59	6	46	8	1	1	2	2	5	3	2	4	3	5	6	2	2	1
fJO9cTZBQGr%2BttWwWOl%2FYGQ	2020/01/16 16:28	1	38	4	11	3	11	1	2	2	3	4	5	5	5	4	3	-1	2	1
fgt9AtrApP1tOLiiCWPHqyw	2020/01/16 19:04	2	57	6	23	4	8	2	1	3	5	4	3	4	3	4	5	1	2	1
fOBh9gjj5v7yNaFs643k6ew	2020/01/16 20:08	2	49	5	22	4	8	2	2	1	6	6	6	5	2	2	2	0	2	1
fSNK5SA%2F7Pjzg6MNhCwXjNg	2020/01/16 19:10	2	62	7	13	3	3	1	2	1	6	6	7	5	2	2	1	0	2	1
fLZgzQX7oAVjzWZvixzpK%2BA	2020/01/16 19:26	1	60	7	12	3	5	2	2	2	6	6	6	5	2	2	2	0	2	1
fBtggBfVylPg9iG9rUwFkAw	2020/01/16 21:44	1	35	4	21	4	3	2	1	2	5	5	5	5	3	3	3	0	2	1
fhD%2BWi%2BqIbGvWwQyg2fyMYw	2020/01/16 17:05	2	56	6	19	4	8	2	1	3	4	5	6	5	4	3	2	-1	2	1
fPDvq9R3k9yvQm8%2BbZ%2FmcHw	2020/01/16 17:02	2	61	7	14	3	11	1	2	2	4	4	5	3	4	4	3	0	2	1
fic0gi8xt4X6Xoe%2FRDRUrPA	2020/01/16 20:15	1	61	7	27	5	5	2	1	2	6	6	6	5	2	2	2	0	2	1
fMF8nXmjvwb4%2BWExXoO5nJw	2020/01/16 18:05	1	29	3	11	3	9	1	2	2	5	4	3	3	3	4	5	1	2	1
fGWB2Ox7n4Hga55YaXJziFA	2020/01/16 17:09	1	29	3	11	3	9	1	2	1	6	6	5	5	2	2	3	0	2	1
fMiYPPMI9L96qgtRBDOCFbA	2020/01/16 17:13	1	27	3	43	8	7	1	2	1	1	1	1	4	7	7	7	0	2	1
fCoW%2FSoISasbLDn2GsX1j5A	2020/01/16 17:36	1	25	3	11	3	11	1	2	8	5	6	6	5	3	2	2	-1	2	1
f3AqwBOZggiOibA12bVW2Qw	2020/01/16 17:26	1	20	3	28	5	11	1	2	1	2	2	4	4	6	6	4	0	2	1
f3AqwBOZggiPcY%2FKJ0AvH3Q	2020/01/16 17:05	1	23	3	25	5	10	1	2	3	6	5	4	5	2	3	4	1	2	1
flMPeIznvIaKsliac0whq5g	2020/01/16 17:40	1	26	3	28	5	4	1	2	1	3	3	3	4	5	5	5	0	2	1
feAGQSAUwKWgmmWClYdcY%2Bg	2020/01/16 18:22	1	29	3	25	5	11	1	2	2	3	3	5	5	5	5	3	0	2	1
fM3R8Gn%2FDk%2B61tiY2tJXGPw	2020/01/16 17:23	1	24	3	24	5	4	1	2	1	3	2	3	4	5	6	5	1	2	1
fmHjwqREBAXtdBrU08P11lA	2020/01/16 17:58	1	28	3	6	2	11	1	2	1	3	3	4	5	5	5	4	0	2	1
f0t90AW8JOtKVqfJKXlwVpg	2020/01/16 16:18	1	28	3	45	8	1	1	2	1	4	4	4	3	4	4	4	0	2	1
fEW4iRmrYnm9FpZrbf9%2Bdbg	2020/01/16 18:23	1	29	3	7	2	11	1	2	2	5	3	3	4	3	5	5	2	2	1
fwxbtmXyHz79VfLyX8jLKHQ	2020/01/16 17:36	1	24	3	20	4	5	1	2	2	3	3	3	4	5	5	5	0	2	1
fhDZVZ4OX9HrF4nLUiJ1aLw	2020/01/16 17:37	1	23	3	27	5	5	1	2	1	5	4	4	3	3	4	4	1	2	1
fI0A9ZDLocHCxCsELAVzdmA	2020/01/16 18:23	1	29	3	27	5	3	1	2	8	5	5	4	5	3	3	4	0	2	1
f5%2BGaCCtoOArscINRJdQHzQ	2020/01/16 16:29	1	21	3	11	3	10	1	2	2	3	2	3	3	5	6	5	1	2	1
fJAnOlOVFFZMMkxtQaSlfow	2020/01/16 17:26	1	25	3	27	5	5	1	2	1	5	5	4	5	3	3	4	0	2	1
f9Zu9Uw3j5PSC46TBXT5kVQ	2020/01/16 16:14	1	18	2	13	3	10	1	2	1	5	3	3	4	3	5	5	2	2	1
fqvxfBPJ%2FvsiBfkrK43I%2FQw	2020/01/16 19:16	2	19	2	11	3	10	1	2	2	2	2	3	4	6	6	5	0	2	1
fFkoOH6UEjJ3uIPXmPJ9ozw	2020/01/16 17:44	2	17	2	8	3	10	1	2	9	2	2	2	5	6	6	6	0	2	1
frCeqxo74ruC%2FuGsfB1cH2w	2020/01/17 10:30	2	72	7	29	5	8	2	1	1	2	1	1	4	6	7	7	1	2	1
f%2F59HF4Uesgr1t7LL0IqYfQ	2020/01/16 17:04	2	63	7	1	1	9	2	1	2	4	4	4	5	4	4	4	0	2	1
fHDc2ynCTq%2FYUE07wtvjzmg	2020/01/16 17:03	1	62	7	13	3	4	2	1	1	3	4	4	4	5	4	4	-1	2	1
f9omGLlNoS9eD0YPP4GcRhA	2020/01/17 18:02	1	54	6	28	5	5	2	1	1	7	7	7	3	1	1	1	0	2	1
fUgkis6CguKHJCbWEQl0npA	2020/01/17 11:47	2	57	6	23	4	9	2	1	3	3	3	3	3	5	5	5	0	2	1
fXKpY0eXL5K1VC4ikJfuL5A	2020/01/19 20:50	1	57	6	13	3	4	2	1	2	3	3	4	4	5	5	4	0	2	1
fYzelihfQuJ6J3kHp9NAJAw	2020/01/16 21:42	2	50	6	14	3	3	1	2	9	4	4	4	5	4	4	4	0	2	1
f5TA2cGtrRWjNgCklRLt6AQ	2020/01/16 18:28	1	78	7	14	3	11	2	2	3	2	2	2	1	6	6	6	0	2	1
fQIjdf44boZLeK6WqJ6Iaxg	2020/01/16 23:57	2	48	5	24	5	3	1	2	1	7	7	7	5	1	1	1	0	2	1
fvANo0NeDAjXUw428zgbPeg	2020/01/17 22:41	1	59	6	12	3	6	2	2	3	6	6	6	5	2	2	2	0	2	1
fewqH%2B7Hg74mDJQgDjuWpzQ	2020/01/16 19:29	1	53	6	27	5	4	2	1	6	2	3	3	3	6	5	5	-1	2	1
fDjJQygqJVuhuAF5iSUwFMQ	2020/01/20 14:58	1	44	5	22	4	4	2	1	3	3	4	4	5	5	4	4	-1	2	1
f1dkYarEl%2FMfFYpzIvjfSZA	2020/01/16 21:44	1	39	4	27	5	1	2	1	2	3	3	3	4	5	5	5	0	2	1
fLBLkAIY%2BgylrJO3RsdKBWg	2020/01/16 17:50	1	54	6	1	1	1	2	1	1	3	3	4	5	5	5	4	0	2	1
fPLhuEq%2ByL2vJipmgKfRRMg	2020/01/16 17:39	1	37	4	27	5	1	1	2	3	3	2	2	4	5	6	6	1	2	1
f7TmgxgeWFC5vHKLny0UESA	2020/01/16 17:01	2	61	7	23	4	11	1	2	2	6	5	3	5	2	3	5	1	2	1
f56cwxzpMKJfcS91r9iiw2w	2020/01/16 16:40	1	57	6	25	5	2	2	1	2	3	2	3	4	5	6	5	1	2	1
fA%2B3m8HMAt%2FpB2z9ZbivCag	2020/01/19 10:13	2	51	6	24	5	9	2	1	2	5	5	5	3	3	3	3	0	2	1
[truncated: 277 more rows]
