# Supplementary material for: Effect of robot’s vertical body movement on its perceived emotion: A preliminary study on vertical oscillation and transition
Source: PLoS One. 2022 Aug 10;17(8):e0271789. doi: 10.1371/journal.pone.0271789 (PMC9365172; doi:10.1371/journal.pone.0271789)
Supplement: S1 Data — (ZIP) [file pone.0271789.s001.zip › 解析データ/tran_happy_data.csv]

MID	DAY	SEX	AGE	GEN	PRE	ARE	JOB	MAR	CHI	q1	q2B	q3B	q4B	q5	q2	q3	q4	q3q2	up_down	osc_speed
f0%2FSeINBGCuFugAHo15%2BSHw	2020/01/10 23:00	2	50	6	13	3	11	1	2	3	5	5	4	5	3	3	4	0	0	0
f0VX52oSRsj9Cc5Gr3XsmxA	2020/01/15 17:49	1	18	2	23	4	10	1	2	3	3	3	2	3	5	5	6	0	0	0
fEWpdvrAGKRuAlatBlFl8EQ	2020/01/11 20:38	1	17	2	6	2	10	1	2	1	5	5	6	5	3	3	2	0	0	0
fqBJ2URXtdWR%2F5MLsZ6Kq%2Fg	2020/01/11 09:00	1	19	2	28	5	10	1	2	5	4	5	4	1	4	3	4	-1	0	0
f8uhc2h9CjqSyCZnc9KvxBQ	2020/01/11 19:48	1	19	2	19	4	10	1	2	3	5	4	4	5	3	4	4	1	0	0
fZLTysw5NXJ%2BDE5PtcGe4Mw	2020/01/11 04:04	2	14	1	11	3	10	1	2	2	6	6	4	5	2	2	4	0	0	0
f%2FPgGYgGpwHHBm6TTUeXxng	2020/01/10 21:40	2	14	1	13	3	10	1	2	3	3	3	4	1	5	5	4	0	0	0
fySFvs2Vrjd20ZwmPxiCbwg	2020/01/11 21:41	1	18	2	27	5	10	1	2	1	1	1	1	5	7	7	7	0	0	0
fR1vYZ3Q9fciAxPMfmFpKbw	2020/01/15 00:09	2	19	2	4	2	10	1	2	1	4	4	5	5	4	4	3	0	0	0
fkWFwb54iuZhP82hbCniSkw	2020/01/11 02:54	1	17	2	34	6	10	1	2	2	7	7	7	5	1	1	1	0	0	0
f5hrqShF8FP8tYfb16NvadA	2020/01/12 10:21	1	19	2	15	4	10	1	2	1	5	5	4	5	3	3	4	0	0	0
fMplbPJ6UIFfGf%2FFsPamYrQ	2020/01/16 17:11	1	17	2	31	6	10	1	2	3	3	3	4	1	5	5	4	0	0	0
ff0u6sZCwOx2ScWfedqmT6g	2020/01/14 09:56	1	19	2	8	3	10	1	2	1	4	3	4	1	4	5	4	1	0	0
fSVXFjaTrCb7dyTjWC0gSvg	2020/01/12 08:57	2	14	1	19	4	10	1	2	2	5	4	2	1	3	4	6	1	0	0
fSVEPMQtUI9fpE4yomm%2FAUQ	2020/01/13 09:23	1	4	1	14	3	10	1	2	2	6	7	7	5	2	1	1	-1	0	0
fMC4mc1ORjKxJJjVEbKbp0Q	2020/01/13 14:21	1	19	2	39	7	4	1	2	2	3	2	2	1	5	6	6	1	0	0
fNRcQAvze6L2yYwkZ4N6iig	2020/01/12 10:44	1	19	2	22	4	10	1	2	3	6	6	7	5	2	2	1	0	0	0
fmOSYhRA3jTku%2F%2B0bxXgt%2Fg	2020/01/11 17:26	2	17	2	13	3	10	1	2	2	5	7	7	2	3	1	1	-2	0	0
fmU6jMim3wxPZmpjPdJpJEg	2020/01/10 20:21	1	19	2	14	3	10	1	2	2	6	6	6	5	2	2	2	0	0	0
fxZAu%2F296kijDqrI9pVNpsQ	2020/01/11 12:46	1	16	2	15	4	10	1	2	2	5	5	4	2	3	3	4	0	0	0
fy6A6rZWhtbbpDLFMZO42yg	2020/01/10 22:08	1	19	2	28	5	10	1	2	2	3	3	3	1	5	5	5	0	0	0
fgzirX68Z9sm2tZrAV9AqDA	2020/01/12 22:42	1	14	1	13	3	10	1	2	4	2	3	2	4	6	5	6	-1	0	0
f06r4IWu59y6GqQaeag9KUA	2020/01/16 22:42	1	18	2	41	8	10	1	2	1	6	6	6	2	2	2	2	0	0	0
f9YCHhpwonY5wuxK3D7ApQQ	2020/01/11 14:14	2	16	2	29	5	10	1	2	1	3	3	4	1	5	5	4	0	0	0
f%2FSkiq3qgOSMRXXaENh3e1A	2020/01/12 19:43	2	14	1	12	3	10	1	2	2	6	6	7	5	2	2	1	0	0	0
f0JRdlSOZJziUop5KBpnOOg	2020/01/11 09:59	2	82	7	14	3	8	2	1	2	3	3	3	4	5	5	5	0	0	0
f08Ox%2FWP69IZNhRa6Vh0X9Q	2020/01/10 18:52	1	29	3	11	3	3	1	2	2	6	6	6	5	2	2	2	0	0	0
fr5ZBm79kGKnMIQ1dtKjLjg	2020/01/10 19:55	1	27	3	23	4	9	1	2	2	5	5	4	5	3	3	4	0	0	0
f5dKpEzxoYc3B%2F6zp9C9Pqg	2020/01/10 19:24	2	19	2	5	2	11	1	2	1	5	6	5	4	3	2	3	-1	0	0
f%2BDn5U%2FL9Ubcr%2BNbaDZSvpg	2020/01/10 19:58	1	29	3	39	7	5	1	2	9	5	3	2	1	3	5	6	2	0	0
faCeIMmZdHqNQvxTA%2BZDVsw	2020/01/10 19:28	1	22	3	23	4	11	1	2	1	6	6	6	1	2	2	2	0	0	0
f55yDvKXahn1StavHVFToXQ	2020/01/10 20:31	1	28	3	23	4	7	1	2	1	7	7	7	5	1	1	1	0	0	0
f51k5jp%2FYyx7%2BrSwaUHfGBw	2020/01/10 19:46	1	29	3	28	5	3	2	1	3	7	7	7	3	1	1	1	0	0	0
f3mb0MOg0AGC%2Bin9tAMjUsA	2020/01/10 18:56	1	28	3	14	3	4	1	2	9	3	7	6	5	5	1	2	-4	0	0
fe1Q0nFsdbbPYI6TEygxr3A	2020/01/10 19:53	1	25	3	8	3	9	1	2	1	3	2	3	1	5	6	5	1	0	0
fRc6vDvagDIG2IkzF%2F%2BmAzw	2020/01/10 20:48	1	24	3	40	8	8	2	1	9	5	5	4	5	3	3	4	0	0	0
fx82MY8fR2OA%2FSnAKqHW7qQ	2020/01/10 20:46	1	22	3	28	5	11	1	2	2	4	1	7	5	4	7	1	3	0	0
fxU0PDMCWJ1vJAvyLkidTXQ	2020/01/10 20:52	1	28	3	23	4	5	1	2	3	5	5	4	2	3	3	4	0	0	0
faaFvEsz5b7LMdxoWbuU90g	2020/01/10 18:47	1	22	3	13	3	10	1	1	1	3	4	4	5	5	4	4	-1	0	0
f2FvF3hxvAdbbhAWAzlYRbw	2020/01/10 19:39	1	29	3	27	5	11	1	2	1	6	6	4	3	2	2	4	0	0	0
fepttjb1d7ydoZuOeYLhr9Q	2020/01/10 19:01	1	29	3	14	3	4	1	2	1	6	6	4	5	2	2	4	0	0	0
fW5HbS8vSz2XfZ%2BDbQ6FF1A	2020/01/10 20:40	1	26	3	13	3	6	1	2	1	3	3	4	5	5	5	4	0	0	0
f%2BbISkMTU6M%2F2yyltSzx%2FNQ	2020/01/10 19:11	1	19	2	7	2	10	1	2	1	6	6	4	5	2	2	4	0	0	0
fYo342aPmDSW92PKTBNcLdg	2020/01/10 19:57	1	29	3	10	3	11	1	2	1	6	6	4	5	2	2	4	0	0	0
fKy5zhMKpQn9qrbHksNH%2FOg	2020/01/10 19:50	2	19	2	34	6	10	1	2	1	5	3	2	4	3	5	6	2	0	0
fGs6rcUGE9kG7K914iKI8iw	2020/01/10 19:51	1	28	3	43	8	4	1	2	1	2	7	6	3	6	1	2	-5	0	0
fP909hyfkf7gGWPdoUpLT0w	2020/01/11 08:00	1	90	7	14	3	11	2	1	1	4	4	4	5	4	4	4	0	0	0
fcBCPfF0kQsxBmMJLs1K2DQ	2020/01/10 22:57	2	52	6	13	3	8	2	1	3	3	3	4	1	5	5	4	0	0	0
f0%2FSeINBGCuF1uonP1n21Yw	2020/01/11 00:29	2	77	7	40	8	8	2	1	2	7	6	6	5	1	2	2	1	0	0
fmZmfzPRlAyAw909miS5mfA	2020/01/10 21:28	1	64	7	11	3	4	2	1	2	3	5	5	2	5	3	3	-2	0	0
f2JDG8tzdCXISOfjIxZiYdg	2020/01/10 20:19	1	42	5	42	8	11	2	1	1	6	6	6	2	2	2	2	0	0	0
fbfYqqRAAGwY14jsDu4slfg	2020/01/10 19:46	1	42	5	28	5	3	1	2	2	6	5	6	5	2	3	2	1	0	0
fu4N%2FmpC30G58Adsu0GLxZg	2020/01/10 22:34	1	54	6	28	5	4	2	1	1	6	6	6	5	2	2	2	0	0	0
f99rzzGC4xiZmrsBCvHg%2FTQ	2020/01/12 17:28	2	52	6	37	7	10	1	2	3	6	6	6	2	2	2	2	0	0	0
ftztp3bP%2FqqL0UJwGxoUkHw	2020/01/11 16:39	2	51	6	4	2	8	2	2	1	4	4	4	1	4	4	4	0	0	0
fR%2BsTRbZ0vnYHLCaoeHFeoQ	2020/01/14 23:21	2	50	6	13	3	5	1	1	3	5	6	6	5	3	2	2	-1	0	0
fSzbY1mAZ6PQJkL8kop8%2BZA	2020/01/13 15:48	2	46	5	40	8	8	2	1	2	3	3	3	5	5	5	5	0	0	0
fKLw42Vcn7NJuZxaHZGKmHQ	2020/01/17 09:29	1	50	6	41	8	9	1	2	1	4	4	4	5	4	4	4	0	0	0
f46tA1Lzz2VtItB8jWSib2A	2020/01/10 20:17	1	52	6	20	4	1	2	1	1	7	7	7	5	1	1	1	0	0	0
fuo%2FkYq61nzTuA%2BkcyOhhYQ	2020/01/10 19:28	2	68	7	44	8	8	2	1	2	6	6	6	5	2	2	2	0	0	0
fN3Iwg7lTO4qHyOaz0DCGuQ	2020/01/10 22:05	2	52	6	14	3	9	2	1	9	1	1	1	1	7	7	7	0	0	0
fChWtk7E%2BFjcm8gP0fYlagA	2020/01/10 19:57	2	19	2	3	2	9	1	2	9	6	6	6	5	2	2	2	0	0	0
fKibvzo7yZ4%2BXhBrj4RmbwQ	2020/01/10 19:45	1	15	2	7	2	10	1	2	2	3	3	4	4	5	5	4	0	0	0
fcBCPfF0kQszBJBWf8F7VlQ	2020/01/10 19:26	1	62	7	11	3	1	2	1	2	5	5	6	5	3	3	2	0	0	0
fHGko%2BqfZHxxoBRMnn9lwqg	2020/01/15 12:56	2	35	4	13	3	5	2	2	1	5	5	5	5	3	3	3	0	0	0
fX5uvOYG2xqvUO4Kp%2Bq1gmQ	2020/01/13 19:53	2	42	5	23	4	9	2	1	2	7	6	5	5	1	2	3	1	0	0
f9omGLlNoS9dUINX8ZMrdww	2020/01/14 22:48	1	58	6	28	5	5	2	1	2	4	5	4	5	4	3	4	-1	0	0
fnPTVrLFlf%2FQs47nbn2psFg	2020/01/10 19:51	1	37	4	40	8	5	1	2	3	7	7	7	5	1	1	1	0	0	0
f61uzwW4INI%2B4c1b7AEaesw	2020/01/10 19:38	1	54	6	1	1	11	1	2	1	6	6	6	5	2	2	2	0	0	0
fyMvEiDxECp86H4qkF9oSmw	2020/01/10 19:53	1	37	4	16	4	9	1	2	2	6	6	6	5	2	2	2	0	0	0
fMVGcnTfkZz%2FwpejxBQuCKw	2020/01/10 19:46	1	64	7	11	3	1	2	1	9	6	6	6	5	2	2	2	0	0	0
fU9YyGPUzr8SEX0yUAhDcDw	2020/01/10 19:13	2	17	2	40	8	10	1	2	2	3	5	3	5	5	3	5	-2	0	0
fPq5jYMMHosyM93PTAVcbRA	2020/01/15 08:17	2	39	4	10	3	8	2	1	3	3	4	4	4	5	4	4	-1	0	0
fCtRAsdWp2HuX5YEBAiHxCw	2020/01/11 09:45	2	43	5	40	8	8	2	1	3	3	4	4	1	5	4	4	-1	0	0
fZPdokBlJA9%2B0Y8VS4WQuIQ	2020/01/10 18:49	2	46	5	28	5	3	1	2	3	6	7	7	5	2	1	1	-1	0	0
fMx1PLTiJOchBMg%2B4wMtMCQ	2020/01/10 19:03	1	61	7	13	3	11	1	2	1	6	6	5	5	2	2	3	0	0	0
fc3S1fLbu3o%2BCyKh%2FkE7GMg	2020/01/11 19:53	2	41	5	14	3	9	1	2	1	3	3	3	5	5	5	5	0	0	0
fZwIlnGKnxYgqM4pBT7AUsw	2020/01/10 23:12	1	40	5	26	5	9	1	1	4	5	5	4	5	3	3	4	0	0	0
fGY%2BRtiIVMI2Q62rEb4XKaw	2020/01/10 18:53	2	17	2	4	2	10	1	2	2	6	7	7	5	2	1	1	-1	0	0
fJVK33Wkpe7qosxJSx6%2FM7Q	2020/01/10 19:38	2	19	2	13	3	10	1	2	3	6	6	6	5	2	2	2	0	0	0
f6ONrGeFSKFb%2BQx4kGe%2B0eg	2020/01/10 19:16	2	16	2	22	4	10	1	2	1	3	4	4	1	5	4	4	-1	0	0
fA7qUcCAqnwyUZXwgMSAlKQ	2020/01/13 11:00	2	41	5	23	4	3	1	1	2	5	5	4	5	3	3	4	0	0	0
fvlR1GvBsOPpxf9%2FsiBD8Kw	2020/01/10 20:25	2	43	5	18	4	11	2	1	3	6	7	7	5	2	1	1	-1	0	0
fclVbZh5WHAkOwXCO%2FXrA4A	2020/01/14 15:21	2	60	7	28	5	8	2	1	3	3	3	4	1	5	5	4	0	0	0
foA0REKjJ1oxj%2BEUQGVcrvQ	2020/01/10 20:02	2	15	2	3	2	10	1	2	1	2	2	2	1	6	6	6	0	0	0
fw%2FtmSbUGN%2FTixXWFNeXOlQ	2020/01/10 20:07	1	63	7	2	2	4	2	1	1	6	6	6	5	2	2	2	0	0	0
fra5%2Bi%2BI9xazUsiy8IpNl7A	2020/01/15 16:25	2	36	4	16	4	4	2	1	1	7	7	6	2	1	1	2	0	0	0
fRyhU%2Bv6ZB%2FrPgiLdnY6wrA	2020/01/10 19:46	2	62	7	23	4	8	2	2	3	6	6	6	5	2	2	2	0	0	0
fVskwC%2BzYoTMjPWgHdew%2FLQ	2020/01/10 22:35	2	47	5	1	1	9	1	2	3	7	7	7	5	1	1	1	0	0	0
fXVtdamJvz9CxApRE%2BZ7T%2Fw	2020/01/11 07:11	1	44	5	13	3	3	2	1	2	3	3	4	2	5	5	4	0	0	0
f0YNUgvvTocCVAS6C8q5Lfw	2020/01/11 10:02	2	47	5	38	7	9	2	1	2	6	5	4	2	2	3	4	1	0	0
fJz7iEEf5ikM56nD4Q8z5oA	2020/01/10 18:51	2	54	6	21	4	3	2	1	2	5	5	5	2	3	3	3	0	0	0
fiHmL3T4y386l1ypPYVfLOw	2020/01/10 18:50	1	39	4	14	3	3	2	1	2	2	2	2	1	6	6	6	0	0	0
fnxqxdp%2BRjQh%2BflOEd7b2IQ	2020/01/11 07:39	1	68	7	13	3	5	2	1	1	3	3	4	1	5	5	4	0	0	0
fUWyapC5%2BYQL4ZSKDSEXI2Q	2020/01/11 13:20	1	31	4	40	8	4	2	1	1	5	5	4	1	3	3	4	0	0	0
f8aXxSY%2Fd5OBaHLvlv13YiA	2020/01/11 09:34	1	44	5	15	4	4	2	1	2	3	3	4	4	5	5	4	0	0	0
futMpn3tJ1rfozjNyQmxa7A	2020/01/10 19:06	2	32	4	14	3	4	1	2	3	7	7	7	2	1	1	1	0	0	0
f7SVQFiUgLGSC%2Bfldphs0%2Fg	2020/01/17 14:21	1	50	6	13	3	5	2	1	2	4	4	4	3	4	4	4	0	0	0
fzcbWQO%2F0YS1hI%2ByQszpA9g	2020/01/11 01:38	2	24	3	12	3	10	1	2	2	5	4	4	5	3	4	4	1	0	0
flmd5eJ%2BCXJZHAHrSSyt2LA	2020/01/15 20:51	1	47	5	14	3	4	2	1	2	6	6	6	4	2	2	2	0	0	0
f9yfV7TkBX9eG4ahYfSjspQ	2020/01/11 12:30	1	42	5	21	4	5	2	1	2	4	4	4	5	4	4	4	0	0	0
fZtFyUjOkvGPTbtZAS4b3tQ	2020/01/11 20:14	2	30	4	40	8	9	2	2	1	3	3	4	5	5	5	4	0	0	0
fq0ty5sgPAsZD7MfaaVbJ3A	2020/01/11 17:45	2	53	6	21	4	3	2	1	9	4	6	6	5	4	2	2	-2	0	0
fPbPUyoAPFiCgUEgmdN%2Bs%2FA	2020/01/10 21:58	2	25	3	14	3	5	1	2	1	6	6	4	5	2	2	4	0	0	0
fsL1CN4EHM8KwG46cmoiS9Q	2020/01/10 19:20	2	25	3	37	7	11	1	2	9	4	4	4	5	4	4	4	0	0	0
f44WRT1x2zwtsPJ%2BCGVPoOA	2020/01/10 23:26	2	54	6	11	3	8	2	1	2	5	5	6	5	3	3	2	0	0	0
fIhWWUq305lTsfxDGm6i3%2Fw	2020/01/12 10:45	1	45	5	8	3	4	2	1	2	6	6	7	5	2	2	1	0	0	0
f1TP8B3%2B36tgFeLSnTWTTsw	2020/01/13 18:52	1	47	5	3	2	10	1	2	3	6	6	7	5	2	2	1	0	0	0
fYeFWi8XBsNHIlBr7GlDuOQ	2020/01/11 01:07	2	40	5	27	5	9	1	2	3	4	4	4	5	4	4	4	0	0	0
fHRNPgNtOwZ1aoTLxcb33uA	2020/01/12 17:09	1	56	6	12	3	3	2	1	3	4	5	4	5	4	3	4	-1	0	0
fTiuuQh8iIZ1TnQTOuExJfA	2020/01/10 23:02	2	29	3	1	1	3	2	2	2	4	4	4	5	4	4	4	0	0	0
fyzGRFZa%2BP1Lq93N85Psa1Q	2020/01/14 23:33	2	37	4	17	4	4	2	1	3	6	6	6	5	2	2	2	0	0	0
fSFPJwZKKGghDCoeAREMXxA	2020/01/11 08:57	2	42	5	20	4	8	2	2	1	6	6	4	5	2	2	4	0	0	0
fd1Sk5nwOMLs7YSYA%2BHj2cw	2020/01/10 23:54	1	39	4	12	3	3	1	2	1	2	2	5	4	6	6	3	0	0	0
fvtYemhpJS5i%2Bz1S%2BPKniXw	2020/01/11 00:26	2	28	3	23	4	10	1	2	4	2	2	3	1	6	6	5	0	0	0
fH%2F%2By5Z4JtzfQcFoOYJJMsQ	2020/01/10 21:16	2	26	3	1	1	9	1	2	3	4	4	4	5	4	4	4	0	0	0
fNUCEdhBxQeoITUzM3iV3sQ	2020/01/10 21:32	2	24	3	11	3	3	1	2	2	5	5	4	5	3	3	4	0	0	0
f9MO37IZ6tntSQpuDeAQ5DQ	2020/01/10 20:05	2	27	3	26	5	9	1	2	1	6	6	4	5	2	2	4	0	0	0
fkA7kVOQQPLK1ded2SXvD3A	2020/01/10 18:42	1	57	6	29	5	4	2	1	1	6	6	7	5	2	2	1	0	0	0
fKyiPfuamxUCziaonDZ1ocw	2020/01/11 04:45	1	55	6	25	5	4	2	2	9	4	4	4	5	4	4	4	0	0	0
f%2FsZGaC9AJpAPRv74aG1m8g	2020/01/11 15:38	2	45	5	21	4	11	1	2	2	4	4	3	1	4	4	5	0	0	0
fKAjA0zL%2B2RtQ%2BXfmg5572A	2020/01/10 19:07	2	24	3	13	3	11	1	2	9	1	1	1	1	7	7	7	0	0	0
fn3PJPGoBsl4nNJ76MdY5hg	2020/01/10 18:59	2	32	4	13	3	8	2	1	9	4	4	5	5	4	4	3	0	0	0
fd1Sk5nwOMLt%2FmHm%2BLGalvw	2020/01/10 21:33	2	33	4	13	3	3	2	1	10	7	7	7	5	1	1	1	0	0	0
fw0OVHLj2NK8cdx2dedwAyw	2020/01/11 09:03	2	23	3	34	6	10	1	2	1	2	2	2	1	6	6	6	0	0	0
frp1VClczBmNnwF3M0ETnSw	2020/01/11 16:52	1	42	5	27	5	2	2	1	1	3	1	3	2	5	7	5	2	0	0
fhTHE9fXbGPf2UjiqEEuVBw	2020/01/10 19:09	1	44	5	12	3	2	1	2	2	2	2	5	3	6	6	3	0	0	0
fMXF%2BkoMhqf6DgFwW7qISog	2020/01/14 10:41	2	40	5	9	3	8	2	1	2	5	5	4	5	3	3	4	0	0	0
fEwWDn8%2FaXnjghGzJNFdajw	2020/01/11 05:01	1	29	3	27	5	7	1	2	3	2	1	6	3	6	7	2	1	0	0
fwpNvuUxLuIDelgJ895yQog	2020/01/10 19:03	1	31	4	30	5	4	1	2	10	7	7	7	5	1	1	1	0	0	0
fVhRs6IOHCwzZzOrYk7Qlgw	2020/01/10 21:30	2	20	3	13	3	10	1	2	1	3	5	4	2	5	3	4	-2	0	0
fz54g%2F491cJ%2BWmsD8wh4XEw	2020/01/10 19:00	1	38	4	29	5	4	2	2	2	2	2	2	4	6	6	6	0	0	0
fNmGI0Gs%2FgycJtJctqtwXng	2020/01/11 06:12	2	61	7	2	2	11	1	1	3	6	7	7	5	2	1	1	-1	0	0
fk7FW3IfApfi6VF5rcYS6wA	2020/01/10 22:35	2	24	3	13	3	4	1	2	9	3	3	4	5	5	5	4	0	0	0
fSNiZaqUPS5MoIdDF0UGmDw	2020/01/10 19:08	1	31	4	1	1	1	2	2	3	5	6	4	5	3	2	4	-1	0	0
fm7AVDw8OpmQResobHKk3qQ	2020/01/10 20:30	2	50	6	40	8	3	1	2	1	5	5	5	5	3	3	3	0	0	0
fQv%2BcRkV6Bwdlqplx%2FcujYQ	2020/01/10 22:07	2	21	3	36	7	10	1	2	2	6	5	4	4	2	3	4	1	0	0
fDRXdPlDJO5cCDxj9f6rtJA	2020/01/10 18:41	1	61	7	33	6	9	2	1	2	6	6	4	5	2	2	4	0	0	0
fqU15qJQI%2FYRKznfOUDblXA	2020/01/10 22:53	2	23	3	43	8	3	1	2	2	3	4	2	1	5	4	6	-1	0	0
fAJFNCJALXJLo0XtGtxT5vQ	2020/01/13 16:06	2	33	4	27	5	9	2	1	3	4	4	4	1	4	4	4	0	0	0
fzxS%2F9FA1aZv%2B9KZzAkRCaA	2020/01/10 18:57	1	81	7	14	3	11	2	1	3	5	5	5	4	3	3	3	0	0	0
fsqs082yP2F47t4fV0oIquQ	2020/01/10 20:10	2	60	7	23	4	1	2	1	2	3	3	3	5	5	5	5	0	0	0
fdsiFkFDThmixXNZDWtmdOA	2020/01/15 18:37	2	60	7	11	3	8	2	1	3	5	5	4	5	3	3	4	0	0	0
fbVWquMIp%2BUhqg%2FbD1ydr5Q	2020/01/11 13:06	1	71	7	12	3	11	2	1	2	4	5	5	1	4	3	3	-1	0	0
fZnRf%2FMw7dDc%2Bc%2BFAEDvpbg	2020/01/10 20:53	2	41	5	22	4	5	2	2	1	6	6	7	2	2	2	1	0	0	0
fLvyftv7P2N7a6Yn5BdGxTA	2020/01/10 19:44	1	73	7	12	3	4	2	1	3	5	5	4	5	3	3	4	0	0	0
feAO8dZtPNySKmRupRyRsYA	2020/01/10 19:28	2	71	7	29	5	11	1	2	3	5	5	4	5	3	3	4	0	0	0
fUBzkE3dUzFjYO7VGRkUTHA	2020/01/11 05:55	1	74	7	23	4	11	2	1	3	6	6	6	2	2	2	2	0	0	0
fjxSX4ihnp6WtIc5B%2BSTnCQ	2020/01/10 18:54	1	59	6	12	3	4	1	2	9	4	4	4	5	4	4	4	0	0	0
fdz5bRi0vdOznqZc48fAImg	2020/01/10 19:47	2	56	6	34	6	9	2	1	1	4	5	5	5	4	3	3	-1	0	0
f0ZESU%2B7nSOLDafvzDImJPQ	2020/01/10 19:21	1	62	7	13	3	1	2	1	3	6	6	6	5	2	2	2	0	0	0
fbgd7vjI1jDKpMoHrlMvRDg	2020/01/10 19:46	2	18	2	27	5	11	2	2	9	7	7	5	5	1	1	3	0	0	0
fxcvbWe3R9T5PJdNBh4POlA	2020/01/10 22:19	1	34	4	1	1	5	2	1	2	6	4	7	5	2	4	1	2	0	0
ffmjGxf7gwk6QsKp6ygb72A	2020/01/10 18:53	1	15	2	13	3	10	1	2	2	5	4	3	4	3	4	5	1	0	0
fx3uSS3%2Bn%2BFSfCeeu55vwYg	2020/01/10 19:10	2	36	4	15	4	3	1	1	1	5	3	3	1	3	5	5	2	0	0
fKC1GsgHe3lkzfdv8erHk7A	2020/01/10 21:40	1	60	7	28	5	4	2	1	2	7	7	7	5	1	1	1	0	0	0
ffnM9L7BRIQntm2NtG2%2FHbQ	2020/01/11 12:25	2	51	6	27	5	3	1	2	3	4	4	4	5	4	4	4	0	0	0
f0%2Bko4AzHLZo5WjXRO5%2B97w	2020/01/11 00:03	1	50	6	11	3	5	2	2	1	5	5	4	5	3	3	4	0	0	0
fyPYmmxsifCcY69fyHXJyHg	2020/01/10 19:03	1	17	2	12	3	10	1	2	1	6	4	4	5	2	4	4	2	0	0
fa5O00RN2o6I7Foi77oPcag	2020/01/10 19:33	2	33	4	23	4	4	2	2	1	6	6	4	5	2	2	4	0	0	0
fLYtCVCzEG6r8DD3lp5ZDyQ	2020/01/11 07:55	1	47	5	12	3	3	2	1	1	6	4	5	2	2	4	3	2	0	0
fxZmxbs7Kkej6cuT6IKNrmg	2020/01/10 18:55	2	38	4	11	3	8	2	1	3	7	7	7	5	1	1	1	0	0	0
f2JDG8tzdCXJLM8lwDY0RhQ	2020/01/12 05:46	1	48	5	40	8	3	2	1	1	6	6	6	5	2	2	2	0	0	0
fs%2BWnw5eiF9BM1d%2F%2BKNvDmA	2020/01/11 19:42	2	60	7	13	3	9	2	1	1	6	7	7	5	2	1	1	-1	0	0
fXdCHRSctic%2BCfTfJlZLBSw	2020/01/15 20:33	2	66	7	38	7	8	2	1	1	5	4	4	5	3	4	4	1	0	0
f1WrfK8O2pjQlTT1e8asPaA	2020/01/10 18:50	2	58	6	27	5	8	2	2	1	5	5	4	5	3	3	4	0	0	0
fra5%2Bi%2BI9xaxIsf1MCFJYWQ	2020/01/11 01:27	1	68	7	14	3	4	2	1	1	5	5	6	5	3	3	2	0	0	0
ft9ZjvzHVC345306CwftLLw	2020/01/10 19:58	1	36	4	13	3	3	1	2	2	5	5	6	1	3	3	2	0	0	0
fQxR9c8bO7XHVrOv0NmNflA	2020/01/10 20:34	2	34	4	35	6	9	2	1	2	3	5	5	4	5	3	3	-2	0	0
f%2BMYO7PjKA731bfPQNaL%2Byg	2020/01/10 20:19	2	63	7	12	3	8	2	1	3	6	6	6	4	2	2	2	0	0	0
fvOkpj%2BUwblIweK9Xp98Mdg	2020/01/11 17:27	1	38	4	11	3	11	1	2	9	4	4	4	5	4	4	4	0	0	0
f032RZ1f72TKzqe38X%2FLA1w	2020/01/15 18:46	2	53	6	13	3	9	2	1	1	7	7	7	5	1	1	1	0	0	0
fvLwqKqCOSydGaN8jeO3OeA	2020/01/10 19:32	2	26	3	28	5	1	1	2	2	5	5	3	1	3	3	5	0	0	0
f96DIiWzqy%2FjVxEXqGrPCug	2020/01/13 00:02	2	41	5	14	3	3	2	2	3	7	7	7	5	1	1	1	0	0	0
fZPdokBlJA98yi1MgiHo6SA	2020/01/11 13:41	1	83	7	24	5	11	2	2	3	3	3	3	4	5	5	5	0	0	0
fVpOGu1CwYzecne6Z0PeHhA	2020/01/11 00:02	2	23	3	13	3	10	1	2	3	4	4	4	5	4	4	4	0	0	0
f9GYk6D4c6pU7cZd2W8jzDA	2020/01/10 23:53	1	37	4	11	3	5	2	1	2	6	5	6	3	2	3	2	1	0	0
fyjjdaHYkwaiekA6PAMHfLQ	2020/01/11 08:42	1	73	7	1	1	11	1	1	2	5	5	5	5	3	3	3	0	0	0
fic0gi8xt4X7sEckaIr1%2Fiw	2020/01/10 19:17	1	48	5	27	5	5	1	2	9	7	7	7	5	1	1	1	0	0	0
fcXs4BxQufGLPUXxVQdV%2Bbg	2020/01/10 19:54	1	40	5	30	5	9	1	2	1	3	3	4	1	5	5	4	0	0	0
fM6OuBYpJazThcegz%2F1veNA	2020/01/11 13:35	2	32	4	13	3	8	2	2	1	6	6	6	5	2	2	2	0	0	0
fHn15sVNovS%2B14rWmisuUnA	2020/01/10 20:03	1	45	5	12	3	4	2	1	9	7	7	7	5	1	1	1	0	0	0
fM2SFCD3nZIKGMST8cjWBzg	2020/01/10 19:39	2	30	4	13	3	1	1	2	2	5	5	4	5	3	3	4	0	0	0
foHHv7nxhGMflbRj%2BAPQlmQ	2020/01/11 01:33	1	33	4	13	3	3	1	2	3	6	4	6	4	2	4	2	2	0	0
fPq5jYMMHoszIN1gBx%2FdMBw	2020/01/10 22:45	2	38	4	37	7	11	1	2	4	3	3	4	5	5	5	4	0	0	0
f7JpJaM4FzYLoeSvBW%2F84ig	2020/01/10 20:49	2	63	7	13	3	8	2	2	2	4	4	4	5	4	4	4	0	0	0
fEMiSXgAsZdzkaBuB8Ib9jA	2020/01/10 19:04	2	67	7	27	5	8	2	2	9	7	7	7	5	1	1	1	0	0	0
fmFxntZZAcUrSfFXy0sHQjQ	2020/01/11 13:50	2	74	7	45	8	9	2	1	3	6	6	6	2	2	2	2	0	0	0
fYO6%2FgYa0OZOk9UF5USR%2BUw	2020/01/13 13:13	2	30	4	13	3	8	2	2	2	7	7	7	5	1	1	1	0	0	0
fnPTVrLFlf%2FSyLUmeUifm6Q	2020/01/10 21:39	2	38	4	14	3	3	2	1	1	5	5	4	5	3	3	4	0	0	0
fQ79uMPA%2BnJCHAqsnkXc8rg	2020/01/10 18:56	1	44	5	13	3	5	2	1	1	5	5	4	2	3	3	4	0	0	0
fLMsj95etBdTGp4mNu7gubg	2020/01/10 21:14	1	34	4	44	8	5	2	2	2	7	7	7	5	1	1	1	0	0	0
fRyhU%2Bv6ZB%2FqESsj%2F68kbfw	2020/01/12 11:05	1	36	4	24	5	5	2	1	3	5	6	4	5	3	2	4	-1	0	0
fG4YojBcOFUPrcfDfhre3mg	2020/01/10 21:11	1	68	7	35	6	11	2	1	2	5	5	4	5	3	3	4	0	0	0
fj20QkXhG%2FliyhphMEwSnOw	2020/01/11 04:28	1	30	4	4	2	6	1	2	1	6	6	6	5	2	2	2	0	0	0
fQxR9c8bO7XFU93uJhS1q9A	2020/01/15 02:07	2	47	5	1	1	5	1	2	2	6	7	7	5	2	1	1	-1	0	0
fa5O00RN2o6IjLWOjyUcjfA	2020/01/10 19:13	2	28	3	13	3	3	2	2	2	4	4	3	5	4	4	5	0	0	0
fj20QkXhG%2FlhsBTox1hO1%2FA	2020/01/10 21:36	1	39	4	23	4	11	2	1	2	2	2	2	1	6	6	6	0	0	0
fzYAKCPLw7jf3Bl9129rNcg	2020/01/10 21:12	2	24	3	25	5	11	1	2	1	3	3	3	1	5	5	5	0	0	0
f2x4pyvC7sCCCmFaUNpxdSg	2020/01/12 17:48	2	34	4	13	3	4	2	2	2	6	6	6	2	2	2	2	0	0	0
fZSd0QDbo0b5qsXl3CLB5Yg	2020/01/10 18:50	1	61	7	13	3	7	2	1	3	7	7	7	5	1	1	1	0	0	0
f3RIZcK1XWg1jChAn%2B1kMXA	2020/01/11 14:33	2	47	5	13	3	5	1	2	3	6	6	5	5	2	2	3	0	0	0
fxfInx9kjyjBJytTuSVjujw	2020/01/11 12:40	2	24	3	13	3	4	2	2	3	3	3	3	1	5	5	5	0	0	0
fDjJQygqJVujA0b87W0NP0Q	2020/01/13 13:08	2	35	4	14	3	3	2	1	3	2	2	3	1	6	6	5	0	0	0
f5Sfc%2Fj8uDn1ShXh%2F3dcxfw	2020/01/10 22:22	1	35	4	27	5	4	2	1	2	2	3	2	3	6	5	6	-1	0	0
f%2FZjE7dTfBvrN4ujJZHJkoQ	2020/01/11 01:51	2	50	6	27	5	6	1	2	1	2	7	6	3	6	1	2	-5	0	0
fQxR9c8bO7XHZF8Z1Au9xJA	2020/01/10 19:04	1	37	4	12	3	9	1	2	2	4	4	4	5	4	4	4	0	0	0
fdqboYpnom2fWuWz9if6TMw	2020/01/10 18:45	2	25	3	22	4	9	1	2	2	5	5	6	4	3	3	2	0	0	0
fzYAKCPLw7jfTBzfu0P6dIA	2020/01/10 18:41	2	34	4	17	4	8	2	1	2	5	5	4	5	3	3	4	0	0	0
fWv8fSvBEz5JZl5Ty%2B4WkjQ	2020/01/11 09:37	2	27	3	19	4	4	2	2	1	3	3	3	2	5	5	5	0	0	0
fLzegKoVvzcE3wWcj4RQhiA	2020/01/11 10:13	1	36	4	34	6	6	1	2	1	6	6	6	5	2	2	2	0	0	0
fYqONyyKmYCMH97LH2DJEKg	2020/01/10 22:42	1	57	6	16	4	4	2	1	2	4	4	4	1	4	4	4	0	0	0
fkIdRaLifgry0%2FzTSuLuvSw	2020/01/11 17:56	2	66	7	23	4	8	2	1	3	7	7	7	5	1	1	1	0	0	0
fjN%2B3aTlgqkp9q0TPYUiSWg	2020/01/10 19:17	2	17	2	23	4	10	1	2	1	3	2	2	1	5	6	6	1	0	0
fcbYI83sKTKzA3pdFFiP1YQ	2020/01/10 20:27	2	43	5	33	6	11	1	2	2	5	5	5	5	3	3	3	0	0	0
fvXpQjtQZzrpUPXoDOS46dg	2020/01/10 18:41	2	49	5	28	5	8	2	1	3	5	5	6	5	3	3	2	0	0	0
fA5NLjZKsjywSvJzEQ7B1Qg	2020/01/10 19:29	1	54	6	16	4	5	1	2	1	6	6	4	5	2	2	4	0	0	0
fxZmxbs7KkegfN4NcGe0M6w	2020/01/10 22:06	2	63	7	9	3	9	1	2	1	3	3	4	5	5	5	4	0	0	0
fXdCHRSctic%2B3dsOjiGzU1w	2020/01/10 22:30	2	71	7	21	4	8	2	1	1	7	7	7	5	1	1	1	0	0	0
fpMPi6abz2HC3XcTGrJCoKQ	2020/01/10 19:08	2	67	7	40	8	8	2	1	2	6	6	7	5	2	2	1	0	0	0
fABXK%2BnOwa3hgXOIR3lltvA	2020/01/10 21:08	2	61	7	46	8	8	2	1	7	6	6	4	5	2	2	4	0	0	0
fdhBdyzNoZRxaG6fiQ%2F5Pxw	2020/01/13 20:15	2	57	6	1	1	9	2	2	2	5	5	3	5	3	3	5	0	0	0
fUso5ssKW9QOR877Zg2CZoQ	2020/01/14 00:35	1	45	5	26	5	4	2	1	2	2	2	4	1	6	6	4	0	0	0
f4psSuXEvfDfD4mKks7xfTQ	2020/01/11 05:53	2	49	5	3	2	9	2	1	1	5	5	6	4	3	3	2	0	0	0
f4psSuXEvfDe%2BqoY3ND9g3A	2020/01/11 13:19	2	52	6	13	3	9	2	1	3	6	6	7	5	2	2	1	0	0	0
feHnt0jxl%2FtV5T1YSMNkOuA	2020/01/10 20:54	1	43	5	23	4	3	2	1	1	4	4	4	5	4	4	4	0	0	0
fWAwSwVvKkAT5yu%2Fz1TBiAg	2020/01/10 18:47	1	49	5	12	3	5	2	2	3	2	2	3	1	6	6	5	0	0	0
foHHv7nxhGMcebkas6ys2vA	2020/01/11 08:35	1	52	6	7	2	1	2	2	3	6	6	7	2	2	2	1	0	0	0
fRQCyXIReCTVXnwUK9Qktww	2020/01/10 23:30	1	71	7	13	3	6	2	1	3	6	6	6	5	2	2	2	0	0	0
f1jWNdMOX%2FYTE5E%2Ble%2FJTug	2020/01/13 15:33	1	63	7	9	3	3	2	1	2	2	5	5	4	6	3	3	-3	0	0
fupdqs%2F7go0VJyk%2BSePw7kw	2020/01/14 21:53	2	70	7	29	5	9	2	1	1	3	5	5	4	5	3	3	-2	0	0
fHT6tEQZJ7jvWN%2BSy4efwaw	2020/01/10 20:25	2	65	7	14	3	8	2	1	3	5	4	3	5	3	4	5	1	0	0
feudt0DGS%2BAiGzqhTE3258g	2020/01/10 20:08	1	53	6	34	6	4	2	1	3	6	7	7	5	2	1	1	-1	0	0
fPY2CsxjZ2qqFNgXyJAQ0KA	2020/01/10 21:38	2	49	5	28	5	7	1	2	9	6	5	3	5	2	3	5	1	0	0
f5EmW1xW27ZkKy5ABLNSROQ	2020/01/15 00:26	1	59	6	13	3	2	2	1	2	4	4	5	4	4	4	3	0	0	0
f4TNQ%2FaV1y7Z1LQWQ%2FNNEng	2020/01/10 19:26	2	56	6	34	6	8	2	1	2	3	3	3	4	5	5	5	0	0	0
fC0M4ZzfDlSCkjm%2Fk6bgkoQ	2020/01/10 22:06	2	30	4	11	3	3	2	2	9	3	3	3	5	5	5	5	0	0	0
faA5Fiz8pS5s6lYeL6UExqQ	2020/01/10 18:42	2	15	2	19	4	10	1	2	1	4	4	4	1	4	4	4	0	0	0
fso9TcWztds0x9mYtA9%2Fanw	2020/01/10 19:56	2	17	2	40	8	10	1	2	3	3	5	4	5	5	3	4	-2	0	0
fghk5lVkkOOOixTfCWMaimw	2020/01/10 19:23	2	19	2	12	3	10	1	2	2	4	4	4	1	4	4	4	0	0	0
fBri8Swi%2FZ9RkLULCYfSAXg	2020/01/10 18:52	2	19	2	11	3	10	1	2	1	2	2	2	1	6	6	6	0	0	0
f0T2SULi8DbCYYJUVBoj2SA	2020/01/10 19:38	2	16	2	14	3	10	1	2	2	5	3	3	5	3	5	5	2	0	0
fzUGVFlYOTArGkv32OPEyqA	2020/01/10 19:40	2	18	2	12	3	10	1	2	2	6	6	6	5	2	2	2	0	0	0
fu6yt1hOrvxsfY1Snqd8xkA	2020/01/10 19:15	2	19	2	11	3	10	1	2	2	3	3	4	5	5	5	4	0	0	0
fj5BQOgzf7Md6mpKe7aMpQQ	2020/01/10 19:35	2	17	2	18	4	10	1	2	1	6	6	6	2	2	2	2	0	0	0
fzmt03fZVZm82r2qllNLQ7w	2020/01/10 19:00	2	29	3	38	7	5	1	2	3	6	7	7	5	2	1	1	-1	0	0
feUdvWB7ycV%2FKbZ0hasWa1A	2020/01/10 19:36	2	47	5	12	3	9	2	1	3	5	6	6	2	3	2	2	-1	0	0
fXDuaP%2FiXwfVSOJlMzSvt5g	2020/01/10 22:13	1	36	4	27	5	4	2	1	2	5	5	4	5	3	3	4	0	0	0
fp%2FDuyt4ITECB95Lqru0cvA	2020/01/10 20:11	1	46	5	34	6	4	2	1	3	7	6	3	5	1	2	5	1	0	0
f5TEbtIoT4oWvEcVqC4nw5w	2020/01/10 18:53	1	32	4	33	6	9	1	2	3	7	7	7	5	1	1	1	0	0	0
fj2EkdwvKL9pmTeFjehTvBA	2020/01/10 19:43	2	19	2	2	2	10	1	2	2	5	5	4	5	3	3	4	0	0	0
faT2Bp6X9Cy8acHxhdsv0xQ	2020/01/10 21:59	1	62	7	5	2	3	2	1	3	6	6	6	5	2	2	2	0	0	0
fGUjkdZnrWvbLtAsifSpZGQ	2020/01/11 07:48	1	54	6	1	1	5	2	1	3	6	6	4	2	2	2	4	0	0	0
f9DFlBtE1zjuGEHYUq5OvTg	2020/01/10 21:23	2	52	6	14	3	8	2	1	2	3	3	3	2	5	5	5	0	0	0
fQYBF7IhQvUrE8n3Iv6V%2B4g	2020/01/15 21:41	1	17	2	34	6	10	1	2	2	5	3	3	1	3	5	5	2	0	1
fSDZ%2Bh7nJImkvf%2Fhsf1S8mA	2020/01/20 12:27	1	19	2	23	4	10	1	2	1	2	2	4	5	6	6	4	0	0	1
ftAgK3%2FqPEoayQOd1Tgz%2FHA	2020/01/16 03:00	1	15	2	22	4	10	1	2	1	2	3	3	1	6	5	5	-1	0	1
fRtlrJpHCEKqX5wUbGknjuQ	2020/01/17 21:41	1	18	2	25	5	10	1	2	3	4	4	4	5	4	4	4	0	0	1
fCfsg5aRqq5JUzt7TdyfamA	2020/01/15 18:10	1	18	2	26	5	10	1	1	1	6	6	4	4	2	2	4	0	0	1
feuK9epvM1cCAYGQV1yshgQ	2020/01/16 13:44	1	16	2	14	3	10	1	2	10	7	7	7	5	1	1	1	0	0	1
f6CiCL9Q3QYYywgKvR8iAyQ	2020/01/18 20:50	1	19	2	14	3	10	1	2	2	5	4	3	3	3	4	5	1	0	1
fD8zE4wbyyDQDhIlhY%2F8siw	2020/01/19 08:03	2	19	2	47	8	8	2	1	2	5	6	4	5	3	2	4	-1	0	1
fRKP45zZDvlcAQ%2BdLGDOU0A	2020/01/21 15:14	2	19	2	4	2	10	1	2	2	3	5	3	5	5	3	5	-2	0	1
f0Ro%2Bb4LPljh4HqwxiMkORg	2020/01/18 19:58	1	26	3	22	4	3	1	2	2	6	6	4	5	2	2	4	0	0	1
fVIXYEVwlt8G%2FEf%2FUUhjWrw	2020/01/19 12:51	2	18	2	30	5	10	1	2	1	6	6	4	5	2	2	4	0	0	1
fLhgVPTG8alhu4CizBJFGCQ	2020/01/22 02:13	1	17	2	13	3	10	1	2	1	3	2	4	1	5	6	4	1	0	1
fd7vAD9Y3NBHY1r%2BAfZlDqA	2020/01/15 12:38	1	16	2	28	5	10	1	2	1	5	3	3	4	3	5	5	2	0	1
fwbhwRctMKaKfeXgaed%2BzUg	2020/01/15 09:47	1	19	2	23	4	10	1	2	1	5	5	4	5	3	3	4	0	0	1
f8RDKPhr%2BEIZ%2BPY1ypBCTOA	2020/01/16 03:41	2	13	1	27	5	10	1	2	2	5	5	4	5	3	3	4	0	0	1
fjB1nVOtolfSAbCofxb5%2F8g	2020/01/15 18:04	1	18	2	27	5	10	1	2	2	7	7	7	5	1	1	1	0	0	1
fg2AC0zjiBpSZdFbfnVZBKg	2020/01/15 16:58	1	17	2	27	5	10	1	2	1	3	3	4	1	5	5	4	0	0	1
faf3U0590TA16fqp2KiR0Qg	2020/01/15 11:51	2	13	1	26	5	8	1	2	1	5	5	6	1	3	3	2	0	0	1
fbXikZuhc6hRpAQfr6Wxz%2Bw	2020/01/18 14:30	2	14	1	40	8	10	1	2	2	7	7	7	2	1	1	1	0	0	1
fj5MWWz8cv2xa1CnRUJ9BIA	2020/01/20 18:36	1	13	1	23	4	10	1	2	2	6	6	6	3	2	2	2	0	0	1
fOBc1yMKUQPa9%2BsVz9rA57A	2020/01/19 19:46	2	57	6	14	3	8	2	2	3	6	6	6	5	2	2	2	0	0	1
fxcvbWe3R9T5o6h2xGgLrhQ	2020/01/15 20:22	1	49	5	1	1	6	2	1	3	6	5	3	5	2	3	5	1	0	1
fZh1hAdyYUuGXt%2BNWAOm8EQ	2020/01/15 11:26	2	47	5	12	3	6	2	1	9	5	4	5	5	3	4	3	1	0	1
fllIQmGdiiefR3EBMuBhblQ	2020/01/15 19:18	1	39	4	11	3	3	1	2	9	4	4	4	4	4	4	4	0	0	1
f%2F7glRAaEFtdCozw0h6yK%2Fw	2020/01/15 11:15	2	55	6	20	4	3	1	2	1	5	5	4	5	3	3	4	0	0	1
f4Ylmjx8%2BOap9dUqRw1IgDA	2020/01/16 09:36	1	59	6	13	3	2	2	2	2	3	2	2	1	5	6	6	1	0	1
f0%2Bko4AzHLZrWAAt3r2BaPw	2020/01/15 13:07	1	46	5	13	3	6	2	2	2	5	5	5	1	3	3	3	0	0	1
fFArGAQA8btrLKHlRJSEnTA	2020/01/17 06:12	1	51	6	14	3	6	1	2	3	5	5	5	2	3	3	3	0	0	1
fvvoOQ6krKCYyTUacuYIA5A	2020/01/15 10:41	1	55	6	33	6	5	2	1	1	6	7	6	4	2	1	2	-1	0	1
f6FURLIp33Da2U5N%2BBp161Q	2020/01/15 18:07	1	53	6	13	3	3	2	1	2	2	2	2	4	6	6	6	0	0	1
fF0RHwja50KFBh6YKlZlHHA	2020/01/15 10:20	1	42	5	28	5	6	2	2	2	2	4	4	1	6	4	4	-2	0	1
ft5u7ChauyuMGaT385ptMpQ	2020/01/15 15:41	1	56	6	30	5	6	2	1	2	6	6	4	4	2	2	4	0	0	1
fsRW1x7CmoXOP3JyN3JJ3rg	2020/01/15 11:20	2	50	6	8	3	8	2	1	2	7	7	3	5	1	1	5	0	0	1
fMIeVTpuDnBFTvHzRRIJxBw	2020/01/15 15:20	2	61	7	7	2	9	2	1	2	5	3	3	4	3	5	5	2	0	1
f4yM08srvyQQGhbuXRoFPeQ	2020/01/15 15:25	1	69	7	35	6	11	2	1	1	5	5	4	5	3	3	4	0	0	1
fWPSIWQWBBEoDIz80nsmj6g	2020/01/15 12:45	1	58	6	13	3	7	1	2	2	6	6	6	5	2	2	2	0	0	1
fPDvq9R3k9ytIyLxycksXPg	2020/01/16 07:04	2	45	5	13	3	8	2	1	2	6	6	3	2	2	2	5	0	0	1
f3iETZndvOSPU9PwPvZfRHA	2020/01/19 19:45	2	38	4	24	5	8	2	1	1	4	4	4	5	4	4	4	0	0	1
fa32CjDhNDYKevbHMrmjW%2Bw	2020/01/16 08:22	2	55	6	1	1	9	2	1	2	6	3	3	5	2	5	5	3	0	1
fLBLkAIY%2BgymPiG360Kznsg	2020/01/15 15:45	2	68	7	23	4	7	2	2	2	7	6	6	5	1	2	2	1	0	1
fIf9d6edgYxoaoy3VNH%2BX6w	2020/01/16 18:58	1	72	7	23	4	2	2	1	2	5	5	6	3	3	3	2	0	0	1
fpbfm43eIpcIVAWhgMnR%2F7g	2020/01/15 15:19	1	72	7	33	6	11	1	2	9	7	7	7	5	1	1	1	0	0	1
fT4zNoH1eD7d9q5r7%2FuKgFA	2020/01/15 16:33	2	71	7	23	4	11	1	1	1	6	6	6	2	2	2	2	0	0	1
fiA67xrDWDBfq0gkc0LsuIw	2020/01/15 11:33	1	39	4	13	3	4	1	2	6	7	7	7	5	1	1	1	0	0	1
f20PUctFM8PJxaIGsU%2F32tA	2020/01/15 10:11	1	55	6	11	3	11	1	2	2	7	7	7	5	1	1	1	0	0	1
f8k4B2yG8ppacpDgk8sxa4Q	2020/01/21 00:10	1	46	5	4	2	4	2	1	1	6	5	5	5	2	3	3	1	0	1
fpIu04eee8aYA%2BDDwL%2Fm27g	2020/01/15 20:01	2	39	4	19	4	3	1	2	10	7	7	7	5	1	1	1	0	0	1
fh7S9agrNvn9odiM6xQtZfw	2020/01/16 22:07	2	30	4	13	3	8	2	1	1	6	6	4	5	2	2	4	0	0	1
f3U79E4IrpH%2Fd6l0Ok77onw	2020/01/16 20:25	2	46	5	30	5	3	1	1	3	4	3	3	1	4	5	5	1	0	1
fdJ5mRMPnhny1roxyHoz22g	2020/01/16 08:23	2	52	6	34	6	9	2	1	3	2	3	3	4	6	5	5	-1	0	1
f5ZLGJrhXtiZtwFP7B8DK1Q	2020/01/18 05:43	2	48	5	14	3	9	2	1	3	5	5	4	2	3	3	4	0	0	1
ftYSnlLgwLAW6m%2BgF3sJ3uw	2020/01/16 18:28	2	38	4	14	3	9	2	1	2	6	3	2	4	2	5	6	3	0	1
f8yDK6sjLxwvLKd%2FrwkSn%2Fw	2020/01/15 12:28	1	43	5	10	3	4	2	1	2	5	5	5	5	3	3	3	0	0	1
fTG0NczsVWkdQp5snfEZeLg	2020/01/15 11:00	1	45	5	27	5	6	2	1	2	5	4	3	1	3	4	5	1	0	1
f4FRcOTRpVoiQ%2B52l%2F1e4ng	2020/01/16 16:21	1	51	6	8	3	4	2	1	2	5	5	4	5	3	3	4	0	0	1
fXmzIj9cu%2B3tvIsFa7qboWA	2020/01/16 03:50	2	36	4	11	3	5	2	2	2	6	6	5	5	2	2	3	0	0	1
fsgGy6chSFcJlKK%2BNNrYC3g	2020/01/17 08:33	2	46	5	11	3	8	2	1	2	5	5	6	5	3	3	2	0	0	1
fnwJ%2BUAKutxShIsH%2Bn1%2F8Hg	2020/01/17 05:25	2	53	6	34	6	2	1	1	2	4	3	3	1	4	5	5	1	0	1
f4zxLIesk8o7sJv2lb7xwjg	2020/01/18 08:15	1	66	7	8	3	2	2	1	2	6	6	6	5	2	2	2	0	0	1
fG6ro4vDBT1GsMrLUsa9T9Q	2020/01/15 23:57	2	49	5	28	5	5	2	2	3	3	2	2	1	5	6	6	1	0	1
fSUqN1t4oAlZ7XtaMkglpxQ	2020/01/22 03:46	2	39	4	22	4	3	2	1	1	1	1	2	1	7	7	6	0	0	1
fP7y3NwTiHeHyYGCETszB4Q	2020/01/16 23:42	1	56	6	30	5	4	2	1	9	4	4	2	4	4	4	6	0	0	1
fpeMIvPeEtmwseFYgzqyqLA	2020/01/15 19:19	1	38	4	20	4	11	1	2	1	5	4	4	2	3	4	4	1	0	1
fkWtCBOsWR%2BtLirNeEC5jCQ	2020/01/16 00:36	2	32	4	8	3	8	2	1	1	2	2	3	5	6	6	5	0	0	1
fMpa%2B54DMnWxHqTr8kKeNww	2020/01/17 17:13	2	43	5	22	4	9	2	1	3	7	7	7	5	1	1	1	0	0	1
fPmTu76f36e8fCBciLIZFVg	2020/01/16 00:15	2	28	3	25	5	9	1	2	3	6	7	7	5	2	1	1	-1	0	1
fFajztGe5bbYLhtHDQYgQ9A	2020/01/16 05:26	1	50	6	5	2	5	2	1	1	3	4	4	5	5	4	4	-1	0	1
fmspQ3tG5v%2Fxcok5S0ZyU8g	2020/01/15 10:32	1	33	4	13	3	4	1	2	3	5	5	6	2	3	3	2	0	0	1
foXEQo4SWWOjJrvXNnpw0tg	2020/01/15 09:49	2	50	6	27	5	9	2	1	3	5	4	4	1	3	4	4	1	0	1
f%2FAlAmvAnzafqnvKe6uFGrA	2020/01/15 13:18	1	46	5	14	3	5	2	1	2	1	6	6	5	7	2	2	-5	0	1
fjoUOX3W8kPYLuiPHYnwiFQ	2020/01/15 10:19	1	45	5	13	3	6	2	2	2	7	7	7	2	1	1	1	0	0	1
f982NzUoLfE5L3pavQ77Itw	2020/01/15 11:54	2	27	3	28	5	4	2	2	2	5	5	4	5	3	3	4	0	0	1
fhYPgzs7vl%2BYjCAP4z%2Bb6Ag	2020/01/18 06:07	2	36	4	8	3	4	1	2	2	6	6	6	5	2	2	2	0	0	1
faaF6HS3gCOFRE4n0sOPgqg	2020/01/18 10:31	2	46	5	38	7	3	2	1	2	6	6	5	2	2	2	3	0	0	1
fafRKMmeNuVh4UWLqrT%2BTaA	2020/01/15 22:38	2	36	4	22	4	9	1	2	2	3	3	4	1	5	5	4	0	0	1
f7SVQFiUgLGSx%2FgIgrkbZnA	2020/01/15 15:12	2	41	5	12	3	8	2	1	6	3	4	4	4	5	4	4	-1	0	1
fIUXmJEzFJpVWECuMEUBKuQ	2020/01/17 17:44	2	43	5	11	3	5	1	1	3	1	2	2	5	7	6	6	-1	0	1
ft8We267cRkIrG%2BrH5yfrQw	2020/01/15 21:16	1	40	5	47	8	5	1	1	9	4	6	4	4	4	2	4	-2	0	1
fr9iJfaBJlsXUiQsi1Bu5DA	2020/01/15 14:17	1	30	4	11	3	9	1	2	1	6	5	3	5	2	3	5	1	0	1
fgzq1u%2BATOKAgzcxZFWxZzg	2020/01/15 11:22	1	60	7	37	7	5	2	1	3	6	6	6	5	2	2	2	0	0	1
fAG9TLnNRn0YDNqWkBEIKTA	2020/01/15 10:02	2	30	4	11	3	9	2	1	2	3	3	3	1	5	5	5	0	0	1
fvxnjIpG9zLBcGcXZV6sOhw	2020/01/15 20:58	1	38	4	27	5	4	1	2	3	2	2	2	1	6	6	6	0	0	1
fBv2ClCTgVwjv3SSq%2FHw1hg	2020/01/15 16:13	2	40	5	1	1	3	1	1	3	2	2	2	4	6	6	6	0	0	1
f8arN5e1Q6l6pxhPyA8mA%2BA	2020/01/15 12:13	2	22	3	35	6	8	2	1	10	7	7	7	5	1	1	1	0	0	1
fAwNPJ1lwLIHGUdMRtvY5dQ	2020/01/15 09:52	1	54	6	28	5	9	1	2	1	2	3	4	1	6	5	4	-1	0	1
fqKQ%2BWk0qBGfxyflsfMsvAQ	2020/01/15 11:47	2	20	3	14	3	10	1	2	2	3	3	2	1	5	5	6	0	0	1
fjrg%2F4d4VQ1Oalat29StUqQ	2020/01/15 18:44	2	29	3	13	3	3	2	2	2	2	2	2	2	6	6	6	0	0	1
flzOqz4%2Fw54ZpsuZsRGYvvQ	2020/01/15 20:36	2	29	3	13	3	3	2	1	4	2	2	2	2	6	6	6	0	0	1
fj3%2Bp5g5RDtaKe%2F%2FLY9oxJg	2020/01/16 12:34	2	58	6	34	6	9	2	1	1	3	3	4	1	5	5	4	0	0	1
fxGkL%2FjalqNFCnEcq3bmcSw	2020/01/15 15:00	2	65	7	40	8	9	2	1	1	6	6	5	4	2	2	3	0	0	1
fnIWy1rLYA%2FdMIYpUmOsoeg	2020/01/15 15:04	2	29	3	28	5	3	2	2	1	6	6	6	5	2	2	2	0	0	1
fyfVVWQmM%2BtSkBamMbAeYng	2020/01/15 18:16	1	30	4	27	5	4	2	2	2	3	4	3	1	5	4	5	-1	0	1
fkMFrWQlvg%2FtZE0kc0TH42g	2020/01/15 12:43	2	36	4	20	4	5	1	1	1	5	6	4	5	3	2	4	-1	0	1
fvQyL2s%2BqTMA4fr0XoMfamQ	2020/01/15 13:13	1	31	4	44	8	9	2	1	1	1	2	6	4	7	6	2	-1	0	1
fb9kkT1aDoHz2bqffBO1fHg	2020/01/15 14:56	2	45	5	13	3	8	2	1	2	7	7	7	2	1	1	1	0	0	1
f61uzwW4INI9JVjeoaELtVQ	2020/01/15 10:18	2	63	7	28	5	8	2	1	9	3	3	3	1	5	5	5	0	0	1
fgCpWBWrCBII8UtIS0vn4JQ	2020/01/15 10:53	2	43	5	11	3	9	2	1	2	4	3	3	1	4	5	5	1	0	1
fJVY5yvs5GgUd18ZwMkTmFA	2020/01/21 16:51	1	79	7	5	2	11	1	2	2	6	5	6	2	2	3	2	1	0	1
fLwxdfpRk74%2F9HkmSuIai3A	2020/01/15 10:01	1	64	7	37	7	11	1	2	2	4	5	5	2	4	3	3	-1	0	1
fPSGTFqOQF9wX9uzjpM7rDQ	2020/01/15 21:40	1	54	6	14	3	4	2	1	2	5	5	5	5	3	3	3	0	0	1
fEREwsXjSEsrsKCtbDInL9A	2020/01/22 04:56	2	35	4	40	8	3	2	1	1	5	4	4	1	3	4	4	1	0	1
fGUjkdZnrWvaS0w4b4jwn0A	2020/01/15 19:21	2	34	4	23	4	9	1	2	2	6	6	6	5	2	2	2	0	0	1
fgx%2BHUMVl7CyDe6sV3zEVZQ	2020/01/15 14:06	1	49	5	13	3	11	1	2	9	6	6	6	5	2	2	2	0	0	1
fl%2F5C7eeTJa2bWsSb6jPlaw	2020/01/15 20:36	2	54	6	28	5	8	2	2	9	5	5	5	5	3	3	3	0	0	1
fJfmV6gd99Mlia4PXzCYr2Q	2020/01/15 17:09	2	50	6	40	8	8	2	1	1	6	6	6	5	2	2	2	0	0	1
ffD7Sx33aYlKuKM8bT88NsQ	2020/01/15 09:54	1	82	7	14	3	11	2	1	1	5	5	4	1	3	3	4	0	0	1
fAyh%2FQqhDuF3S8tft5cgJFg	2020/01/15 17:55	1	59	6	1	1	1	2	1	3	5	5	4	4	3	3	4	0	0	1
fdX0qaKAoqwrRxj1NnTGwGA	2020/01/15 12:37	1	53	6	13	3	5	1	2	1	3	4	4	4	5	4	4	-1	0	1
fnYcgEpqpHPUuelxwSiOuyg	2020/01/15 19:24	2	66	7	14	3	8	2	1	2	4	5	4	2	4	3	4	-1	0	1
fwYRF79FVhqHX6lhoJbwC%2BQ	2020/01/15 11:27	1	27	3	1	1	11	1	2	2	3	2	3	1	5	6	5	1	0	1
fc5%2F%2BlP8%2BAY8Dyt0wOA5mRA	2020/01/15 12:51	1	29	3	11	3	3	1	2	3	7	7	7	2	1	1	1	0	0	1
fLUOe9Ei%2BfQia5qOlUxc%2B6Q	2020/01/15 14:45	1	22	3	13	3	10	1	2	2	5	5	4	2	3	3	4	0	0	1
fx4UKE0LkO%2BBkzfRskLr%2FeA	2020/01/15 11:46	1	22	3	14	3	10	1	2	2	6	6	4	5	2	2	4	0	0	1
fmdFpT5ypSs7GTd3QhMxm8Q	2020/01/15 10:49	1	26	3	22	4	3	2	1	1	7	7	7	5	1	1	1	0	0	1
fdZHkxvCtQ0Jxk8%2Bnh245Vw	2020/01/15 10:18	1	27	3	28	5	9	1	2	1	3	3	3	1	5	5	5	0	0	1
fQ82wdR0sroyuTPfxxXS1xg	2020/01/15 12:37	1	25	3	14	3	4	1	2	3	5	5	4	5	3	3	4	0	0	1
fHOBjsFPbcKMbqPA2boI8vg	2020/01/15 11:11	1	29	3	23	4	1	1	2	3	7	6	6	5	1	2	2	1	0	1
fLu04qgOQL69P%2BMqwSrVArQ	2020/01/15 12:57	1	29	3	15	4	3	1	2	5	3	3	3	1	5	5	5	0	0	1
fBNTxpbfIcrgoQKd6EEnX1w	2020/01/15 14:10	1	26	3	13	3	3	1	2	1	3	3	4	1	5	5	4	0	0	1
fMy9aH6j6FbM94X5oDbbdFA	2020/01/15 10:55	1	27	3	13	3	4	1	2	2	2	2	3	1	6	6	5	0	0	1
f4Fo6zqwhMGAtlXVWlX3ULw	2020/01/15 20:57	1	57	6	9	3	4	2	1	2	7	7	7	5	1	1	1	0	0	1
fZhs5eXDKryCRQsiuJs27VA	2020/01/15 21:35	2	58	6	28	5	11	2	1	1	7	7	7	5	1	1	1	0	0	1
f1Xqsz1CnRZTpt%2ByFiNl2YQ	2020/01/15 14:25	1	28	3	4	2	5	2	1	1	4	4	4	4	4	4	4	0	0	1
f7UWR4wYkn10EhHWTedcBQQ	2020/01/15 12:34	1	20	3	7	2	10	1	2	2	3	4	4	1	5	4	4	-1	0	1
fEaSp5vjfpvGPa7cMW2rXxA	2020/01/15 09:52	1	20	3	40	8	10	1	2	3	5	6	6	5	3	2	2	-1	0	1
fcNMrydkYrasRiA1zQNS%2FRg	2020/01/15 12:29	1	29	3	14	3	9	1	2	3	5	5	3	5	3	3	5	0	0	1
fIY6UOR4VXd9j7grkwerUIQ	2020/01/15 12:21	1	26	3	14	3	3	2	1	2	3	4	4	4	5	4	4	-1	0	1
fmHqzvZLNU7t3vHtkyEeveQ	2020/01/15 09:56	1	27	3	14	3	11	1	2	2	2	2	3	3	6	6	5	0	0	1
fv%2BzDBHCZdaIwsmpxInLCJA	2020/01/15 09:51	1	29	3	14	3	7	1	2	9	5	5	4	5	3	3	4	0	0	1
fqk1CFk5OUrhm1VSQ9mpcGA	2020/01/15 15:19	1	26	3	14	3	11	1	2	2	7	7	6	2	1	1	2	0	0	1
fLQmTd6hscBvrmaMoobtt6Q	2020/01/15 21:11	1	50	6	37	7	4	1	2	1	4	4	4	1	4	4	4	0	0	1
fFPTcthc5ToaGyh9qvYObBw	2020/01/16 05:53	2	44	5	40	8	9	1	2	2	7	7	7	2	1	1	1	0	0	1
fZSd0QDbo0b65pxe7zE3n4Q	2020/01/18 10:14	2	52	6	13	3	8	2	1	3	6	5	4	5	2	3	4	1	0	1
fTuCIDL2Nj3LOgzHK9HmNZw	2020/01/16 21:42	1	59	6	23	4	2	2	1	2	6	6	4	5	2	2	4	0	0	1
flPrr4sJJvcZCzAzmzZq%2Ftw	2020/01/15 10:16	2	68	7	14	3	8	2	1	2	4	5	5	4	4	3	3	-1	0	1
f6SlQMX%2BU6kJ9ioSHQkz3mQ	2020/01/15 11:30	2	54	6	29	5	8	2	1	2	4	4	4	5	4	4	4	0	0	1
fgmZXT%2FGblLI6PYHvrMIWyw	2020/01/16 00:46	2	28	3	8	3	9	2	2	3	5	3	3	4	3	5	5	2	0	1
fic0gi8xt4X5UwJ572DxYJQ	2020/01/15 11:12	1	65	7	10	3	11	1	2	2	7	7	7	5	1	1	1	0	0	1
fXKYXzGpLFRhMGpm2kuwfHg	2020/01/15 15:35	2	46	5	23	4	8	2	2	2	6	5	5	2	2	3	3	1	0	1
f%2BSTfk20MphqoUvyXbshcLw	2020/01/15 17:32	1	63	7	27	5	6	2	1	3	5	5	4	5	3	3	4	0	0	1
f9XtNMwg8hx4f9buxQGj87w	2020/01/15 13:10	1	75	7	25	5	11	2	1	1	6	5	4	5	2	3	4	1	0	1
fpJUuy9Ti%2FOJmuc7vlnqzVA	2020/01/15 12:34	2	34	4	13	3	9	2	2	3	2	2	2	1	6	6	6	0	0	1
fEn%2BxfxJlEyl5zfpgnmogJQ	2020/01/15 14:41	2	36	4	8	3	8	2	1	1	6	3	3	5	2	5	5	3	0	1
faIj5fNVbb2sNMVraBp9t7A	2020/01/16 12:39	2	45	5	33	6	3	2	1	1	6	6	5	2	2	2	3	0	0	1
fT7uJU8pmXdhG4qn9StB2zA	2020/01/15 09:52	1	63	7	1	1	2	2	2	2	5	5	6	5	3	3	2	0	0	1
fiEhMoJIvuF9sdVM1eXRZsg	2020/01/20 20:45	2	35	4	34	6	9	2	1	2	6	6	6	5	2	2	2	0	0	1
fKNbW9htR6g1r%2BndyYfnThg	2020/01/15 10:17	1	33	4	13	3	3	1	2	2	6	6	6	5	2	2	2	0	0	1
fXjN6wx0d7TpqgZZS2LEVnQ	2020/01/15 18:19	2	61	7	27	5	8	2	1	2	1	1	1	1	7	7	7	0	0	1
f%2BX%2Fpf%2Bgw8iMq84tEQ89m4g	2020/01/15 12:23	1	43	5	13	3	4	1	2	2	6	6	5	2	2	2	3	0	0	1
ftztp3bP%2FqqKMoDsMHNuFcw	2020/01/15 10:37	1	73	7	27	5	6	2	1	1	6	6	7	3	2	2	1	0	0	1
fJ9GYK1hZnP7ibLnITZGy%2Bg	2020/01/15 10:38	1	34	4	13	3	11	1	2	2	7	7	4	5	1	1	4	0	0	1
fMawoeXCmGlcxi5CeTr%2Fcdg	2020/01/15 12:17	1	31	4	34	6	3	2	1	2	2	2	2	2	6	6	6	0	0	1
fLylHMWdSoytUoi22Be5u4A	2020/01/15 19:01	2	28	3	23	4	5	1	2	1	2	2	1	1	6	6	7	0	0	1
fHn15sVNovS%2BUmmBBbdk9Rg	2020/01/15 10:05	1	32	4	10	3	5	2	2	1	4	4	4	2	4	4	4	0	0	1
fX6BkgrAfluD6uetCXhltBQ	2020/01/15 14:52	1	51	6	23	4	6	1	2	1	5	7	4	2	3	1	4	-2	0	1
fU6U0Kz77a6Shf4S%2FqnKayA	2020/01/16 11:44	1	58	6	12	3	11	2	1	3	5	5	6	5	3	3	2	0	0	1
fI1iVf6LgfC6zHM7vQf1Ifw	2020/01/15 10:32	2	60	7	27	5	8	2	1	2	7	7	7	5	1	1	1	0	0	1
f%2BtWoWumNt6hH2uIpOUuewg	2020/01/15 10:32	2	28	3	13	3	11	1	2	2	7	4	4	5	1	4	4	3	0	1
fnpaurOFNJW9IWTnMZ4QZCA	2020/01/15 20:00	2	47	5	27	5	3	1	2	3	6	5	4	5	2	3	4	1	0	1
fEn%2BxfxJlEylAqRXsTkXxmg	2020/01/20 17:28	2	48	5	13	3	9	1	1	2	6	6	6	2	2	2	2	0	0	1
fMTNbIInFWZXIJiwT%2FtfIjg	2020/01/15 10:51	2	24	3	14	3	11	1	2	9	6	4	4	5	2	4	4	2	0	1
fYu8%2FOf1rZfWxMSnPLoqwdQ	2020/01/15 17:01	1	34	4	23	4	5	1	2	2	5	5	5	5	3	3	3	0	0	1
fLzegKoVvzcEVU95G21cbwQ	2020/01/15 22:18	2	24	3	35	6	3	1	2	9	4	6	3	3	4	2	5	-2	0	1
fKC1GsgHe3lkVVyAaRQnplg	2020/01/15 10:15	2	27	3	27	5	1	1	2	2	1	1	2	1	7	7	6	0	0	1
fwrLSCHe83CkJp8bk42uiCQ	2020/01/15 21:10	2	28	3	2	2	4	2	1	1	3	1	2	1	5	7	6	2	0	1
fSTvKH7k5TufxqJjhiDMSdg	2020/01/15 10:19	2	21	3	16	4	9	1	2	1	5	3	3	2	3	5	5	2	0	1
f6a1zJItmE8fQnmOBMM8M5g	2020/01/19 20:35	2	37	4	7	2	4	2	1	1	5	5	5	5	3	3	3	0	0	1
fnYdD3peKFmpZIHgD0CSl2g	2020/01/15 13:26	2	22	3	13	3	3	2	1	2	2	2	3	1	6	6	5	0	0	1
fOxgTT28rgP18Uw%2BLthxbdQ	2020/01/16 03:32	2	27	3	27	5	8	2	1	6	6	6	7	5	2	2	1	0	0	1
fxO%2BWekc7dVpK1Aop%2BOOdXA	2020/01/15 15:39	1	33	4	30	5	11	1	2	2	4	4	4	5	4	4	4	0	0	1
f6grwULeSE%2F%2Ftlv5GCz8djQ	2020/01/15 10:06	1	39	4	11	3	6	1	2	1	1	7	7	5	7	1	1	-6	0	1
fZwIlnGKnxYibMgLKzGU5xQ	2020/01/15 11:47	2	21	3	27	5	11	1	2	4	7	3	7	5	1	5	1	4	0	1
fOGHSL3OgocMbmF2z6Hi2EQ	2020/01/15 10:30	1	36	4	14	3	3	2	1	2	3	3	3	4	5	5	5	0	0	1
fCuxOeF5evL0cHAPD4Dfv%2Fw	2020/01/15 12:15	1	34	4	13	3	2	2	1	1	3	2	2	1	5	6	6	1	0	1
ftvn38F9QVuv98IDAlzyWxA	2020/01/15 16:30	1	36	4	12	3	11	1	2	2	3	2	2	4	5	6	6	1	0	1
fntKDXVtDhoQQyU1ge0Oe1A	2020/01/15 12:30	2	23	3	10	3	9	1	1	2	2	3	3	4	6	5	5	-1	0	1
fj9D95WBs4JcXL3NaGUWd%2BA	2020/01/15 10:05	2	22	3	1	1	10	1	2	1	1	1	1	1	7	7	7	0	0	1
fs1jVAxWmzdLkXX9UnzfstA	2020/01/15 10:59	2	52	6	42	8	8	2	1	2	6	3	3	5	2	5	5	3	0	1
fphyMHJ5mbFtBby2CV9GdMw	2020/01/15 11:50	2	24	3	27	5	9	1	2	1	7	7	7	5	1	1	1	0	0	1
fwhSXXXWrSEnswP%2FLbNlJzg	2020/01/15 12:03	2	20	3	13	3	10	1	2	2	3	5	4	5	5	3	4	-2	0	1
fyFzH5B1B0sh5F4V%2BLq1HZg	2020/01/15 12:27	1	39	4	12	3	4	2	1	1	3	2	7	3	5	6	1	1	0	1
f%2BSTfk20MphoTNc8H40PTWw	2020/01/15 10:52	1	45	5	1	1	4	1	2	1	3	3	5	5	5	5	3	0	0	1
fsOv8nTy6iPHkhmVjlONfPw	2020/01/15 09:52	2	70	7	16	4	9	2	1	4	5	5	5	5	3	3	3	0	0	1
fC0M4ZzfDlSBnc4CpwNrpqA	2020/01/16 18:33	2	47	5	28	5	3	1	2	1	7	6	7	5	1	2	1	1	0	1
fadE9QzMDQRkihVMkZHv5iA	2020/01/15 12:14	2	61	7	30	5	5	1	1	2	5	5	4	5	3	3	4	0	0	1
fBuEsZ7ckx3Yr7MvNJVa%2FKw	2020/01/15 19:11	1	66	7	13	3	11	1	2	9	5	5	4	2	3	3	4	0	0	1
fd8DNKkmhmL3hFJiIQU6PiA	2020/01/15 12:24	2	62	7	34	6	8	2	1	2	3	3	2	1	5	5	6	0	0	1
f1jbQKsWT717W2mO5clDeCw	2020/01/15 15:41	1	64	7	27	5	11	1	2	3	6	5	5	5	2	3	3	1	0	1
fzljT4ySrQ0Y%2FucZeE4vfhA	2020/01/20 08:44	1	47	5	13	3	3	1	2	2	5	4	4	2	3	4	4	1	0	1
fDRbhMusY%2FVOVkOLSDSmkFw	2020/01/15 10:46	2	45	5	7	2	9	2	1	1	7	7	7	5	1	1	1	0	0	1
fKNbW9htR6g0QjrcZOGvkhQ	2020/01/16 23:03	2	56	6	36	7	9	2	1	2	4	4	4	2	4	4	4	0	0	1
fNyuFSF6vJROhW4InPzFsNg	2020/01/15 14:34	2	46	5	14	3	8	2	2	2	3	5	5	5	5	3	3	-2	0	1
fGikt5q0O6LG9NA8jNYCJ8g	2020/01/15 17:06	1	32	4	1	1	11	1	2	1	5	4	4	5	3	4	4	1	0	1
fEn%2BxfxJlEymqfu0pKl4uFw	2020/01/15 16:11	1	39	4	14	3	5	1	2	2	5	5	5	1	3	3	3	0	0	1
fxYrF0Bk6CdiZm1KQzsIReQ	2020/01/15 09:57	1	78	7	4	2	8	2	1	2	5	6	6	5	3	2	2	-1	0	1
fgKd3wGgyDvd2PUxlvDQOpw	2020/01/17 08:06	1	55	6	1	1	1	2	1	2	5	5	5	4	3	3	3	0	0	1
f%2BSTfk20Mpho9L1t6yQpUFQ	2020/01/15 12:45	1	51	6	15	4	2	2	1	2	7	7	4	5	1	1	4	0	0	1
frqr6tdPi8TpSj7I0Cpe5Bw	2020/01/15 10:39	2	71	7	13	3	8	1	1	9	6	6	4	5	2	2	4	0	0	1
fKGh2hBS3zbll0H2VaMFlsQ	2020/01/15 12:05	2	63	7	14	3	8	2	1	4	6	6	6	2	2	2	2	0	0	1
feAO8dZtPNySR6cRgcOr%2BdQ	2020/01/15 11:23	2	61	7	7	2	11	1	2	1	4	4	4	5	4	4	4	0	0	1
fDocalHxq0f0scPYxAMwJFw	2020/01/15 15:52	2	63	7	4	2	9	2	1	1	5	5	3	1	3	3	5	0	0	1
f8i23Kwey%2FPeOnJ2b%2BLfopw	2020/01/16 02:16	1	49	5	27	5	11	1	2	1	4	4	7	5	4	4	1	0	0	1
fGruGwIF3JVPtlcVRBD%2BfXg	2020/01/15 10:30	2	33	4	28	5	8	2	2	3	6	6	6	5	2	2	2	0	0	1
fEXQy4ljl8azzCzeMUOfeKg	2020/01/16 04:19	2	62	7	13	3	9	1	2	9	5	4	5	5	3	4	3	1	0	1
fHb%2B1QUZhkP%2FM%2B9bnaP06cQ	2020/01/15 18:15	2	63	7	28	5	8	2	1	3	4	4	4	2	4	4	4	0	0	1
fRxZtKjzwpVUHATtqZzjx%2Bg	2020/01/15 17:25	2	72	7	1	1	9	1	1	1	5	5	4	5	3	3	4	0	0	1
fdvxJzWpqD4tdhHvUvCFL1g	2020/01/17 13:47	1	69	7	28	5	2	2	1	1	7	7	7	5	1	1	1	0	0	1
f96DIiWzqy%2Fg8pezFS6StuA	2020/01/15 19:00	1	60	7	23	4	6	2	1	1	6	6	6	5	2	2	2	0	0	1
ffediCBjjm1%2FnJ%2FW2kq6F8A	2020/01/16 21:29	1	61	7	27	5	6	2	1	3	5	4	3	5	3	4	5	1	0	1
fAP9681W%2FFvFwCnB%2FmPz4Xg	2020/01/15 14:59	1	48	5	13	3	3	2	2	3	3	3	3	1	5	5	5	0	0	1
fZhs5eXDKryDXH%2FYNgGyqpA	2020/01/15 22:30	1	66	7	28	5	9	2	1	3	7	7	7	5	1	1	1	0	0	1
fQ79uMPA%2BnJCNpy3MY%2FmAog	2020/01/15 22:35	2	49	5	27	5	8	2	1	3	2	2	3	1	6	6	5	0	0	1
f43q6vTYQ8KMPfKhQFw15ww	2020/01/15 15:21	2	63	7	1	1	8	2	1	3	6	4	3	4	2	4	5	2	0	1
fAtlzgqBTva4ATa5M2tBMYQ	2020/01/15 18:12	2	31	4	10	3	9	2	2	2	4	4	5	5	4	4	3	0	0	1
f%2BrGOPwqrwopuXo7gklPz8w	2020/01/15 12:14	2	57	6	22	4	8	2	1	2	6	6	4	5	2	2	4	0	0	1
f9XtNMwg8hx5KaSrt7H4zvA	2020/01/15 11:46	2	62	7	39	7	8	2	1	2	2	2	1	1	6	6	7	0	0	1
f0kW6%2FedeKIK0cEUYxpBjbg	2020/01/15 12:44	2	19	2	9	3	9	1	2	9	6	3	3	1	2	5	5	3	0	1
fZODU5fnZFKUwQOCChS%2BcfQ	2020/01/15 13:09	2	15	2	1	1	10	1	2	2	5	5	4	5	3	3	4	0	0	1
fmYjyeDbxHCUzfBpAEPVHFw	2020/01/15 11:11	2	19	2	40	8	10	1	2	1	4	4	4	1	4	4	4	0	0	1
fROXJ4lEReFo%2Fd4wXURKSMw	2020/01/15 13:22	2	18	2	18	4	10	1	2	9	6	6	4	5	2	2	4	0	0	1
fclHFba1p8R7B%2BGZIK6kdGg	2020/01/15 09:58	2	18	2	13	3	10	1	2	3	7	1	1	1	1	7	7	6	0	1
fhIEkldzEO6SGgBLcy5fYPA	2020/01/15 16:05	2	19	2	28	5	10	1	2	3	4	3	6	1	4	5	2	1	0	1
fxA1nEhw09I0HvROmMTfJbQ	2020/01/15 11:04	2	18	2	1	1	10	1	2	1	3	2	2	1	5	6	6	1	0	1
fd4tpqFA1e3gcspwdPD65%2BA	2020/01/15 13:45	2	19	2	34	6	10	1	2	2	3	2	2	1	5	6	6	1	0	1
fBlUKuLcKb6qO4A3g4z6pYw	2020/01/15 15:51	2	18	2	14	3	10	1	2	1	5	4	3	5	3	4	5	1	0	1
ftIiCUAefSnKwLk6jTwmsEA	2020/01/15 13:34	2	18	2	23	4	10	1	2	3	3	2	2	1	5	6	6	1	0	1
fNcJFbJo9tf1%2BYgeSAQLLig	2020/01/15 10:29	2	19	2	40	8	10	1	2	3	6	5	5	5	2	3	3	1	0	1
fk4IZvluMtIwQXP4TE01AJg	2020/01/15 11:21	2	18	2	17	4	10	1	2	2	6	5	3	1	2	3	5	1	0	1
fv6efxUQgMNvYOm%2BHQ3K5BA	2020/01/15 11:09	2	19	2	12	3	10	1	2	1	3	4	4	5	5	4	4	-1	0	1
fQlnXzm%2BjA3CwffCWY0JczQ	2020/01/15 13:13	2	18	2	27	5	10	2	2	2	3	5	3	5	5	3	5	-2	0	1
fJl8JpKfnIKRzy140aOGs2w	2020/01/15 12:02	2	18	2	13	3	10	1	2	1	3	3	3	2	5	5	5	0	0	1
fbw4u30hwXlHc371snhNDSw	2020/01/15 16:29	2	17	2	11	3	10	1	2	2	5	4	3	5	3	4	5	1	0	1
feA%2BVm9cOkwZNeX2WeqCuVA	2020/01/15 15:25	2	17	2	27	5	10	1	2	3	5	5	4	2	3	3	4	0	0	1
fhWbwKwz65ekbRHmux7fJdA	2020/01/15 12:51	2	16	2	14	3	9	1	2	2	6	3	2	1	2	5	6	3	0	1
f5BBNMrdSiFQ3KgtOQw9L0w	2020/01/15 12:30	2	18	2	28	5	10	1	2	3	3	3	4	5	5	5	4	0	0	1
fsqs082yP2F7Jti8pFoHhpg	2020/01/20 22:31	1	47	5	13	3	3	1	2	1	5	5	4	4	3	3	4	0	0	1
fYKPkq03h46Cy4DtL4fwm6w	2020/01/15 15:11	1	38	4	14	3	11	1	2	2	5	5	6	5	3	3	2	0	0	1
fAxcEKUeUowcg3vFN6QMQVw	2020/01/15 22:22	2	37	4	37	7	9	1	2	2	5	6	6	5	3	2	2	-1	0	1
fvXpQjtQZzrrNJQTo1lcgYQ	2020/01/15 10:10	1	50	6	12	3	3	1	2	2	5	5	6	5	3	3	2	0	0	1
fyFaLCI7jhA72TC3j1Ir65w	2020/01/15 20:22	2	63	7	29	5	8	2	1	2	7	7	7	5	1	1	1	0	0	1
fnYcgEpqpHPW4CYyZ13tt%2Bg	2020/01/19 02:41	2	55	6	36	7	9	1	1	3	5	5	6	5	3	3	2	0	0	1
fILMgp163XGoQ7z7DZWoKuw	2020/01/14 17:32	1	19	2	16	4	10	1	2	9	5	3	3	1	3	5	5	2	0	2
fS%2F45WFGH%2FaPnvaWDtXHwwA	2020/01/14 17:18	1	14	1	28	5	6	1	2	3	2	3	4	1	6	5	4	-1	0	2
f5%2FTOK%2B%2FCxRbPNcjEYMRW1A	2020/01/19 14:46	1	18	2	28	5	10	1	2	1	6	6	4	5	2	2	4	0	0	2
fGXp%2Bs%2BxaqbhjzdwpRyALTA	2020/01/14 18:48	1	2	1	18	4	4	2	1	2	6	6	4	5	2	2	4	0	0	2
fNFCZkWCVzUYsW67Nm4uCXA	2020/01/18 16:08	1	19	2	13	3	10	1	2	2	6	6	4	5	2	2	4	0	0	2
f3bwe4POZrAcDPpaTftzgYw	2020/01/16 11:07	2	18	2	23	4	10	1	2	2	3	3	3	1	5	5	5	0	0	2
fnz2Y2B48ZFSVdeiLGeQpzw	2020/01/14 17:23	1	18	2	7	2	10	1	2	2	7	7	7	4	1	1	1	0	0	2
fBGNmCRK3DhQ%2FYis7GO3V1g	2020/01/18 20:22	1	15	2	27	5	10	1	2	1	5	3	3	1	3	5	5	2	0	2
f6aUl2NxVDadaOHbL5r0U%2Bg	2020/01/15 09:05	1	14	1	23	4	10	1	2	2	5	3	3	1	3	5	5	2	0	2
fU17jy1SzjshCzv4DdAecKQ	2020/01/14 21:32	1	17	2	4	2	10	1	2	3	5	4	5	3	3	4	3	1	0	2
f0qAE9LOq2Fl64yVLaii9LA	2020/01/16 05:44	1	18	2	46	8	10	1	2	3	4	4	4	5	4	4	4	0	0	2
fNNRe3bD6K7v6NBhss%2F%2B9Rw	2020/01/16 08:36	1	19	2	27	5	10	1	2	3	5	5	5	5	3	3	3	0	0	2
fQveIRF8tmgioTIhydDxl4g	2020/01/16 00:41	1	29	3	13	3	3	2	2	2	4	1	2	1	4	7	6	3	0	2
fdRWJ%2BUyalIzlSlDmjus2yg	2020/01/14 21:52	1	19	2	27	5	10	1	2	2	6	5	3	4	2	3	5	1	0	2
fWti%2FiCBVJCidUxuhR83flg	2020/01/14 22:32	1	0	1	35	6	4	2	1	2	6	7	7	5	2	1	1	-1	0	2
fGUFd82T%2BpEBqU6SNGxn9oQ	2020/01/15 21:18	1	17	2	29	5	10	1	2	1	4	4	4	5	4	4	4	0	0	2
fOy1rrysnyJV8o3xnKtsDug	2020/01/17 02:20	2	18	2	14	3	10	1	2	2	2	3	4	5	6	5	4	-1	0	2
fmHbIRxBQoFTrQqJ0hfL9Lw	2020/01/15 09:59	1	19	2	28	5	11	1	2	2	6	6	5	5	2	2	3	0	0	2
fsfHxlSTP1%2F4hHzKbyeIKXA	2020/01/17 08:48	1	19	2	14	3	10	1	2	2	4	2	3	1	4	6	5	2	0	2
f2vxa3YOjDibezdZ4stXFMg	2020/01/20 19:47	1	14	1	14	3	10	1	2	2	7	7	7	5	1	1	1	0	0	2
fg2AC0zjiBpTLZqlzyZ5PyQ	2020/01/15 17:54	1	14	1	7	2	10	1	2	1	4	2	1	1	4	6	7	2	0	2
fHZXriRXdg6Rf8DFVsXdx7w	2020/01/14 17:35	1	28	3	1	1	1	2	2	1	7	7	7	5	1	1	1	0	0	2
fHlSMQOiNxkfLnfc0nSMd6w	2020/01/14 18:29	1	26	3	4	2	3	1	2	1	7	7	3	5	1	1	5	0	0	2
fRLPlvFyfrGhaK5XOLQUB%2Fw	2020/01/14 19:12	1	28	3	9	3	5	1	2	1	5	5	4	1	3	3	4	0	0	2
fhxPm3XyvLOcCgructiIpWw	2020/01/14 19:32	1	26	3	13	3	4	1	2	1	5	5	4	5	3	3	4	0	0	2
fKxJh75aVbYUZYD9DyyLuYw	2020/01/14 17:49	1	28	3	27	5	9	1	2	3	4	4	4	5	4	4	4	0	0	2
fu5Ck5jJp0T3IJFaBEM9RUQ	2020/01/14 16:47	1	23	3	13	3	1	2	2	3	2	2	2	4	6	6	6	0	0	2
fTbJKbZCYw0z7or1ZaqHi%2BQ	2020/01/14 17:24	1	25	3	14	3	4	1	2	3	3	3	3	2	5	5	5	0	0	2
fq5GQ6s1OOIHBdZMnQNGCyw	2020/01/14 17:29	1	26	3	10	3	5	1	2	9	6	6	6	5	2	2	2	0	0	2
fRQ1BOCs1I%2FFrws3IJ98Veg	2020/01/14 19:54	1	27	3	27	5	7	2	1	1	4	3	3	1	4	5	5	1	0	2
fwzwq5YgL0Hfpb7XdAOomVg	2020/01/14 17:42	1	25	3	12	3	4	1	2	1	3	5	5	4	5	3	3	-2	0	2
f631w44XvDlVlebu4y30UrA	2020/01/14 16:41	1	24	3	13	3	3	1	2	1	3	7	4	1	5	1	4	-4	0	2
f3fjAujOHVR3XZPv%2BQmiDlA	2020/01/14 16:33	1	22	3	13	3	11	1	2	2	5	5	5	5	3	3	3	0	0	2
f9RWInfZr3LFcVmNAExGrXQ	2020/01/14 17:32	1	28	3	3	2	11	1	2	8	1	7	7	3	7	1	1	-6	0	2
ffenBRQzHT6b%2Bfp7g2JYk4Q	2020/01/14 16:38	1	22	3	14	3	5	1	2	1	5	6	6	5	3	2	2	-1	0	2
f6GuE46adePc%2Bd8OwWIMmiQ	2020/01/14 18:09	1	25	3	13	3	4	1	2	2	2	2	2	1	6	6	6	0	0	2
fZ7Z5jIThazE1jXgtsH%2FgZg	2020/01/14 16:37	1	22	3	23	4	11	1	2	1	6	5	3	1	2	3	5	1	0	2
fkSSbaSNboG09X4V2VRmrIg	2020/01/14 17:50	1	27	3	42	8	3	2	2	1	6	5	4	2	2	3	4	1	0	2
fgOrk91bLktzZeMRcyFKOEg	2020/01/14 17:37	1	28	3	5	2	4	1	2	1	5	5	4	2	3	3	4	0	0	2
f6EWh81HM8ZCJ%2FP%2BIi2utkg	2020/01/14 19:48	1	27	3	40	8	4	1	2	9	4	4	4	3	4	4	4	0	0	2
fn0QcEW%2Bz0ky9gAA%2Bxmuwjw	2020/01/14 21:35	2	29	3	11	3	9	1	2	1	6	3	3	1	2	5	5	3	0	2
f0QTaJHahXPVn5PZFB7rjDA	2020/01/14 17:51	1	68	7	11	3	6	2	1	1	5	4	3	5	3	4	5	1	0	2
fEyOuyKFbFdBRpqd%2FrqFocw	2020/01/14 16:43	1	70	7	43	8	11	2	1	1	6	6	6	5	2	2	2	0	0	2
fTTVA1E3H9XCc49wGcIUB8w	2020/01/14 21:16	2	64	7	12	3	11	1	2	1	7	7	7	5	1	1	1	0	0	2
fQeJx24oW8aFXvdBC1ArKdw	2020/01/20 15:09	1	79	7	1	1	11	2	1	2	6	6	5	5	2	2	3	0	0	2
fWmJ6OsGlSBmS%2FNDjGe8Ufw	2020/01/14 17:20	2	50	6	14	3	3	1	1	2	6	6	6	2	2	2	2	0	0	2
fCL3pEvEx2qffW0n6MTywIA	2020/01/14 17:21	1	54	6	14	3	6	2	1	2	3	4	5	5	5	4	3	-1	0	2
fmFQK5DI%2FIlTlnnveDU3klQ	2020/01/14 17:22	2	28	3	23	4	8	1	2	1	6	3	3	1	2	5	5	3	0	2
fe20YRMF%2FnRgbasWQ5XR0rw	2020/01/19 10:18	1	41	5	14	3	4	1	2	1	7	7	7	2	1	1	1	0	0	2
fR0Al6BS%2Fp95axHI%2BhvhJ9A	2020/01/14 18:56	1	74	7	28	5	11	2	1	2	2	3	4	1	6	5	4	-1	0	2
fadE9QzMDQRmIn%2FxJ7wny1g	2020/01/14 16:31	1	32	4	26	5	4	1	2	2	3	4	4	1	5	4	4	-1	0	2
fSTEYQ9lBuQiAKN1e%2Fnt3fg	2020/01/18 14:34	1	37	4	1	1	4	2	1	3	4	4	4	5	4	4	4	0	0	2
fTTVA1E3H9XA%2BVLVCWtjkyw	2020/01/14 17:06	1	70	7	13	3	11	2	1	2	4	4	4	2	4	4	4	0	0	2
fSgtE%2Bcj68Pe47WI1ftllBA	2020/01/14 18:04	2	46	5	13	3	8	2	2	2	5	5	7	5	3	3	1	0	0	2
f7Y%2BhKkmE%2Bs5O%2BjQLZ6ZElw	2020/01/20 22:23	2	41	5	42	8	5	1	2	3	3	3	3	1	5	5	5	0	0	2
fOBc1yMKUQPZJxEEcjEtJ0Q	2020/01/14 20:02	2	52	6	13	3	9	1	2	2	5	5	3	1	3	3	5	0	0	2
f0%2FSeINBGCuHowO2S9dt%2BCA	2020/01/14 20:00	1	72	7	13	3	4	2	1	2	6	6	6	5	2	2	2	0	0	2
fZJyfTSBC2SCj52Zr6d5xZA	2020/01/14 23:02	1	59	6	2	2	4	2	2	1	7	7	7	5	1	1	1	0	0	2
fGfibof6Ic4XtCRXuEeNXew	2020/01/14 17:17	2	57	6	14	3	8	2	1	3	3	3	3	2	5	5	5	0	0	2
fjGIB7N3pP0XD%2FRYHICBpTQ	2020/01/14 21:27	2	42	5	1	1	9	2	2	2	6	6	3	5	2	2	5	0	0	2
f5mlzpmxkZ8pBC45F48DUpA	2020/01/14 21:30	1	47	5	4	2	9	1	2	2	3	3	4	1	5	5	4	0	0	2
fGOgqpZaDrUpPXqJc9ZPWow	2020/01/16 15:51	1	39	4	27	5	11	1	2	2	3	3	3	1	5	5	5	0	0	2
fJ56meVTBol5W7StIyXxPlg	2020/01/15 13:11	2	37	4	17	4	9	1	2	2	3	3	3	2	5	5	5	0	0	2
fcVardZheeKugs10UfJZ85A	2020/01/15 13:37	2	35	4	13	3	3	1	2	3	6	3	2	5	2	5	6	3	0	2
fUplc9BKLnZqEks3rWAeDdg	2020/01/14 21:43	2	52	6	22	4	9	2	1	2	3	3	2	4	5	5	6	0	0	2
fBpYV2rh1%2FYWDpeIId0Es8w	2020/01/15 19:30	1	37	4	40	8	4	2	1	2	4	3	3	1	4	5	5	1	0	2
fX75mKQv1RTgHXNVMdizH4g	2020/01/15 10:31	1	56	6	12	3	2	2	1	3	2	2	2	1	6	6	6	0	0	2
fIe%2BLj59FNFHbR4BYA5Cp9w	2020/01/14 19:05	1	39	4	40	8	5	2	2	4	3	2	2	1	5	6	6	1	0	2
fHOWTMOyBoo80RaRrKIbEaA	2020/01/15 12:12	2	29	3	28	5	4	2	2	2	5	5	4	5	3	3	4	0	0	2
fz3hClZ2K7GmGQZ%2B59tk0tg	2020/01/15 18:57	1	63	7	27	5	4	2	2	2	6	6	6	5	2	2	2	0	0	2
fVzhSuYTY2FxbF5H%2Bh6CuEw	2020/01/20 01:10	1	31	4	11	3	4	1	2	1	4	4	3	2	4	4	5	0	0	2
fWpBYDZXpkYBtXrBBjtfJOQ	2020/01/17 16:53	2	43	5	23	4	8	2	2	2	7	7	7	5	1	1	1	0	0	2
fcwwP7FbS6hnZqbT1kckCIQ	2020/01/14 16:40	1	33	4	29	5	4	2	1	2	4	4	7	5	4	4	1	0	0	2
fa7ZKjXMBRT3JX9%2BEeZmrZw	2020/01/14 19:15	1	34	4	28	5	5	1	2	9	4	4	7	5	4	4	1	0	0	2
futMpn3tJ1reBGZOfqHoygA	2020/01/14 17:39	2	24	3	13	3	1	2	2	9	2	2	2	1	6	6	6	0	0	2
f4OYw6xy17tlX6dcXULIWWg	2020/01/14 21:49	1	33	4	14	3	4	2	2	6	5	2	5	5	3	6	3	3	0	2
fku9fqU4QpnSsr46GZhv6Cg	2020/01/15 01:04	1	49	5	23	4	4	2	1	3	7	7	7	5	1	1	1	0	0	2
fGpcJI6ixPWTHSyVIwvVTmw	2020/01/14 22:37	2	52	6	6	2	1	2	1	2	5	4	3	5	3	4	5	1	0	2
fCNT6C3T4cFJ5mQuLvje1hg	2020/01/20 17:25	1	44	5	8	3	5	2	2	3	7	6	6	5	1	2	2	1	0	2
fDvuHoCqdtZhR2fJd5CG2ag	2020/01/14 16:46	2	28	3	12	3	5	1	2	3	5	2	2	1	3	6	6	3	0	2
f1igcPwk9eP%2BxZNtf9m9H2w	2020/01/15 15:16	1	34	4	29	5	1	2	1	5	5	5	5	4	3	3	3	0	0	2
fvtYemhpJS5iBu0pec9y%2FVQ	2020/01/14 20:51	2	21	3	24	5	10	1	2	2	5	3	3	1	3	5	5	2	0	2
fMDTgfK9X6dkHXChD9N5csg	2020/01/15 20:02	1	36	4	13	3	3	2	2	2	5	5	4	1	3	3	4	0	0	2
fIDMUIAFg0TtWoY0rf%2FWPrw	2020/01/14 23:21	2	22	3	13	3	10	1	2	2	5	5	4	5	3	3	4	0	0	2
fVSRRIxRCnXm2PT6M0EVxbw	2020/01/14 17:26	2	34	4	11	3	3	2	2	2	3	3	3	5	5	5	5	0	0	2
fEG1h4QF9sGk7uj6SR%2FJW6A	2020/01/14 16:47	1	33	4	9	3	5	1	2	2	6	6	6	5	2	2	2	0	0	2
fGMp%2FJaWPbdGGM8ZDwz7Qaw	2020/01/16 11:13	2	34	4	13	3	5	2	2	1	6	5	5	4	2	3	3	1	0	2
fhOF1W4%2Bcg4VgrDLs4zSNZA	2020/01/14 18:23	2	57	6	1	1	9	2	1	3	5	5	4	5	3	3	4	0	0	2
fEwWDn8%2FaXnjEqjb5xr5LkA	2020/01/14 19:57	2	48	5	40	8	3	2	1	3	5	5	3	5	3	3	5	0	0	2
fe56%2FD6t6tZPKNWbACvOWZw	2020/01/15 07:20	2	37	4	46	8	8	2	1	1	7	7	4	2	1	1	4	0	0	2
ffYwYa%2BBOkfsARYzO5C5T9g	2020/01/15 15:12	2	23	3	14	3	9	1	2	10	7	7	7	5	1	1	1	0	0	2
fnwJ%2BUAKutxTdLacqSrYEJw	2020/01/14 17:43	2	44	5	41	8	4	1	1	2	3	3	6	5	5	5	2	0	0	2
fSeqLdkPcPeXr0z2MrmLYdg	2020/01/15 14:29	1	47	5	8	3	6	1	2	1	1	1	1	1	7	7	7	0	0	2
fTgq2TlLNNlRJFYa64CnPZQ	2020/01/15 23:20	1	35	4	27	5	1	2	2	2	3	3	3	1	5	5	5	0	0	2
fUds%2BHHirjDwU%2FtxrlOwNgA	2020/01/14 16:42	2	33	4	14	3	8	2	1	1	3	2	2	1	5	6	6	1	0	2
f5TRxMuvmkk42S2r%2BtJcDDw	2020/01/14 20:29	2	29	3	13	3	9	1	2	2	3	4	3	2	5	4	5	-1	0	2
ft3FHxKj24HhO2nZwySIGEA	2020/01/14 19:16	2	57	6	6	2	9	2	1	2	4	4	4	5	4	4	4	0	0	2
fV2DzlzsnsWEDtWR8G5oX2Q	2020/01/14 19:10	1	47	5	13	3	5	2	1	1	6	7	7	5	2	1	1	-1	0	2
fa4NJROXk4Djl6bWyjQ1BKQ	2020/01/15 21:22	1	34	4	14	3	4	2	2	2	3	4	4	1	5	4	4	-1	0	2
fOECrOsKnXHEyQ%2FpTlZo71g	2020/01/16 07:43	1	46	5	9	3	5	2	2	2	5	5	5	1	3	3	3	0	0	2
fc%2BlKTbwJZnSQDDcz7Hc3wQ	2020/01/14 16:37	2	37	4	45	8	9	2	1	2	4	3	4	5	4	5	4	1	0	2
fpeMIvPeEtmyBwxQL3Q33%2Bg	2020/01/15 18:04	1	52	6	36	7	4	2	1	2	6	6	6	2	2	2	2	0	0	2
f%2F3HPzUhd6xGu%2BWKof5NEOQ	2020/01/15 00:32	2	22	3	27	5	10	1	2	2	4	2	2	4	4	6	6	2	0	2
fD05scU8s8wYL5FsKpGHkow	2020/01/14 22:28	2	20	3	27	5	10	1	2	3	3	3	4	4	5	5	4	0	0	2
fwYcoEDOuNB%2B%2B7qdNf3cWvQ	2020/01/15 06:06	1	61	7	26	5	4	2	1	3	5	3	3	1	3	5	5	2	0	2
fjYEip5y4GTP%2Bvw61IcbrVw	2020/01/15 17:29	2	49	5	4	2	5	2	1	3	1	1	1	1	7	7	7	0	0	2
fW%2BQq9PVAIFsPPUSq7aBLBg	2020/01/14 22:57	2	24	3	14	3	3	1	2	2	2	2	4	3	6	6	4	0	0	2
fw39vxVLEd22h2uBjKX2UQg	2020/01/18 17:19	1	34	4	34	6	10	1	2	6	5	5	4	5	3	3	4	0	0	2
f5er6ixvYXrjYhAwMp2R05A	2020/01/18 08:24	2	31	4	14	3	7	1	2	2	6	6	4	2	2	2	4	0	0	2
fvYO3HAKE3SgohntDYuWn1w	2020/01/15 04:57	2	21	3	47	8	8	1	1	3	4	7	7	3	4	1	1	-3	0	2
f6yFKmfunw4%2Fkn3%2Bv0%2F%2FacA	2020/01/14 17:34	2	64	7	22	4	8	1	1	2	7	7	7	2	1	1	1	0	0	2
fJpdNrFRU%2FJwbtPcixxwGhg	2020/01/15 21:44	1	49	5	13	3	3	2	1	4	5	5	5	5	3	3	3	0	0	2
fqid%2FlFe3%2BoYIdD5bXRb%2F0g	2020/01/14 20:46	1	61	7	43	8	8	2	2	2	6	6	6	5	2	2	2	0	0	2
fG1b1qh%2B%2FAA59pNWK5lADQg	2020/01/14 19:14	1	59	6	8	3	6	2	1	3	6	5	3	5	2	3	5	1	0	2
f99d0KETor5KCdlZ3TEFNJw	2020/01/14 20:46	2	63	7	23	4	8	2	1	1	7	5	3	5	1	3	5	2	0	2
f8f67XnulMiUceHuSaW6pcw	2020/01/14 18:28	1	48	5	27	5	4	2	1	1	5	5	5	5	3	3	3	0	0	2
fAP9681W%2FFvF3KGsLOZLSRA	2020/01/14 16:59	2	33	4	11	3	9	1	2	2	5	6	5	5	3	2	3	-1	0	2
fNkTX%2F0nrdVJaSt4OhY1o2g	2020/01/15 02:29	2	62	7	11	3	8	2	1	1	5	5	4	5	3	3	4	0	0	2
frqr6tdPi8Tqt9PM0zPYybQ	2020/01/15 22:27	2	45	5	38	7	8	2	2	9	4	4	4	5	4	4	4	0	0	2
f6xDWfB5q4GhmFfmfUg4FrQ	2020/01/15 05:40	1	57	6	6	2	1	2	1	2	5	5	4	5	3	3	4	0	0	2
f%2BqTKXMFp1aMbkXuTFMiEww	2020/01/14 18:33	1	53	6	43	8	5	1	2	3	6	6	6	5	2	2	2	0	0	2
f%2Fpb9%2FKRk8M3F%2FN7jVw9lyQ	2020/01/14 22:35	1	16	2	11	3	10	1	2	2	5	6	6	5	3	2	2	-1	0	2
foZHFDjIjU9XlcJ8bGR80Pw	2020/01/14 20:03	1	18	2	24	5	10	1	2	2	5	5	5	5	3	3	3	0	0	2
fYZ%2BP2Da41C6xSmakpK1UGQ	2020/01/14 22:37	1	15	2	9	3	10	1	2	1	3	3	4	1	5	5	4	0	0	2
fW364LxV0ojkP0idOw33UuA	2020/01/14 21:29	1	61	7	24	5	5	2	1	3	5	5	5	5	3	3	3	0	0	2
fY3NHQgo8AnT3ouUW24hqCg	2020/01/16 04:38	2	51	6	34	6	9	1	1	1	7	7	7	5	1	1	1	0	0	2
f8QK1YP2wZFgGOZrq8d7t5A	2020/01/14 17:35	1	49	5	4	2	4	1	2	1	3	3	3	1	5	5	5	0	0	2
f4Ylmjx8%2BOaqlf5mm4zGnYA	2020/01/14 19:04	2	67	7	12	3	8	2	1	3	4	3	4	3	4	5	4	1	0	2
fFt2A5gQlL25dGVjXqzwzuQ	2020/01/17 07:51	2	37	4	4	2	8	2	1	2	7	7	7	5	1	1	1	0	0	2
frCeqxo74ruAXSMK4b89%2Bvg	2020/01/14 21:00	2	49	5	25	5	3	1	1	1	5	4	3	1	3	4	5	1	0	2
fjprJZbs6ZIlfZMNZfbe7uw	2020/01/14 19:27	1	56	6	20	4	1	2	1	2	5	6	6	5	3	2	2	-1	0	2
fqX4fwb9mFebxNpuHSKrJRA	2020/01/14 22:26	2	34	4	20	4	9	1	2	2	5	6	6	2	3	2	2	-1	0	2
f9QJMp%2FA6F1uwBAx5Uu6JRw	2020/01/14 21:57	1	57	6	27	5	5	2	1	3	5	5	6	5	3	3	2	0	0	2
fw%2FtmSbUGN%2FSSLmZoKSIKJw	2020/01/14 16:30	1	59	6	12	3	3	2	2	1	4	3	3	2	4	5	5	1	0	2
fR9shG46lmCCdZSEHMcL1Kg	2020/01/14 17:23	1	54	6	27	5	4	2	1	2	7	7	7	5	1	1	1	0	0	2
fmp8lvsIPBR%2BTncbySpAegg	2020/01/14 22:18	2	44	5	28	5	8	2	1	2	3	3	4	5	5	5	4	0	0	2
frY8jpReizM%2FPXTD3B6oP2Q	2020/01/15 08:23	2	45	5	27	5	8	2	1	3	3	4	5	2	5	4	3	-1	0	2
fgSQh1dk4g4rFrVxjK%2BDJgw	2020/01/14 17:06	2	37	4	13	3	9	2	1	1	6	5	3	5	2	3	5	1	0	2
fupdqs%2F7go0UgDsBhUl1elw	2020/01/15 05:07	1	35	4	13	3	11	1	2	1	3	3	4	4	5	5	4	0	0	2
f0ZuobQ54bZDsQ1A%2FBs8ieQ	2020/01/15 16:42	2	70	7	13	3	8	2	1	1	3	4	6	1	5	4	2	-1	0	2
fnYcgEpqpHPXJK4dYBPfNqQ	2020/01/14 19:42	1	40	5	12	3	6	1	2	1	7	5	3	5	1	3	5	2	0	2
fmFxntZZAcUptbIx0q0nTwQ	2020/01/14 21:16	2	61	7	13	3	7	2	2	2	7	7	7	5	1	1	1	0	0	2
fic0gi8xt4X4bV0prZgw9IA	2020/01/14 20:35	2	44	5	40	8	3	1	2	2	2	2	3	1	6	6	5	0	0	2
fKJo9o2EgljNoa5c45J6qzQ	2020/01/14 19:53	1	56	6	4	2	6	2	1	2	6	6	5	5	2	2	3	0	0	2
f2rQA9Y%2F0zUnM7sl12%2FcYGQ	2020/01/16 19:00	1	63	7	23	4	1	2	1	2	3	3	3	2	5	5	5	0	0	2
fp9EvTTf91zoapiRBrRaqZg	2020/01/14 18:00	1	62	7	1	1	6	1	1	1	5	5	4	5	3	3	4	0	0	2
fzk34eFXRR1jgwXmTaSop9Q	2020/01/15 22:13	2	41	5	11	3	3	2	2	1	7	6	3	5	1	2	5	1	0	2
fPvrxqMG8Eu2atiFZD7cdiQ	2020/01/14 16:34	1	44	5	14	3	5	1	2	9	6	6	6	5	2	2	2	0	0	2
fJljPMFvpFfSUkqbGLYSs8w	2020/01/15 03:56	1	34	4	16	4	11	1	2	1	6	6	6	5	2	2	2	0	0	2
f43q6vTYQ8KPju5Bb7HfW0A	2020/01/17 23:59	2	46	5	12	3	8	2	1	2	5	4	5	2	3	4	3	1	0	2
fu4T6GfouvuF1VvE0BMzzXQ	2020/01/14 17:26	2	51	6	40	8	9	2	1	2	6	5	6	5	2	3	2	1	0	2
fzYAKCPLw7jcmdbmxsTH1bA	2020/01/14 21:39	2	61	7	23	4	8	2	2	7	7	7	7	2	1	1	1	0	0	2
frY8jpReizM%2FLJ1eFfGx39g	2020/01/14 21:43	1	41	5	1	1	2	2	2	3	5	5	6	5	3	3	2	0	0	2
frQtO7wTSFAudTU8coZ1lhQ	2020/01/15 11:07	2	66	7	4	2	8	2	1	5	4	5	4	5	4	3	4	-1	0	2
fKX%2FU0k4qn0wOLWFP1MasVA	2020/01/14 18:18	2	24	3	14	3	3	1	2	2	7	7	7	5	1	1	1	0	0	2
frCeqxo74ruCDjBUQMUqiUA	2020/01/14 18:19	1	39	4	13	3	3	1	2	2	4	4	4	1	4	4	4	0	0	2
f1aS2yF921Z5wobttrUIjlQ	2020/01/15 11:16	1	70	7	14	3	6	2	2	2	7	6	4	2	1	2	4	1	0	2
f45wq65GxJCJM18BgJVKJVQ	2020/01/14 16:40	1	50	6	13	3	2	2	2	2	6	6	6	5	2	2	2	0	0	2
fy1X%2Bahr9iVFBN2GS60ET7A	2020/01/15 22:51	2	36	4	6	2	9	2	1	1	6	6	6	5	2	2	2	0	0	2
fu6BoIo%2F50HDK4RL3EdALkA	2020/01/14 16:39	2	46	5	14	3	8	2	1	3	3	4	4	5	5	4	4	-1	0	2
f39lYCfW7PyIVMKncrhAUGA	2020/01/15 01:49	1	38	4	11	3	5	1	2	2	7	7	7	5	1	1	1	0	0	2
fLMsj95etBdSv2Vi9%2BcIHwA	2020/01/15 21:14	2	38	4	27	5	3	1	2	2	1	1	3	2	7	7	5	0	0	2
fU5CO7UJwZioIipSsXtDrow	2020/01/15 18:02	2	34	4	26	5	8	2	1	3	1	1	1	1	7	7	7	0	0	2
fFArGAQA8btr88b%2Fn0ET4nw	2020/01/14 22:00	1	41	5	9	3	5	2	1	3	4	3	3	1	4	5	5	1	0	2
fQxR9c8bO7XF6Wgpy6IfbRQ	2020/01/14 17:46	1	39	4	26	5	2	2	2	2	7	7	7	5	1	1	1	0	0	2
fEu5FCBKLXqGHaqAwVDlrVQ	2020/01/14 18:19	2	33	4	21	4	9	1	2	2	6	7	5	5	2	1	3	-1	0	2
fltwL4fF%2BD%2FWnjk8IGZKeNw	2020/01/14 17:01	2	24	3	13	3	9	1	2	2	1	1	7	5	7	7	1	0	0	2
f8zKpX1y6g73B%2FDt3CRPRsw	2020/01/15 02:38	2	30	4	27	5	9	2	1	3	6	7	7	5	2	1	1	-1	0	2
fGEN4wELqAx1iRxl%2B2pfsKA	2020/01/15 18:36	2	28	3	11	3	8	2	2	9	4	4	4	5	4	4	4	0	0	2
f9omGLlNoS9dGqB2HlNwP9A	2020/01/14 17:32	1	33	4	33	6	4	2	1	3	2	4	2	2	6	4	6	-2	0	2
fqdk72N0pKzWpCK%2BzyxAHBA	2020/01/15 11:51	2	31	4	40	8	3	2	1	2	5	3	3	5	3	5	5	2	0	2
fsAAgh86fcqkmDfLKofSaOg	2020/01/20 08:15	2	55	6	11	3	9	2	1	1	6	6	6	5	2	2	2	0	0	2
fXrqBdPyxpBEjTJsRny%2BAmA	2020/01/15 22:41	1	43	5	11	3	11	1	2	3	7	7	7	5	1	1	1	0	0	2
fGOgqpZaDrUpytxEUMnEhCQ	2020/01/14 23:27	2	36	4	23	4	8	2	1	9	1	2	2	1	7	6	6	-1	0	2
fX5uvOYG2xqt1sQEpIme5xg	2020/01/14 17:25	1	53	6	11	3	3	2	1	2	5	4	4	1	3	4	4	1	0	2
fllhSbEy9CgMWgtK0Q6by0Q	2020/01/14 18:13	2	28	3	23	4	8	2	1	1	6	6	6	5	2	2	2	0	0	2
fmQdJr12S%2FYVmEQsm1jjFmw	2020/01/14 20:30	2	37	4	46	8	3	1	1	2	6	4	3	1	2	4	5	2	0	2
fxt%2BOL2OEp2ZdN4c77ov8uQ	2020/01/14 20:50	2	28	3	2	2	5	1	2	2	3	3	4	5	5	5	4	0	0	2
fAuUaBXMOfwt%2BjxZGPt8eEA	2020/01/14 16:31	2	41	5	28	5	9	1	2	2	3	3	3	1	5	5	5	0	0	2
fLfWmnWKV%2BsJ%2FjMeEfn%2FlJQ	2020/01/14 22:07	2	29	3	34	6	11	1	1	3	3	4	4	3	5	4	4	-1	0	2
fe20YRMF%2FnRhzzTJgjRCPhg	2020/01/14 21:47	2	29	3	36	7	9	2	1	1	7	3	3	1	1	5	5	4	0	2
fwL0eKPrRHeHeuRRqQhxa%2Bg	2020/01/15 21:47	2	29	3	13	3	3	1	2	2	5	5	5	5	3	3	3	0	0	2
fPY2CsxjZ2qqUDgI20GNs4A	2020/01/14 16:35	1	58	6	16	4	4	2	1	4	6	6	7	5	2	2	1	0	0	2
fWTrPYjil2eZE8Mr3v37dew	2020/01/14 16:39	2	35	4	39	7	3	2	1	1	3	3	2	1	5	5	6	0	0	2
fdZ9AxZ%2BDTi2PQHc7GtBDQQ	2020/01/14 16:31	1	36	4	27	5	7	1	2	3	5	3	3	2	3	5	5	2	0	2
f61uzwW4INI9t44ndXBLsGg	2020/01/14 18:26	2	22	3	37	7	8	1	1	3	3	3	3	1	5	5	5	0	0	2
fQVJPVNXV3hS9OWOdUY%2BpXw	2020/01/14 17:06	2	30	4	31	6	7	2	1	1	3	2	2	5	5	6	6	1	0	2
fM6OuBYpJazQymTbtoIllQA	2020/01/14 18:56	1	55	6	14	3	4	2	1	2	6	6	4	5	2	2	4	0	0	2
fih8E6D096Iv%2FVQvi4nQ%2BPQ	2020/01/14 18:41	1	67	7	11	3	4	2	1	1	6	6	6	5	2	2	2	0	0	2
fQ29ttAG86rcbqJawObl5Nw	2020/01/14 17:59	1	62	7	34	6	1	2	2	1	5	5	6	5	3	3	2	0	0	2
f0rmeCGMWApGOcuVsbWdeww	2020/01/16 11:50	1	60	7	34	6	6	1	2	2	6	5	6	5	2	3	2	1	0	2
fqid%2FlFe3%2BoaI3Tj5TcCzug	2020/01/14 20:51	1	53	6	12	3	5	1	2	2	6	5	3	5	2	3	5	1	0	2
fU6U0Kz77a6RQCx9M0gQAbw	2020/01/14 16:57	2	77	7	23	4	8	2	1	2	5	5	4	5	3	3	4	0	0	2
f60h5XGOSpuCYZuSrswd7ew	2020/01/14 16:59	2	68	7	44	8	2	2	1	2	6	6	4	5	2	2	4	0	0	2
f1jWNdMOX%2FYR2G3sksADmwg	2020/01/14 18:37	2	43	5	1	1	5	1	2	1	7	7	7	5	1	1	1	0	0	2
fu4N%2FmpC30G7xh8YKzEORRA	2020/01/15 19:54	2	54	6	7	2	3	1	2	1	6	6	6	5	2	2	2	0	0	2
fxixitJMWWdtoDMHWww9y7A	2020/01/14 21:02	1	55	6	23	4	5	1	2	2	5	5	6	2	3	3	2	0	0	2
fdBf6KPzLWTr96Ab1ooISgw	2020/01/14 16:38	2	66	7	14	3	8	2	1	2	6	6	6	4	2	2	2	0	0	2
fJfmV6gd99Mm7GnDmlvuQhA	2020/01/14 20:17	2	61	7	40	8	9	2	1	9	6	6	6	5	2	2	2	0	0	2
fwrLSCHe83Cn%2BVFfkbNlktw	2020/01/14 16:58	2	62	7	6	2	3	2	1	7	5	5	4	5	3	3	4	0	0	2
fRyhU%2Bv6ZB%2Fo68ZivFrHWJg	2020/01/14 23:10	1	47	5	34	6	7	1	2	9	4	4	6	5	4	4	2	0	0	2
fAJFNCJALXJJ9Zf6k2BgXCQ	2020/01/14 20:23	1	55	6	11	3	3	1	2	2	6	4	4	5	2	4	4	2	0	2
fHZhmFBBH%2FKhrATT8x4ZvyA	2020/01/14 20:16	2	49	5	28	5	9	2	1	3	3	2	2	1	5	6	6	1	0	2
fCp%2FeXf4gUxyKmofRHm3N%2FA	2020/01/15 10:47	2	51	6	26	5	8	2	1	3	5	3	3	1	3	5	5	2	0	2
f%2FTvCoQSYVKjME91aBk7%2B0g	2020/01/14 23:09	1	45	5	13	3	4	1	2	2	7	7	4	5	1	1	4	0	0	2
fwB8PBi6iEFMH%2BgBV%2BD6xjA	2020/01/14 22:12	1	67	7	23	4	11	2	2	2	4	4	4	2	4	4	4	0	0	2
f%2F6REqgWDL994lZWyNnlsKw	2020/01/14 16:37	2	58	6	1	1	11	1	2	1	6	6	4	5	2	2	4	0	0	2
fEREwsXjSEsoqstekM6jQ8g	2020/01/19 22:29	2	43	5	21	4	9	2	1	2	7	7	6	2	1	1	2	0	0	2
fj9D95WBs4JdMoRzBeLYUSw	2020/01/14 16:47	1	65	7	13	3	3	2	1	2	3	2	2	1	5	6	6	1	0	2
f4TNQ%2FaV1y7aR93yFod1WHw	2020/01/15 11:40	2	70	7	14	3	11	2	1	2	4	4	5	2	4	4	3	0	0	2
fdSeKZLarqLZ6%2FOhqXqUMbw	2020/01/16 09:56	1	49	5	11	3	2	2	2	2	6	6	6	5	2	2	2	0	0	2
f2rQA9Y%2F0zUkiDmtDHNWPFA	2020/01/14 23:11	2	53	6	42	8	8	2	1	1	6	6	7	5	2	2	1	0	0	2
fH3TTcKf3gVchhj3igYzkdA	2020/01/14 23:51	2	67	7	22	4	8	2	1	2	6	5	5	5	2	3	3	1	0	2
fyAMiM7aJWC8wPfMNCpNkQQ	2020/01/14 18:31	2	19	2	11	3	9	1	2	1	3	3	3	1	5	5	5	0	0	2
ffrkfNgZaVaF9sVKxpcEHZw	2020/01/14 18:56	2	17	2	1	1	10	1	2	2	3	3	4	1	5	5	4	0	0	2
fQIg17NAQ0VAYahPjaLyPgA	2020/01/14 17:44	2	18	2	40	8	9	1	2	1	7	7	7	5	1	1	1	0	0	2
faWe%2BZ3VlLXfAxCmt3z7Zag	2020/01/14 19:14	2	19	2	13	3	10	1	2	1	5	5	4	1	3	3	4	0	0	2
f%2BhTWlRl3RlOXDUEySIrLag	2020/01/14 17:41	2	18	2	12	3	10	1	2	2	4	3	3	1	4	5	5	1	0	2
f7OfvtYsu4ebmzoz0RntjIA	2020/01/14 16:32	2	17	2	13	3	10	1	2	9	5	4	3	5	3	4	5	1	0	2
fVdyxHsCohPuTfPsacc9jcQ	2020/01/14 19:33	2	16	2	27	5	10	1	2	1	6	6	3	1	2	2	5	0	0	2
f3Cum27XDb4l%2BTCkLz6wgYg	2020/01/14 19:07	2	19	2	13	3	10	1	2	2	5	5	5	5	3	3	3	0	0	2
fUAWGoi%2BlXynH7KJtnme7wQ	2020/01/14 16:51	2	19	2	13	3	10	1	2	2	5	5	5	5	3	3	3	0	0	2
fMofA8BU%2B2uCyx%2BJhOeBwcw	2020/01/14 19:24	2	19	2	39	7	9	1	2	2	7	7	7	5	1	1	1	0	0	2
fXu5Mgzhp25lUZ5MfpIIIOA	2020/01/14 18:17	2	18	2	10	3	10	1	2	1	7	7	7	5	1	1	1	0	0	2
fx0v0JJEjo4QMR8WY88bjiQ	2020/01/14 17:06	2	19	2	27	5	9	1	2	2	5	5	4	5	3	3	4	0	0	2
fCjpvkrHsvXw2rKC%2BIVexCg	2020/01/14 16:48	2	16	2	3	2	10	1	2	2	5	3	3	1	3	5	5	2	0	2
f7WfzDHS2OXYDp5oDGg0hcQ	2020/01/14 19:09	2	17	2	23	4	10	1	2	1	3	3	3	1	5	5	5	0	0	2
fuYpEFGan%2BiZt40OQ7G5keA	2020/01/14 19:34	2	19	2	9	3	9	2	1	2	5	3	3	1	3	5	5	2	0	2
f3rkQUZTGpoxU32UBdL7bYg	2020/01/14 18:31	2	19	2	38	7	10	1	2	2	6	3	3	1	2	5	5	3	0	2
fpGe0mqoRXifdLm%2FErL24fg	2020/01/14 17:38	2	19	2	14	3	10	1	2	2	5	5	5	4	3	3	3	0	0	2
fJTw0CRx0vSpxxJh7KnlLzA	2020/01/14 17:57	2	18	2	6	2	10	1	2	9	5	5	5	5	3	3	3	0	0	2
f405p1GgZfu2%2BkLxgXRabXw	2020/01/14 16:48	2	17	2	34	6	9	1	2	2	4	7	7	5	4	1	1	-3	0	2
fTh7JsaGdwWOfTxDCYOE6Fg	2020/01/14 19:30	2	19	2	13	3	10	1	2	2	3	3	3	1	5	5	5	0	0	2
fraPWRF6wr5jtaxP4%2FaLCQw	2020/01/14 19:17	1	71	7	13	3	7	2	1	2	7	7	7	5	1	1	1	0	0	2
f1GruGtoiOJEidWOfLDoxVQ	2020/01/14 16:31	2	51	6	1	1	3	1	2	2	5	6	6	2	3	2	2	-1	0	2
flyKfjYosysehRqNhvznjVw	2020/01/14 18:57	1	57	6	23	4	2	2	1	2	5	5	4	5	3	3	4	0	0	2
ffbwyEYojZ6rN1WBS%2Bvs2BA	2020/01/15 08:46	2	60	7	36	7	8	2	2	2	2	1	2	1	6	7	6	1	0	2
fOpnUjOMxjotRYjIZDTgp3Q	2020/01/17 23:04	2	60	7	14	3	9	2	2	1	5	5	5	5	3	3	3	0	0	2
ftjcg2Ja8%2FO1qHddfXkvKZQ	2020/01/17 10:21	1	66	7	14	3	8	2	2	2	4	4	6	4	4	4	2	0	0	2
fsqs082yP2F4zwq%2FIp8lhOg	2020/01/17 10:59	2	61	7	13	3	9	1	1	4	5	3	3	5	3	5	5	2	0	2
fyrgJzNUtgDEG1lsUU7nN4w	2020/01/15 10:08	1	62	7	27	5	5	2	1	2	7	6	3	4	1	2	5	1	0	2
fueXzUXdE45YyRfV47G%2BnnQ	2020/01/17 07:51	2	52	6	12	3	9	2	1	2	5	5	4	1	3	3	4	0	0	2
f4TNQ%2FaV1y7bA%2F2cr6V5%2BaA	2020/01/14 18:19	2	60	7	26	5	9	2	1	9	5	6	6	5	3	2	2	-1	0	2
fK7NCspxuuzwLZWfaCOWA0Q	2020/01/14 16:51	1	52	6	33	6	3	1	2	3	4	4	4	5	4	4	4	0	0	2
fhEB56cKM6%2BQTJggWGQ6NYQ	2020/01/15 09:45	1	51	6	43	8	6	2	2	2	5	3	3	1	3	5	5	2	0	2
fAEFhZk%2FiYFZgLWnBmp4mcw	2020/01/15 17:47	1	63	7	34	6	2	2	1	2	6	6	6	5	2	2	2	0	0	2
fotvk633OxRDTljFloT4YsQ	2020/01/14 12:44	1	29	3	13	3	5	2	2	2	5	5	4	5	3	3	4	0	1	0
fH7X5wl7LY%2BmtUb2StZaZog	2020/01/14 13:03	1	16	2	44	8	10	1	2	2	7	6	6	5	1	2	2	1	1	0
fntN5CcVgrVedZBPzq4mrIw	2020/01/14 13:56	1	19	2	8	3	10	2	2	1	3	1	3	1	5	7	5	2	1	0
fQc7J4aydtDfvrkQXZjqwng	2020/01/16 10:37	2	19	2	25	5	10	1	2	2	6	4	3	1	2	4	5	2	1	0
fBSJN9KFHcCDwMl%2FZHr7SSw	2020/01/18 18:34	1	19	2	40	8	10	1	2	2	5	5	5	2	3	3	3	0	1	0
f%2BcCseONBA%2FnQP5pp2R9BBw	2020/01/14 19:36	1	27	3	26	5	4	1	2	2	6	6	6	5	2	2	2	0	1	0
f%2F%2FStDwJwaDEu%2BUq5cPUoWA	2020/01/14 13:29	1	18	2	4	2	10	1	2	2	5	5	4	5	3	3	4	0	1	0
fFCp0C5ZAVc2QAfPSKT9%2Big	2020/01/14 19:01	2	11	1	28	5	11	1	1	2	2	2	2	1	6	6	6	0	1	0
fin6jn54vxITtMWfofDGtwA	2020/01/18 15:40	2	1	1	36	7	8	2	1	1	6	5	4	5	2	3	4	1	1	0
fuDOxGpG%2BJQcRCIhbGiriRA	2020/01/14 13:05	1	19	2	23	4	10	1	2	9	7	4	4	5	1	4	4	3	1	0
fDC65QgARLavfy6QJySCE4w	2020/01/14 11:41	1	18	2	13	3	10	1	2	1	7	7	7	3	1	1	1	0	1	0
fBSJN9KFHcCDhB4j4yiYZ7A	2020/01/14 20:04	1	18	2	23	4	10	1	2	1	5	5	7	5	3	3	1	0	1	0
f3TUWHiXpOjMS97M8f22v0w	2020/01/14 18:43	1	18	2	20	4	10	1	2	1	2	1	1	1	6	7	7	1	1	0
fDwA1uDB1qeDRkbTwGWWMcQ	2020/01/18 12:23	1	18	2	22	4	10	1	1	2	5	5	4	1	3	3	4	0	1	0
fGeCRhOhLtJEp1IevkrXGag	2020/01/18 20:05	1	15	2	29	5	10	1	2	3	5	6	6	5	3	2	2	-1	1	0
fzgwFrwUhdSSjEt2t7AQufA	2020/01/14 22:35	1	14	1	29	5	10	2	2	9	2	2	2	1	6	6	6	0	1	0
fOO33HEoY9L7OJme8%2B%2FDFIQ	2020/01/14 10:38	1	19	2	23	4	10	1	2	2	2	6	6	5	6	2	2	-4	1	0
fNcKjOwQH9sk8iCyXTsl9rQ	2020/01/14 13:18	1	19	2	26	5	10	1	2	2	3	3	3	1	5	5	5	0	1	0
fLhgVPTG8alj8KJFsRMlpEg	2020/01/18 11:54	1	19	2	15	4	10	1	2	2	3	3	3	4	5	5	5	0	1	0
fwlrWA3W%2B81bVjT%2F3ND%2FNew	2020/01/14 16:28	1	16	2	34	6	10	1	2	2	2	1	2	2	6	7	6	1	1	0
fPWGBsD%2F43dEljGWe81ZF8A	2020/01/14 11:05	1	18	2	13	3	10	1	2	2	3	3	3	4	5	5	5	0	1	0
fiEB9RU6SwGqr6QVlyM3%2Fww	2020/01/14 13:53	2	19	2	40	8	10	1	2	2	3	3	3	1	5	5	5	0	1	0
fEkrG8np%2BnwNoUcFNxtESEA	2020/01/14 18:37	1	20	3	27	5	10	1	2	2	6	7	7	5	2	1	1	-1	1	0
fjNmFVTHkcupZB1eANlc9wg	2020/01/15 14:16	2	14	1	13	3	10	1	2	2	3	5	5	2	5	3	3	-2	1	0
fj8A%2BabCWxY0E%2BqxvjSkm8Q	2020/01/14 15:56	1	17	2	14	3	10	1	2	2	7	7	4	2	1	1	4	0	1	0
fWzBNyDfzKxkxHhdgCYeltw	2020/01/15 16:55	1	16	2	13	3	10	1	2	2	3	4	2	1	5	4	6	-1	1	0
f9L6IBsRCgpJnkT43iAYfxw	2020/01/19 15:50	2	14	1	29	5	10	1	2	1	5	5	4	2	3	3	4	0	1	0
fmQZ53OBc13E3l1QEEQGUyg	2020/01/15 10:40	1	19	2	21	4	10	1	2	2	3	3	2	1	5	5	6	0	1	0
f1NMSBurjh5hBM2Zo68g0ug	2020/01/14 12:12	1	17	2	14	3	10	1	2	2	5	5	3	5	3	3	5	0	1	0
fweUtaZ35HZVWTubgWurCvA	2020/01/14 12:33	1	17	2	7	2	10	1	2	1	2	2	3	1	6	6	5	0	1	0
fGeCRhOhLtJFSmnsIqSrDnA	2020/01/14 17:14	1	19	2	1	1	10	1	2	1	5	5	5	1	3	3	3	0	1	0
fFIUaspI6gVypQhbgN0dlDA	2020/01/14 10:03	1	26	3	2	2	11	1	2	2	4	4	4	5	4	4	4	0	1	0
f9ZnUtCCvW0uA3n7viY2Eeg	2020/01/14 12:44	1	29	3	14	3	4	1	2	2	5	5	5	5	3	3	3	0	1	0
fkWfAxTmXqdlw9cEkyfNQeg	2020/01/14 10:13	1	26	3	47	8	11	1	2	3	5	5	3	5	3	3	5	0	1	0
f8OnjsEDKeCwgAsVs5UW3Jw	2020/01/14 10:16	1	22	3	33	6	4	1	2	3	3	3	3	1	5	5	5	0	1	0
fvYyro32s5CtBubtX%2BjKo2A	2020/01/14 11:04	1	24	3	13	3	10	1	2	2	3	3	3	1	5	5	5	0	1	0
f7Iqbm2uGAL8GJX5aGEsqLw	2020/01/14 09:23	1	29	3	28	5	9	1	2	1	7	7	6	5	1	1	2	0	1	0
fuK%2FuIP9P2lErNRt208zrUQ	2020/01/14 09:50	1	29	3	40	8	6	1	2	4	4	5	5	4	4	3	3	-1	1	0
fcTOIl%2FvLNGOVNLIv%2FL%2FzHg	2020/01/14 09:32	1	26	3	4	2	10	1	2	3	4	4	4	4	4	4	4	0	1	0
fkAZON7BFw6s6SVcHLLhi9Q	2020/01/14 12:33	1	25	3	23	4	11	1	2	2	5	4	3	1	3	4	5	1	1	0
fLG5OdR18L8sIkNj014LUag	2020/01/14 10:04	1	25	3	7	2	3	1	2	1	5	3	3	1	3	5	5	2	1	0
fhnQK%2FsNfwWgajGDxQe%2B1VQ	2020/01/14 09:34	1	29	3	13	3	3	2	1	1	5	3	3	1	3	5	5	2	1	0
fak2dkomH9kkPQkxMTv1epw	2020/01/14 12:38	1	25	3	4	2	4	2	2	1	4	3	3	5	4	5	5	1	1	0
fx2BS6THc1qntSovpplo70g	2020/01/14 10:06	1	26	3	34	6	4	2	1	9	7	4	4	5	1	4	4	3	1	0
ffPQjn4iEKw%2BMfcpFS%2B0vXg	2020/01/14 10:54	1	25	3	15	4	6	1	2	2	1	1	3	1	7	7	5	0	1	0
fgUjgccSDjl2iCELOq9u7fg	2020/01/14 11:39	1	22	3	26	5	10	1	2	1	3	3	4	1	5	5	4	0	1	0
f9bCSZcpYLvd%2FC60p%2FqUbLA	2020/01/14 12:09	1	25	3	27	5	5	2	1	1	6	7	3	1	2	1	5	-1	1	0
fUawzQ%2FC%2BsTJxE9IQf7mwFg	2020/01/14 12:43	1	25	3	7	2	4	1	2	1	1	6	1	1	7	2	7	-5	1	0
fpXyxJ6Y7kHnSIvvmr86XSQ	2020/01/14 11:37	1	22	3	20	4	10	1	2	2	3	3	4	5	5	5	4	0	1	0
f74zx6tueidVAaltV2Zerag	2020/01/14 09:30	1	27	3	1	1	4	1	2	1	6	6	6	5	2	2	2	0	1	0
fdhBdyzNoZRwDpkfB4Y3duQ	2020/01/14 09:25	1	47	5	23	4	3	2	1	1	7	7	7	5	1	1	1	0	1	0
fOBiTopqIQiv10D5uHC7aPg	2020/01/14 10:09	2	71	7	13	3	8	2	1	1	7	7	7	5	1	1	1	0	1	0
fPLhuEq%2ByL2vc2AyO0Hd%2F7g	2020/01/14 10:18	2	40	5	23	4	8	2	1	1	3	3	4	5	5	5	4	0	1	0
fQ29ttAG86reGcS3mOD6Zsg	2020/01/14 10:48	1	61	7	25	5	3	2	2	2	6	6	5	5	2	2	3	0	1	0
fOGHSL3OgocOmUfko5NfpVQ	2020/01/14 17:44	1	38	4	14	3	5	1	2	3	5	6	5	2	3	2	3	-1	1	0
fZPdjci8SoxFj901XxStRbA	2020/01/14 09:16	2	41	5	29	5	9	2	2	2	6	7	7	5	2	1	1	-1	1	0
f8i23Kwey%2FPfIT%2BWtE0xKAg	2020/01/14 10:56	1	66	7	14	3	11	1	2	2	5	5	4	5	3	3	4	0	1	0
fb7m4qshdByI%2FDoxKGb4VYQ	2020/01/16 04:49	2	34	4	13	3	7	1	2	4	3	3	3	5	5	5	5	0	1	0
fLylHMWdSoyuCjnil3drDxw	2020/01/15 22:12	1	59	6	22	4	8	1	2	2	5	4	3	1	3	4	5	1	1	0
f5A4tJ3uLqsBggTteWE2ouw	2020/01/14 17:34	1	35	4	21	4	1	2	1	3	4	4	4	5	4	4	4	0	1	0
fllhSbEy9CgOPh2AlGYXyRQ	2020/01/14 16:38	1	56	6	13	3	6	2	1	3	2	4	4	5	6	4	4	-2	1	0
f3RIZcK1XWg0P03Z2R3dxcQ	2020/01/14 20:49	1	59	6	23	4	11	2	2	3	3	3	4	5	5	5	4	0	1	0
fHZhmFBBH%2FKg2%2BAQ%2FBk8RzQ	2020/01/14 10:58	1	68	7	15	4	11	2	1	2	4	3	3	1	4	5	5	1	1	0
fT4zNoH1eD7fzw23gG7swOQ	2020/01/14 17:13	2	53	6	13	3	6	1	2	2	5	5	4	5	3	3	4	0	1	0
fD51dvRzifVILKV56usnivQ	2020/01/14 10:09	1	39	4	20	4	4	1	2	3	3	3	3	5	5	5	5	0	1	0
fba2rwgo%2FTJYjmwCm%2B3i92A	2020/01/14 10:12	1	61	7	23	4	3	2	1	5	4	4	3	5	4	4	5	0	1	0
fmFxntZZAcUpYMftxAO5Mpw	2020/01/14 22:51	2	36	4	46	8	11	1	2	2	6	6	7	1	2	2	1	0	1	0
ffXd6vISOtS0WENbMUPzb0A	2020/01/15 06:19	2	54	6	13	3	9	2	1	9	4	4	4	5	4	4	4	0	1	0
fNEuACGm5ad1%2Fi2vwkqBJjQ	2020/01/14 22:47	2	62	7	36	7	8	2	1	1	5	4	4	5	3	4	4	1	1	0
fEn%2BxfxJlEyn3bI62YXodtw	2020/01/14 16:00	2	69	7	28	5	9	2	1	3	6	6	6	5	2	2	2	0	1	0
fkIdRaLifgryuqX8jVtSC5w	2020/01/14 19:59	1	54	6	27	5	4	2	1	3	4	3	4	2	4	5	4	1	1	0
foBUVIjxUUpq2PxW5eBgFdg	2020/01/15 11:11	2	55	6	24	5	8	2	1	2	6	6	6	5	2	2	2	0	1	0
fFqsSJk99iuKcn3sjWo96HA	2020/01/15 18:12	1	63	7	44	8	5	2	1	3	6	7	7	5	2	1	1	-1	1	0
fnPTVrLFlf%2FRjGDtYtn80NA	2020/01/14 18:11	1	75	7	14	3	9	2	1	1	5	6	6	2	3	2	2	-1	1	0
fv3CH%2BP69ghS1vDv9wf%2FIag	2020/01/14 12:07	2	48	5	13	3	3	1	1	3	4	4	5	5	4	4	3	0	1	0
fku9fqU4QpnQXhSyb71dYCQ	2020/01/14 20:33	2	27	3	12	3	10	1	2	2	5	6	6	5	3	2	2	-1	1	0
feUnMcT9AlaUJ8A5jeJg8oA	2020/01/14 12:03	1	37	4	23	4	4	2	1	2	6	6	7	5	2	2	1	0	1	0
fjcf0C%2FD0XCDpAu3azZk4ag	2020/01/16 07:43	1	45	5	43	8	4	2	1	2	6	5	3	5	2	3	5	1	1	0
f2Urxe%2BfvIWejGGQqjHbGPA	2020/01/14 18:26	1	38	4	11	3	5	1	2	3	4	4	4	1	4	4	4	0	1	0
fSNiZaqUPS5P%2BKbVXjJzfhw	2020/01/14 21:07	2	24	3	13	3	5	2	2	3	7	6	7	5	1	2	1	1	1	0
ffIvUSyt%2BMF9jtjYY4iYPUg	2020/01/14 21:51	1	34	4	11	3	3	2	2	9	3	3	3	1	5	5	5	0	1	0
fmY3BEPuWKpfYULhqmCJYCQ	2020/01/14 09:25	2	42	5	4	2	3	2	1	2	2	3	3	1	6	5	5	-1	1	0
f%2BPZjWFysJ8Taa7Rt7b0k%2FA	2020/01/15 20:52	2	34	4	13	3	4	1	2	2	5	3	3	1	3	5	5	2	1	0
fP6H0IisR9hdlD9ksSODWAg	2020/01/14 13:29	2	27	3	14	3	10	1	2	9	3	3	3	5	5	5	5	0	1	0
fm1UTX%2BqP01z%2B4MkRzsvk2g	2020/01/14 10:07	2	29	3	40	8	5	2	1	3	5	5	4	5	3	3	4	0	1	0
fePZF%2BURSkcIsrxHkZ83mcw	2020/01/14 17:14	1	32	4	15	4	9	1	2	1	2	2	2	4	6	6	6	0	1	0
f8yDK6sjLxwsgHgcu2yeGQw	2020/01/14 14:57	2	36	4	27	5	3	2	2	1	2	2	2	1	6	6	6	0	1	0
ftDEeRj%2Bk6bpyQM2zs4F3MA	2020/01/14 11:25	1	35	4	4	2	1	1	1	1	7	7	7	5	1	1	1	0	1	0
fgzq1u%2BATOKA6hFyzHft3hA	2020/01/14 19:01	1	32	4	13	3	4	1	2	1	4	3	3	5	4	5	5	1	1	0
fbbiA29le3aB4tspgJKSidg	2020/01/14 09:21	2	40	5	23	4	8	2	1	1	5	4	5	1	3	4	3	1	1	0
f0kCmxo5hSzCHb5dlowrjUQ	2020/01/15 01:31	2	52	6	43	8	9	1	1	3	6	6	4	5	2	2	4	0	1	0
f%2BMcNWSE3a7p4voOsJeam8g	2020/01/14 13:07	1	37	4	12	3	5	1	2	2	5	5	5	5	3	3	3	0	1	0
ftpmsw0WTv5HoGrtJ5U0zKg	2020/01/14 12:58	2	38	4	23	4	3	1	2	2	7	7	7	5	1	1	1	0	1	0
fS0Z0xr2ABw9SamuxVRQ5Gg	2020/01/14 09:49	2	45	5	1	1	9	2	1	3	7	7	7	5	1	1	1	0	1	0
fbaq%2FEDpgsz7Q%2BXo2e%2FO%2BfQ	2020/01/14 23:01	1	50	6	28	5	3	2	1	2	7	7	6	5	1	1	2	0	1	0
fWkIn627BwFFOCegAHb36Vg	2020/01/14 11:25	1	53	6	40	8	6	2	1	2	6	6	4	1	2	2	4	0	1	0
fuIrAjiy%2FQyflyz0sl9H1Ug	2020/01/14 09:41	2	52	6	11	3	8	2	2	2	5	4	7	5	3	4	1	1	1	0
fiJuZGeyTt6kzpqpgAOkOgQ	2020/01/14 11:30	2	36	4	17	4	4	2	1	2	3	4	4	5	5	4	4	-1	1	0
fMzBNdhikPcQ0NRUoryv8aA	2020/01/14 22:04	2	41	5	1	1	9	2	1	2	4	4	4	5	4	4	4	0	1	0
f0BR1wOyln%2BWb3b%2B5xgnLJw	2020/01/17 12:06	1	56	6	27	5	11	1	2	2	5	4	4	2	3	4	4	1	1	0
fXe5rf33qhJ5z2mFBgvp4FQ	2020/01/15 09:43	2	39	4	27	5	3	1	2	2	3	3	3	2	5	5	5	0	1	0
fc3aLO0A1x84VLm9%2BinoDrA	2020/01/14 23:51	2	39	4	21	4	9	2	1	2	6	7	4	5	2	1	4	-1	1	0
fIq7BgtfWbcgZFmqYzT2NAg	2020/01/16 15:27	1	49	5	44	8	3	1	2	2	4	4	4	1	4	4	4	0	1	0
fTLcvgskYRgURJw%2B4bmodOQ	2020/01/14 09:33	2	57	6	27	5	9	2	1	1	5	5	5	5	3	3	3	0	1	0
fI8S6DD83CdvmigX46XXM%2BA	2020/01/15 08:48	1	54	6	11	3	1	2	1	1	3	2	3	1	5	6	5	1	1	0
fDPEUAowazt%2Fv%2F4cIwEKUQA	2020/01/14 21:55	1	44	5	14	3	3	2	1	3	5	5	4	1	3	3	4	0	1	0
fVsSEOWXnLDA%2F0aIhmNGI%2Fg	2020/01/14 18:39	1	33	4	24	5	1	2	2	2	5	4	7	1	3	4	1	1	1	0
fnAb9fvkx9i7BFifjQZghSQ	2020/01/17 15:10	2	52	6	26	5	11	1	1	2	7	7	7	5	1	1	1	0	1	0
fSge%2B8F6j4U5vVrA7rRyN%2FA	2020/01/14 09:21	1	34	4	10	3	9	1	2	10	5	4	5	1	3	4	3	1	1	0
f9CwR60INmQWqOivpztZtzA	2020/01/14 11:25	2	27	3	34	6	7	1	2	2	6	5	5	5	2	3	3	1	1	0
fFajztGe5bbYzazDI6zzU9g	2020/01/14 20:00	2	24	3	47	8	8	2	1	1	7	7	7	5	1	1	1	0	1	0
fv5BMtz4STUOUP13G7nsMhQ	2020/01/14 14:01	1	63	7	23	4	5	2	1	2	6	6	6	5	2	2	2	0	1	0
fimp6ydTivWr6IVAOZLGl2w	2020/01/14 10:02	1	32	4	28	5	1	2	1	4	5	3	2	4	3	5	6	2	1	0
fk2%2BN9itWKJuft6pDUM2yzA	2020/01/14 19:04	2	31	4	14	3	3	2	2	7	5	5	5	3	3	3	3	0	1	0
f%2FQZYL%2Ffpm0fFmtEDZny9xg	2020/01/14 15:11	2	24	3	28	5	5	1	2	2	7	7	7	5	1	1	1	0	1	0
fQZTzZPntCeZpKxxaVT%2BKyQ	2020/01/15 00:06	2	36	4	26	5	9	1	2	3	3	5	5	5	5	3	3	-2	1	0
ftkOL1ftEc6VwopstXSPQDg	2020/01/14 15:48	2	34	4	27	5	8	2	1	4	6	6	5	5	2	2	3	0	1	0
f9lAIJ83oJzzt48ChTwraog	2020/01/14 14:44	2	55	6	33	6	2	2	1	1	3	2	2	1	5	6	6	1	1	0
fbEwTtVC5agMWgTO8p5WCPw	2020/01/14 11:24	1	36	4	15	4	3	1	2	2	1	1	1	1	7	7	7	0	1	0
fiYuJmft31%2FX3ZOwvotHpwg	2020/01/14 11:28	1	49	5	23	4	4	2	1	2	2	2	3	3	6	6	5	0	1	0
fIecn9cJcDAIz87877%2B3hpA	2020/01/14 12:49	2	29	3	23	4	11	1	2	3	3	3	3	4	5	5	5	0	1	0
fnTMwG2jVKvinUe3K3UyREw	2020/01/14 18:46	2	24	3	42	8	5	1	2	2	5	5	4	2	3	3	4	0	1	0
fGwgtk4oQYbPDS4VUQypn0g	2020/01/14 13:58	2	38	4	7	2	3	2	1	3	6	7	7	2	2	1	1	-1	1	0
fWpBYDZXpkYD%2BPPBN%2BjLwsQ	2020/01/14 13:43	2	51	6	28	5	5	2	1	3	6	6	6	5	2	2	2	0	1	0
fOtiWK7pf4uLElxKELYRoPg	2020/01/14 20:48	2	29	3	1	1	4	2	1	1	2	2	5	1	6	6	3	0	1	0
fV3Ta5F7psamw8sfe4H9m9Q	2020/01/14 09:28	2	28	3	15	4	8	2	1	1	6	6	4	2	2	2	4	0	1	0
fm7AVDw8OpmRcIhSoFtG0ow	2020/01/16 10:55	2	33	4	23	4	11	1	2	2	5	4	3	5	3	4	5	1	1	0
f4yM08srvyQQap%2FTrkioSYw	2020/01/14 10:24	2	42	5	13	3	9	2	1	2	5	5	6	5	3	3	2	0	1	0
fd1%2FefNGBSgXNB5zYP2WxhA	2020/01/14 10:40	2	66	7	8	3	8	2	1	3	3	2	2	1	5	6	6	1	1	0
f9GYk6D4c6pUhxC9LtJ%2FIAg	2020/01/14 22:41	1	52	6	27	5	5	2	1	3	5	5	4	5	3	3	4	0	1	0
fLIlHaxyOTkDnegk4GY0Jrg	2020/01/14 14:02	1	49	5	23	4	2	2	2	2	7	7	7	5	1	1	1	0	1	0
fAtlzgqBTva5ooFQQAzZsjQ	2020/01/14 19:02	1	57	6	28	5	5	1	2	2	5	3	3	4	3	5	5	2	1	0
fqHieYKCNom2ImiLAHGYcPw	2020/01/15 10:52	1	40	5	14	3	5	1	2	1	1	4	6	1	7	4	2	-3	1	0
fqrz2jfhyp3pPWeXHL5kapA	2020/01/14 20:39	1	55	6	23	4	3	2	1	3	6	6	6	4	2	2	2	0	1	0
f5V2u6uRmDzgbB5PZgRYgrw	2020/01/14 13:48	1	64	7	14	3	4	1	2	1	4	4	4	4	4	4	4	0	1	0
fDykfv8UZuiDlM21mxwgQSw	2020/01/14 09:19	1	38	4	36	7	7	1	2	1	7	7	7	5	1	1	1	0	1	0
f%2FWoVq7f5cHH3WC72KnhNqg	2020/01/14 09:18	1	43	5	13	3	1	2	1	2	2	2	3	1	6	6	5	0	1	0
fKPgv4meK2%2BDJndGcb9TTDg	2020/01/14 10:15	1	38	4	14	3	4	2	1	3	3	1	1	1	5	7	7	2	1	0
feudt0DGS%2BAi4tTcMPfFQVA	2020/01/14 16:53	1	60	7	38	7	4	2	1	2	5	5	4	5	3	3	4	0	1	0
fllhSbEy9CgMLbqmyw%2Fsiiw	2020/01/15 17:36	2	67	7	35	6	5	2	1	2	5	5	5	4	3	3	3	0	1	0
fm3djsMe9PPMkUiSsUziD5Q	2020/01/14 19:10	2	63	7	13	3	8	2	1	2	7	7	7	5	1	1	1	0	1	0
fntKDXVtDhoRRtPYxoU%2FY2w	2020/01/14 21:24	1	49	5	46	8	5	1	2	1	6	6	6	5	2	2	2	0	1	0
fp8oQe32flbw%2FKRUNwsL%2ByA	2020/01/14 17:36	2	28	3	19	4	11	1	2	3	3	3	3	1	5	5	5	0	1	0
f5EmW1xW27ZnE4vJJ8txSEQ	2020/01/14 14:34	2	53	6	11	3	9	2	1	2	6	6	3	5	2	2	5	0	1	0
f6EWe2Gp4b6y1zxQR8okOog	2020/01/16 17:42	1	65	7	1	1	2	2	1	1	6	6	6	5	2	2	2	0	1	0
fFvknKXmvNDDOT%2BiYo17cOw	2020/01/14 10:29	1	45	5	20	4	11	2	1	2	5	5	3	5	3	3	5	0	1	0
fHZhmFBBH%2FKh9rgL2gIcoHw	2020/01/14 20:44	1	60	7	1	1	1	2	1	3	6	5	5	5	2	3	3	1	1	0
fnfZVuXVACwKrm1CyW3cTPw	2020/01/14 15:00	2	51	6	27	5	3	1	2	1	5	5	5	5	3	3	3	0	1	0
fvlnVyxJa5ZI5lSK6M1slIw	2020/01/14 10:46	2	55	6	11	3	3	2	1	3	3	4	3	4	5	4	5	-1	1	0
frnfky11y3du4Mcl10TDKGA	2020/01/14 09:23	2	49	5	1	1	9	2	1	2	7	7	7	2	1	1	1	0	1	0
fPH%2BGQylC86cR8pWc6QqMWg	2020/01/14 23:21	2	42	5	14	3	3	1	2	3	6	6	6	5	2	2	2	0	1	0
fZHl47HpPjfGYu5tHT8TOTw	2020/01/14 09:17	1	67	7	14	3	9	2	1	2	3	5	3	4	5	3	5	-2	1	0
fHI5s62UlQ9un5gOZjLcmZg	2020/01/14 18:38	1	54	6	9	3	4	2	1	1	5	5	5	5	3	3	3	0	1	0
f1ZNRktNIRdAv1iBzo%2FAKUQ	2020/01/14 13:29	1	55	6	1	1	5	1	2	2	3	3	4	1	5	5	4	0	1	0
fCcUaYk8E56eY%2Bv37ln3H5w	2020/01/14 16:30	1	42	5	25	5	7	1	2	2	6	7	6	5	2	1	2	-1	1	0
fyBjhSUsTs8N5ElMpsp%2FpSw	2020/01/14 15:00	2	65	7	6	2	6	2	1	1	7	7	7	5	1	1	1	0	1	0
f5JQeLh9CNsNzB5SbD2SwBQ	2020/01/14 09:27	1	52	6	14	3	1	2	1	2	6	6	7	5	2	2	1	0	1	0
fsvb75rBzoRqv%2BQf%2BRlc48Q	2020/01/14 11:46	2	76	7	28	5	7	2	1	10	5	5	4	4	3	3	4	0	1	0
fc%2BntGpH9vSJSpTIWLIBo5g	2020/01/14 09:48	1	68	7	11	3	11	2	1	2	7	6	6	5	1	2	2	1	1	0
fSTEYQ9lBuQhbRDcCiv5ncw	2020/01/14 12:49	1	60	7	13	3	2	2	2	9	3	5	5	4	5	3	3	-2	1	0
ffcBTigc6Tv%2BjRr6tjWAwNQ	2020/01/14 11:48	2	37	4	27	5	9	1	2	3	3	2	3	5	5	6	5	1	1	0
fwq9KxfXBUtKoKAizN6iVWQ	2020/01/14 16:33	1	33	4	27	5	11	1	2	10	7	7	7	5	1	1	1	0	1	0
fltwL4fF%2BD%2FVwH44Gqh2TNQ	2020/01/14 17:57	1	50	6	27	5	3	2	1	1	7	7	7	5	1	1	1	0	1	0
fx3uSS3%2Bn%2BFQlRzyBVF4LMA	2020/01/14 21:34	2	30	4	11	3	5	2	1	2	3	3	3	1	5	5	5	0	1	0
fxVebxwHw0H0Iw4afbLtMVA	2020/01/14 09:31	1	31	4	14	3	4	2	1	3	3	3	3	1	5	5	5	0	1	0
fhD%2BWi%2BqIbGvK8EOa11qyXw	2020/01/15 00:19	1	44	5	13	3	3	1	2	3	7	7	6	5	1	1	2	0	1	0
fzljT4ySrQ0ZARg4bJRum4Q	2020/01/14 09:19	2	60	7	23	4	11	1	2	5	7	7	6	5	1	1	2	0	1	0
fTIUnaMBiXAt8N6DMwIbP7Q	2020/01/14 18:00	2	47	5	12	3	7	1	2	9	7	7	7	5	1	1	1	0	1	0
faPGew86bgChPPubXhcDeoQ	2020/01/14 09:58	1	31	4	13	3	10	1	2	2	5	5	3	2	3	3	5	0	1	0
f6uj7J5pT%2B42C7PF8m5b%2Bqg	2020/01/14 20:45	2	47	5	12	3	8	2	1	4	2	2	2	4	6	6	6	0	1	0
fewqH%2B7Hg74mRNmWvxDTJYA	2020/01/14 11:47	2	27	3	13	3	3	1	2	9	7	7	5	5	1	1	3	0	1	0
fYXtD5suggeUkjiKuBlQLMA	2020/01/14 11:13	2	24	3	13	3	1	2	1	3	2	2	3	2	6	6	5	0	1	0
fOBc1yMKUQPaj08PxKntQLQ	2020/01/14 13:17	2	22	3	4	2	10	1	2	1	7	7	7	2	1	1	1	0	1	0
fOBiTopqIQiuNkYYP6ziqgQ	2020/01/14 18:35	1	36	4	12	3	3	2	1	5	4	4	4	3	4	4	4	0	1	0
fwEHn%2FjA8RcmXwoZAovuyqA	2020/01/14 09:17	1	49	5	1	1	1	2	2	3	3	3	3	1	5	5	5	0	1	0
fkPfG97YdTDLnk5F3s9KzZw	2020/01/14 19:30	2	25	3	14	3	11	1	2	3	2	2	2	4	6	6	6	0	1	0
fL7SJ4sUKX6eRcXnadYBqMQ	2020/01/14 09:27	2	41	5	20	4	9	2	1	1	5	5	4	5	3	3	4	0	1	0
fdnpGuef1OEXQB%2BY7MLYlFQ	2020/01/14 22:45	2	67	7	26	5	8	2	1	3	1	1	2	1	7	7	6	0	1	0
fYKPkq03h46CcEVFpc38mWQ	2020/01/15 07:39	2	40	5	26	5	5	1	1	2	3	3	3	5	5	5	5	0	1	0
ffDsCutaXyDsYTUDXKTDiMw	2020/01/14 17:41	2	46	5	37	7	9	2	1	3	6	6	3	5	2	2	5	0	1	0
fiEhMoJIvuF%2BOL2rhmrDrYA	2020/01/14 13:56	1	46	5	23	4	5	2	1	3	2	2	3	4	6	6	5	0	1	0
fP4ZVdP6k94FA95qN2aoB1w	2020/01/14 19:37	1	42	5	11	3	6	2	1	9	4	3	3	5	4	5	5	1	1	0
fIlcS7MSt8Mr0WKjct0f3SQ	2020/01/14 09:21	1	35	4	10	3	11	1	2	3	4	3	3	4	4	5	5	1	1	0
foHHv7nxhGMfT2boBs2V5nQ	2020/01/14 16:42	2	43	5	28	5	7	2	1	2	5	5	4	5	3	3	4	0	1	0
fAyh%2FQqhDuF0L514a6xPfAA	2020/01/14 14:44	1	38	4	27	5	7	1	2	1	7	7	7	5	1	1	1	0	1	0
f5eTnc%2Bu%2F5GzASbw7Y%2FTeFQ	2020/01/14 11:46	1	44	5	13	3	6	2	1	3	4	3	3	1	4	5	5	1	1	0
fba2rwgo%2FTJaLxaBN0DEVUQ	2020/01/14 18:03	2	33	4	27	5	8	2	2	1	3	4	5	2	5	4	3	-1	1	0
f032RZ1f72TJpJQCC2yupJA	2020/01/14 13:23	2	29	3	13	3	3	2	1	3	1	1	1	1	7	7	7	0	1	0
foBUVIjxUUpp6UKgREKKiLA	2020/01/14 17:20	2	50	6	12	3	8	2	1	2	2	4	2	2	6	4	6	-2	1	0
f361kjcfdy%2Bvbq3xc3BhAiw	2020/01/14 10:40	2	28	3	28	5	9	2	2	3	5	5	4	5	3	3	4	0	1	0
f1WrfK8O2pjSsS%2B%2F0x1iPYA	2020/01/14 09:22	2	26	3	13	3	8	2	2	2	2	2	3	4	6	6	5	0	1	0
fUdTZ8e4zYuxzswYKKTIMew	2020/01/14 09:31	2	29	3	7	2	3	1	2	1	5	3	2	1	3	5	6	2	1	0
fVhjhpYtfROTAMq2YrUTVeQ	2020/01/16 20:29	2	53	6	3	2	11	2	1	2	4	5	4	1	4	3	4	-1	1	0
fcpPCAYH%2FPI2%2FspXhRo8jYw	2020/01/14 09:48	2	21	3	14	3	10	1	2	2	3	4	4	4	5	4	4	-1	1	0
fQVJPVNXV3hR78cBs%2Fj2j%2FA	2020/01/14 16:20	2	27	3	8	3	9	1	2	1	2	2	2	5	6	6	6	0	1	0
fx3EXvyMgmOw6ZsaRVZN6kw	2020/01/14 11:17	2	41	5	9	3	5	2	2	3	5	5	4	1	3	3	4	0	1	0
fQ%2FxZ2T%2Fs8aioF%2FZ%2BhKb2FA	2020/01/15 09:30	2	41	5	1	1	8	2	1	2	4	4	5	2	4	4	3	0	1	0
feUdvWB7ycV%2FRSOPWtxrKiA	2020/01/14 09:16	2	34	4	13	3	3	1	2	2	3	3	4	5	5	5	4	0	1	0
fiT2XoUZtyAhBLj0AhBQkWA	2020/01/14 17:54	2	30	4	1	1	5	1	2	3	5	5	3	2	3	3	5	0	1	0
fKUENLxvIVvJIXP6sZTOSqw	2020/01/14 10:46	1	64	7	28	5	3	2	1	1	7	6	6	5	1	2	2	1	1	0
ftgI%2BcZgkxkh3EmRslZJjYw	2020/01/15 00:35	1	51	6	14	3	4	2	1	2	4	6	4	5	4	2	4	-2	1	0
fLMsj95etBdTzvg2xjLjJMA	2020/01/14 12:55	2	52	6	23	4	8	2	1	2	5	5	4	2	3	3	4	0	1	0
fs17RXMjyfusORtuRfgJfOA	2020/01/16 09:32	1	49	5	2	2	1	2	1	2	3	3	4	1	5	5	4	0	1	0
f65aaLx9WggrQbQanI1VeVw	2020/01/14 21:27	2	60	7	23	4	8	2	1	1	7	7	7	3	1	1	1	0	1	0
fYKPkq03h46Cn4Lb8r0nQVg	2020/01/14 09:28	1	57	6	40	8	3	2	1	3	5	3	3	1	3	5	5	2	1	0
fQiPPItp5qFBYxD%2Fuz9GqTQ	2020/01/14 10:29	2	36	4	14	3	3	2	2	2	5	4	3	4	3	4	5	1	1	0
f1JDpoMd96IuYv9xIOcmMAA	2020/01/14 22:01	1	56	6	30	5	4	2	1	3	6	3	3	1	2	5	5	3	1	0
f6xDWfB5q4GiW%2Bv4UiCucOg	2020/01/14 10:12	2	60	7	12	3	11	2	2	3	6	6	5	5	2	2	3	0	1	0
fkIdRaLifgrzArkvT%2BnN4cQ	2020/01/14 12:24	1	49	5	12	3	9	1	2	2	5	5	5	5	3	3	3	0	1	0
fjGTiI29UMMUvNiP0GmD3oA	2020/01/14 09:49	2	32	4	15	4	5	2	2	2	7	7	7	5	1	1	1	0	1	0
fdhBdyzNoZRwE1mF8npOAdg	2020/01/14 10:49	2	62	7	23	4	6	2	1	2	3	3	2	5	5	5	6	0	1	0
fEwl6MqmZ02lbWjmfTiMxng	2020/01/14 21:48	1	46	5	23	4	4	1	2	2	6	6	4	5	2	2	4	0	1	0
fgmZXT%2FGblLKVjQQcs6rbJw	2020/01/14 10:38	1	46	5	28	5	3	2	1	2	6	6	6	5	2	2	2	0	1	0
fJWvFWx6%2Fx6Nw%2BOQAt%2FMNKg	2020/01/14 10:39	2	69	7	15	4	11	1	1	7	3	2	2	1	5	6	6	1	1	0
fhYZy3hdaZfLUbFYoTd6fww	2020/01/14 22:55	2	60	7	13	3	11	1	2	2	6	6	6	2	2	2	2	0	1	0
fiig%2FsdMi7tCoXgqindqIMg	2020/01/14 19:59	2	63	7	12	3	8	2	1	2	4	4	4	5	4	4	4	0	1	0
fTgSAWqJmQdwYw%2BY8bSMfWA	2020/01/14 10:44	1	43	5	20	4	5	1	2	1	6	6	3	5	2	2	5	0	1	0
f4e7YsPunN%2FSDnaviHxYz%2FA	2020/01/14 09:27	2	56	6	42	8	9	2	1	9	4	4	4	5	4	4	4	0	1	0
fZNGzMN6zZDYr0d%2FllPhOuw	2020/01/15 10:15	2	68	7	12	3	8	2	1	2	5	4	4	5	3	4	4	1	1	0
fcXs4BxQufGJ8HCTMoDNJGw	2020/01/14 10:18	2	49	5	27	5	9	2	1	2	7	7	7	5	1	1	1	0	1	0
fYtrA2xA3qxA8mP41Bi%2ByGA	2020/01/14 22:11	2	47	5	14	3	8	2	1	2	4	4	5	5	4	4	3	0	1	0
fZwIlnGKnxYiQZgqYNC%2BlRQ	2020/01/14 15:36	2	38	4	29	5	8	2	1	2	4	4	6	5	4	4	2	0	1	0
f1GruGtoiOJHOI%2Bp%2F9nt3Mg	2020/01/14 10:01	1	69	7	27	5	5	2	1	1	5	5	3	5	3	3	5	0	1	0
fELpFSw4lgUEpXNfyA%2BiYnA	2020/01/14 10:52	1	57	6	9	3	5	1	2	1	7	7	7	5	1	1	1	0	1	0
f0GVGjxJDZJVX%2FDG1Xl3PJA	2020/01/14 09:36	2	46	5	27	5	3	2	2	8	7	7	7	5	1	1	1	0	1	0
fep0PIchHNG0xjv60V4cPUw	2020/01/15 20:31	2	64	7	1	1	8	2	1	3	5	5	6	2	3	3	2	0	1	0
fT7uJU8pmXdhs4IGgBh1Otg	2020/01/14 23:37	1	60	7	9	3	9	1	2	1	4	5	5	5	4	3	3	-1	1	0
f0QTaJHahXPUmakqYDnWR%2FQ	2020/01/14 20:13	2	49	5	34	6	11	1	2	2	5	5	4	5	3	3	4	0	1	0
fnpaurOFNJW%2BixTfCWMaimw	2020/01/14 10:08	1	70	7	28	5	11	2	1	2	4	3	3	2	4	5	5	1	1	0
fLZzZjQoIyiW3UBP2l0ZJUQ	2020/01/15 00:43	1	55	6	12	3	3	1	2	1	6	6	6	2	2	2	2	0	1	0
fiQw4keU9wY%2FqmSpymDxa4w	2020/01/15 21:28	1	49	5	13	3	4	1	2	1	7	7	7	5	1	1	1	0	1	0
fXdCHRSctic%2BixUzfvD7iVQ	2020/01/15 21:03	1	51	6	1	1	5	2	1	3	4	4	4	1	4	4	4	0	1	0
fULF4jEapyWOEv%2FyOHWslMQ	2020/01/14 14:48	2	62	7	40	8	3	2	1	3	7	7	7	5	1	1	1	0	1	0
f2QUhFk2YD1b9qd1HPRQi0A	2020/01/14 15:56	1	69	7	26	5	9	2	1	2	6	6	6	5	2	2	2	0	1	0
fWr1eT2nMeoKSEGoYMDO0XA	2020/01/14 09:19	1	62	7	12	3	11	1	2	2	6	6	6	2	2	2	2	0	1	0
ftz30X6BI7S%2FWC%2FZA7Un0dA	2020/01/14 11:22	2	61	7	15	4	9	2	1	6	6	6	6	5	2	2	2	0	1	0
fvfHidhvy9wuyo6eOrthDFw	2020/01/14 12:52	2	18	2	25	5	10	1	2	2	5	5	3	5	3	3	5	0	1	0
fWyW1eaZWJua5zmilizCNPQ	2020/01/14 11:01	2	19	2	27	5	10	1	2	1	4	3	3	3	4	5	5	1	1	0
fG3d5rlrtyqrunycSjZCNkg	2020/01/14 11:00	2	19	2	12	3	10	1	2	2	4	5	6	3	4	3	2	-1	1	0
fw90%2B1Gb6emyTgRDOxYMupQ	2020/01/14 11:11	2	18	2	27	5	10	1	2	2	3	3	3	1	5	5	5	0	1	0
f0Dgu%2BpknbzSEA6Q0Z4oRRg	2020/01/14 10:16	2	19	2	34	6	10	1	2	2	2	5	4	5	6	3	4	-3	1	0
fNhGfwowKL8EepiWVec3ZjA	2020/01/14 15:26	2	19	2	23	4	10	1	2	2	6	6	6	2	2	2	2	0	1	0
fnxsyU2lfG26n81RckzbjzA	2020/01/14 10:17	2	19	2	27	5	10	1	2	2	3	2	2	1	5	6	6	1	1	0
fujAbAgan4ULAQGkDILbrYA	2020/01/14 11:45	2	17	2	13	3	10	1	2	2	6	6	4	5	2	2	4	0	1	0
f8VrFl38u606ttbodilWLhg	2020/01/14 11:44	2	18	2	14	3	10	1	2	1	4	3	4	5	4	5	4	1	1	0
fKg51a%2FwMbg16EdzlkcPvRA	2020/01/14 10:26	2	19	2	13	3	10	1	2	2	6	6	6	5	2	2	2	0	1	0
fxOEBzCbXs0vh3EPWAZbheg	2020/01/14 15:58	2	16	2	13	3	10	1	2	1	5	5	4	5	3	3	4	0	1	0
flWyfd872gMIz2WOqfrcQaQ	2020/01/14 10:39	2	18	2	34	6	10	1	2	2	3	3	3	1	5	5	5	0	1	0
f3Pnwpd%2Fe7io8Zo4BNb9PGw	2020/01/14 15:57	2	19	2	35	6	10	1	2	1	3	2	2	5	5	6	6	1	1	0
frG5kSPBQzQb6s%2B4Pb0dZfg	2020/01/14 14:30	2	16	2	1	1	10	1	2	2	6	3	3	5	2	5	5	3	1	0
fRaFjjie297Rp4prYPUo45g	2020/01/14 15:50	2	19	2	9	3	10	1	2	1	5	6	4	4	3	2	4	-1	1	0
fv1A3t9FlsnHzL%2FtFSXtf8g	2020/01/14 13:40	2	16	2	1	1	10	1	2	3	3	3	3	5	5	5	5	0	1	0
fvchY97HUhMV8KWUqTLg1jw	2020/01/14 09:49	2	16	2	13	3	10	1	2	3	3	3	4	1	5	5	4	0	1	0
fBOFrG62O73IbFL6%2Bl1YT9Q	2020/01/14 13:18	2	19	2	11	3	10	1	2	2	5	5	4	5	3	3	4	0	1	0
fxKO30s6UpoMy9a07ubznMw	2020/01/14 15:57	2	18	2	31	6	10	1	2	9	3	3	4	5	5	5	4	0	1	0
fg20hoiGX0X2SWMJ2mb3v6g	2020/01/14 13:40	2	19	2	22	4	10	1	2	2	5	5	4	5	3	3	4	0	1	0
fcFZXt7RI2Cy0ZM1W4IgZ6g	2020/01/14 10:52	2	63	7	13	3	5	1	2	2	4	3	3	2	4	5	5	1	1	0
ffzFNT9SWzwxsYIcPcoHKOQ	2020/01/14 14:19	2	35	4	33	6	9	2	1	1	6	5	6	5	2	3	2	1	1	0
fhPqAIhIr8zJABH9NtQCeeg	2020/01/15 09:52	2	60	7	13	3	8	2	1	1	7	7	6	5	1	1	2	0	1	0
fcbYI83sKTKyRwi0INwxzTQ	2020/01/15 21:33	1	64	7	25	5	4	2	1	3	5	5	6	5	3	3	2	0	1	0
feByoyJfoUpSrFxNz3Qvmyg	2020/01/14 10:46	1	58	6	23	4	5	1	2	1	5	5	4	4	3	3	4	0	1	0
fic0gi8xt4X6n4qAGVzGaJg	2020/01/15 20:53	2	51	6	13	3	7	1	2	2	5	5	4	5	3	3	4	0	1	0
fKX%2FU0k4qn0wMX%2FNv2dyEbQ	2020/01/14 11:17	1	63	7	23	4	4	2	1	1	3	3	2	1	5	5	6	0	1	0
fsnAbkJcoYi6hYJ6pORt69g	2020/01/15 23:10	1	19	2	21	4	10	1	2	3	2	5	2	5	6	3	6	-3	1	1
fRYVDUyenaRwZ%2FiEuNyKI5Q	2020/01/21 04:32	1	21	3	42	8	4	1	2	2	6	5	3	1	2	3	5	1	1	1
fBGJCV9ZqFQi4ktc3lm%2FYXQ	2020/01/15 22:21	1	18	2	20	4	10	1	2	1	6	6	6	5	2	2	2	0	1	1
fK5bH4J5GjInD6L5XMSamlg	2020/01/15 15:15	1	15	2	28	5	10	1	2	3	5	2	1	1	3	6	7	3	1	1
frysfpBIYo3iddOqWqT2Pkw	2020/01/15 13:24	2	17	2	40	8	10	1	2	3	2	4	4	3	6	4	4	-2	1	1
fGGlVq%2FlFDIqGkkzKXZ%2B1IA	2020/01/16 13:33	1	18	2	27	5	10	1	2	1	7	6	3	5	1	2	5	1	1	1
f88T%2FU6XM40PU9KWsLSaQVw	2020/01/14 18:36	1	18	2	3	2	10	1	2	2	6	5	4	5	2	3	4	1	1	1
fEdQLmjkJqZd%2BrilZwJa6vA	2020/01/18 20:45	1	18	2	30	5	10	1	2	3	5	5	3	2	3	3	5	0	1	1
fFGmh4nXj98gQx2yzMlfocQ	2020/01/14 19:14	2	14	1	13	3	10	1	2	2	5	4	3	1	3	4	5	1	1	1
f8X%2FZwFysbllcjgcNw51A7Q	2020/01/14 22:14	1	17	2	28	5	10	1	2	1	7	7	7	5	1	1	1	0	1	1
fOFVh7O2zJzKUwvZgr2vdMA	2020/01/14 18:21	1	18	2	8	3	10	1	2	3	3	3	3	1	5	5	5	0	1	1
fOP80%2Fn52cRv1HfutA5eCsw	2020/01/16 21:51	1	22	3	46	8	10	1	2	2	3	2	2	1	5	6	6	1	1	1
fth18OJxJ%2BnUsDRZumkQEyA	2020/01/15 07:24	2	17	2	13	3	10	1	2	9	6	6	7	5	2	2	1	0	1	1
fvKU%2B9gYhYNQII0zgDE1mrA	2020/01/14 18:40	1	14	1	38	7	10	1	2	3	6	5	3	1	2	3	5	1	1	1
fOvJGwHkJCSl5N1syAXImGA	2020/01/19 11:48	1	17	2	12	3	10	1	2	4	2	2	2	3	6	6	6	0	1	1
fs9E1Zb2Eyx8Sgga7ctXF8w	2020/01/14 21:46	1	28	3	11	3	5	1	2	3	4	5	4	5	4	3	4	-1	1	1
fNx9pfFQVCcvohadA6SL%2FUQ	2020/01/15 13:16	1	19	2	14	3	9	1	2	1	2	6	5	5	6	2	3	-4	1	1
fRvFjdcFtySn39zJbfxm%2F0w	2020/01/15 07:02	2	12	1	12	3	11	1	2	1	1	1	7	1	7	7	1	0	1	1
fmABNXDNtVKJAEXUYhF5PkQ	2020/01/18 20:20	1	16	2	27	5	10	1	2	1	6	3	3	1	2	5	5	3	1	1
fVPA4lAqCc7Vds%2Fjquoji6w	2020/01/15 09:50	1	19	2	28	5	10	1	2	1	5	3	2	1	3	5	6	2	1	1
fgqhtYduDZdp0BkfIq4hh%2BA	2020/01/14 18:40	1	16	2	10	3	10	1	2	2	6	6	6	5	2	2	2	0	1	1
f3Cw%2FkSX%2Bnf0GbHdxEnNSsA	2020/01/14 23:40	1	19	2	20	4	10	1	2	1	6	5	3	1	2	3	5	1	1	1
fiVzK%2FNjk2pLHIlCsw2zgmA	2020/01/14 18:38	1	13	1	12	3	10	1	2	2	5	6	4	4	3	2	4	-1	1	1
fiEB9RU6SwGq7EqxJVcrMMg	2020/01/15 16:24	1	16	2	5	2	10	1	2	1	3	3	3	1	5	5	5	0	1	1
fPA7eafHhJJNXIdef6c4glA	2020/01/16 14:01	1	16	2	14	3	10	1	2	1	3	3	3	4	5	5	5	0	1	1
fGUFd82T%2BpEAhjP46Hs%2FxGw	2020/01/15 00:18	1	0	1	13	3	3	2	2	3	5	5	4	2	3	3	4	0	1	1
f03A%2BymCq5XUqVH3EBIqr1A	2020/01/20 21:05	2	6	1	38	7	11	1	2	9	6	6	6	5	2	2	2	0	1	1
fIzOWNks2NxJsbzcoErZ5uA	2020/01/15 13:13	2	14	1	27	5	10	1	2	2	7	7	7	5	1	1	1	0	1	1
fS0y%2FIIp7E%2BaCvKvLaQW%2BNg	2020/01/15 21:52	1	12	1	27	5	11	1	2	3	6	5	3	1	2	3	5	1	1	1
f0weDGNL3ilgBqoIytnH9hQ	2020/01/16 09:32	1	15	2	33	6	10	1	2	1	7	7	7	5	1	1	1	0	1	1
fV6mllQpBTcweiO70SKLC5g	2020/01/18 11:06	2	14	1	17	4	10	1	2	2	6	6	4	5	2	2	4	0	1	1
fLL2uCatKe1uzBFsuLHag9A	2020/01/15 17:32	1	14	1	22	4	10	1	2	1	3	3	3	1	5	5	5	0	1	1
fF7wgCyuruC8m8KaP%2BUVYaw	2020/01/14 20:06	1	72	7	1	1	2	2	1	1	5	5	5	5	3	3	3	0	1	1
fyB1zc5vozOqdDvt%2FTeGN7A	2020/01/14 18:32	1	27	3	13	3	4	1	2	3	7	7	7	5	1	1	1	0	1	1
fAABvt1SC%2FUpY9gG2V8LLfg	2020/01/14 18:23	1	23	3	13	3	10	1	2	2	7	7	7	5	1	1	1	0	1	1
fN1p1slpOnfljEqump%2BV9ZQ	2020/01/14 18:48	1	27	3	8	3	11	1	2	2	6	6	4	5	2	2	4	0	1	1
fEW%2BvpkJU%2FfaNMgaYlgttaw	2020/01/14 17:53	1	26	3	27	5	9	1	2	2	3	2	3	3	5	6	5	1	1	1
fRSvlYvD%2FqinO2vx3%2BP97oQ	2020/01/14 17:17	1	22	3	14	3	10	1	2	2	4	4	3	2	4	4	5	0	1	1
f8zAOCA8BdfwieIf3ax5bOg	2020/01/14 17:33	1	27	3	1	1	1	1	2	1	6	6	4	5	2	2	4	0	1	1
fZBYLRSYeJIjzNTU1AwtfLw	2020/01/14 18:51	1	29	3	14	3	11	1	2	1	4	4	4	5	4	4	4	0	1	1
fuZyuXB3HfuLs94Dc3GV9Ww	2020/01/14 18:07	1	27	3	13	3	7	1	2	1	5	5	3	1	3	3	5	0	1	1
fCByk964AExIBzW6w0V15WQ	2020/01/14 17:52	1	25	3	38	7	11	1	2	1	3	3	3	1	5	5	5	0	1	1
f%2FsEm3mSF%2BYaF2Si9PaeRLw	2020/01/14 18:19	1	24	3	6	2	3	1	2	3	3	3	3	2	5	5	5	0	1	1
fC18WK32g0MW38ONLYGvbog	2020/01/14 17:58	1	23	3	22	4	4	2	1	1	4	2	5	3	4	6	3	2	1	1
fMa%2FBAReJyMZhQjOn3WmTWA	2020/01/14 18:55	1	27	3	13	3	4	1	2	10	7	7	7	5	1	1	1	0	1	1
fCaNbOdS8b0s%2BKuISG6G9Pg	2020/01/14 18:07	1	21	3	38	7	4	1	2	1	7	7	7	5	1	1	1	0	1	1
fi0s3Kz%2BQKRmI7C1Ru6LIfw	2020/01/14 18:59	1	22	3	14	3	10	1	2	2	3	3	3	1	5	5	5	0	1	1
fxkhsmP8p44X0GJQotVyPsg	2020/01/14 17:16	1	25	3	23	4	4	1	1	1	6	5	3	5	2	3	5	1	1	1
fDAhYSbvzpG2ac1petPJKhg	2020/01/14 19:18	1	29	3	23	4	4	1	2	2	3	3	3	3	5	5	5	0	1	1
fa0TPOYzGF2R5JWN%2F2B9Wvw	2020/01/14 19:39	1	26	3	11	3	11	1	2	10	7	7	7	5	1	1	1	0	1	1
fVSS7zMKFhfkITD4WMkQnUA	2020/01/14 17:59	1	29	3	23	4	4	2	1	2	3	3	4	1	5	5	4	0	1	1
fovry%2BJ8bL1JCGAfU8aopBw	2020/01/14 18:05	1	28	3	9	3	5	2	1	2	6	5	5	5	2	3	3	1	1	1
fpJUuy9Ti%2FOJqvrEiDAJEiQ	2020/01/17 15:16	1	62	7	6	2	6	2	1	1	6	6	6	5	2	2	2	0	1	1
fWAwSwVvKkAQuPjK%2FN8BpYg	2020/01/16 17:39	1	48	5	13	3	3	2	1	2	5	4	2	1	3	4	6	1	1	1
fJJdUx%2Foa4Kjm3vW7RtgydA	2020/01/14 20:46	2	44	5	13	3	8	2	2	3	7	7	7	2	1	1	1	0	1	1
fbdr6Vik8qL7kG8rv991COQ	2020/01/15 22:05	2	46	5	11	3	3	1	2	2	6	6	6	5	2	2	2	0	1	1
fiGzrI%2FJSpIe59MeSZ8g7Ow	2020/01/14 19:04	2	53	6	1	1	7	1	2	2	6	6	4	2	2	2	4	0	1	1
fQbyetA8VANHOF5wiDnxfUQ	2020/01/16 17:48	1	76	7	28	5	11	2	1	1	6	5	4	2	2	3	4	1	1	1
fdPFJP0Qlfln9q%2FrnosOc4g	2020/01/14 20:07	2	60	7	13	3	8	2	1	2	5	4	3	5	3	4	5	1	1	1
fnPTVrLFlf%2FTSa7Ng160Bsg	2020/01/14 18:57	2	55	6	25	5	9	2	1	2	7	7	7	5	1	1	1	0	1	1
fFqsSJk99iuKDWze22%2BRisw	2020/01/14 19:51	2	61	7	11	3	8	2	2	10	3	3	4	4	5	5	4	0	1	1
fDlKdJhxSPdXmzQLkuWz%2BSQ	2020/01/14 19:21	1	58	6	20	4	4	1	1	3	6	6	7	5	2	2	1	0	1	1
fyayg5HaA%2BFbaa0EQNGesWg	2020/01/15 06:12	2	59	6	19	4	8	2	1	1	7	7	5	5	1	1	3	0	1	1
fPLH1JDOoZZNW64XvZDqemA	2020/01/14 17:37	2	64	7	24	5	11	1	2	2	6	6	6	5	2	2	2	0	1	1
fZeUVqgsphO77p5U4eaHTxA	2020/01/14 20:45	1	69	7	8	3	11	2	1	1	6	6	6	5	2	2	2	0	1	1
fnKsKW%2B0qOjpqOBLB6%2Baxfw	2020/01/14 23:57	1	57	6	4	2	4	1	2	9	5	5	3	5	3	3	5	0	1	1
fyFzH5B1B0sjyNY2vjFnRoA	2020/01/14 22:21	1	59	6	11	3	6	2	1	2	4	5	6	5	4	3	2	-1	1	1
fKj7s67JbwpNXUhQ2y722lg	2020/01/14 21:15	1	40	5	27	5	4	2	1	2	5	5	4	5	3	3	4	0	1	1
fx7YFFXLGNPPPxBVQ753txA	2020/01/14 21:48	1	55	6	29	5	5	2	2	3	6	5	3	5	2	3	5	1	1	1
f4XL2b9rL9vHW1Qe1XmRVsA	2020/01/15 15:19	1	56	6	31	6	5	1	2	3	7	7	6	5	1	1	2	0	1	1
fUgkis6CguKFs4X23vv68Rw	2020/01/17 12:48	1	46	5	21	4	4	2	1	2	6	7	7	5	2	1	1	-1	1	1
fwhSXXXWrSEnrKEUbFdLWrA	2020/01/14 23:13	1	58	6	12	3	4	2	1	2	4	3	4	5	4	5	4	1	1	1
f6607HCKNsv1NNyud2BU1kw	2020/01/15 01:41	2	65	7	32	6	6	2	1	2	7	7	7	5	1	1	1	0	1	1
fhp7Kdtbfq8Unx5Lt3vhGIA	2020/01/14 21:16	1	62	7	24	5	2	2	1	3	6	6	6	3	2	2	2	0	1	1
fvcJ6wzl4DUOzUvlTmdYXVw	2020/01/14 19:33	2	61	7	13	3	8	2	1	2	5	2	1	1	3	6	7	3	1	1
ftujQ9XgGvT7lDXcQwoUKdw	2020/01/14 17:11	2	61	7	40	8	8	2	1	3	5	3	2	1	3	5	6	2	1	1
f3fL9e2nlOpi1C6KPcldGpg	2020/01/14 17:34	1	62	7	37	7	10	2	1	2	6	4	2	1	2	4	6	2	1	1
fFMtDsWEXBGmg006iRKTXEA	2020/01/19 19:16	1	45	5	13	3	5	2	1	3	5	4	3	5	3	4	5	1	1	1
fHDc2ynCTq%2FYC6mKdoZjQqQ	2020/01/14 19:10	2	25	3	27	5	3	1	2	3	5	4	3	5	3	4	5	1	1	1
fgOlY88gMz4TcmbWpCGBWSA	2020/01/14 20:08	1	33	4	29	5	5	1	2	9	4	4	4	5	4	4	4	0	1	1
fZo%2Bg%2BiuzipiFALt2eSpA5A	2020/01/14 18:25	2	53	6	14	3	9	2	1	2	4	3	2	5	4	5	6	1	1	1
fIlS%2BOLEEVBRxuaWLTOgoXg	2020/01/14 21:33	2	27	3	27	5	10	1	2	2	5	3	3	1	3	5	5	2	1	1
foadwN2F82UPkk4DC6ULE1w	2020/01/14 20:36	1	32	4	28	5	4	1	2	2	5	5	4	5	3	3	4	0	1	1
fnjyH6HDSknYd3qr%2F9HiLbw	2020/01/15 17:18	1	37	4	13	3	4	2	2	2	4	3	3	1	4	5	5	1	1	1
fNi1U9oama4gFk8sMZFBUdg	2020/01/14 17:31	1	44	5	2	2	11	1	2	3	7	7	7	5	1	1	1	0	1	1
fHtT4Lzki9n1tD9UPGM2Clg	2020/01/15 18:18	2	43	5	44	8	4	1	2	3	7	7	7	5	1	1	1	0	1	1
fKrZDb9reEgYZjtX4YGs64g	2020/01/14 23:34	1	47	5	13	3	4	2	1	9	7	7	7	5	1	1	1	0	1	1
fOQpiq%2BafN2Kokfng%2FM0t%2Bw	2020/01/15 18:06	2	35	4	13	3	7	2	2	1	7	7	6	5	1	1	2	0	1	1
fAULyujOzDCn4IseEPS52OA	2020/01/14 20:51	2	25	3	9	3	1	1	2	2	3	3	2	2	5	5	6	0	1	1
fhqswqDnD7%2BDLqVacEcUBew	2020/01/16 10:36	1	45	5	13	3	3	1	2	3	5	5	4	2	3	3	4	0	1	1
f6N8ZBQ93Yd8iOdyt4WtfmA	2020/01/18 13:53	1	57	6	40	8	6	1	2	2	6	6	6	5	2	2	2	0	1	1
foadwN2F82UNUi9rvUaYk1A	2020/01/15 18:06	2	38	4	25	5	5	1	2	9	4	3	3	5	4	5	5	1	1	1
f5BO1ipYaREwz5IUcPQ3Kiw	2020/01/15 15:37	2	24	3	47	8	9	1	2	9	6	3	3	5	2	5	5	3	1	1
fjrB0LwZxQA2nRnR0s1DRkQ	2020/01/14 17:30	1	56	6	21	4	4	2	1	2	5	6	7	2	3	2	1	-1	1	1
fORvmlOIaAscBW0joEzPQRA	2020/01/14 19:39	1	37	4	14	3	5	2	1	1	4	4	4	5	4	4	4	0	1	1
fjkGXlVLb2HgqDvp84oe5jg	2020/01/15 11:54	2	31	4	42	8	5	1	2	2	5	6	5	1	3	2	3	-1	1	1
fpclGMppagTPGKsVy8To6gw	2020/01/14 17:34	2	37	4	40	8	11	1	2	9	3	3	3	1	5	5	5	0	1	1
fdFkTp%2BRxy%2BrVAoV7ZyfyJA	2020/01/15 16:21	2	45	5	33	6	9	2	1	2	5	5	5	5	3	3	3	0	1	1
fsCtKj7l8ifGpmNwaTl8rsQ	2020/01/14 20:57	1	47	5	8	3	5	2	1	1	6	6	6	5	2	2	2	0	1	1
fGYlfSaFezhLwkxYRBvSiOg	2020/01/15 13:52	2	28	3	27	5	8	2	2	2	5	3	3	1	3	5	5	2	1	1
fMDTgfK9X6dlQA%2F2X7dJ0HQ	2020/01/14 17:13	2	56	6	13	3	3	2	1	2	3	2	2	1	5	6	6	1	1	1
fHUNBCVA4ealbbbX8NwAaTw	2020/01/14 18:31	2	32	4	27	5	8	2	1	2	5	5	4	2	3	3	4	0	1	1
frP67aLaFgF6Tdca%2F1qC9dg	2020/01/15 20:44	2	27	3	28	5	5	1	2	2	5	5	4	3	3	3	4	0	1	1
fJbbcxepkPgn0JXLfudsiyw	2020/01/14 18:00	2	42	5	3	2	3	1	2	1	5	4	3	2	3	4	5	1	1	1
fe56%2FD6t6tZOI7Gc2QzFi0A	2020/01/14 21:28	2	37	4	21	4	8	2	1	2	6	4	4	5	2	4	4	2	1	1
fxhf7rF%2FsMofd9btU9Voy4w	2020/01/14 23:51	2	56	6	28	5	5	2	1	2	5	5	5	2	3	3	3	0	1	1
fPHnh8Jl4DpDuoYd4dLRvWA	2020/01/15 21:22	2	51	6	14	3	9	2	1	2	5	4	3	1	3	4	5	1	1	1
f%2BmzBmI79fHPhJnd4sGBvLw	2020/01/19 00:45	1	49	5	8	3	6	2	2	1	1	1	1	1	7	7	7	0	1	1
f2erKGLg08d%2Fx%2BY8qShzBwg	2020/01/15 14:48	2	47	5	37	7	5	2	2	2	6	6	7	5	2	2	1	0	1	1
fCNPRP%2FHxoGK%2BKKdLP6jF1A	2020/01/15 17:17	1	51	6	1	1	5	1	1	2	5	5	4	5	3	3	4	0	1	1
f7%2FNlE90F8bXcTgBVjGG%2FDA	2020/01/14 18:13	2	67	7	11	3	9	2	1	1	5	6	6	5	3	2	2	-1	1	1
fCZSdVp6awobIQOcJE0268w	2020/01/15 22:12	1	43	5	40	8	2	2	2	2	4	4	4	5	4	4	4	0	1	1
fEFS%2Bu85Qs54%2Bs26XgCEe3w	2020/01/15 10:47	2	37	4	13	3	9	2	1	4	4	4	4	5	4	4	4	0	1	1
f5mqJygfrCPOZKrif%2BtXAdA	2020/01/19 14:33	2	52	6	13	3	11	2	1	3	5	5	3	5	3	3	5	0	1	1
flmd5eJ%2BCXJbwCPwytMld2Q	2020/01/14 19:20	1	30	4	13	3	4	2	2	9	6	6	6	5	2	2	2	0	1	1
fnyogzUXijrRqaN97MSCpSg	2020/01/14 17:57	2	32	4	29	5	9	1	2	10	4	4	4	5	4	4	4	0	1	1
fTr%2FszmE0c5QRpiKUMUUALA	2020/01/17 05:22	2	52	6	40	8	8	2	1	2	5	5	4	2	3	3	4	0	1	1
f3rej8GMjeiPLyG3p5Vj%2Fyw	2020/01/20 19:05	2	54	6	14	3	6	1	2	3	5	4	4	5	3	4	4	1	1	1
f0tmbsrxB1kvLA2Ly7tz3eQ	2020/01/14 20:56	2	32	4	14	3	4	1	2	2	6	6	4	3	2	2	4	0	1	1
fM9wW7x%2BbjBCrjHn7nVqx%2FQ	2020/01/14 17:14	1	38	4	13	3	3	1	2	2	2	2	3	1	6	6	5	0	1	1
fx5tNOpzFm1a8sX8FiPpHXQ	2020/01/14 20:13	2	47	5	12	3	11	1	1	1	7	6	3	5	1	2	5	1	1	1
f9d5cT7Rf08cn%2BL7E7jlgog	2020/01/19 15:48	2	41	5	26	5	8	2	2	2	4	4	4	5	4	4	4	0	1	1
fMzBNdhikPcSjbOkAonrewA	2020/01/14 21:05	2	29	3	13	3	3	2	1	2	3	2	2	2	5	6	6	1	1	1
feJhNvA8sOIFvja%2F6ALPDSA	2020/01/15 05:20	1	64	7	13	3	7	1	2	1	3	3	3	5	5	5	5	0	1	1
fRA2iuRa2rUvBwBn%2FwCOZrQ	2020/01/14 17:19	1	38	4	13	3	3	1	2	3	2	2	2	1	6	6	6	0	1	1
ffWzCV%2B2INRGZCLbWI5rtcg	2020/01/15 20:17	2	23	3	13	3	10	1	2	7	1	1	1	1	7	7	7	0	1	1
fR2rLNv41CtwfuVfCBu3lTA	2020/01/15 01:57	2	39	4	40	8	11	1	2	2	3	3	2	1	5	5	6	0	1	1
fyrgJzNUtgDF5pSdwchSfGw	2020/01/14 18:18	2	40	5	14	3	11	1	2	2	6	4	3	1	2	4	5	2	1	1
fp8oQe32flbz2qgyfml1dJQ	2020/01/15 14:24	2	48	5	11	3	8	2	1	1	7	7	7	2	1	1	1	0	1	1
fvXpQjtQZzrpg8ZyXq5YBJQ	2020/01/14 18:26	1	46	5	11	3	1	2	1	3	5	5	5	5	3	3	3	0	1	1
fJ9GYK1hZnP4eok9%2B3UbDSA	2020/01/14 19:17	2	29	3	13	3	10	1	2	2	5	3	3	3	3	5	5	2	1	1
fupdqs%2F7go0UUAScgCraaqw	2020/01/14 18:30	2	64	7	27	5	8	2	2	3	5	5	3	4	3	3	5	0	1	1
f361kjcfdy%2Bv9FkJgiRGGpg	2020/01/14 21:14	1	48	5	10	3	2	2	1	1	6	6	4	1	2	2	4	0	1	1
f6beT1SSpkw%2B%2F5b%2FRjFFshg	2020/01/14 21:52	2	52	6	21	4	9	2	1	3	2	6	6	4	6	2	2	-4	1	1
fQ%2FxZ2T%2Fs8ajlsXY6B271QQ	2020/01/15 00:09	1	61	7	14	3	4	2	1	3	5	6	6	5	3	2	2	-1	1	1
f0QTaJHahXPXN2Gf956axQg	2020/01/14 18:33	2	39	4	20	4	6	1	2	1	3	3	5	1	5	5	3	0	1	1
fNtA2AfRl2MeBg4lO73fBiQ	2020/01/15 10:07	2	43	5	42	8	9	2	1	9	7	7	4	5	1	1	4	0	1	1
f1lAQk%2FMhSu5hDVCeLjPfrQ	2020/01/16 14:01	1	68	7	14	3	7	2	2	1	6	6	6	5	2	2	2	0	1	1
ft62zr2BFcHB0PXp7CKc2lA	2020/01/14 21:35	2	46	5	29	5	11	1	2	2	4	3	3	4	4	5	5	1	1	1
fYqONyyKmYCPpvexWA59FmA	2020/01/14 21:06	1	59	6	23	4	6	2	1	2	5	5	5	5	3	3	3	0	1	1
fGOgqpZaDrUrVDlr8NTtcnA	2020/01/14 22:14	2	45	5	23	4	9	2	2	2	6	4	4	5	2	4	4	2	1	1
fle4OKx7gFduHFOCfgvjYfQ	2020/01/14 19:34	2	28	3	28	5	9	2	2	2	7	6	6	5	1	2	2	1	1	1
fUzEwGtzv4Q48MjPNH2zWOw	2020/01/15 22:48	2	33	4	26	5	8	2	2	9	2	3	4	5	6	5	4	-1	1	1
fIu3cpa4%2Byv8mKJBGO%2FLRxQ	2020/01/17 04:36	2	50	6	12	3	5	1	2	1	7	7	7	2	1	1	1	0	1	1
f5gJJf1pyUZ%2Bm1BiK3McITA	2020/01/14 19:48	2	39	4	22	4	8	2	1	3	6	4	3	5	2	4	5	2	1	1
f6uj7J5pT%2B41RRR1%2Bt%2Bk4bw	2020/01/14 23:30	2	36	4	47	8	3	1	2	1	4	4	4	5	4	4	4	0	1	1
f6FURLIp33DZsXaam5kHXYQ	2020/01/14 17:44	1	70	7	14	3	5	2	1	2	4	4	4	5	4	4	4	0	1	1
fOlYWx3%2BCwuM7dSO4WdDCgA	2020/01/14 17:59	1	55	6	14	3	5	2	2	1	7	7	7	5	1	1	1	0	1	1
fqdk72N0pKzW%2BgzZovrMDyQ	2020/01/14 18:54	1	40	5	1	1	1	2	1	1	6	7	6	5	2	1	2	-1	1	1
fo%2BN3IH5YH2vbvEo27UKeNw	2020/01/14 19:44	1	52	6	20	4	5	1	2	2	6	6	4	2	2	2	4	0	1	1
fMx1PLTiJOcilzbyJDyKChw	2020/01/14 20:46	1	70	7	10	3	6	2	1	2	5	3	3	1	3	5	5	2	1	1
fcbYI83sKTKywckKTi1ZFOQ	2020/01/14 21:03	2	35	4	14	3	5	1	2	2	5	6	4	5	3	2	4	-1	1	1
fyMvEiDxECp89xGQ%2Bzp105w	2020/01/14 18:15	2	77	7	9	3	8	2	1	1	5	5	4	5	3	3	4	0	1	1
fq6LjlO%2BVZe9UeBuH%2Bi7kJg	2020/01/14 21:09	2	57	6	4	2	3	1	1	2	6	5	3	5	2	3	5	1	1	1
f7kxUr07%2B3FoosPSdpbOzhg	2020/01/18 22:31	1	45	5	13	3	3	1	2	2	4	4	4	2	4	4	4	0	1	1
f1h2whRhNy9qjkngfrfNE%2FQ	2020/01/20 18:00	2	49	5	28	5	5	2	1	2	6	6	4	5	2	2	4	0	1	1
fdqboYpnom2cNGVPZYt9VNw	2020/01/14 17:23	1	54	6	7	2	1	2	1	1	5	5	4	5	3	3	4	0	1	1
f%2BRGijMgEj0uquaevjtpBUQ	2020/01/14 21:10	2	38	4	1	1	8	2	1	2	7	7	4	5	1	1	4	0	1	1
f1WrfK8O2pjSMXV42VQinUQ	2020/01/15 10:28	2	88	7	40	8	8	2	1	2	3	3	3	1	5	5	5	0	1	1
fC3a37Ks%2FinrbQbnHtZguKA	2020/01/14 19:35	2	47	5	23	4	3	1	2	3	4	4	5	5	4	4	3	0	1	1
fkPfG97YdTDKQjF84zXXnRw	2020/01/14 20:49	1	56	6	39	7	4	2	1	2	6	6	5	5	2	2	3	0	1	1
fhYZy3hdaZfJVNUPfkp4flw	2020/01/14 17:31	1	63	7	10	3	9	1	2	1	6	5	5	5	2	3	3	1	1	1
fmE7st8CPaziqmkGmlV7AeQ	2020/01/14 20:07	1	47	5	23	4	1	1	1	2	5	4	3	4	3	4	5	1	1	1
fWmJ6OsGlSBk0%2F59CSsnvng	2020/01/14 19:03	1	37	4	27	5	3	2	1	2	6	6	6	4	2	2	2	0	1	1
fN7RLdfxvAAXCuyDKKdRoBg	2020/01/14 17:12	1	59	6	45	8	11	1	2	1	7	7	7	5	1	1	1	0	1	1
fKNbW9htR6g325xbGdw3PCw	2020/01/14 17:16	1	33	4	13	3	3	2	1	4	1	1	1	4	7	7	7	0	1	1
f9ykzeQJzMjRKve0fOWQdVQ	2020/01/15 21:45	1	39	4	4	2	11	1	2	4	7	7	7	5	1	1	1	0	1	1
fgQVZ0xMVg8NiZ%2BJqT77wQQ	2020/01/15 03:53	1	55	6	27	5	6	1	1	1	6	4	5	5	2	4	3	2	1	1
fW7kVd4hn4%2BkVKOMUl8cgOA	2020/01/14 18:00	1	31	4	23	4	9	1	2	3	6	6	3	2	2	2	5	0	1	1
fRx%2FdrNhyATloDvUmr0IONg	2020/01/14 20:25	2	26	3	13	3	4	1	2	1	6	6	6	5	2	2	2	0	1	1
f1jbQKsWT717mGPov%2F4u7QA	2020/01/14 21:28	2	35	4	27	5	9	1	2	1	5	4	3	4	3	4	5	1	1	1
fmZmfzPRlAyDCkxavixMUzw	2020/01/14 17:22	1	67	7	25	5	9	2	1	2	5	5	5	5	3	3	3	0	1	1
fCMLpVOn54In88pYOeBBBpg	2020/01/15 13:34	2	27	3	4	2	9	1	2	9	7	7	7	5	1	1	1	0	1	1
feUdvWB7ycV%2BI5zCfP25hHw	2020/01/14 22:52	2	44	5	25	5	5	1	2	3	6	6	5	5	2	2	3	0	1	1
fJC0h4p1bycMimhdzgSIU0Q	2020/01/20 00:22	1	66	7	5	2	5	2	1	2	5	5	5	2	3	3	3	0	1	1
fqid%2FlFe3%2BoaYJ4ZKVKURJA	2020/01/14 19:50	2	30	4	29	5	9	1	2	3	4	1	2	1	4	7	6	3	1	1
fTUp8jJLRZThnLfDmg8yRmg	2020/01/14 22:00	1	34	4	11	3	3	2	1	9	3	3	3	1	5	5	5	0	1	1
fZeUVqgsphO77ocJXmgdVMw	2020/01/15 10:51	2	38	4	28	5	11	1	2	3	3	2	2	5	5	6	6	1	1	1
fC0M4ZzfDlSAv4o04M%2BMkmg	2020/01/14 20:10	1	66	7	37	7	11	2	1	1	7	7	7	5	1	1	1	0	1	1
ffeZi2XE2DP6TRpI7UDKTng	2020/01/14 20:09	2	26	3	26	5	10	1	2	3	7	7	7	5	1	1	1	0	1	1
fO8Y91JjYVH%2BkLtJI9DfEAg	2020/01/14 21:36	2	29	3	26	5	11	1	2	10	4	4	4	5	4	4	4	0	1	1
fvrwOOb2Z7SIW6%2FUFH3P5gg	2020/01/14 17:55	1	70	7	27	5	11	2	1	3	6	5	5	5	2	3	3	1	1	1
fawclwAj%2FrvyeXRLAXzbDMg	2020/01/14 21:17	1	32	4	34	6	3	2	1	2	4	5	5	1	4	3	3	-1	1	1
fDyC4a6nM5KXaViUwz1V%2F3A	2020/01/14 17:18	1	68	7	22	4	8	2	1	1	7	7	7	5	1	1	1	0	1	1
fbVWquMIp%2BUgICGxZ5Vd2Dw	2020/01/14 21:24	2	63	7	14	3	8	2	1	3	7	7	7	5	1	1	1	0	1	1
fZnRf%2FMw7dDcoLiZJV%2BqOgQ	2020/01/14 21:29	2	50	6	7	2	3	1	1	2	5	4	4	1	3	4	4	1	1	1
flPrr4sJJvcZVQvuKlRDdzQ	2020/01/14 21:18	2	26	3	23	4	3	1	2	2	6	4	3	1	2	4	5	2	1	1
fxtWvKjTdG8NQmDdMlBvq%2BQ	2020/01/14 18:06	1	42	5	13	3	7	1	2	2	5	5	5	5	3	3	3	0	1	1
fwCILdr5vUD7K5JfrSpMQyg	2020/01/15 19:57	1	30	4	38	7	3	1	2	2	6	4	3	5	2	4	5	2	1	1
fZSGjUN12DR1%2BhpklRm%2BP3g	2020/01/14 17:32	1	34	4	13	3	5	2	1	2	3	3	3	3	5	5	5	0	1	1
f3iETZndvOSNiA1qpw8b5bA	2020/01/15 16:12	2	21	3	11	3	8	2	1	2	5	4	4	5	3	4	4	1	1	1
ftDmpRl5SOzDBv2b2mCmb3w	2020/01/14 20:13	1	36	4	27	5	7	1	2	3	2	2	2	1	6	6	6	0	1	1
fDmjmwkZj39kXFDAL6Wr9YA	2020/01/14 17:17	1	54	6	15	4	11	1	2	1	7	7	7	5	1	1	1	0	1	1
fbbAyhok0ZjdSK7V5%2Fp%2BYMQ	2020/01/16 14:35	1	30	4	43	8	3	2	2	2	5	5	4	5	3	3	4	0	1	1
fwCILdr5vUD5gaPYSYMxIxw	2020/01/14 19:28	2	29	3	13	3	8	2	1	2	6	7	7	4	2	1	1	-1	1	1
fPLH1JDOoZZNmE4YySHsbzA	2020/01/17 12:11	1	33	4	13	3	9	1	2	7	4	4	5	5	4	4	3	0	1	1
foBUVIjxUUppV3DdfDa3dAw	2020/01/14 21:26	2	29	3	27	5	8	2	1	2	6	3	2	4	2	5	6	3	1	1
fHoA48EWMmhUksg2N0s2Hyg	2020/01/14 20:55	1	32	4	4	2	6	1	2	2	2	1	1	1	6	7	7	1	1	1
fx3EXvyMgmOyaJSBA%2FJWWyg	2020/01/15 11:54	2	56	6	11	3	3	2	2	2	3	3	3	4	5	5	5	0	1	1
fjrtO5h%2B4nBuOnAJktRm78w	2020/01/15 07:44	2	24	3	8	3	9	1	2	1	4	4	4	1	4	4	4	0	1	1
fOlwV2HcNmpZURKwTgcxMXQ	2020/01/15 10:33	1	35	4	38	7	6	2	2	2	5	4	7	5	3	4	1	1	1	1
fWOSgqqwZfJukn2Hktux0YQ	2020/01/18 21:26	2	57	6	14	3	8	2	1	4	3	2	2	1	5	6	6	1	1	1
f%2BrGOPwqrworCYbkK8bcl9w	2020/01/15 16:48	2	22	3	34	6	8	2	1	2	5	5	6	5	3	3	2	0	1	1
fWAwSwVvKkATpJlPTOb0BAg	2020/01/14 21:49	2	27	3	13	3	5	1	2	1	7	3	3	1	1	5	5	4	1	1
fvlR1GvBsOPpOdBG3jLdl2A	2020/01/14 19:28	2	20	3	31	6	11	1	2	2	5	3	3	1	3	5	5	2	1	1
f9XtNMwg8hx4Eu21xN7tyDg	2020/01/14 21:45	1	48	5	1	1	3	2	1	2	5	5	4	5	3	3	4	0	1	1
fwIFA%2BuqrMDRlaEra9NoRTQ	2020/01/14 19:25	1	65	7	27	5	5	1	2	2	4	5	5	5	4	3	3	-1	1	1
faThpCKdrDbYR7A9PE9Pn4g	2020/01/14 19:50	2	39	4	27	5	9	2	1	3	6	5	3	1	2	3	5	1	1	1
fMawoeXCmGle7qlpnatZCXA	2020/01/14 19:01	2	41	5	29	5	9	2	1	5	6	6	6	5	2	2	2	0	1	1
fa1AOKJWcIIMGW1brsz3cJA	2020/01/15 00:02	2	53	6	16	4	5	2	2	2	3	4	5	5	5	4	3	-1	1	1
f%2FVULpOWnARZOTja4%2BY5t1Q	2020/01/14 18:18	2	40	5	29	5	9	2	1	3	3	2	2	1	5	6	6	1	1	1
fzDBq6XLKqPjbsNAbF27%2B5w	2020/01/14 17:14	2	69	7	44	8	8	2	1	3	3	2	2	1	5	6	6	1	1	1
fKfsVzLkVGsgl29OLKF9gBg	2020/01/14 20:39	2	51	6	17	4	9	2	1	1	5	5	7	5	3	3	1	0	1	1
fM6OuBYpJazQmxIx8oVvmbg	2020/01/14 18:48	1	64	7	1	1	4	2	1	1	6	6	6	5	2	2	2	0	1	1
fAP9681W%2FFvFj0a8jY1zfTA	2020/01/17 12:44	1	45	5	11	3	5	1	2	8	5	5	5	5	3	3	3	0	1	1
f4psSuXEvfDeM20y1MsoVyw	2020/01/14 21:34	2	60	7	27	5	11	1	2	2	3	3	3	2	5	5	5	0	1	1
f9az%2B6lrAHRO3hSNzXhCQxw	2020/01/14 21:58	1	43	5	13	3	11	1	1	3	7	7	7	5	1	1	1	0	1	1
fzmAHCzliJ7dCAWV11YCy1w	2020/01/14 20:15	2	37	4	22	4	8	2	2	2	5	5	5	2	3	3	3	0	1	1
flEPbPID42gHPQxpGJmP4TA	2020/01/14 17:49	2	60	7	44	8	8	2	2	2	6	7	6	5	2	1	2	-1	1	1
fEMiSXgAsZdwynbb4JnZFoA	2020/01/15 10:22	1	55	6	17	4	11	1	2	2	6	5	3	5	2	3	5	1	1	1
fVhjhpYtfROT7Cf6dkYUyMg	2020/01/14 22:25	2	71	7	3	2	8	2	1	2	6	6	3	5	2	2	5	0	1	1
fvsVnfa10Klu1%2FDLNX5UH%2Fg	2020/01/14 19:54	2	62	7	20	4	8	2	1	1	7	7	7	5	1	1	1	0	1	1
fGhM29N%2FbqX4T7wPRJm%2F8lw	2020/01/14 23:33	2	60	7	12	3	1	2	1	3	6	5	3	5	2	3	5	1	1	1
fIvDme9qwwbDukuuys8ulog	2020/01/18 23:37	1	49	5	11	3	3	1	2	1	4	4	4	5	4	4	4	0	1	1
fE2j7w5fJ7Z0R%2FhD1broSig	2020/01/14 19:40	2	60	7	14	3	5	2	1	1	5	5	4	1	3	3	4	0	1	1
f0rmeCGMWApFZ%2BtYiT7ExFQ	2020/01/14 17:14	1	57	6	8	3	1	1	2	2	7	7	7	5	1	1	1	0	1	1
fRyhU%2Bv6ZB%2Frpj4uQcKhBzA	2020/01/16 17:16	1	74	7	14	3	6	2	1	2	6	6	6	5	2	2	2	0	1	1
flue7B5MCAYbbz0UIHuD5IA	2020/01/15 10:13	2	60	7	2	2	11	1	2	2	4	4	4	5	4	4	4	0	1	1
fM2SFCD3nZIIuVXrt6YK8iQ	2020/01/14 20:46	1	53	6	13	3	5	1	2	1	6	6	6	5	2	2	2	0	1	1
fiig%2FsdMi7tAnngDD%2FIhSxg	2020/01/14 17:18	2	70	7	27	5	8	2	1	3	6	6	6	5	2	2	2	0	1	1
fRaYZ6%2FQatmSLaoH4YZVnVA	2020/01/16 14:58	2	55	6	28	5	8	2	1	3	6	6	6	5	2	2	2	0	1	1
fAss7ojK3n9mdEIp2XODc8A	2020/01/14 17:42	2	56	6	14	3	8	2	2	9	7	7	7	5	1	1	1	0	1	1
fzrVhMTLahDZee2p2nhWOwA	2020/01/14 21:53	1	33	4	27	5	5	1	2	1	5	4	3	1	3	4	5	1	1	1
fX5uvOYG2xqvaV5ED5tvIHw	2020/01/14 20:15	2	39	4	40	8	9	1	2	10	7	7	7	2	1	1	1	0	1	1
f4jXywUa1PzM9lplfJXmAhQ	2020/01/14 21:32	2	19	2	11	3	10	1	2	1	5	3	5	5	3	5	3	2	1	1
fhEQvPUZtCku2PAB31fo12A	2020/01/14 20:13	2	19	2	11	3	10	1	2	1	7	7	7	5	1	1	1	0	1	1
fduhb52bpXo601q5ixPkenA	2020/01/14 20:11	2	19	2	40	8	10	1	2	1	2	3	4	5	6	5	4	-1	1	1
f4%2BrKljOb7M7gMe4HBDql4w	2020/01/14 20:53	2	18	2	25	5	10	1	2	2	3	3	4	5	5	5	4	0	1	1
fk8KkuY%2BCSO9kMzSIhs5bvA	2020/01/14 20:41	2	19	2	12	3	10	1	2	1	6	6	6	1	2	2	2	0	1	1
fT39k0itfHiNYe%2Fjp8otjcQ	2020/01/14 20:43	2	16	2	27	5	11	1	2	1	5	5	4	5	3	3	4	0	1	1
fn0mxCN8L0N2mwP86uG1t4A	2020/01/14 20:42	2	16	2	23	4	10	1	2	2	3	2	2	1	5	6	6	1	1	1
feV4B4u8%2BajorigZfiHIOow	2020/01/14 18:31	2	19	2	2	2	10	1	2	9	6	5	3	5	2	3	5	1	1	1
fwqDe0%2FsDE1toR9udfQw43g	2020/01/14 20:43	2	18	2	22	4	10	1	2	1	3	2	2	1	5	6	6	1	1	1
f%2B29JFEwL%2FHdwKIsNsxpiug	2020/01/14 19:34	2	16	2	37	7	10	1	2	2	7	6	3	2	1	2	5	1	1	1
f%2FGlJO9Y25FylT%2FXSSnyvDw	2020/01/14 19:23	2	18	2	14	3	10	1	2	1	3	3	2	1	5	5	6	0	1	1
fZKkVhdJeEZk8uyOAHxoWBA	2020/01/14 17:19	2	19	2	34	6	10	1	2	2	6	3	3	5	2	5	5	3	1	1
fWiPVUGATMhh5nLVgoNkA6w	2020/01/14 17:14	2	15	2	4	2	10	1	2	1	7	7	3	5	1	1	5	0	1	1
fLVVL%2BvRdlFiI8y%2FBiTvYsw	2020/01/14 18:26	2	16	2	13	3	10	1	2	1	3	3	4	1	5	5	4	0	1	1
f1%2FW229Wx29dmBtjxbRnDBA	2020/01/14 17:32	2	17	2	11	3	10	1	2	1	5	3	2	1	3	5	6	2	1	1
fwBDHxsp1h%2BXiWEJLoHjlJQ	2020/01/14 19:49	2	19	2	21	4	10	1	2	2	6	6	3	2	2	2	5	0	1	1
feA%2BVm9cOkwaMl5wllEiDMQ	2020/01/14 17:50	2	19	2	23	4	10	1	2	2	3	2	2	1	5	6	6	1	1	1
fVynv0gXEhmTVLt7I14NOIw	2020/01/14 17:25	2	16	2	27	5	10	1	2	3	5	5	6	5	3	3	2	0	1	1
fY7uyi1xbJDzjJS8Q3Zgu7Q	2020/01/14 20:09	2	19	2	13	3	10	1	2	3	3	2	2	4	5	6	6	1	1	1
fZh1hAdyYUuG4kIhsrXHPSQ	2020/01/14 17:15	1	49	5	4	2	9	1	2	1	6	6	4	5	2	2	4	0	1	1
fUf1pN3Ui4XMV1dS1EagdFQ	2020/01/15 17:38	1	46	5	13	3	3	1	2	3	6	5	3	1	2	3	5	1	1	1
fmZmfzPRlAyDuaSO4Fonqeg	2020/01/14 22:06	2	61	7	26	5	9	1	2	2	5	3	3	2	3	5	5	2	1	1
fZh1hAdyYUuF7mnFWIDbyzA	2020/01/14 21:52	2	45	5	22	4	8	2	1	1	7	7	7	5	1	1	1	0	1	1
fo%2BN3IH5YH2tSVNx5k6QRKA	2020/01/14 17:40	1	52	6	27	5	4	2	1	2	5	3	2	1	3	5	6	2	1	1
fmFxntZZAcUptRgtZwQe%2BKg	2020/01/14 17:20	1	33	4	39	7	4	1	2	2	6	3	3	4	2	5	5	3	1	1
fL%2B%2B7a6ceDB7blGsrJx7NoQ	2020/01/14 22:23	1	61	7	17	4	3	1	1	1	5	5	3	2	3	3	5	0	1	1
f1GruGtoiOJF0F9%2Ft5v1f4g	2020/01/14 17:32	1	60	7	1	1	3	2	1	1	2	2	3	1	6	6	5	0	1	1
f1Ve21VpNyH7S8U2fvdev8w	2020/01/14 21:17	2	40	5	11	3	8	2	1	4	1	1	1	1	7	7	7	0	1	1
fjxSX4ihnp6UhpE39YG6aMg	2020/01/14 17:17	2	62	7	11	3	8	2	2	3	3	3	3	1	5	5	5	0	1	1
fX5plfeXG0zrgqY0SMJBdYA	2020/01/14 17:24	1	51	6	13	3	6	1	2	1	6	6	6	2	2	2	2	0	1	1
f7a0hIWCBJxpXbIAvjB6UHw	2020/01/15 11:41	2	19	2	23	4	10	1	2	2	6	6	3	5	2	2	5	0	1	2
fuDOxGpG%2BJQeJyE93b9FB6Q	2020/01/15 14:22	1	22	3	13	3	10	1	1	9	7	7	6	5	1	1	2	0	1	2
fskgpvqtjssfDGUeGEAqz8w	2020/01/14 19:09	2	16	2	27	5	10	1	2	1	6	5	3	5	2	3	5	1	1	2
fojJZUHoagm3nLFNSCTropQ	2020/01/14 15:13	1	13	1	27	5	10	1	2	3	7	7	7	5	1	1	1	0	1	2
fo7lkkTTBcWs0I1K6RC6e3A	2020/01/14 21:13	1	16	2	11	3	11	1	2	1	5	5	3	2	3	3	5	0	1	2
f890eyTsyGqxzOEwWgjfTxw	2020/01/14 23:16	1	12	1	12	3	10	1	2	1	6	3	3	5	2	5	5	3	1	2
fWmfOgzAvDq0TVxS8OvxzTQ	2020/01/15 19:43	1	24	3	13	3	4	1	2	1	5	5	5	5	3	3	3	0	1	2
fkkhtemie689m5YiSdTEPXQ	2020/01/14 16:30	1	17	2	9	3	9	1	2	2	2	3	3	4	6	5	5	-1	1	2
fWV7b5zV4hkNmMDY6MyYAcw	2020/01/15 23:39	1	13	1	8	3	10	1	2	2	5	3	3	5	3	5	5	2	1	2
fFTCzQbWaDJNqD9gj51xIeQ	2020/01/15 09:03	1	13	1	29	5	10	1	2	1	6	6	6	2	2	2	2	0	1	2
f4yM08srvyQQ4NJe6q6WY7g	2020/01/14 17:47	2	50	6	2	2	9	1	1	3	6	5	5	5	2	3	3	1	1	2
f9%2FiGWFImZHvdiZyxFI170A	2020/01/14 15:20	1	29	3	21	4	11	1	2	9	4	4	4	5	4	4	4	0	1	2
fppCbogn0r55sNEzwk2i50A	2020/01/14 17:47	1	29	3	44	8	9	1	2	4	2	5	5	1	6	3	3	-3	1	2
fTBphxPkD9nlXARlodPs7vw	2020/01/14 15:28	1	29	3	5	2	5	1	2	1	5	5	4	2	3	3	4	0	1	2
f3oNoPIcPlVycg40pkjWHLw	2020/01/14 14:47	1	29	3	4	2	4	2	1	1	6	6	7	2	2	2	1	0	1	2
fF3Sq1ey8ReW%2FGMITuw%2F2Yg	2020/01/14 17:47	1	26	3	26	5	11	1	2	2	6	5	4	1	2	3	4	1	1	2
f3ekXlYLoZyOmckJ3SOLFig	2020/01/14 17:12	1	29	3	13	3	3	1	2	1	5	5	5	5	3	3	3	0	1	2
fct15QtrPQZEOL7jTdPZfdQ	2020/01/14 16:09	1	27	3	12	3	5	1	2	2	5	4	4	5	3	4	4	1	1	2
fBTKC%2BeSPAGKIbxZANNEwgA	2020/01/14 14:23	1	24	3	8	3	11	1	2	1	5	5	3	1	3	3	5	0	1	2
fbMYaqkOHijoi3UXqSGRmgg	2020/01/14 14:53	1	29	3	29	5	3	1	2	2	5	5	4	1	3	3	4	0	1	2
fypqgrFmQGa7lEMFDjzXlKA	2020/01/14 18:43	1	29	3	26	5	4	2	2	2	6	6	6	5	2	2	2	0	1	2
fd7PeDwTgv8EdQBFXXJOliw	2020/01/14 15:52	1	24	3	30	5	6	1	2	1	6	6	4	5	2	2	4	0	1	2
fs6S9V%2BMKIe2xHa2xLIA5kw	2020/01/14 16:54	1	26	3	13	3	4	1	2	3	6	3	3	1	2	5	5	3	1	2
ffd2wYUbunleUd%2Bs3nZS3%2Bg	2020/01/14 18:25	1	24	3	4	2	5	1	2	1	7	7	7	5	1	1	1	0	1	2
fDx53i%2FoeC%2BkUqEvtH%2F2zpA	2020/01/14 15:52	1	27	3	27	5	5	1	2	1	5	5	4	5	3	3	4	0	1	2
fXUkYNiHMY%2F7nupz2LpwIuA	2020/01/14 17:33	1	28	3	1	1	4	1	2	2	2	3	3	1	6	5	5	-1	1	2
fNoqQKxHuW%2ByrDRIjDs%2BvPw	2020/01/14 14:45	1	20	3	11	3	10	1	2	1	6	6	5	5	2	2	3	0	1	2
f04eiitDrUfmUvVuDAFqLxw	2020/01/14 17:57	1	26	3	27	5	4	1	2	2	6	6	6	5	2	2	2	0	1	2
fQCFo8ZDbQimNasyeZuDtVw	2020/01/14 15:11	1	28	3	11	3	3	1	2	1	7	7	6	5	1	1	2	0	1	2
fprvH4UeEF98aZYpdePuB6Q	2020/01/14 14:42	1	26	3	1	1	4	1	2	1	3	3	3	3	5	5	5	0	1	2
fU5CO7UJwZipSxEST6Szsgg	2020/01/14 22:08	1	72	7	40	8	11	2	1	2	5	5	5	5	3	3	3	0	1	2
frnfky11y3dsV0CoVC2e89w	2020/01/14 23:36	2	41	5	3	2	3	2	1	3	4	4	4	5	4	4	4	0	1	2
fiNHF6GWvdy%2FUYxJMBFhu3A	2020/01/14 16:28	2	65	7	12	3	8	1	1	2	7	7	7	2	1	1	1	0	1	2
fJC0h4p1bycMjPWgHdew%2FLQ	2020/01/18 20:54	1	60	7	16	4	2	1	2	9	7	7	7	5	1	1	1	0	1	2
fSYjJRuXRNJDihrIIemxEwg	2020/01/14 23:48	1	36	4	12	3	3	2	1	2	6	6	3	2	2	2	5	0	1	2
fw4tcTCnZrb23Hp6VzFMJHQ	2020/01/15 08:36	2	76	7	11	3	8	2	1	1	3	4	5	5	5	4	3	-1	1	2
fM7LCiwtPTLMAx3FO3rlBcw	2020/01/14 17:44	2	18	2	33	6	10	1	2	2	5	5	3	5	3	3	5	0	1	2
feudt0DGS%2BAgkm0aKvMUG2A	2020/01/14 15:06	2	45	5	36	7	8	2	1	2	3	3	3	1	5	5	5	0	1	2
f61uzwW4INI8Ud5HU9s0D%2Bg	2020/01/15 22:38	1	60	7	13	3	4	2	1	2	5	4	3	5	3	4	5	1	1	2
fd6pi01ReITLQYEHQdwTReg	2020/01/14 14:38	1	41	5	28	5	6	2	1	2	4	4	4	5	4	4	4	0	1	2
fXZZMHgAqJMQPik7hHzm%2FwQ	2020/01/17 07:04	2	67	7	1	1	8	2	1	3	5	5	5	1	3	3	3	0	1	2
f0fR5zIeDfIzC56N0hJWOgA	2020/01/14 16:54	1	67	7	15	4	9	2	1	1	7	7	7	5	1	1	1	0	1	2
fPLhuEq%2ByL2tfdKQR9TOQlQ	2020/01/15 11:26	2	52	6	14	3	9	1	1	2	6	5	3	1	2	3	5	1	1	2
fT7uJU8pmXdgm2gcBxSpOfA	2020/01/15 06:56	1	52	6	7	2	1	2	1	2	3	3	3	1	5	5	5	0	1	2
fjdfVRi7y68n4GBeh9PGXBA	2020/01/14 16:52	2	15	2	27	5	10	1	2	2	5	5	4	5	3	3	4	0	1	2
fXKYXzGpLFRhZMJR1faAdZQ	2020/01/14 21:34	2	38	4	23	4	8	2	2	1	7	3	2	1	1	5	6	4	1	2
flx9yRIu6G6yBMn9mXKh%2B4A	2020/01/14 21:53	2	26	3	12	3	3	1	2	2	2	2	3	1	6	6	5	0	1	2
f1LQKl7gY08Ky7mFCpCbxwA	2020/01/20 19:17	1	63	7	23	4	7	2	1	9	4	4	4	5	4	4	4	0	1	2
fLl%2BpukdP8IjtF5Z6uoG8LA	2020/01/14 18:48	1	64	7	13	3	6	2	1	2	6	6	6	5	2	2	2	0	1	2
fDyMVG%2FwwIc1fPm6qW5D%2FMg	2020/01/14 16:51	2	69	7	38	7	8	2	1	2	7	5	5	2	1	3	3	2	1	2
frCeqxo74ruCv8eQiJWzLOw	2020/01/15 18:02	2	63	7	14	3	6	1	2	1	7	7	6	2	1	1	2	0	1	2
fBS7CC9eBCXwu1IUzVNSFOA	2020/01/14 16:59	2	44	5	22	4	9	2	2	9	6	6	6	5	2	2	2	0	1	2
fcXs4BxQufGLB%2BP%2FWHG1Ugg	2020/01/14 16:39	2	56	6	5	2	9	2	2	3	6	6	6	5	2	2	2	0	1	2
f1WrfK8O2pjTyaLrRYGjmMA	2020/01/14 14:25	2	38	4	21	4	11	2	1	1	6	6	6	5	2	2	2	0	1	2
fsvb75rBzoRphGax%2BxkeV7A	2020/01/14 20:45	1	45	5	14	3	5	2	1	1	6	6	6	5	2	2	2	0	1	2
fVkb6XrtOEjwDgkysUSJ4hA	2020/01/14 16:12	2	16	2	23	4	11	1	2	1	4	3	2	1	4	5	6	1	1	2
fhAdMwQCdirE%2Fwzp%2BR1%2FV5A	2020/01/14 15:00	2	19	2	26	5	5	1	2	9	6	5	4	5	2	3	4	1	1	2
fq6EmIZX7TWvM2eJApqUEPQ	2020/01/14 17:28	2	15	2	14	3	10	1	2	2	6	6	4	2	2	2	4	0	1	2
fnU0SnkW1fswclekhzv%2BWyw	2020/01/14 17:40	2	17	2	9	3	10	1	2	9	5	6	6	5	3	2	2	-1	1	2
ftkq3si1oI478j0GhZfrG9w	2020/01/14 17:13	2	17	2	22	4	10	1	2	1	5	5	4	5	3	3	4	0	1	2
f6a1zJItmE8feGXoCg%2BwLZw	2020/01/14 15:58	1	58	6	1	1	3	2	1	1	4	4	5	3	4	4	3	0	1	2
fEyOuyKFbFdBdb0G7fXobKw	2020/01/14 19:37	1	59	6	20	4	3	2	2	1	7	7	7	5	1	1	1	0	1	2
f2x4pyvC7sCAeTMYy8aKn5A	2020/01/17 18:55	2	49	5	18	4	9	2	1	3	6	7	7	5	2	1	1	-1	1	2
fY3NHQgo8AnQMDwzK1XPNYQ	2020/01/14 18:38	1	35	4	34	6	5	1	2	3	3	4	5	5	5	4	3	-1	1	2
fXzPe3XbAP7adYmuSXHVeKA	2020/01/14 18:18	2	52	6	27	5	9	1	2	3	3	4	4	5	5	4	4	-1	1	2
fFArGAQA8btpvD5h74t3qAg	2020/01/14 14:38	2	55	6	12	3	8	2	1	1	2	1	1	1	6	7	7	1	1	2
faIj5fNVbb2sQpW2f%2BdeBYQ	2020/01/16 09:06	2	48	5	23	4	8	2	1	3	7	5	3	1	1	3	5	2	1	2
f1fzHbndddWLYDHCXAeJIVA	2020/01/16 13:23	1	56	6	40	8	4	2	1	2	5	5	4	5	3	3	4	0	1	2
fpeMIvPeEtmyuKH5dvbm9WA	2020/01/14 15:00	2	53	6	23	4	8	2	1	3	5	5	5	5	3	3	3	0	1	2
fJx4lW%2BuJaeoCEGfBsnfKLw	2020/01/14 20:53	2	38	4	33	6	9	1	2	1	5	5	6	5	3	3	2	0	1	2
fvb8haNNyhOScRr5DkgNrKg	2020/01/17 18:44	2	42	5	23	4	8	2	1	2	6	5	3	5	2	3	5	1	1	2
fIgnB3HC1rdesGz4hutUdeQ	2020/01/14 16:37	1	46	5	14	3	2	1	2	2	5	6	5	5	3	2	3	-1	1	2
fvb8haNNyhOQMUX%2FGOdglPw	2020/01/14 18:20	2	57	6	34	6	11	1	2	1	7	6	6	4	1	2	2	1	1	2
fmrxFBanfpAwS9ixdsgVBtQ	2020/01/14 20:16	2	47	5	13	3	8	2	1	3	6	6	3	5	2	2	5	0	1	2
fZoFTZ4J0i8DFUfL6cbqXBA	2020/01/15 20:06	1	49	5	25	5	4	2	1	4	5	6	6	5	3	2	2	-1	1	2
f7GE27JH6X00n4ROHMdJ4Xg	2020/01/14 14:40	2	28	3	1	1	11	2	1	3	5	4	3	1	3	4	5	1	1	2
fTiuuQh8iIZ3B90N3dRKqYg	2020/01/14 23:05	1	45	5	27	5	4	2	2	2	2	4	3	2	6	4	5	-2	1	2
fU483xETJziYq9btxVtJqlA	2020/01/14 16:03	1	61	7	33	6	1	2	1	3	5	5	5	5	3	3	3	0	1	2
f9MO37IZ6tnsa2Ij4DJv7xg	2020/01/14 20:34	2	31	4	14	3	8	2	2	2	7	6	5	5	1	2	3	1	1	2
fIX3kOntDUoA97zhIdQEVyQ	2020/01/15 14:48	1	67	7	27	5	6	2	2	3	4	5	4	2	4	3	4	-1	1	2
fe4T3P1ZgsgW3v%2BN9gsq0gg	2020/01/15 16:36	2	45	5	2	2	9	2	1	2	4	4	4	5	4	4	4	0	1	2
fYV3U8ULfyxma6P7WPqPRuQ	2020/01/18 20:28	1	50	6	6	2	5	1	2	2	3	4	4	5	5	4	4	-1	1	2
fJbbcxepkPgk5JJAHpwGBIA	2020/01/15 07:07	1	51	6	40	8	3	2	2	1	6	6	4	5	2	2	4	0	1	2
fUds%2BHHirjDxxgat3CAdreQ	2020/01/14 14:36	1	46	5	28	5	3	2	1	2	3	3	3	4	5	5	5	0	1	2
fjYEip5y4GTNutw%2BHImcPSQ	2020/01/19 15:31	1	49	5	35	6	10	1	2	3	7	7	7	5	1	1	1	0	1	2
fChpBj9pHZCRYPEToYsn7TQ	2020/01/14 15:12	1	38	4	27	5	4	1	2	2	6	5	5	4	2	3	3	1	1	2
fku9fqU4QpnTOGvTdsSwciA	2020/01/18 13:13	2	50	6	32	6	9	2	1	1	3	2	3	1	5	6	5	1	1	2
fomfvpmeDpnhs5SwhOCktlA	2020/01/15 11:13	2	67	7	27	5	8	2	1	2	6	3	3	4	2	5	5	3	1	2
fjuBmR7iAM%2BAR0DwUstZC0A	2020/01/14 23:21	2	39	4	38	7	5	1	2	3	5	4	3	5	3	4	5	1	1	2
fFdyVE%2B9sh6%2FaPGYY7GB7dQ	2020/01/14 16:40	2	27	3	13	3	9	1	2	3	5	6	4	5	3	2	4	-1	1	2
fVfigJwlfOuNsepBtIGF77w	2020/01/15 19:05	1	58	6	40	8	4	1	2	1	6	5	3	1	2	3	5	1	1	2
fWdxC9inPy3S5kGcP9kYHKA	2020/01/14 15:05	1	47	5	27	5	3	2	2	2	5	5	4	5	3	3	4	0	1	2
fsawi1AWKNd1iG1bS8zwDow	2020/01/14 16:28	1	41	5	27	5	6	2	1	1	3	3	3	5	5	5	5	0	1	2
fku9fqU4QpnRtRIPYAGewEw	2020/01/14 14:40	2	37	4	35	6	3	2	2	2	6	5	4	5	2	3	4	1	1	2
fmtNdXSJLRnG5Hc%2BDJx3ipw	2020/01/15 23:34	2	42	5	4	2	3	2	2	7	5	5	5	2	3	3	3	0	1	2
f021ii71Ko7fHUXGsl1Irog	2020/01/14 16:38	2	58	6	22	4	8	2	2	2	5	5	6	5	3	3	2	0	1	2
fHToysUbo4rqFKpvJ4vYbtA	2020/01/16 06:46	2	42	5	13	3	3	2	2	3	5	5	5	5	3	3	3	0	1	2
f1B%2Bq0QqU8NzOeRzycXXW%2FA	2020/01/14 18:52	2	28	3	27	5	4	1	2	2	5	5	6	5	3	3	2	0	1	2
fNQCWzXIa042Cm7kuHboyyw	2020/01/14 15:34	2	32	4	8	3	6	1	2	2	6	3	1	1	2	5	7	3	1	2
fv5Ejq0jjr7koNTWdob8O9g	2020/01/16 01:10	2	22	3	4	2	10	1	2	10	4	4	4	5	4	4	4	0	1	2
f2i17QlrqkYVWzozHO9qpmQ	2020/01/14 20:55	1	32	4	28	5	5	2	1	2	6	6	3	5	2	2	5	0	1	2
fro7JH%2BdPKfKHI3WvQhHztQ	2020/01/14 15:41	1	38	4	13	3	5	2	1	1	4	4	4	2	4	4	4	0	1	2
febtnYk%2FcMzC25RdrWx8sbg	2020/01/15 08:16	2	22	3	27	5	11	1	2	9	3	3	4	5	5	5	4	0	1	2
faQdo0j1BrwoN%2FCzyKKOp1Q	2020/01/14 20:44	1	32	4	34	6	1	2	2	2	1	2	2	1	7	6	6	-1	1	2
fL3JDvaKC3pIs1Pkb7LkPvg	2020/01/15 14:52	2	23	3	11	3	9	1	2	1	6	3	2	1	2	5	6	3	1	2
fqKQ%2BWk0qBGcRQIbNOOD1dg	2020/01/15 05:12	2	53	6	27	5	1	2	1	2	3	2	3	1	5	6	5	1	1	2
f9jFM9n60M0ipmycWdE0%2BFw	2020/01/14 15:55	2	48	5	14	3	8	2	1	2	4	4	4	5	4	4	4	0	1	2
fvmAw%2BhODaItZpI%2BRU7nGWg	2020/01/14 17:08	1	34	4	22	4	4	1	2	2	5	5	5	5	3	3	3	0	1	2
fDBQlLL9hwzeO12d3s2X3zg	2020/01/14 21:15	2	30	4	27	5	3	2	1	10	7	7	7	5	1	1	1	0	1	2
fMAixFPSizKCsl2Hx9paykA	2020/01/14 19:34	2	22	3	13	3	2	2	1	3	1	1	1	1	7	7	7	0	1	2
fEXzc0fbFTgQ87zGo%2Fn45lg	2020/01/14 18:38	2	73	7	34	6	8	2	1	2	5	4	4	5	3	4	4	1	1	2
fku9fqU4QpnRA0tgAN4J8Vg	2020/01/14 20:37	1	38	4	27	5	4	2	1	3	3	3	3	4	5	5	5	0	1	2
fCZSdVp6awoZ2oRqL5KWQuA	2020/01/14 18:17	1	43	5	23	4	5	2	1	2	6	3	3	1	2	5	5	3	1	2
fCuuAeduaBVvJEuQuymgGrw	2020/01/15 20:48	2	23	3	3	2	9	1	2	10	4	3	3	5	4	5	5	1	1	2
fyDswuh3sIOUIFWXp%2FD1F6Q	2020/01/16 16:45	1	43	5	14	3	1	2	1	2	7	6	3	5	1	2	5	1	1	2
f%2BMcNWSE3a7rigoycLIAZ7Q	2020/01/15 11:30	2	23	3	19	4	9	1	2	1	5	5	5	5	3	3	3	0	1	2
fXLU%2Ft%2B8w7LOo6NCHg8zcIQ	2020/01/14 14:55	1	33	4	23	4	4	2	1	2	7	6	3	1	1	2	5	1	1	2
fBBVb7X%2F7X%2BQeWBxd9d11Tw	2020/01/14 14:38	1	32	4	23	4	3	2	2	1	3	5	3	3	5	3	5	-2	1	2
fvxnjIpG9zLDIdo5IahJ%2BdA	2020/01/14 20:40	1	36	4	27	5	4	2	1	2	1	1	2	1	7	7	6	0	1	2
fo3vkpeaR7izQMZn1Z1SjQQ	2020/01/14 15:24	2	29	3	13	3	5	1	2	2	2	4	3	3	6	4	5	-2	1	2
fy8hjS%2FsiXPwAGhRitPrcMg	2020/01/14 19:09	1	57	6	24	5	11	2	1	2	5	5	5	5	3	3	3	0	1	2
fKJo9o2EgljOEqanoRGI7Xg	2020/01/14 18:20	1	34	4	9	3	1	1	2	9	4	4	4	5	4	4	4	0	1	2
fA%2B3m8HMAt%2FqUts5989xUqw	2020/01/14 16:20	1	52	6	12	3	11	1	2	2	6	6	6	5	2	2	2	0	1	2
fJAZnpnma%2FJ7icjYTxlrO9A	2020/01/15 15:19	2	64	7	13	3	6	2	2	1	6	6	4	5	2	2	4	0	1	2
fsqH88hLFZkI%2Fjbsrsd35Pg	2020/01/14 17:14	2	58	6	46	8	5	2	1	3	5	6	6	2	3	2	2	-1	1	2
f5Ds32kw8fh1i%2BJwIxN%2FzGg	2020/01/15 16:10	2	41	5	28	5	8	2	1	1	6	6	7	2	2	2	1	0	1	2
fUf%2FVcofhIAAZ5DtDv6P1qQ	2020/01/14 16:18	2	65	7	13	3	3	1	2	9	4	3	3	1	4	5	5	1	1	2
ffbm6eq%2FhM%2BKWn665JCyavg	2020/01/15 12:18	1	54	6	13	3	6	1	2	2	5	5	5	5	3	3	3	0	1	2
fnOKhR2Vaojlw2P9oSD5Eqw	2020/01/14 16:51	2	34	4	27	5	3	1	2	2	7	7	7	5	1	1	1	0	1	2
fU6U0Kz77a6Rp5T4h6ahigg	2020/01/14 17:56	1	74	7	1	1	11	2	1	1	7	7	6	3	1	1	2	0	1	2
fEIJ3yIN9ki8JCIv6Me29ug	2020/01/14 14:36	1	44	5	8	3	4	1	2	1	5	5	6	5	3	3	2	0	1	2
fwBRE9zrgN8aScILvHNUatQ	2020/01/18 19:10	1	57	6	31	6	1	2	1	3	4	4	4	5	4	4	4	0	1	2
fd6pi01ReITKHy%2B5wQ02Z8A	2020/01/15 20:17	2	71	7	26	5	8	2	1	2	3	4	4	4	5	4	4	-1	1	2
fgSQh1dk4g4rA%2FNoqANzczQ	2020/01/14 14:36	1	53	6	31	6	1	2	1	1	6	5	3	5	2	3	5	1	1	2
f8KIE5%2BhyrTea9COg6iqAvg	2020/01/14 14:52	2	34	4	13	3	8	2	2	2	3	3	3	1	5	5	5	0	1	2
fUzEwGtzv4Q6DVTzjdkXECA	2020/01/14 20:09	1	68	7	23	4	9	2	1	1	5	4	3	4	3	4	5	1	1	2
fXKYXzGpLFRi2G6j7HtmNtA	2020/01/14 16:20	2	65	7	23	4	3	2	1	2	7	7	7	5	1	1	1	0	1	2
f2x4pyvC7sCC%2Bz4CGLB576A	2020/01/15 18:39	1	61	7	27	5	3	1	2	3	2	2	2	4	6	6	6	0	1	2
fpJUuy9Ti%2FOLtxYTB0TSUUA	2020/01/18 09:23	1	41	5	14	3	4	1	2	1	5	5	4	4	3	3	4	0	1	2
fdHaRqIcAEfapmtR6BSTxDQ	2020/01/16 13:52	2	42	5	13	3	9	1	2	9	6	5	4	5	2	3	4	1	1	2
fic0gi8xt4X42J4MkVNAYuQ	2020/01/17 11:05	1	70	7	13	3	11	2	1	2	5	5	6	5	3	3	2	0	1	2
fSTEYQ9lBuQh%2B3LDVcHHMkA	2020/01/15 23:57	2	57	6	23	4	3	2	1	9	4	4	4	1	4	4	4	0	1	2
fgx%2BHUMVl7CzcYBpyNA799w	2020/01/14 16:57	2	30	4	14	3	3	2	2	1	5	6	6	5	3	2	2	-1	1	2
ff1yzpEETIjWq3PmbxBQoww	2020/01/15 18:50	1	32	4	13	3	3	1	2	1	7	7	7	5	1	1	1	0	1	2
f9UF8Cwq4axKMr0tIs61s4w	2020/01/15 05:13	2	56	6	14	3	5	2	1	9	7	7	4	5	1	1	4	0	1	2
f9DFlBtE1zjvlRi2atbZQGQ	2020/01/15 00:15	2	61	7	13	3	11	1	2	2	6	6	6	5	2	2	2	0	1	2
fCcUaYk8E56edceZ9DCukBw	2020/01/14 18:12	2	58	6	27	5	9	1	2	3	3	2	3	3	5	6	5	1	1	2
fBQDK4ZzON%2B2sjnRvC2vKvQ	2020/01/15 05:43	1	53	6	14	3	1	2	1	2	5	3	3	1	3	5	5	2	1	2
fpdsJQPdx88zNiNYT%2BWLifw	2020/01/14 22:39	2	47	5	13	3	8	2	1	2	7	7	7	2	1	1	1	0	1	2
fgt9AtrApP1u%2FIoxAxw07Dw	2020/01/14 20:40	2	28	3	13	3	10	1	2	2	7	6	6	5	1	2	2	1	1	2
fji%2FXRJOSwFag1JvnV9iUUQ	2020/01/14 18:42	2	65	7	13	3	8	2	1	3	3	5	5	2	5	3	3	-2	1	2
fFQVgZ30YH4Swf5wPq4WfIA	2020/01/14 14:27	2	62	7	28	5	5	2	1	3	4	3	3	1	4	5	5	1	1	2
f4e7YsPunN%2FR1D3vrTSN6IA	2020/01/14 17:39	2	62	7	38	7	3	2	2	2	5	5	4	5	3	3	4	0	1	2
fF0RHwja50KF1aMlPQF57nA	2020/01/14 14:52	2	24	3	13	3	5	1	2	1	5	5	5	5	3	3	3	0	1	2
fskzWKyhimQmD%2BfPkBrs%2Ffw	2020/01/14 18:51	2	31	4	13	3	3	1	2	1	5	3	3	4	3	5	5	2	1	2
fYXtD5suggeViQRTrB5o9kg	2020/01/14 15:23	2	34	4	14	3	5	2	1	10	7	7	7	5	1	1	1	0	1	2
fKN%2FqW6peLE5Aa1iPGpR%2FgQ	2020/01/18 10:42	2	72	7	23	4	9	2	1	2	2	3	3	2	6	5	5	-1	1	2
f9GYk6D4c6pX8rW09pj8OQg	2020/01/14 19:34	2	39	4	20	4	5	1	2	3	6	6	4	5	2	2	4	0	1	2
f74u2%2F5G%2FI%2FHpoOCV0glyEg	2020/01/14 22:23	1	36	4	11	3	6	1	2	4	5	4	4	5	3	4	4	1	1	2
fRHq7t%2BY9ncl%2BjJsgzIQKKw	2020/01/14 19:59	1	33	4	11	3	11	1	2	3	6	6	7	3	2	2	1	0	1	2
fzxS%2F9FA1aZtfg1Yls51eOA	2020/01/14 18:38	2	33	4	12	3	9	1	2	10	4	4	4	5	4	4	4	0	1	2
fu4N%2FmpC30G6mEby1kfbudw	2020/01/16 16:40	2	29	3	5	2	9	1	2	1	7	7	7	5	1	1	1	0	1	2
fgSQh1dk4g4qhvLpSGq9jpA	2020/01/15 05:03	1	46	5	43	8	6	1	2	2	5	5	3	5	3	3	5	0	1	2
fRiNp%2BA3ybDEuSyGlZUXLzA	2020/01/14 20:21	2	49	5	29	5	4	2	1	6	3	5	2	3	5	3	6	-2	1	2
frqr6tdPi8TozHt8WPO5UTQ	2020/01/14 19:59	2	29	3	13	3	4	1	2	2	7	3	2	1	1	5	6	4	1	2
fPDvq9R3k9ysBlmf2NlxfKA	2020/01/14 14:48	1	71	7	28	5	11	2	1	1	6	5	6	5	2	3	2	1	1	2
fZSGjUN12DR0jR3KkKKIpfw	2020/01/14 21:39	2	34	4	13	3	8	2	1	2	4	4	4	3	4	4	4	0	1	2
fCg0VQkM3VR7A2yyjDFVwgw	2020/01/15 02:15	1	56	6	27	5	2	2	1	2	4	3	3	1	4	5	5	1	1	2
fsprEfTmHHV15i1UDnJ63rw	2020/01/15 06:41	2	38	4	21	4	8	2	1	7	3	4	3	2	5	4	5	-1	1	2
fpMPi6abz2HB907mZWXDHCQ	2020/01/14 17:35	2	56	6	1	1	3	1	1	2	6	6	3	1	2	2	5	0	1	2
fJ%2FdiPm5Z9NsMw%2BNl7Dc8mw	2020/01/14 20:44	2	29	3	13	3	3	2	1	2	3	3	2	1	5	5	6	0	1	2
fZNGzMN6zZDZ8kYDw%2Bha4jg	2020/01/14 14:42	1	65	7	1	1	5	1	2	1	5	5	5	5	3	3	3	0	1	2
fs7mQoW6zTwjlF%2Fvvq4h1xw	2020/01/14 18:24	1	34	4	13	3	11	2	2	2	2	4	4	5	6	4	4	-2	1	2
fUso5ssKW9QMKNhn7LGaOTQ	2020/01/14 17:21	2	38	4	1	1	8	2	1	3	5	5	4	5	3	3	4	0	1	2
fWPSIWQWBBErzKG8MRT77UQ	2020/01/15 08:17	2	58	6	14	3	8	2	2	7	7	7	7	5	1	1	1	0	1	2
fAEFhZk%2FiYFbyyTRwct%2ByRA	2020/01/15 13:12	1	31	4	12	3	3	2	1	8	4	4	4	2	4	4	4	0	1	2
fZCdR1TkIfchVPBgh8GaX4w	2020/01/15 13:16	2	28	3	8	3	3	2	2	2	1	3	3	2	7	5	5	-2	1	2
fH3TTcKf3gVd9ujkK%2BV868Q	2020/01/15 19:01	2	26	3	8	3	8	2	1	9	6	4	7	1	2	4	1	2	1	2
f5xmTy4RaasnPbtcy1MMG5A	2020/01/15 10:16	2	41	5	9	3	9	1	2	2	3	3	2	5	5	5	6	0	1	2
fobNlyvcyqgVDcyGbxs%2B7nA	2020/01/21 07:25	1	61	7	46	8	3	2	1	1	4	3	5	5	4	5	3	1	1	2
f2rvm4NXDLGwJThQ0TwFWng	2020/01/16 00:21	2	37	4	11	3	3	2	1	1	7	6	4	2	1	2	4	1	1	2
f1dkYarEl%2FMdH20KfLuAdPA	2020/01/14 15:08	2	40	5	41	8	7	1	2	1	6	5	6	2	2	3	2	1	1	2
f4H5jF6Yx2ewGNw%2Fd8jC4og	2020/01/14 20:32	2	26	3	1	1	11	1	2	2	5	5	4	5	3	3	4	0	1	2
fLiypfPmfjvV0NwyxrmA0jg	2020/01/15 09:28	2	22	3	12	3	10	1	2	3	2	6	3	3	6	2	5	-4	1	2
fSTEYQ9lBuQioGukf9oX%2FOg	2020/01/15 08:22	1	66	7	36	7	6	2	1	1	5	5	5	4	3	3	3	0	1	2
fy1X%2Bahr9iVGCrKi6ZM7CbQ	2020/01/14 16:20	2	27	3	23	4	8	2	1	2	3	4	3	2	5	4	5	-1	1	2
fQbGkQoKtJOzelvb6cR4QgQ	2020/01/16 14:30	2	32	4	8	3	3	2	1	1	7	5	3	5	1	3	5	2	1	2
fwL0eKPrRHeEFLc8%2FVtC2DQ	2020/01/15 21:20	2	48	5	26	5	3	2	1	3	3	2	3	1	5	6	5	1	1	2
fo%2BN3IH5YH2uvtRE4dr6EAQ	2020/01/14 17:02	1	36	4	34	6	11	1	2	1	3	3	3	1	5	5	5	0	1	2
fZFcN%2FlORJI7gcVigsdYb8Q	2020/01/17 23:53	1	44	5	1	1	4	1	2	2	6	6	4	1	2	2	4	0	1	2
fJszcJXTusPxikpKznM7mug	2020/01/14 17:55	1	44	5	14	3	5	2	1	9	4	4	3	4	4	4	5	0	1	2
fRaYZ6%2FQatmSFJI0ka1rvBg	2020/01/15 01:39	2	28	3	28	5	9	2	1	1	5	5	4	5	3	3	4	0	1	2
fJVY5yvs5GgVeLWu8oiuLYg	2020/01/14 21:07	1	30	4	29	5	5	2	1	5	1	1	1	3	7	7	7	0	1	2
fkmTmuNphr1EAAH2iyt1pkA	2020/01/14 15:46	1	47	5	13	3	3	2	2	1	7	6	6	4	1	2	2	1	1	2
fkNquLf%2Bc0jjfzls%2BknbHag	2020/01/14 14:53	2	69	7	13	3	9	1	2	3	3	2	3	1	5	6	5	1	1	2
fl9ZnLlvVnDR0i3ndXVL9ag	2020/01/14 14:54	2	59	6	27	5	8	2	1	3	5	5	4	5	3	3	4	0	1	2
fZCdR1TkIfcjbzlhn0aWnEQ	2020/01/15 21:17	1	61	7	17	4	2	2	1	2	6	5	3	5	2	3	5	1	1	2
f%2BtWoWumNt6iP%2Fm8V7Lv%2FXA	2020/01/15 21:40	2	50	6	28	5	3	1	2	3	7	7	7	2	1	1	1	0	1	2
fJC0h4p1bycMvbwpaWkj15Q	2020/01/16 22:34	2	42	5	1	1	3	2	1	2	6	6	5	5	2	2	3	0	1	2
fVdJ6%2FNmhXwgb6ob3Dma7ig	2020/01/14 17:38	1	55	6	34	6	4	2	1	2	4	4	4	5	4	4	4	0	1	2
fBKKMqUCSVvKH6nyQgFTezQ	2020/01/14 16:13	2	34	4	23	4	9	1	2	7	6	7	7	2	2	1	1	-1	1	2
f8hpkyHj%2ByRJmKQiN20auog	2020/01/14 16:10	2	19	2	11	3	9	1	2	2	6	6	4	2	2	2	4	0	1	2
fctVGq1k245dR4WEY0%2Fqw7A	2020/01/14 14:13	1	74	7	14	3	11	2	1	3	5	5	5	2	3	3	3	0	1	2
fA7qUcCAqnwzPCFA%2BS%2F4IsQ	2020/01/15 18:30	2	64	7	21	4	8	2	2	2	6	5	5	4	2	3	3	1	1	2
fsqs082yP2F7GiJDHqJ%2B9Pg	2020/01/14 19:01	1	43	5	13	3	7	1	2	4	4	4	4	5	4	4	4	0	1	2
f7JpJaM4FzYKlgXkBfk9Qfg	2020/01/14 18:01	2	50	6	23	4	9	2	1	3	5	3	3	1	3	5	5	2	1	2
fLzegKoVvzcHP89Wx3T%2BwBA	2020/01/14 14:31	1	40	5	4	2	9	1	2	2	4	4	4	5	4	4	4	0	1	2
fvzi9vP2CARC8G9mtA1VBow	2020/01/14 19:42	2	49	5	20	4	5	2	1	3	2	4	5	1	6	4	3	-2	1	2
fm3djsMe9PPNJBipQBrlp9w	2020/01/14 18:53	1	70	7	27	5	7	1	2	3	6	6	6	5	2	2	2	0	1	2
fMPbzq%2FYaWHtUm0xriVAY7g	2020/01/14 22:27	1	39	4	27	5	5	2	1	2	6	6	3	1	2	2	5	0	1	2
f9ykzeQJzMjRG53OwiFHiuA	2020/01/14 15:11	2	68	7	14	3	8	2	1	2	5	5	4	5	3	3	4	0	1	2
fmlkhCopgE2GBQALQ2wI9DA	2020/01/15 11:14	1	49	5	34	6	5	1	2	3	6	6	6	5	2	2	2	0	1	2
fAWlSUbqcujZ0y3ea75pd8A	2020/01/14 14:29	2	52	6	27	5	8	2	2	1	5	3	3	1	3	5	5	2	1	2
ft9ZjvzHVC362metOfaHx8A	2020/01/14 17:14	2	61	7	42	8	9	2	1	1	5	4	5	5	3	4	3	1	1	2
fc2TvcT803sMScOVyCk5vug	2020/01/14 23:18	2	54	6	34	6	8	2	1	3	4	4	5	5	4	4	3	0	1	2
fPZM74%2Fis1D5hIJOh1doMAQ	2020/01/17 06:39	2	46	5	13	3	11	1	2	1	5	4	4	2	3	4	4	1	1	2
fd6pi01ReITKq1JwOXslNPw	2020/01/14 15:22	1	76	7	23	4	11	2	1	2	5	5	4	5	3	3	4	0	1	2
fZFcN%2FlORJI6iXPdGARh1Lw	2020/01/14 17:57	2	65	7	18	4	9	2	1	2	2	2	3	1	6	6	5	0	1	2
fHlf17taUFr7mEj3GeT0lxA	2020/01/16 16:32	1	59	6	14	3	2	2	1	2	5	4	3	3	3	4	5	1	1	2
fWr1eT2nMeoLHkEU5dXt3ZA	2020/01/14 23:42	1	39	4	40	8	5	2	1	2	6	6	6	1	2	2	2	0	1	2
fOpnUjOMxjos%2F8mv3e2Xq5Q	2020/01/14 19:39	2	52	6	13	3	5	1	1	9	4	4	4	5	4	4	4	0	1	2
fOawBym3LTzZlons0rtvlqw	2020/01/14 14:55	2	18	2	40	8	1	2	1	1	6	6	3	2	2	2	5	0	1	2
f2f3ZVzI3g%2BZOYZBcNxviEg	2020/01/14 17:24	2	16	2	42	8	10	1	2	2	4	4	3	2	4	4	5	0	1	2
f%2FwGeA6W0AIiTrlQKMbt0Qw	2020/01/14 17:40	2	16	2	24	5	10	1	2	1	1	2	3	4	7	6	5	-1	1	2
fDfNaOPVwlmmISXwP3UPyBw	2020/01/14 16:42	2	19	2	4	2	10	1	2	2	5	5	4	5	3	3	4	0	1	2
fz5TtUMKV2NOtcBzNkuokbA	2020/01/14 14:25	2	16	2	33	6	10	1	2	1	6	4	3	1	2	4	5	2	1	2
fKDUQyD6f4M15Dx0NVvbcMw	2020/01/14 14:13	2	19	2	40	8	10	1	2	2	3	3	4	1	5	5	4	0	1	2
fVCcpRJOHttOkohEHJZSjRg	2020/01/14 17:26	2	17	2	40	8	10	1	2	1	5	5	4	2	3	3	4	0	1	2
f14S20dpg419bfo9hEMG5yg	2020/01/14 15:41	1	16	2	18	4	10	1	2	1	6	5	6	5	2	3	2	1	1	2
fpwOetJ9zqW58DxuIr1CPHA	2020/01/14 14:37	2	17	2	14	3	10	1	2	3	6	5	3	1	2	3	5	1	1	2
f4Rovmdj2Skzo7%2FPn5xoeaw	2020/01/14 14:29	1	19	2	20	4	10	1	2	1	5	3	3	1	3	5	5	2	1	2
fHiw8CuTu8wDWV3Ijpv6aLg	2020/01/14 15:04	1	18	2	13	3	10	1	2	7	5	7	5	5	3	1	3	-2	1	2
f4BPkonfDJUrRx%2B9MShBS8Q	2020/01/14 14:32	1	19	2	3	2	10	1	2	3	7	3	2	1	1	5	6	4	1	2
fExJAQQUwa%2B5ums5yfYcynw	2020/01/14 15:03	1	17	2	12	3	10	1	2	4	2	1	2	4	6	7	6	1	1	2
fkaevZtuTGH%2FA31T8M4fYLg	2020/01/14 14:31	1	19	2	20	4	11	1	2	1	7	7	7	5	1	1	1	0	1	2
fqo5l3I%2Bc2K2kBHOfMfiJ%2BA	2020/01/14 14:55	1	19	2	11	3	10	1	2	2	6	6	4	5	2	2	4	0	1	2
fXhdLNCN%2B4mptQCbZ7S4BwA	2020/01/14 17:10	1	17	2	20	4	11	1	2	1	6	5	3	5	2	3	5	1	1	2
fvQVuyUJLzSUKQlR86hF7qw	2020/01/14 17:15	1	19	2	13	3	10	1	2	1	6	3	3	1	2	5	5	3	1	2
fxFlyumXRz5FBYJJbAXUNMA	2020/01/14 16:31	1	18	2	13	3	2	1	2	3	3	5	5	5	5	3	3	-2	1	2
f7G8AT44wPBgwr9jNBfLhWw	2020/01/14 16:28	1	17	2	34	6	10	1	2	1	6	3	2	4	2	5	6	3	1	2
f2wWRDcueDLTpxkdkCFypdg	2020/01/14 17:01	1	15	2	8	3	10	1	2	2	4	4	3	5	4	4	5	0	1	2
fv54C%2F8gxEQ2J4zMTl9kBFQ	2020/01/14 16:44	1	19	2	26	5	10	1	2	2	3	3	4	1	5	5	4	0	1	2
f%2BgKiLHHQLU1RU8Utv4%2Bc0A	2020/01/14 14:29	2	19	2	14	3	10	1	2	2	7	3	1	3	1	5	7	4	1	2
fhiDx2relC%2Fo%2Fo0%2BnZip%2BEQ	2020/01/14 16:58	1	16	2	40	8	10	1	2	2	5	3	2	1	3	5	6	2	1	2
fdvZ6ca3w4J4foJfzl8b%2BPg	2020/01/14 15:22	1	19	2	27	5	10	1	2	4	5	4	2	4	3	4	6	1	1	2
favDLxFvFA4BsZ9lFm303bA	2020/01/14 16:58	1	16	2	23	4	10	1	2	2	5	3	3	5	3	5	5	2	1	2
ffSgL4Hs3Yqes6xyWJZjpHQ	2020/01/14 15:12	1	18	2	23	4	10	1	2	2	3	2	1	4	5	6	7	1	1	2
fwE0fC7D3upvEMjX0sA2ZZQ	2020/01/14 16:46	1	19	2	13	3	10	1	2	1	3	1	1	1	5	7	7	2	1	2
fLNEbTDislCdqm4sX9sbAcg	2020/01/14 17:16	2	18	2	32	6	10	1	2	3	7	4	2	1	1	4	6	3	1	2
f3X04yPFGzGZTnsoZP%2F5rrA	2020/01/14 14:36	1	18	2	11	3	10	1	2	2	5	5	3	5	3	3	5	0	1	2
ff%2BMXVbeGKed18KOsfEzNGA	2020/01/14 15:50	2	19	2	21	4	10	1	2	2	3	3	2	1	5	5	6	0	1	2
fXo5pIMN04RzdHFZDJyEgdg	2020/01/14 15:09	2	40	5	13	3	8	2	1	2	3	2	1	1	5	6	7	1	1	2
fTuCIDL2Nj3Kc%2BvermyzMhA	2020/01/14 15:44	2	67	7	26	5	8	2	1	1	6	5	6	5	2	3	2	1	1	2
fsT7K%2BH0kC%2F4VDzIvRYGI6A	2020/01/15 10:21	1	37	4	34	6	1	2	1	2	4	4	4	5	4	4	4	0	1	2
ffcBTigc6Tv%2F1eNlMOUiILQ	2020/01/15 21:03	2	35	4	11	3	5	1	2	1	7	5	6	5	1	3	2	2	1	2
fllIQmGdiiecfsvApyXQeow	2020/01/14 15:16	1	63	7	34	6	11	2	1	2	7	6	6	5	1	2	2	1	1	2
fgS1qv4jjI7gbq3nRBxVH1Q	2020/01/14 17:07	1	48	5	13	3	3	2	1	2	5	6	6	4	3	2	2	-1	1	2
fLZgzQX7oAVgBsmxYhvyv7w	2020/01/14 14:33	1	63	7	34	6	11	2	1	2	5	4	4	5	3	4	4	1	1	2
fmJlhCLw85OC8%2FKlCV1Adnw	2020/01/14 17:44	1	54	6	10	3	6	2	1	2	7	7	7	5	1	1	1	0	1	2
f88uNE2r65ktN9jM1xZ41XA	2020/01/14 15:46	1	3	1	12	3	6	1	2	2	5	5	5	5	3	3	3	0	2	0
fuMts1X4nL7dDcyyJ6vWLHg	2020/01/14 19:47	1	19	2	11	3	10	1	2	2	4	6	5	5	4	2	3	-2	2	0
fIhwapCsZ6EefHxxHWlVewg	2020/01/14 22:27	1	26	3	19	4	1	1	2	2	3	3	3	4	5	5	5	0	2	0
fzuClc6vt%2FPwlHeweEpfB0A	2020/01/16 13:20	1	19	2	33	6	10	1	2	1	6	6	6	2	2	2	2	0	2	0
f%2FPgGYgGpwHFUlPywxqHrVw	2020/01/17 23:38	1	27	3	44	8	9	1	2	1	6	7	7	5	2	1	1	-1	2	0
fQ%2BjRXW4NfyMrc6%2BWwkMSvw	2020/01/16 11:58	2	19	2	14	3	10	1	2	2	2	4	4	5	6	4	4	-2	2	0
fTjn4sMxCtxxPxM%2F59xkkaA	2020/01/14 22:40	1	29	3	26	5	4	2	1	1	3	3	4	4	5	5	4	0	2	0
foZow7LiDoErApIVlbaPgmA	2020/01/15 16:44	1	14	1	23	4	10	1	1	3	4	4	4	5	4	4	4	0	2	0
fOFmehP34zLZBsCYGWwJW%2BA	2020/01/17 23:48	2	19	2	12	3	8	2	1	2	3	3	4	1	5	5	4	0	2	0
funXHWphMMpzpBJlnGbkvrw	2020/01/16 16:31	2	17	2	27	5	10	1	2	3	2	1	2	1	6	7	6	1	2	0
fMrUSKQUfck%2Fd3ZEy9M2ZXA	2020/01/14 13:46	1	25	3	34	6	11	1	2	1	1	2	1	3	7	6	7	-1	2	0
f51iazpYRcizmgth72Mnllw	2020/01/14 14:02	1	20	3	38	7	10	1	2	2	6	5	4	1	2	3	4	1	2	0
f467PN3rV27pM%2Fm%2BeokimmA	2020/01/14 15:04	1	29	3	28	5	9	1	2	2	7	7	6	5	1	1	2	0	2	0
fLjfIr0E%2FRc3oxI2hUvbLaw	2020/01/14 14:15	1	27	3	7	2	11	1	2	1	5	5	5	4	3	3	3	0	2	0
f977MAM1eeWX9Bn%2BQGCUA9w	2020/01/14 14:18	1	23	3	1	1	5	1	2	4	6	6	4	5	2	2	4	0	2	0
fKeevYaFIFQ%2BRtCrAgJ9eaA	2020/01/14 17:34	1	27	3	1	1	11	1	2	2	7	7	7	5	1	1	1	0	2	0
fpXyxJ6Y7kHkxAIIHN1Dsaw	2020/01/14 17:22	1	23	3	8	3	7	1	2	2	1	1	1	1	7	7	7	0	2	0
fwtigKlK87OAzIttN12AYDg	2020/01/14 13:54	1	28	3	22	4	5	2	2	1	5	6	6	5	3	2	2	-1	2	0
fe1L48vjUNUbb0uWSQVKi5g	2020/01/14 22:22	2	17	2	13	3	10	1	2	1	5	6	5	5	3	2	3	-1	2	0
fal3gMLcWb%2FfoytQ2NC%2FC1w	2020/01/14 17:47	1	24	3	10	3	9	1	2	2	5	5	4	3	3	3	4	0	2	0
fLoOhi8PFWEZ2BuF6umzx1Q	2020/01/14 13:42	1	24	3	13	3	10	1	2	4	2	2	2	1	6	6	6	0	2	0
fLP4gW%2Fi1VRKAoNTBRtOjyQ	2020/01/14 17:37	1	25	3	26	5	1	1	2	1	5	7	6	5	3	1	2	-2	2	0
fR62xT3%2FsvQm4muSo4KXuQg	2020/01/14 17:11	1	25	3	13	3	4	1	2	3	4	3	3	4	4	5	5	1	2	0
f%2FuIC74YQrT%2F5rSivT4r10w	2020/01/14 15:25	1	28	3	21	4	9	1	2	3	6	6	4	2	2	2	4	0	2	0
fToy%2F3o4ihkRYvc7hd5Wz6g	2020/01/14 16:52	1	23	3	1	1	11	1	2	2	7	7	7	5	1	1	1	0	2	0
f4vMb83ElqJeWETX8umJlYQ	2020/01/14 17:08	1	28	3	13	3	5	1	2	1	5	4	3	5	3	4	5	1	2	0
f26dLrCdcU5dVQvuKlRDdzQ	2020/01/14 13:57	1	29	3	12	3	11	1	2	2	7	7	7	2	1	1	1	0	2	0
fyflN42MRJyssZTAr6VGRoA	2020/01/14 16:55	1	26	3	13	3	5	1	2	1	7	7	7	5	1	1	1	0	2	0
fuEDb6aGUppmqHa61ljzGMA	2020/01/14 17:29	1	24	3	8	3	10	1	2	1	4	4	4	1	4	4	4	0	2	0
f7CxQS7TCqmyfEm1JL0YcVA	2020/01/14 14:28	1	29	3	26	5	4	2	2	2	6	6	4	5	2	2	4	0	2	0
fFHeadWUCTuduvLBYnZFniQ	2020/01/14 20:10	2	19	2	46	8	10	1	2	1	2	3	2	1	6	5	6	-1	2	0
fgz%2FHy81CNDdpQC2eK4A4Sg	2020/01/14 14:00	1	18	2	20	4	10	1	2	1	7	7	6	4	1	1	2	0	2	0
fECWxoBSL%2BD473OSY0kvlPw	2020/01/14 14:23	1	16	2	1	1	10	1	2	1	6	6	4	5	2	2	4	0	2	0
fjtE1y%2Byk%2F3G%2FOkVJD8zyQQ	2020/01/14 17:04	2	19	2	11	3	10	1	2	2	3	2	2	4	5	6	6	1	2	0
fx4rsdA8gUriDOmDuzCzrTw	2020/01/14 16:41	2	17	2	11	3	10	1	2	2	5	3	3	2	3	5	5	2	2	0
f9ZL6jf4O3xJ7LYw9MmBVJA	2020/01/14 19:24	2	17	2	40	8	10	1	2	2	3	3	3	1	5	5	5	0	2	0
f7XVhqiN%2B4Xkbq5ZHrT%2BX%2FQ	2020/01/14 16:13	2	17	2	28	5	10	1	2	1	5	5	3	1	3	3	5	0	2	0
fThnAPNhmX5Bm9OBvPKXw0A	2020/01/14 15:15	1	17	2	14	3	10	1	2	1	3	6	3	1	5	2	5	-3	2	0
fBTKC%2BeSPAGIdOyxtEttHgw	2020/01/14 14:46	1	16	2	13	3	10	1	2	2	3	3	3	4	5	5	5	0	2	0
f8DauNFkHBnawn5N8gvuVeQ	2020/01/14 13:47	1	18	2	10	3	10	1	2	2	1	1	2	1	7	7	6	0	2	0
f6iMPqbEKJ7xNdcvBM3v59w	2020/01/15 07:56	2	19	2	3	2	10	1	2	1	5	5	4	2	3	3	4	0	2	0
fZhs5eXDKryCIxzLrkS%2BXFQ	2020/01/14 20:24	2	68	7	27	5	8	2	1	1	6	6	6	5	2	2	2	0	2	0
f7kxUr07%2B3Frx7O2VjnRdhA	2020/01/14 14:25	2	68	7	11	3	8	2	1	9	7	7	7	5	1	1	1	0	2	0
fRaYZ6%2FQatmRKYKWM9KU6yA	2020/01/14 14:19	1	61	7	23	4	1	2	1	9	7	7	7	5	1	1	1	0	2	0
f6kpc8fI404ldxP0BkZJcOw	2020/01/14 15:54	1	64	7	12	3	5	1	2	3	5	6	6	2	3	2	2	-1	2	0
fArxqMBmFO6opvPCtsDB%2BrQ	2020/01/14 17:17	2	36	4	11	3	3	1	2	3	7	7	7	2	1	1	1	0	2	0
f0%2FSeINBGCuFlC7IJ2CU4Kg	2020/01/15 00:15	1	43	5	13	3	4	1	2	3	3	3	4	1	5	5	4	0	2	0
f%2FWoVq7f5cHEOdSBOPbHcfw	2020/01/14 18:15	1	66	7	8	3	6	2	1	2	5	5	5	2	3	3	3	0	2	0
ft62zr2BFcHC3VqdIt46cxg	2020/01/14 15:16	2	81	7	35	6	8	2	2	4	4	3	3	5	4	5	5	1	2	0
fOafzZSaGm0oy0CsakdhXQA	2020/01/14 17:32	2	56	6	13	3	8	2	1	8	6	7	7	5	2	1	1	-1	2	0
fMSPvL0Zd5wCaoHCtf%2B7pcQ	2020/01/14 15:15	1	47	5	46	8	2	2	1	3	5	5	6	1	3	3	2	0	2	0
fBRrGhSU7in8AbiXfeGIMpQ	2020/01/14 14:22	2	16	2	7	2	10	1	2	2	2	2	3	2	6	6	5	0	2	0
f5aY4PpL42xG9SrQTSE3Q2g	2020/01/14 20:39	2	54	6	15	4	5	2	1	1	5	3	3	4	3	5	5	2	2	0
fHI5s62UlQ9uTy5fyybDfyA	2020/01/14 16:11	1	63	7	27	5	6	2	2	3	5	5	4	5	3	3	4	0	2	0
fr5IeEPI7nITMk2pM7v57Ew	2020/01/14 17:06	1	58	6	11	3	1	1	2	2	6	6	4	5	2	2	4	0	2	0
fZSGjUN12DR3mPUJCOebvlA	2020/01/14 13:39	1	65	7	1	1	8	2	1	2	7	7	7	4	1	1	1	0	2	0
fWr1eT2nMeoIo%2Bq4b3tFy9Q	2020/01/19 00:31	1	55	6	40	8	4	1	2	9	6	6	6	5	2	2	2	0	2	0
fdz5bRi0vdOz2FZrThNeReQ	2020/01/15 06:19	1	51	6	11	3	11	2	1	2	4	4	4	5	4	4	4	0	2	0
fIfItZoHV5qwFwCOOmdJSVA	2020/01/14 16:20	2	69	7	27	5	8	2	1	2	5	3	3	1	3	5	5	2	2	0
fkU3Te74DJ7C1o%2BOWzJXp3g	2020/01/14 16:57	1	15	2	23	4	10	1	2	1	7	7	7	5	1	1	1	0	2	0
fEM4HVZwTl0GeGqlwqEHj1g	2020/01/14 15:55	1	15	2	15	4	10	1	2	2	3	3	4	5	5	5	4	0	2	0
fAIYV8459kk9wvNDIgY3UEA	2020/01/14 14:22	1	18	2	26	5	10	1	2	1	5	4	3	4	3	4	5	1	2	0
fC6taSlzV0msLyGSrAuiwtA	2020/01/14 16:43	1	15	2	15	4	10	1	2	2	3	3	4	1	5	5	4	0	2	0
fSmMYcnNMku20aGYyR%2FwHig	2020/01/14 14:14	1	88	7	13	3	11	2	1	2	3	3	2	4	5	5	6	0	2	0
faGomboncMa5m8M3Y7pgEVg	2020/01/14 20:27	1	56	6	14	3	4	2	1	1	7	7	7	2	1	1	1	0	2	0
fANzU0a%2FbO2EssTQYHBqYZw	2020/01/14 14:01	1	70	7	11	3	6	2	1	1	7	7	7	5	1	1	1	0	2	0
fmGveXud7v%2FbOVRSep%2F9Yxw	2020/01/14 23:16	1	46	5	35	6	2	2	1	1	6	7	7	2	2	1	1	-1	2	0
fu4T6GfouvuFzbKWHAFPa4Q	2020/01/14 19:40	1	46	5	23	4	1	1	2	3	7	7	7	5	1	1	1	0	2	0
fW3JAEDe%2FyT%2FAtoxFaXc0KA	2020/01/14 14:32	1	43	5	27	5	7	2	1	2	7	7	7	5	1	1	1	0	2	0
feoWMymRUzaMNGnTUeNuL%2BA	2020/01/15 07:59	2	52	6	11	3	8	2	1	2	6	6	6	5	2	2	2	0	2	0
ff1yzpEETIjVQ8eskmmjHlg	2020/01/14 15:16	1	50	6	28	5	11	1	2	1	4	3	5	3	4	5	3	1	2	0
fbfYqqRAAGwYVYjxCqVi2ZA	2020/01/14 13:54	1	58	6	23	4	8	2	1	2	5	6	6	2	3	2	2	-1	2	0
fGsadjGwsDd546ykUMELawg	2020/01/14 13:56	1	61	7	13	3	3	1	2	1	6	6	6	5	2	2	2	0	2	0
fQ%2FxZ2T%2Fs8ajcBkq3H9hTUg	2020/01/14 20:47	1	66	7	15	4	9	2	1	9	7	6	4	5	1	2	4	1	2	0
fLxkW5QepwCrpzaHsCEAb8w	2020/01/14 13:47	1	44	5	14	3	8	2	2	3	6	6	6	2	2	2	2	0	2	0
fWPSIWQWBBEoj617H%2FuHaQA	2020/01/14 20:32	2	52	6	14	3	9	2	2	1	3	2	2	1	5	6	6	1	2	0
fArxqMBmFO6rFiFdARPyGIg	2020/01/14 20:06	2	42	5	40	8	4	1	2	1	5	5	7	5	3	3	1	0	2	0
fLwWDet4c6%2FMZF55BVYvv8A	2020/01/14 14:49	1	57	6	14	3	6	2	2	2	3	3	4	4	5	5	4	0	2	0
fuT%2FHzXjphzeaO1hNSagt3g	2020/01/15 16:35	1	42	5	27	5	9	1	2	3	5	5	6	5	3	3	2	0	2	0
fXDuaP%2FiXwfUzotl3aIz1fg	2020/01/14 18:20	2	49	5	23	4	8	2	2	3	6	6	6	1	2	2	2	0	2	0
f%2F59HF4UesgrQEGUC5ChSWA	2020/01/14 13:39	2	37	4	27	5	8	2	1	2	6	6	6	5	2	2	2	0	2	0
feByoyJfoUpTNPCBft2lkgg	2020/01/14 15:06	1	38	4	14	3	6	1	2	3	6	6	4	5	2	2	4	0	2	0
fcsDPwzYPmJWQ6ooKsall9Q	2020/01/14 15:25	1	17	2	27	5	10	1	2	1	5	5	3	1	3	3	5	0	2	0
f3XLPE3%2BnboJ9IocIZIxe3w	2020/01/14 16:13	1	19	2	13	3	10	1	2	1	6	6	7	5	2	2	1	0	2	0
fBhIt3XsTcG6Dt1M8LMqRwg	2020/01/14 14:30	1	16	2	1	1	10	1	2	1	6	6	4	5	2	2	4	0	2	0
f%2FNFPbmEse8IoGH403HHh7w	2020/01/14 16:00	1	18	2	7	2	10	1	2	1	5	5	4	2	3	3	4	0	2	0
fIEFra2M7bHXPvuqryHQv6w	2020/01/14 16:38	1	19	2	27	5	11	1	2	1	3	1	1	1	5	7	7	2	2	0
f4BxfHayP%2BlBW8KGDMoAj9Q	2020/01/14 15:47	1	18	2	2	2	9	1	2	1	5	4	3	2	3	4	5	1	2	0
fdgm8%2B6F8fvL61OhMdvsaDQ	2020/01/14 15:45	1	16	2	4	2	10	1	2	1	3	3	2	1	5	5	6	0	2	0
fdBIoH40Saavq9c%2F4A0BHrw	2020/01/14 15:35	1	17	2	13	3	10	1	2	3	3	2	3	4	5	6	5	1	2	0
fbxnX9n081B6lwJPduf%2F1Dw	2020/01/14 16:31	1	18	2	9	3	10	1	2	2	3	3	2	1	5	5	6	0	2	0
fb9kkT1aDoHyKTbvaMRr38Q	2020/01/14 14:52	2	67	7	27	5	8	2	1	2	7	7	7	5	1	1	1	0	2	0
fDjJQygqJVuhOCR32d%2Ft%2FuQ	2020/01/14 19:23	2	31	4	13	3	3	1	2	10	4	4	3	5	4	4	5	0	2	0
fuc%2FatXxKfUeZFc5wXct2ZA	2020/01/14 13:45	2	38	4	13	3	8	2	2	3	5	5	6	5	3	3	2	0	2	0
fsOv8nTy6iPGt0f4UMrSLDQ	2020/01/14 20:50	2	64	7	11	3	9	2	1	2	4	4	4	5	4	4	4	0	2	0
f032RZ1f72TLT%2Bhk80Jf17A	2020/01/15 16:43	1	47	5	14	3	2	2	1	2	7	7	7	5	1	1	1	0	2	0
fnxW7X9SSLUD3NTSyMmEqXA	2020/01/14 14:04	1	44	5	14	3	5	1	1	3	2	3	4	4	6	5	4	-1	2	0
f5cS57QhN%2BYGSgVtBOGPmCA	2020/01/15 14:36	1	30	4	1	1	5	2	2	1	7	6	4	5	1	2	4	1	2	0
fDb74gcFLJDDgoy8hXfF7zw	2020/01/15 05:49	1	54	6	10	3	4	2	1	6	5	5	5	2	3	3	3	0	2	0
fDE4TBdfjJiX4Is5%2BNgBBbQ	2020/01/15 10:25	1	35	4	20	4	5	2	1	3	7	7	7	5	1	1	1	0	2	0
f103YxN1U0RIXhuYTZOi7sA	2020/01/14 23:00	2	52	6	9	3	11	1	2	2	3	2	4	2	5	6	4	1	2	0
fZIA3l406s68tFeS4aCa1qQ	2020/01/14 15:19	2	46	5	9	3	11	1	2	2	5	5	4	5	3	3	4	0	2	0
fn3PJPGoBsl5wmRWevrWuXA	2020/01/14 16:11	1	70	7	13	3	6	2	1	2	6	6	6	5	2	2	2	0	2	0
ffFDkwkCMKLv0LWc0Cl%2B9pg	2020/01/14 16:32	2	31	4	12	3	3	2	1	3	2	2	3	1	6	6	5	0	2	0
fFRQvDtM9yHTqkax%2FZCWRxQ	2020/01/14 13:44	1	43	5	13	3	2	2	2	1	5	5	3	5	3	3	5	0	2	0
fth1UkT52rVQNf1qJDyFzag	2020/01/14 18:05	2	27	3	27	5	4	1	2	2	6	5	3	5	2	3	5	1	2	0
fTr%2FszmE0c5SWB4W44%2BM2Pw	2020/01/14 14:13	2	43	5	12	3	6	1	2	1	6	5	3	1	2	3	5	1	2	0
f9CwR60INmQXKUK9FtjXETw	2020/01/14 16:53	2	31	4	8	3	3	1	2	1	2	4	4	3	6	4	4	-2	2	0
fWqBi%2BYPyTiIPFKMRV%2BufDw	2020/01/14 13:52	1	35	4	12	3	4	2	1	1	6	5	6	5	2	3	2	1	2	0
fX6s9LkWYTx7zUZuYPM2WvQ	2020/01/14 22:49	2	42	5	11	3	9	1	2	4	5	5	5	5	3	3	3	0	2	0
fIq7BgtfWbciPmHEYWmIjzw	2020/01/14 17:02	2	29	3	31	6	9	1	2	9	2	2	2	1	6	6	6	0	2	0
f13V2nobxgjNajJ%2BAkIzLAQ	2020/01/17 21:50	2	41	5	11	3	3	2	2	9	4	4	4	5	4	4	4	0	2	0
faaF6HS3gCOG8ooLuEBIzBQ	2020/01/15 01:26	2	38	4	13	3	4	1	2	9	6	6	4	5	2	2	4	0	2	0
f54N5Xhnon44Pifgj%2BJ%2BCyw	2020/01/14 17:08	1	47	5	23	4	4	2	1	2	5	5	4	5	3	3	4	0	2	0
f7PS6UbMNBN8vMBWOF7VM1Q	2020/01/14 18:30	2	30	4	23	4	9	1	2	2	3	5	5	4	5	3	3	-2	2	0
fhKP8gxm5uvxH8%2BVyEXvfwQ	2020/01/15 23:07	1	34	4	32	6	1	1	2	2	6	6	6	5	2	2	2	0	2	0
fbBWndpS24B2FlBgRkpsJUw	2020/01/14 20:42	2	55	6	27	5	3	2	1	3	1	3	3	1	7	5	5	-2	2	0
fZo%2Bg%2BiuzipisZmRRBIf4vA	2020/01/15 12:08	1	33	4	4	2	4	2	1	1	7	7	7	5	1	1	1	0	2	0
frP67aLaFgF6n4og8k06apg	2020/01/14 13:53	2	36	4	13	3	8	2	1	2	7	7	7	5	1	1	1	0	2	0
f5aow9WQCXQzAxeoXRmtk7Q	2020/01/14 19:58	2	51	6	27	5	3	1	2	2	6	6	6	5	2	2	2	0	2	0
fV2DzlzsnsWG9dezxNh%2BwNg	2020/01/15 06:33	2	30	4	1	1	1	1	2	9	4	2	2	1	4	6	6	2	2	0
fopieWZmPWzL0Yl%2BQa%2BTbxQ	2020/01/15 15:39	1	64	7	34	6	4	2	2	3	3	3	3	5	5	5	5	0	2	0
fXPpbcs88aepnUT8QjwblJg	2020/01/15 00:02	2	59	6	40	8	8	1	1	3	2	3	3	3	6	5	5	-1	2	0
fwbm3rsK1yMinkXAelOIZUQ	2020/01/14 15:40	2	87	7	35	6	8	1	1	2	4	4	4	1	4	4	4	0	2	0
fcziAHoDo8Aq1ET%2FZWH093g	2020/01/14 15:02	2	22	3	27	5	10	1	2	1	5	5	6	2	3	3	2	0	2	0
f4YINHIpOFYABW8K0af9POw	2020/01/14 20:53	2	41	5	40	8	11	1	1	10	4	4	4	5	4	4	4	0	2	0
figUjnf%2Fzn0AtLum%2B9x8edA	2020/01/14 14:22	1	57	6	23	4	3	2	1	2	5	6	5	5	3	2	3	-1	2	0
ftYSnlLgwLAXZaCAoaqdkWg	2020/01/15 06:46	1	50	6	11	3	9	1	2	1	3	3	3	1	5	5	5	0	2	0
fDK9uF0enMCVKrprTB7oG8g	2020/01/14 13:51	1	37	4	12	3	3	2	1	2	2	2	3	1	6	6	5	0	2	0
f3OfRvTTfWSaKjEPy%2FW39Yw	2020/01/14 22:13	2	27	3	19	4	5	1	2	1	5	3	5	5	3	5	3	2	2	0
fnpEyoMJ9RKc%2FuXYX04RtvQ	2020/01/14 13:47	2	39	4	28	5	8	2	1	1	2	3	3	1	6	5	5	-1	2	0
fwhIbljdrlXrv2UTFUcxXHg	2020/01/14 17:11	2	24	3	11	3	9	1	2	3	6	6	6	5	2	2	2	0	2	0
fh40hLttbSq9w9nOeKdgWdA	2020/01/14 15:29	2	36	4	13	3	8	2	1	1	6	6	6	2	2	2	2	0	2	0
f1VS7nZO58A5PJwYxgq45ig	2020/01/14 16:59	2	26	3	14	3	1	2	2	9	4	4	4	5	4	4	4	0	2	0
f%2FQZYL%2Ffpm0fEXVr9XXdquA	2020/01/17 01:13	1	42	5	14	3	3	2	1	2	5	6	6	2	3	2	2	-1	2	0
fcjFuRp4mIkQ4055GZWK1AA	2020/01/14 21:00	2	29	3	4	2	3	2	1	9	1	1	1	4	7	7	7	0	2	0
f2Tn65VeL8x6KtvUU2%2F1xhQ	2020/01/14 20:40	1	34	4	27	5	5	2	1	8	1	1	4	3	7	7	4	0	2	0
fkBQmfYgNONZTUOGBBfJJ%2Bw	2020/01/14 13:51	2	26	3	4	2	8	2	2	9	5	3	5	5	3	5	3	2	2	0
fDBQlLL9hwzemZoDPvixLAw	2020/01/14 21:59	2	24	3	14	3	5	2	1	7	1	2	1	2	7	6	7	-1	2	0
fnxqxdp%2BRjQiwZDv46t53Mw	2020/01/14 18:07	2	21	3	13	3	10	1	2	5	1	1	1	1	7	7	7	0	2	0
fdZ9AxZ%2BDTi0Ta3sr0FGnXA	2020/01/14 18:44	2	59	6	44	8	9	2	1	9	7	7	7	5	1	1	1	0	2	0
fFqsSJk99iuJ9B6Fxz7%2FxLw	2020/01/14 15:37	2	59	6	46	8	8	2	2	3	3	4	3	2	5	4	5	-1	2	0
fXrqBdPyxpBGf4sPMXXpylQ	2020/01/14 14:50	1	74	7	14	3	2	2	1	3	2	2	4	2	6	6	4	0	2	0
f%2FTvCoQSYVKhSNV6Nb6ISUg	2020/01/14 17:58	2	43	5	3	2	8	2	2	2	4	5	5	5	4	3	3	-1	2	0
frCenK0lUVrqbI9bQJcynYw	2020/01/16 15:39	2	64	7	27	5	6	2	1	2	5	4	3	1	3	4	5	1	2	0
fzrVhMTLahDZozHiTZPWY9g	2020/01/14 15:31	2	27	3	44	8	3	1	2	1	3	3	4	4	5	5	4	0	2	0
fj9D95WBs4JcAQN4jfNoBNA	2020/01/14 18:48	2	52	6	14	3	11	1	2	1	6	6	6	5	2	2	2	0	2	0
f3iETZndvOSOiB2raAPfGhQ	2020/01/15 09:16	2	55	6	13	3	7	2	2	2	6	6	6	5	2	2	2	0	2	0
fkmi4YMqoTSI2pVR8m7SZBg	2020/01/18 09:45	1	59	6	14	3	6	2	1	2	2	3	5	5	6	5	3	-1	2	0
fEwl6MqmZ02kc1VDB0A8Eug	2020/01/14 20:46	1	46	5	28	5	3	2	1	3	6	6	4	5	2	2	4	0	2	0
fntKDXVtDhoRK6ZgPPQYnwQ	2020/01/15 16:32	2	65	7	23	4	11	1	2	2	6	6	4	2	2	2	4	0	2	0
fPY2CsxjZ2qqUtVQCR2ilkg	2020/01/14 22:30	2	79	7	27	5	8	2	1	5	5	5	6	4	3	3	2	0	2	0
ffD7Sx33aYlLD07Jm22oX8Q	2020/01/14 18:44	2	45	5	23	4	5	1	1	3	5	5	5	5	3	3	3	0	2	0
fPY2CsxjZ2qppriyf1JsoZA	2020/01/14 14:24	1	45	5	17	4	4	1	2	4	3	3	3	1	5	5	5	0	2	0
f6beT1SSpkw9EnOMwD9DYtQ	2020/01/14 14:11	1	70	7	25	5	11	2	2	2	5	5	6	5	3	3	2	0	2	0
fhD%2BWi%2BqIbGsbzBeEG5JeQQ	2020/01/15 14:38	1	60	7	13	3	2	2	1	1	6	6	6	4	2	2	2	0	2	0
f2QQeounhZJ8q%2Fo8Yyuj2%2Bg	2020/01/14 18:14	1	49	5	12	3	3	2	1	3	3	3	5	5	5	5	3	0	2	0
fkNquLf%2Bc0ji%2BaViUtj%2FCyg	2020/01/16 07:35	2	47	5	1	1	5	2	2	2	6	6	6	3	2	2	2	0	2	0
fraPWRF6wr5j%2Fhy03O51bfg	2020/01/17 09:22	1	49	5	23	4	5	2	1	3	5	4	4	5	3	4	4	1	2	0
flue7B5MCAYZu44qB8Uq5hw	2020/01/15 15:17	2	34	4	13	3	5	1	2	2	5	5	3	1	3	3	5	0	2	0
ftihjEqDLs6ovSagpgLTFnA	2020/01/14 17:08	2	69	7	40	8	8	2	1	2	5	5	5	5	3	3	3	0	2	0
f5A4tJ3uLqsAZbmcodkAsyA	2020/01/14 21:26	2	51	6	33	6	9	2	1	9	4	4	4	5	4	4	4	0	2	0
f8QK1YP2wZFhsTVh86Pmuzg	2020/01/17 20:45	2	48	5	25	5	8	2	1	2	5	5	5	4	3	3	3	0	2	0
fLZzZjQoIyiWSiCnT0uInaw	2020/01/14 20:52	2	59	6	26	5	9	2	1	3	7	7	7	5	1	1	1	0	2	0
fdvxJzWpqD4uwSXCaYWWL5Q	2020/01/15 08:37	2	55	6	11	3	11	1	2	3	5	5	4	5	3	3	4	0	2	0
fLYtCVCzEG6rycLavEhP89g	2020/01/14 16:48	2	41	5	14	3	8	2	1	2	3	3	4	1	5	5	4	0	2	0
fRtYMZi0G3q0FcRfWOpMQHA	2020/01/14 15:08	2	29	3	15	4	3	2	2	2	2	3	2	1	6	5	6	-1	2	0
fTLwiGEbJo22PHD0%2FbqKtdQ	2020/01/18 23:34	1	59	6	15	4	4	1	2	1	4	3	3	4	4	5	5	1	2	0
fLQmTd6hscBsMsjrJwfAUVg	2020/01/14 14:35	2	41	5	29	5	11	1	2	3	5	5	5	5	3	3	3	0	2	0
f8uSu8dVjXDT%2FlunOaaEQpA	2020/01/15 22:43	2	49	5	12	3	3	2	1	9	6	6	7	2	2	2	1	0	2	0
f1jWNdMOX%2FYRhcxoy733%2Bag	2020/01/14 16:07	1	78	7	43	8	11	2	1	1	5	5	4	5	3	3	4	0	2	0
fv8W4DrDDQpE8A7xS%2F5l85g	2020/01/14 18:27	2	59	6	33	6	6	2	1	9	6	6	6	5	2	2	2	0	2	0
fHZhmFBBH%2FKhACEdrz2m%2FJw	2020/01/14 14:23	2	27	3	27	5	4	1	2	2	4	4	4	1	4	4	4	0	2	0
fGUjkdZnrWvYrmwZfaYhqbw	2020/01/14 18:31	1	34	4	13	3	3	1	2	2	5	4	4	5	3	4	4	1	2	0
faIj5fNVbb2sTMpXvC9WItA	2020/01/18 11:35	1	36	4	40	8	3	1	2	3	5	5	4	5	3	3	4	0	2	0
fq6LjlO%2BVZe8%2BbXJGcyGpjQ	2020/01/14 19:56	1	33	4	33	6	1	2	2	2	3	5	4	4	5	3	4	-2	2	0
fsAAgh86fcqlKJ3GJgIip%2Bg	2020/01/14 14:29	2	33	4	22	4	3	2	1	3	5	6	5	2	3	2	3	-1	2	0
fYKPkq03h46BfGr0H%2BgOMiQ	2020/01/14 15:56	1	55	6	5	2	2	2	1	3	6	6	4	5	2	2	4	0	2	0
fAP9681W%2FFvFV%2B7CL4PQwuQ	2020/01/16 07:10	1	35	4	4	2	11	1	2	2	5	5	4	4	3	3	4	0	2	0
fdSeKZLarqLbPNq%2FQeF0jOg	2020/01/18 22:24	1	44	5	14	3	3	2	1	1	6	6	6	5	2	2	2	0	2	0
fN7RLdfxvAAWRh9BXdtbJlw	2020/01/15 15:06	1	81	7	15	4	8	2	1	2	3	3	4	1	5	5	4	0	2	0
f61uzwW4INI%2FZDDTYgX9s9Q	2020/01/17 01:06	2	46	5	13	3	7	1	2	2	3	2	3	4	5	6	5	1	2	0
f69tXf%2BPJD27tVekAfuK5iQ	2020/01/14 23:45	2	27	3	16	4	4	1	2	2	3	3	4	1	5	5	4	0	2	0
fu6BoIo%2F50HCvYBm0WdV2BA	2020/01/14 19:17	2	24	3	35	6	8	2	1	1	3	3	3	2	5	5	5	0	2	0
fUdTZ8e4zYuz3ARYxk4zmxg	2020/01/14 13:47	2	31	4	29	5	9	2	2	3	4	4	4	5	4	4	4	0	2	0
ftihjEqDLs6q%2FFP8%2FGw3EGw	2020/01/15 13:45	2	63	7	11	3	8	2	1	2	3	3	3	1	5	5	5	0	2	0
f6iO2HKFpUyt6gFAdezKxgw	2020/01/15 08:53	1	57	6	23	4	6	2	1	2	6	6	6	5	2	2	2	0	2	0
fowPsSHMQVmGRA3D3%2FZ2Pag	2020/01/14 15:22	2	68	7	7	2	8	2	1	1	4	5	3	5	4	3	5	-1	2	0
f4psSuXEvfDfVL8PIU34Y5w	2020/01/14 14:10	2	57	6	15	4	11	1	2	2	6	6	4	5	2	2	4	0	2	0
fKLICELR0JDGEtk6aSaDypw	2020/01/16 09:48	1	39	4	13	3	11	2	1	2	5	5	6	5	3	3	2	0	2	0
fTDjMoPkhttCjuaaPLI4Bdg	2020/01/15 20:31	1	43	5	26	5	1	2	2	2	5	3	3	1	3	5	5	2	2	0
fT10gdAYH96Fgi6VMPdrm9w	2020/01/14 14:17	2	70	7	1	1	8	1	1	8	6	6	6	5	2	2	2	0	2	0
fWr1eT2nMeoKR6TG4MOoYFg	2020/01/14 22:17	1	44	5	11	3	6	2	1	7	6	4	4	2	2	4	4	2	2	0
fI1iVf6LgfC5GhUyDFehVJg	2020/01/18 19:25	1	36	4	14	3	4	2	1	3	1	1	1	1	7	7	7	0	2	0
f6beT1SSpkw8Wxg5IFElkyQ	2020/01/14 15:28	2	22	3	21	4	8	2	1	9	6	6	7	5	2	2	1	0	2	0
fsRHYX9U3YTUOJaE2M4WN8w	2020/01/14 15:42	1	49	5	29	5	11	1	2	3	2	3	3	1	6	5	5	-1	2	0
ftDmpRl5SOzCNoldO9%2F%2Ftnw	2020/01/14 21:29	1	39	4	23	4	5	2	1	2	6	5	4	2	2	3	4	1	2	0
fjcoya%2FRMIWtMFGauT183xg	2020/01/14 22:56	2	29	3	7	2	6	1	2	1	6	6	4	5	2	2	4	0	2	0
fLl4JmxV6Q3Azfw2WFmQJqA	2020/01/14 14:30	1	35	4	13	3	3	1	2	3	3	3	4	5	5	5	4	0	2	0
fg%2FFmw9XEFUzBdyADZQRDnA	2020/01/16 19:22	1	34	4	7	2	4	2	1	2	6	5	3	5	2	3	5	1	2	0
fclVbZh5WHAnW%2Ffs9DatCqA	2020/01/14 13:49	2	36	4	38	7	9	1	2	2	5	4	6	5	3	4	2	1	2	0
fm57KzuFLj5d0YmLHfg%2Bdpw	2020/01/14 13:59	2	30	4	23	4	5	1	2	2	3	3	4	5	5	5	4	0	2	0
fb9kkT1aDoHzqUijpiydFbg	2020/01/14 16:41	1	35	4	13	3	1	1	2	2	3	3	3	1	5	5	5	0	2	0
flJcPrDouYbfXJOrDkaM05A	2020/01/14 16:43	1	74	7	10	3	11	2	1	9	6	7	6	5	2	1	2	-1	2	0
fDocalHxq0f2zwcc8bxDHmA	2020/01/14 15:54	2	25	3	11	3	11	1	2	1	6	5	4	5	2	3	4	1	2	0
fHoA48EWMmhXJHyg0Wwp7%2FA	2020/01/15 00:19	2	29	3	22	4	9	2	1	1	5	5	6	5	3	3	2	0	2	0
fkHlJE%2BA2qrEKpjfZSa4MTg	2020/01/14 14:53	2	27	3	30	5	8	2	1	10	4	4	7	5	4	4	1	0	2	0
fQVJPVNXV3hSjDzgEsvFUhw	2020/01/16 08:59	1	55	6	8	3	4	2	2	1	5	5	4	5	3	3	4	0	2	0
fsnwjfJSM%2BoOh17sJIgo1kg	2020/01/14 14:26	1	19	2	14	3	10	1	2	1	3	3	4	5	5	5	4	0	2	0
fTTVA1E3H9XCzwUpOA9OBrQ	2020/01/14 15:24	1	61	7	1	1	9	1	2	1	3	3	3	4	5	5	5	0	2	0
fG4YojBcOFUNtcRiSJTn35Q	2020/01/14 23:34	1	55	6	13	3	3	2	1	4	5	4	3	4	3	4	5	1	2	0
fAJFNCJALXJILg%2BcYe8Vl8Q	2020/01/14 14:20	1	57	6	47	8	3	2	1	9	4	4	4	1	4	4	4	0	2	0
fp5Yszi2pu0n%2F2RvK%2FX5alA	2020/01/14 16:16	2	48	5	36	7	6	2	1	2	5	5	5	5	3	3	3	0	2	0
fDob024zRj%2BeYYAYLu9jIJQ	2020/01/14 17:11	2	57	6	21	4	5	2	1	1	5	6	5	5	3	2	3	-1	2	0
f8M6pDYjPzgSIJqQGgiIvgw	2020/01/15 00:39	2	16	2	11	3	10	2	2	2	5	5	4	5	3	3	4	0	2	0
fBXdS1j35dALfW1P6%2Feo6Vg	2020/01/14 20:27	2	19	2	11	3	10	1	2	2	3	5	5	2	5	3	3	-2	2	0
f2gs8cVsQHu3n%2FuZPdS0Ycw	2020/01/14 19:19	2	16	2	8	3	10	1	2	2	5	4	4	2	3	4	4	1	2	0
fp%2FbTR3bnKTOcszbNvP3rLQ	2020/01/14 13:59	2	16	2	13	3	10	1	2	9	7	4	3	5	1	4	5	3	2	0
fhMNWU9cHGFb3gJyG7Czhsg	2020/01/14 22:12	2	17	2	19	4	10	1	2	2	5	5	4	5	3	3	4	0	2	0
fIrydalTuOQfSJ1MTZgnR7A	2020/01/15 10:53	2	19	2	21	4	9	1	2	9	3	3	5	2	5	5	3	0	2	0
fgHXSnMB3wMp7%2BV6lke%2FMAw	2020/01/14 15:44	2	17	2	2	2	10	1	2	2	7	7	4	5	1	1	4	0	2	0
fiYNaWZ6pZkF7qmK%2FwmVMqw	2020/01/14 13:43	2	18	2	13	3	10	1	2	3	4	3	3	1	4	5	5	1	2	0
f2%2FcioweW5Aa%2BwipnCyeXfA	2020/01/14 20:39	2	16	2	46	8	10	1	2	1	6	6	6	2	2	2	2	0	2	0
fT0Rn5KYJoDFMFF9fP7ZLTg	2020/01/14 23:34	2	19	2	2	2	10	1	2	2	5	4	3	1	3	4	5	1	2	0
fEnT2cxi4wmFTgR536eMx8w	2020/01/14 19:43	2	18	2	23	4	10	1	2	4	3	6	5	5	5	2	3	-3	2	0
fJBPqAMou84KC64RmJtTalw	2020/01/14 19:33	1	57	6	28	5	5	1	2	2	6	5	5	4	2	3	3	1	2	0
fJSIQi0J6RMomC7jOcLqoVQ	2020/01/14 14:22	1	64	7	14	3	3	2	1	2	7	7	7	5	1	1	1	0	2	0
fsqH88hLFZkJKImn1B%2FFanQ	2020/01/15 09:59	2	60	7	11	3	9	2	1	3	3	2	3	1	5	6	5	1	2	0
fUzEwGtzv4Q69OKB14t3D%2BA	2020/01/16 15:23	2	44	5	12	3	9	2	1	3	3	3	3	4	5	5	5	0	2	0
f6SlQMX%2BU6kKnMdUOC09XGg	2020/01/14 16:58	2	37	4	29	5	3	2	2	3	5	5	3	5	3	3	5	0	2	0
fxVebxwHw0H0buPmDS4Io7g	2020/01/14 20:31	1	33	4	13	3	5	2	2	2	6	6	6	5	2	2	2	0	2	0
fq6LjlO%2BVZe8Y%2Bffg23oJqA	2020/01/14 15:18	1	66	7	27	5	11	1	2	9	5	5	5	5	3	3	3	0	2	0
fs9K6o4mJwVBLgq2MKvM9UA	2020/01/14 22:01	2	49	5	14	3	8	2	1	2	4	3	3	1	4	5	5	1	2	0
fic0gi8xt4X6PdbGqiOFIbg	2020/01/15 16:12	2	58	6	14	3	8	2	1	2	5	5	5	5	3	3	3	0	2	0
fvzi9vP2CARDsVxcjuUcyAQ	2020/01/17 23:19	2	48	5	27	5	9	1	2	3	6	6	7	5	2	2	1	0	2	0
fF%2BwvbbTh0I8i0FV28s%2FhXw	2020/01/14 17:02	2	33	4	12	3	8	2	1	9	6	5	4	5	2	3	4	1	2	0
ftAuTsz6bz%2FkO09rjKlD7mg	2020/01/14 19:34	2	68	7	28	5	8	2	1	2	4	4	4	5	4	4	4	0	2	0
fOGHSL3OgocMvgz8eKPTa%2BA	2020/01/14 14:39	2	36	4	21	4	9	1	2	3	4	4	4	5	4	4	4	0	2	0
fvsVnfa10Klvi1ZHif1OzAQ	2020/01/14 22:21	1	52	6	27	5	5	2	2	2	4	4	4	5	4	4	4	0	2	0
fdvxJzWpqD4tTuJ6MykDodQ	2020/01/14 20:58	1	63	7	33	6	4	2	1	2	6	6	4	5	2	2	4	0	2	0
fl%2F5C7eeTJa376fg4w8NbSQ	2020/01/14 21:10	1	55	6	1	1	1	2	1	2	6	5	6	5	2	3	2	1	2	0
fY3NHQgo8AnSDXcPO%2FWiQ9g	2020/01/14 14:11	1	71	7	30	5	4	2	1	3	5	5	5	5	3	3	3	0	2	0
f0mv2keaZRpWHhOQ88P8%2FLg	2020/01/14 19:19	2	45	5	22	4	8	2	1	2	5	5	4	5	3	3	4	0	2	0
f5aY4PpL42xH5a1S61e3bog	2020/01/14 20:25	1	56	6	36	7	1	2	1	2	3	3	3	1	5	5	5	0	2	0
fCaUmHdKwHSHeBAwv%2BNPvDg	2020/01/14 14:30	1	49	5	14	3	4	2	2	1	4	4	4	5	4	4	4	0	2	0
f1jWNdMOX%2FYS2xgWioPmFTw	2020/01/14 15:06	2	20	3	24	5	5	1	2	2	5	5	6	5	3	3	2	0	2	0
fI1iVf6LgfC7mhFG75wG%2BLA	2020/01/14 18:54	2	58	6	13	3	9	2	1	2	4	6	5	4	4	2	3	-2	2	0
f3eWdEVTXZZfmxQklafPVBA	2020/01/14 21:22	2	60	7	14	3	8	2	1	3	5	5	4	3	3	3	4	0	2	0
f5Qn0jOUyAJD4Q6qHAcibbA	2020/01/14 15:42	2	67	7	12	3	8	2	1	10	4	4	4	5	4	4	4	0	2	0
fmFQK5DI%2FIlRNvQS65VGQ5Q	2020/01/14 16:49	2	50	6	41	8	7	1	1	2	5	5	5	5	3	3	3	0	2	0
fFMtDsWEXBGmNQcqnTv%2Faww	2020/01/14 13:45	2	74	7	34	6	8	2	1	2	5	5	5	5	3	3	3	0	2	0
fq676N5aMQ5jh%2F3TiGU638g	2020/01/14 15:07	2	37	4	13	3	11	1	2	2	6	6	6	5	2	2	2	0	2	0
flVhPvO4goci8k84zWoHlwA	2020/01/17 21:57	2	40	5	34	6	8	2	2	3	6	5	4	5	2	3	4	1	2	0
f9UF8Cwq4axL8tJoZZsO16w	2020/01/14 21:25	2	29	3	13	3	1	1	2	3	6	6	7	2	2	2	1	0	2	0
fgjOPba4BtWkGr6Lw9fEwRA	2020/01/14 16:09	2	39	4	22	4	11	1	2	3	6	6	6	5	2	2	2	0	2	0
fqrz2jfhyp3pHUOXr8kwVnQ	2020/01/14 16:21	2	67	7	1	1	8	2	1	2	5	5	4	2	3	3	4	0	2	0
f%2FVULpOWnARavDwWsLrWpFg	2020/01/15 14:09	2	53	6	14	3	8	2	1	5	6	6	6	5	2	2	2	0	2	0
fTZqm7LvfFm%2FxVZwVesI9ew	2020/01/14 21:21	2	60	7	5	2	8	2	1	3	5	5	6	5	3	3	2	0	2	0
fy7QhBGgIeL3Q2dn%2BMaAArQ	2020/01/14 14:21	1	47	5	13	3	11	1	2	1	7	7	7	5	1	1	1	0	2	0
fnh5WQDU88bAkaYq5aH1sJw	2020/01/15 10:24	2	65	7	10	3	6	1	1	3	6	6	6	5	2	2	2	0	2	0
fnz2Y2B48ZFQ8sHYj2xjZiA	2020/01/15 18:01	1	18	2	12	3	10	1	2	3	7	7	7	5	1	1	1	0	2	1
fe1As9xJw91kHnB21HUlAhg	2020/01/16 21:40	1	12	1	21	4	10	1	2	2	5	6	6	1	3	2	2	-1	2	1
fuz7QEAzoORO126VxoJ%2FUfQ	2020/01/16 23:50	1	18	2	30	5	10	1	2	1	5	4	3	1	3	4	5	1	2	1
fkNoPLF3KwSKEl9f6L7XXUA	2020/01/15 21:53	1	15	2	14	3	10	1	2	2	5	5	4	5	3	3	4	0	2	1
fu2W%2FF6R8d%2FbClF6QWiOQCg	2020/01/15 15:24	1	29	3	39	7	5	1	2	1	3	5	5	5	5	3	3	-2	2	1
fRpZTQ3vS%2FjzPFswxRNd2xQ	2020/01/16 21:34	1	18	2	2	2	10	1	2	2	4	3	2	1	4	5	6	1	2	1
fE%2FsooIhypWK5w%2FG4faTfEg	2020/01/15 14:42	2	19	2	23	4	10	1	2	2	5	4	3	1	3	4	5	1	2	1
fjBDfrPm%2BId3Ozf7qzdquVw	2020/01/15 18:07	1	26	3	27	5	9	1	2	1	2	1	2	1	6	7	6	1	2	1
ffSPOtMuWCmwQxMHVljUIJA	2020/01/15 13:38	2	6	1	26	5	11	1	2	1	5	4	3	2	3	4	5	1	2	1
foUdTt2Ei3ApknYEfViWQkA	2020/01/20 03:18	2	17	2	10	3	10	1	2	3	6	5	3	2	2	3	5	1	2	1
fXK1Z3YQaeG6il%2BJkCtacfg	2020/01/16 21:28	1	13	1	44	8	10	1	2	2	6	6	6	5	2	2	2	0	2	1
fAX8gghGpjaZvXfkVpAXB0w	2020/01/15 10:05	1	19	2	39	7	10	1	2	2	5	6	6	5	3	2	2	-1	2	1
fMC4mc1ORjKyagFU6dQ4rTA	2020/01/15 22:56	1	15	2	40	8	10	1	2	1	5	5	4	5	3	3	4	0	2	1
fIVMd3zFN7PdsjgWNBdD2dA	2020/01/15 19:36	2	15	2	15	4	10	1	2	2	5	5	5	5	3	3	3	0	2	1
fBnDTGwecdH5SXIVnKxYKcQ	2020/01/15 23:20	1	18	2	14	3	10	1	1	1	3	3	3	1	5	5	5	0	2	1
f0XWL3Sq%2BbTc1U1Ghw49BkA	2020/01/15 11:49	2	51	6	30	5	9	2	1	2	7	7	5	2	1	1	3	0	2	1
fE2j7w5fJ7Z0uG6%2Fqqy07WA	2020/01/15 11:58	1	69	7	13	3	6	1	2	2	6	6	6	5	2	2	2	0	2	1
fLPPCR%2B5Wu7yMHW2kezpDUw	2020/01/15 10:04	1	21	3	13	3	11	1	2	9	7	7	7	5	1	1	1	0	2	1
fsHT7YG6do6ZfJVZ4X%2FTxCQ	2020/01/15 12:30	1	24	3	14	3	4	1	2	3	3	3	3	1	5	5	5	0	2	1
fgz%2FHy81CNDcgbicU1vpBGg	2020/01/15 15:46	1	27	3	7	2	1	2	2	2	7	7	6	3	1	1	2	0	2	1
fIl7jjTvwKfL96Enm9othZQ	2020/01/15 10:11	1	29	3	21	4	7	1	2	1	5	5	7	5	3	3	1	0	2	1
fgpM3%2FBab9bfwHmXxO%2Bw5lA	2020/01/15 19:51	1	26	3	3	2	11	1	2	2	3	7	7	4	5	1	1	-4	2	1
fL7SJ4sUKX6eaTdYKeMdfgg	2020/01/16 06:54	1	58	6	8	3	4	2	1	1	4	4	4	2	4	4	4	0	2	1
fYzelihfQuJ40TkbtIF%2FR7g	2020/01/15 12:27	1	39	4	14	3	5	1	1	2	3	3	3	5	5	5	5	0	2	1
fyBjhSUsTs8NNTJPrTOeVtw	2020/01/15 12:08	2	67	7	27	5	6	2	1	2	7	6	6	5	1	2	2	1	2	1
f8QV6VE811uy8ei%2F4LCiwWA	2020/01/19 17:14	1	62	7	23	4	9	2	1	3	3	4	3	1	5	4	5	-1	2	1
fxG6rgWJvK8hTLjGDvC4mSw	2020/01/16 09:11	2	63	7	14	3	11	2	1	3	2	2	3	4	6	6	5	0	2	1
fQ9fKKuxggtrE8zvv9Hs7Vg	2020/01/15 21:19	2	51	6	24	5	3	1	2	9	6	6	6	5	2	2	2	0	2	1
fJHJ6rbaWVTLO6kuV9jhLgw	2020/01/15 14:44	2	30	4	13	3	3	2	2	1	7	6	3	5	1	2	5	1	2	1
f4yM08srvyQQLq9hx0F3O0g	2020/01/19 09:13	2	45	5	11	3	8	2	1	2	5	5	6	5	3	3	2	0	2	1
f96DIiWzqy%2Fj4QOoDLRIARw	2020/01/15 21:40	1	53	6	23	4	3	2	1	3	5	5	4	5	3	3	4	0	2	1
fJWvFWx6%2Fx6P3IyTYJ23EUw	2020/01/15 17:00	2	58	6	27	5	8	2	1	2	5	5	6	5	3	3	2	0	2	1
fltwL4fF%2BD%2FWY98c2inkscQ	2020/01/15 15:49	1	35	4	23	4	10	1	2	3	6	6	6	5	2	2	2	0	2	1
f%2BOcBUwuy8ietGA54LP13Qg	2020/01/15 09:41	1	66	7	27	5	11	2	1	3	5	5	6	3	3	3	2	0	2	1
fwIFA%2BuqrMDSoSp9rLWPkEQ	2020/01/16 10:36	2	47	5	14	3	5	1	2	2	5	4	3	1	3	4	5	1	2	1
ft5u7ChauyuMy2rhbLFrQdg	2020/01/15 18:56	1	51	6	23	4	4	1	2	1	5	5	5	5	3	3	3	0	2	1
fntKDXVtDhoSmANxlex%2BQTg	2020/01/15 21:02	2	47	5	27	5	8	2	2	1	7	7	7	5	1	1	1	0	2	1
f33wZuHp0aE50BHOjD8%2FVig	2020/01/16 01:02	2	44	5	27	5	9	2	2	9	4	5	4	4	4	3	4	-1	2	1
fYO6%2FgYa0OZPV%2BDZAH%2FQQew	2020/01/15 12:25	1	48	5	1	1	1	2	2	2	7	7	7	5	1	1	1	0	2	1
fo%2BN3IH5YH2s3Owf74EtXtg	2020/01/15 20:47	1	43	5	12	3	4	2	1	2	6	7	7	2	2	1	1	-1	2	1
fB%2BFWwhZvMzn6LmNQtO6OEA	2020/01/15 13:42	1	57	6	11	3	9	1	2	1	5	5	5	5	3	3	3	0	2	1
fuo%2FkYq61nzRAJ1JGIUxDbQ	2020/01/15 12:06	1	41	5	28	5	5	1	2	3	6	6	6	5	2	2	2	0	2	1
f0QTaJHahXPX7HMEqBvuLEw	2020/01/15 16:22	2	42	5	11	3	9	1	2	2	5	4	5	5	3	4	3	1	2	1
fvrwOOb2Z7SKHkkqmjEugQw	2020/01/16 18:28	2	54	6	25	5	8	2	2	2	7	7	7	5	1	1	1	0	2	1
fwrLSCHe83CnUwsE6TjjTng	2020/01/17 17:07	1	49	5	5	2	1	2	1	1	5	6	5	5	3	2	3	-1	2	1
fkPfG97YdTDIUgzdvwmHD9A	2020/01/16 22:52	2	32	4	26	5	9	1	2	2	5	5	4	5	3	3	4	0	2	1
f2Ieir%2FUZykhjURBJpXs25g	2020/01/15 12:23	2	58	6	22	4	9	2	1	2	5	5	5	5	3	3	3	0	2	1
f%2FTvCoQSYVKjZMvXbx3QOSg	2020/01/15 12:55	1	64	7	40	8	5	2	1	4	4	2	2	4	4	6	6	2	2	1
f1lAQk%2FMhSu4HSwyyCYGtnA	2020/01/15 17:17	2	40	5	1	1	5	1	2	2	6	5	6	5	2	3	2	1	2	1
f8l2SZxqoe8uWwuht68AFGw	2020/01/15 10:35	2	30	4	23	4	8	2	2	1	6	5	4	2	2	3	4	1	2	1
fgoHIpxcHXvPxz9MVOuRTBA	2020/01/15 11:53	1	31	4	43	8	11	1	2	9	4	4	4	5	4	4	4	0	2	1
frxqJ4Uyxu7KHYjQ2uIoNGA	2020/01/15 23:29	2	25	3	11	3	3	1	2	9	3	3	3	1	5	5	5	0	2	1
fHUNBCVA4eakEyrmVCJzIOg	2020/01/15 09:23	1	50	6	40	8	1	2	1	2	5	5	5	1	3	3	3	0	2	1
fnyogzUXijrQaZHf55IrawQ	2020/01/15 23:12	1	47	5	21	4	6	1	2	1	7	7	7	5	1	1	1	0	2	1
f9G7skCw5g65d1dQBJ4yofA	2020/01/15 09:31	1	41	5	26	5	7	2	1	3	3	3	3	1	5	5	5	0	2	1
fv3CH%2BP69ghTImjZhcdOKuw	2020/01/15 23:42	2	53	6	34	6	8	2	1	2	3	3	4	1	5	5	4	0	2	1
foL3o2QX7DCqb3PzB0s7mnQ	2020/01/15 18:01	1	48	5	9	3	4	2	1	2	3	3	4	5	5	5	4	0	2	1
fth1UkT52rVQLLJ3U5xIXMA	2020/01/15 09:26	1	37	4	13	3	3	2	2	3	4	3	3	5	4	5	5	1	2	1
fIKjmJqunXNJQrHh7mf5Nhw	2020/01/16 21:40	2	33	4	20	4	5	2	1	2	5	5	4	4	3	3	4	0	2	1
f5I9wXIgbXPuhoe0S4ElkMw	2020/01/15 09:55	1	48	5	12	3	5	2	1	3	2	4	3	4	6	4	5	-2	2	1
fzw69D4y9ORZMULLheGwEBw	2020/01/15 10:52	1	56	6	19	4	6	1	1	3	7	7	6	2	1	1	2	0	2	1
faQdo0j1Brwq0Jcb%2B6Ewo1w	2020/01/15 12:34	2	34	4	12	3	8	2	1	1	7	7	7	5	1	1	1	0	2	1
fsXC4LfYQqfrLp%2FDLteKyLQ	2020/01/15 13:20	1	44	5	40	8	11	1	2	2	6	6	6	1	2	2	2	0	2	1
fkglgRjY5kslntkROfbujpw	2020/01/16 10:54	2	36	4	23	4	3	2	1	1	5	6	6	5	3	2	2	-1	2	1
f1fzHbndddWIDS0sZVtE3Og	2020/01/15 09:21	1	53	6	2	2	7	2	2	3	7	7	7	5	1	1	1	0	2	1
fnHZZ2JC62biavK3fRtcctA	2020/01/15 21:31	2	36	4	40	8	5	1	2	2	5	3	3	1	3	5	5	2	2	1
fvKTFKMFQZC069Oo9cW%2BSrA	2020/01/15 09:54	2	56	6	20	4	8	2	1	3	6	6	6	5	2	2	2	0	2	1
fq2SRwAnbyjpfm4sAN933qg	2020/01/16 14:09	2	40	5	27	5	4	2	2	1	7	7	4	5	1	1	4	0	2	1
fLOibSgBTW%2FRGOWoHZWfbjw	2020/01/16 19:52	2	61	7	22	4	6	2	1	2	5	5	4	4	3	3	4	0	2	1
fxhf7rF%2FsModoDB%2BqS2%2FMLQ	2020/01/15 20:05	2	28	3	13	3	5	1	2	2	2	2	2	1	6	6	6	0	2	1
f0noKDp7uRve1GQS4HAxbkA	2020/01/15 10:16	2	31	4	13	3	9	1	2	3	5	5	4	5	3	3	4	0	2	1
fWpBYDZXpkYCmLyym2lN7AQ	2020/01/20 09:36	2	41	5	41	8	6	2	1	2	5	5	5	5	3	3	3	0	2	1
f6VeDW1tq%2F01phkli2fyCMw	2020/01/21 13:46	2	41	5	10	3	6	2	1	2	2	3	2	1	6	5	6	-1	2	1
fKVnfEZYZMJjpY5RVIt2Qbg	2020/01/15 10:39	1	39	4	47	8	4	1	2	1	4	4	4	5	4	4	4	0	2	1
flFyOA%2BloyiPCviMULRmcfg	2020/01/15 13:11	1	38	4	12	3	4	1	2	3	5	5	5	5	3	3	3	0	2	1
f0TluK5DRZbInCaxRyy4baQ	2020/01/15 19:33	2	56	6	10	3	3	2	1	1	6	6	5	5	2	2	3	0	2	1
fAG9TLnNRn0Zjqp6OG1zHhw	2020/01/15 19:54	1	52	6	15	4	4	2	1	2	3	3	4	4	5	5	4	0	2	1
fqIgJQgi8%2FnZbzYEYBx2PFw	2020/01/15 20:37	2	24	3	27	5	9	1	2	9	6	6	6	2	2	2	2	0	2	1
fvYO3HAKE3SjX59xhhzVXpQ	2020/01/15 22:18	1	49	5	27	5	3	2	1	3	6	7	7	5	2	1	1	-1	2	1
fLc8TTOjmyr1xENGaUtUH6A	2020/01/15 13:31	1	55	6	13	3	3	2	1	2	5	6	4	5	3	2	4	-1	2	1
ftFPu4sazmzhZ5vqwWOpy2g	2020/01/18 15:06	2	45	5	28	5	9	2	1	3	5	5	4	2	3	3	4	0	2	1
fPtDEAkRxB8nfYjH3m0g%2Fdg	2020/01/15 18:27	2	48	5	13	3	3	1	2	2	6	6	6	2	2	2	2	0	2	1
fWv2NndtXV6FxmAz%2F4a8%2BXA	2020/01/16 23:59	2	26	3	27	5	4	1	2	3	5	5	4	5	3	3	4	0	2	1
fpE8AkO4UYetit%2BRg10lMaA	2020/01/15 12:23	1	33	4	36	7	5	1	2	6	3	2	2	1	5	6	6	1	2	1
fMFgCvxoEC%2FZCjBn5WXRKlQ	2020/01/16 22:26	2	21	3	13	3	10	1	2	1	1	1	1	1	7	7	7	0	2	1
fqsh6srKPE62zVqrgU5YQ3A	2020/01/15 09:29	2	64	7	27	5	11	2	1	2	7	7	4	5	1	1	4	0	2	1
fjrg%2F4d4VQ1N2MOfXbKG4jg	2020/01/15 20:38	2	24	3	12	3	10	1	2	1	1	1	1	1	7	7	7	0	2	1
fk9jhKmEZ3YCzEJ4TolUvkQ	2020/01/15 12:09	2	51	6	28	5	9	2	1	9	3	3	3	5	5	5	5	0	2	1
fbsQEa5m29be5Prxp0w%2Fi6Q	2020/01/16 19:24	2	39	4	44	8	3	1	2	2	5	4	4	2	3	4	4	1	2	1
f1%2Fouh%2BYMT8IIWORvJ%2BEvCA	2020/01/16 00:33	2	24	3	13	3	5	1	2	1	4	4	4	5	4	4	4	0	2	1
f2HCBXu1CSxJm9KXFNg%2FhlA	2020/01/15 23:32	2	28	3	12	3	9	2	1	3	5	5	4	5	3	3	4	0	2	1
fzn9eMP1awr%2BPUeHWxIlA2w	2020/01/15 10:33	2	28	3	3	2	3	1	2	3	5	3	2	4	3	5	6	2	2	1
fh40hLttbSq%2BuqQICIZ3oIA	2020/01/15 17:42	2	51	6	25	5	9	2	1	1	5	5	4	5	3	3	4	0	2	1
f7gsCMvWrbw1cjjoQcJ4U6w	2020/01/17 14:49	2	45	5	14	3	8	2	1	1	6	3	3	4	2	5	5	3	2	1
f7PS6UbMNBN9GvpxDOUkQ2w	2020/01/15 18:23	2	80	7	4	2	8	2	1	6	5	2	2	1	3	6	6	3	2	1
f%2F3HPzUhd6xEgBQHBN2yj9A	2020/01/15 20:21	2	36	4	13	3	4	2	1	3	1	1	1	4	7	7	7	0	2	1
f58IWoWSLIdjCKOxQ%2F7ptHg	2020/01/15 13:03	1	40	5	13	3	5	2	1	1	7	7	7	5	1	1	1	0	2	1
fF5RH1GP0VHcSpTEotkbDbA	2020/01/15 10:27	2	27	3	14	3	8	2	2	1	2	4	3	4	6	4	5	-2	2	1
fDykfv8UZuiCZMAlQj8IqIQ	2020/01/15 16:03	1	30	4	40	8	11	1	2	3	5	5	3	5	3	3	5	0	2	1
fyrgJzNUtgDGsIGjazz0yiw	2020/01/16 23:40	2	64	7	27	5	8	2	1	2	5	6	4	5	3	2	4	-1	2	1
f%2BswgxMDFly6mba%2FWdIwRCw	2020/01/15 19:35	2	56	6	13	3	9	2	1	2	6	5	4	1	2	3	4	1	2	1
fLnz7RFmGjIqlgAs2llj0lA	2020/01/15 20:06	2	51	6	13	3	3	1	2	3	4	4	4	4	4	4	4	0	2	1
fc%2BntGpH9vSJDt%2F935GZoUA	2020/01/15 10:12	1	68	7	27	5	11	1	2	2	5	6	6	2	3	2	2	-1	2	1
fjG1hjdvaOz7sRpu6apdvbA	2020/01/15 14:09	2	61	7	27	5	8	2	1	3	7	7	6	5	1	1	2	0	2	1
ffzFNT9SWzwxDzZ7YltieAQ	2020/01/15 09:44	2	68	7	43	8	8	2	1	3	6	6	6	5	2	2	2	0	2	1
frqr6tdPi8ToeB4HJFVCizA	2020/01/15 13:50	1	64	7	13	3	4	2	1	1	4	4	4	5	4	4	4	0	2	1
fmMOvEeFTvyHqvqzVP7SSoA	2020/01/15 21:19	2	52	6	15	4	1	2	1	2	5	4	3	5	3	4	5	1	2	1
fdqboYpnom2dORLm3J%2BeNJQ	2020/01/15 12:18	1	42	5	13	3	5	2	2	2	6	7	7	5	2	1	1	-1	2	1
ftjcg2Ja8%2FO37vvv6hcmr1Q	2020/01/15 09:23	1	37	4	13	3	11	1	2	2	3	3	4	1	5	5	4	0	2	1
fCg0VQkM3VR5B0b51wnfiRQ	2020/01/15 09:20	1	63	7	27	5	7	1	2	1	6	6	6	5	2	2	2	0	2	1
fYy22wo3rBSXy6Rze5z2TOw	2020/01/21 14:42	1	45	5	13	3	5	2	1	1	3	3	4	1	5	5	4	0	2	1
fZPdjci8SoxH23%2FebATxiwA	2020/01/15 14:54	1	38	4	25	5	4	1	2	3	5	5	5	5	3	3	3	0	2	1
fLFuvAkfMnGwXrfsKs4SmBg	2020/01/19 11:25	1	43	5	13	3	9	1	2	3	3	3	4	5	5	5	4	0	2	1
fHb%2B1QUZhkP%2FY02oXH67dyg	2020/01/15 18:07	2	48	5	13	3	8	2	2	2	3	2	2	1	5	6	6	1	2	1
fKC1GsgHe3lnD8OA173jfXA	2020/01/15 13:00	2	68	7	23	4	9	2	1	2	4	4	4	5	4	4	4	0	2	1
fYu8%2FOf1rZfUC9%2Bew3wOHEQ	2020/01/15 10:16	1	39	4	8	3	11	1	2	9	4	4	4	5	4	4	4	0	2	1
fLFuvAkfMnGykZMfouDh%2F1Q	2020/01/19 19:45	1	49	5	13	3	5	2	1	1	5	6	6	5	3	2	2	-1	2	1
fO8Y91JjYVH%2BLmmF6Pcs7OQ	2020/01/15 15:41	2	56	6	20	4	9	2	1	1	6	6	6	5	2	2	2	0	2	1
f3RIZcK1XWg10o%2Bfr31oTtQ	2020/01/15 20:12	1	37	4	28	5	9	1	2	1	7	7	3	5	1	1	5	0	2	1
fP88W6aYhATN96hmbch0dYA	2020/01/16 11:53	2	68	7	40	8	8	2	1	4	5	4	4	5	3	4	4	1	2	1
fKdfCBqz8GiuQMhGligzUFQ	2020/01/15 18:42	1	70	7	27	5	3	2	1	3	3	3	3	1	5	5	5	0	2	1
fGbru5RzXX0FsFncHRAYFjA	2020/01/15 20:54	1	34	4	28	5	4	1	2	2	6	6	7	5	2	2	1	0	2	1
f032RZ1f72TKNnR53VexRBg	2020/01/16 05:58	2	68	7	13	3	8	2	1	1	5	5	6	5	3	3	2	0	2	1
f6Nir4mnhwhEJATxIMn3LcA	2020/01/15 09:31	2	58	6	11	3	8	2	1	9	4	6	6	5	4	2	2	-2	2	1
f3PmGb2stDF4ctU7KIGyfsw	2020/01/15 12:52	1	44	5	1	1	6	2	1	3	5	4	3	2	3	4	5	1	2	1
fsT7K%2BH0kC%2F52nHkFPqw0fQ	2020/01/15 20:36	1	61	7	8	3	3	2	1	1	5	6	6	3	3	2	2	-1	2	1
f2rvm4NXDLGwOJzyccF0pmg	2020/01/15 14:50	2	46	5	1	1	3	2	1	2	4	4	4	5	4	4	4	0	2	1
fo%2BN3IH5YH2vEG0o%2FQS9Iqw	2020/01/15 16:10	1	33	4	40	8	9	1	2	3	3	3	4	4	5	5	4	0	2	1
fyN%2FqKwUMKPv1YHF4tVo6mA	2020/01/15 13:12	2	34	4	1	1	3	1	2	1	7	7	7	5	1	1	1	0	2	1
f8zKpX1y6g707AGE1KL2u5A	2020/01/15 21:06	1	65	7	8	3	11	1	2	2	6	6	4	5	2	2	4	0	2	1
fs7mQoW6zTwi4wLpt%2B4Vc2w	2020/01/15 12:21	2	39	4	13	3	3	1	2	1	6	6	6	5	2	2	2	0	2	1
fJSIQi0J6RMqCIxnPUO%2BwsA	2020/01/15 16:20	2	80	7	23	4	8	2	1	2	3	3	3	4	5	5	5	0	2	1
fnYdD3peKFmpETWQpHkfTxA	2020/01/15 09:47	1	57	6	38	7	6	1	2	3	7	3	2	1	1	5	6	4	2	1
faP7ai9zjE%2F0u3lFJGffAdQ	2020/01/15 11:51	1	31	4	28	5	11	1	2	2	6	6	4	2	2	2	4	0	2	1
fewqH%2B7Hg74kNh7OHFDiz2g	2020/01/16 00:09	2	59	6	22	4	6	1	2	1	5	5	4	5	3	3	4	0	2	1
fKNbW9htR6g0mM8535YxjUg	2020/01/20 16:27	1	64	7	1	1	11	1	2	9	6	6	6	5	2	2	2	0	2	1
fvlnVyxJa5ZI5B2t9zVobcA	2020/01/15 21:41	2	50	6	27	5	3	1	2	1	2	2	3	4	6	6	5	0	2	1
frx871thz6reUr%2BCGjs%2B6Pg	2020/01/15 11:38	1	30	4	9	3	7	1	2	1	5	4	5	5	3	4	3	1	2	1
fu4N%2FmpC30G594t4lnwYcdg	2020/01/15 12:56	2	32	4	13	3	5	2	2	1	5	5	4	4	3	3	4	0	2	1
fLl4JmxV6Q3A%2FiHQk5N3lTw	2020/01/15 09:29	2	41	5	39	7	9	2	1	3	4	5	5	5	4	3	3	-1	2	1
fJ%2B5jjbNDWygcugmvYiXwKg	2020/01/15 22:16	2	53	6	34	6	9	2	2	1	3	3	2	5	5	5	6	0	2	1
fKN%2FqW6peLE78imX3Rg6%2FLQ	2020/01/16 16:28	2	44	5	33	6	9	2	1	2	5	5	4	1	3	3	4	0	2	1
f%2BrGOPwqrwop2BzNhig9b6Q	2020/01/16 19:42	2	22	3	11	3	10	1	2	2	7	7	4	5	1	1	4	0	2	1
fg%2FFmw9XEFUy7zDK%2Fb3P4lg	2020/01/15 11:08	2	57	6	28	5	8	2	1	2	6	6	4	5	2	2	4	0	2	1
fLZgzQX7oAVhN%2FUbVgOBPAg	2020/01/15 21:33	1	61	7	13	3	3	2	1	3	5	5	4	2	3	3	4	0	2	1
faT2Bp6X9Cy8jhPzn6wIWlw	2020/01/15 22:22	2	38	4	28	5	3	2	1	2	4	3	4	5	4	5	4	1	2	1
fBuEsZ7ckx3ZuUqVJ2MpoYw	2020/01/15 15:27	1	56	6	13	3	7	2	1	1	7	7	7	5	1	1	1	0	2	1
f1jbQKsWT717sNzCWtn4L6w	2020/01/15 18:27	1	74	7	14	3	11	2	1	9	7	7	7	5	1	1	1	0	2	1
fvlnVyxJa5ZLh01%2BKdMK2FA	2020/01/15 09:48	1	33	4	14	3	4	1	2	3	1	3	3	1	7	5	5	-2	2	1
f4H5jF6Yx2exAAelJQhPgtA	2020/01/15 21:10	2	42	5	12	3	8	2	1	3	7	7	7	3	1	1	1	0	2	1
frqr6tdPi8TqUQU0W7WJqHw	2020/01/15 12:09	1	57	6	35	6	11	1	2	9	7	7	7	5	1	1	1	0	2	1
fntNwLPCHuMkprzmDCPSNPQ	2020/01/16 22:20	2	30	4	13	3	3	2	1	2	5	4	5	5	3	4	3	1	2	1
fxcvbWe3R9T4KBZkrRadawg	2020/01/15 09:48	2	33	4	11	3	9	1	2	9	3	3	3	1	5	5	5	0	2	1
fDniaG1aBccrZLnbzmdRd2w	2020/01/15 12:11	1	32	4	34	6	1	1	2	2	2	4	3	1	6	4	5	-2	2	1
fZSGjUN12DR2R6yyz%2F4A2yw	2020/01/15 12:08	1	35	4	11	3	3	1	2	9	5	3	4	3	3	5	4	2	2	1
fm2UjbJfhfJty4O2vPnFjpQ	2020/01/15 09:20	2	31	4	28	5	3	2	2	2	5	3	2	1	3	5	6	2	2	1
ffbm6eq%2FhM%2BIpu2Y%2Fos37Cw	2020/01/15 17:51	1	44	5	11	3	6	1	2	2	6	6	6	5	2	2	2	0	2	1
fqrz2jfhyp3qqraPJREhgjQ	2020/01/15 12:41	1	42	5	12	3	5	2	1	1	3	5	5	1	5	3	3	-2	2	1
ffbwyEYojZ6pOSnccBir1Rw	2020/01/16 21:01	2	27	3	14	3	4	1	2	2	4	4	4	5	4	4	4	0	2	1
fV47WWNqNPDFcrVupo6BS7Q	2020/01/15 19:46	1	71	7	31	6	11	1	2	2	5	5	5	5	3	3	3	0	2	1
fDRbhMusY%2FVMtSCGpeqvXYw	2020/01/15 23:55	1	48	5	41	8	1	2	1	1	7	7	7	5	1	1	1	0	2	1
fY3NHQgo8AnR25ZU%2BVtu26A	2020/01/15 09:21	2	64	7	20	4	8	2	1	2	5	5	5	5	3	3	3	0	2	1
ff636ZhkrbTWYsVi3pR0DVg	2020/01/15 14:27	1	51	6	5	2	7	1	2	2	4	4	6	3	4	4	2	0	2	1
fThbG23lNofySMVp8YLXRcQ	2020/01/15 09:26	2	28	3	26	5	9	1	2	3	6	3	3	1	2	5	5	3	2	1
fUzEwGtzv4Q4vzht%2BWK49GA	2020/01/16 02:41	2	29	3	11	3	5	2	2	2	6	3	3	1	2	5	5	3	2	1
f0fR5zIeDfIw0LRgaERwMLg	2020/01/15 15:41	2	38	4	1	1	11	1	2	1	6	6	4	1	2	2	4	0	2	1
fdPFJP0Qlflk8zAnWUUa07g	2020/01/15 10:37	2	24	3	26	5	9	1	2	2	4	3	3	1	4	5	5	1	2	1
f1bISSPr8EOkL%2F67viwHV4g	2020/01/15 09:50	2	62	7	1	1	8	2	1	3	7	7	7	5	1	1	1	0	2	1
fBuEsZ7ckx3Y%2BQHO9ZlazXw	2020/01/15 16:14	2	24	3	38	7	4	1	2	9	7	7	7	5	1	1	1	0	2	1
fGMCKPcdGmMAeMYNqL9WYqg	2020/01/15 20:17	2	29	3	27	5	11	1	2	2	6	5	4	5	2	3	4	1	2	1
f093B2UrvS8nUljZsQmgSoA	2020/01/15 21:05	1	37	4	28	5	4	2	2	7	5	6	6	5	3	2	2	-1	2	1
fSk0v%2BGKyjPHOaV1WCiATAA	2020/01/15 20:14	2	21	3	13	3	3	2	1	3	2	4	3	2	6	4	5	-2	2	1
fzljT4ySrQ0YF30w40CAL1w	2020/01/17 12:33	2	29	3	32	6	3	2	1	1	1	6	5	3	7	2	3	-5	2	1
fxYrF0Bk6CdizJ6a6RXlG4Q	2020/01/15 09:15	2	31	4	17	4	8	2	1	1	6	1	6	3	2	7	2	5	2	1
fVpOGu1CwYzf9b74uJpmN%2BA	2020/01/16 18:14	2	29	3	9	3	9	1	2	1	4	4	4	1	4	4	4	0	2	1
fZTB005R%2BeU0x15C4mnni9w	2020/01/16 13:08	2	25	3	13	3	5	2	2	2	3	3	3	1	5	5	5	0	2	1
fbawt98P939zyI0PLqLA85g	2020/01/15 16:47	2	21	3	11	3	10	1	2	3	3	5	3	1	5	3	5	-2	2	1
f%2FDPS%2FKNTFxjSTyC%2Fum2SVA	2020/01/16 07:38	1	55	6	27	5	11	1	2	1	5	5	4	5	3	3	4	0	2	1
fFp8mCQnrsP%2F3mRLpbVM0hw	2020/01/16 01:40	1	48	5	11	3	5	1	2	2	6	7	7	5	2	1	1	-1	2	1
ffbwyEYojZ6rSsm6BfXBBrA	2020/01/15 16:27	2	38	4	27	5	8	2	2	3	4	4	4	5	4	4	4	0	2	1
fMTNbIInFWZVIlzZ7%2FfR3QA	2020/01/15 09:30	2	60	7	13	3	9	2	2	9	6	6	6	5	2	2	2	0	2	1
fyUi6nNsFzTbsKzwkXksV1w	2020/01/15 10:58	2	70	7	8	3	8	2	2	2	7	7	7	5	1	1	1	0	2	1
fzNZH256lL961AgZ4JhxBpA	2020/01/15 13:03	2	33	4	14	3	3	2	2	9	7	7	7	5	1	1	1	0	2	1
f4H5jF6Yx2exeb%2Bd0R%2BAkJw	2020/01/15 09:54	1	57	6	29	5	6	1	2	2	3	3	4	1	5	5	4	0	2	1
fgS1qv4jjI7g3xQt2AlfagQ	2020/01/15 10:16	2	35	4	1	1	9	1	2	3	6	6	6	5	2	2	2	0	2	1
fGhM29N%2FbqX654JhQ3fQk8Q	2020/01/15 22:21	1	36	4	12	3	4	1	2	2	6	7	7	5	2	1	1	-1	2	1
f5mlzpmxkZ8phfreCL6KrlQ	2020/01/15 20:19	2	64	7	11	3	8	2	1	2	6	6	6	2	2	2	2	0	2	1
fqJCGQFT7e9V78KNa4To6uA	2020/01/15 13:23	2	61	7	27	5	8	2	1	3	5	5	4	5	3	3	4	0	2	1
f3R3b22w4aS%2FG9lem1o3HmA	2020/01/15 10:06	2	58	6	1	1	5	2	1	1	7	7	7	5	1	1	1	0	2	1
fZGQNKViMgeLD3N2x8iG0Pg	2020/01/15 23:16	2	41	5	28	5	9	1	2	1	5	6	7	5	3	2	1	-1	2	1
f5kmzGmby4XGGcQbIf%2F%2BjbQ	2020/01/15 11:17	1	51	6	13	3	3	2	1	1	5	5	6	4	3	3	2	0	2	1
ftke4bgLDjchLKtsRvm1Dng	2020/01/15 09:17	2	55	6	40	8	8	2	1	3	6	6	6	5	2	2	2	0	2	1
fXKpY0eXL5K2zxidEGvo1EA	2020/01/15 09:39	2	41	5	13	3	3	1	2	2	6	6	6	5	2	2	2	0	2	1
fH3TTcKf3gVfoas%2BW9dI53Q	2020/01/15 16:36	2	47	5	28	5	8	2	1	1	4	3	4	1	4	5	4	1	2	1
fFMtDsWEXBGmnvym6xk%2F8Hw	2020/01/21 13:27	2	49	5	26	5	6	2	2	1	3	3	2	4	5	5	6	0	2	1
fyMvEiDxECp%2BQsFt68Le7Xg	2020/01/15 09:23	1	39	4	40	8	5	2	1	9	4	3	4	5	4	5	4	1	2	1
fOQd0Ey8rOH3%2B73IFmdHeIg	2020/01/15 19:08	1	76	7	11	3	8	2	1	2	4	5	5	5	4	3	3	-1	2	1
f0JRdlSOZJziQBjW1U5aQWQ	2020/01/15 16:37	2	69	7	27	5	11	1	2	9	5	6	6	5	3	2	2	-1	2	1
fBtggBfVylPjgAzfLp5xDSg	2020/01/15 09:29	1	48	5	9	3	3	2	1	2	4	4	6	5	4	4	2	0	2	1
f4H5jF6Yx2ex3m7oFxHErUw	2020/01/16 01:51	1	58	6	13	3	3	1	2	1	3	6	4	2	5	2	4	-3	2	1
fic0gi8xt4X7WgzFo0PSqbw	2020/01/15 12:38	1	53	6	2	2	6	2	1	2	3	3	4	1	5	5	4	0	2	1
fnpaurOFNJW9a%2BrS7hs8%2Fhg	2020/01/21 10:25	1	52	6	13	3	3	2	2	1	3	3	5	5	5	5	3	0	2	1
ft5u7ChauyuOXgeK%2BBLMZDA	2020/01/15 16:53	2	49	5	13	3	9	2	1	10	7	4	5	5	1	4	3	3	2	1
fdsiFkFDThmiFkySNsv6uPQ	2020/01/15 13:28	2	64	7	28	5	8	2	1	2	3	5	5	5	5	3	3	-2	2	1
fLwWDet4c6%2FPtC0sG7RxesA	2020/01/15 09:40	1	71	7	27	5	11	2	1	9	4	4	4	4	4	4	4	0	2	1
fEzsfLn6sQ%2B4g4FWpVCXy6g	2020/01/15 18:36	1	59	6	8	3	1	2	1	2	6	6	7	5	2	2	1	0	2	1
fCL3pEvEx2qdlhJjhZbCY%2Fw	2020/01/15 11:37	1	75	7	12	3	11	2	1	3	4	4	3	1	4	4	5	0	2	1
fhJH8mV2%2FuU5UF8yD68mYrg	2020/01/15 10:35	1	62	7	22	4	11	1	2	2	4	4	4	5	4	4	4	0	2	1
fKj7s67JbwpN6IbBosOia8g	2020/01/15 09:38	2	66	7	13	3	9	1	2	2	4	6	5	5	4	2	3	-2	2	1
fj2n3TXz9vamVNpY6eQiYcg	2020/01/15 12:23	2	19	2	40	8	11	1	2	2	6	6	6	2	2	2	2	0	2	1
fbGE%2BzRckrVq3Rhdwpo6%2FWQ	2020/01/15 09:59	2	18	2	25	5	11	1	2	2	7	7	7	5	1	1	1	0	2	1
fv5%2B%2F%2F69yu2kAVnPBkhNReA	2020/01/15 13:07	2	19	2	17	4	9	1	2	1	7	2	2	1	1	6	6	5	2	1
[truncated: 299 more rows]
