# Supplementary material for: Effect of robot’s vertical body movement on its perceived emotion: A preliminary study on vertical oscillation and transition
Source: PLoS One. 2022 Aug 10;17(8):e0271789. doi: 10.1371/journal.pone.0271789 (PMC9365172; doi:10.1371/journal.pone.0271789)
Supplement: S1 Data — (ZIP) [file pone.0271789.s001.zip › 解析データ/long_sad_data.csv]

MID	DAY	SEX	AGE	GEN	PRE	ARE	JOB	MAR	CHI	q1	q2	q3	q4	q2_	q3_	q4_	q3_-q2_	up_down	osc_speed
fSuURrj5iUDhp5VPq1751Ow	2020/01/06 17:22	1	36	4	14	3	11	1	2	9	7	4	4	1	4	4	3	0	0
fNCKDvILdNzcrQ85m7fbGJw	2020/01/06 20:49	2	12	1	15	4	10	1	2	2	6	7	7	2	1	1	-1	0	0
flSBv9VCtqspCHC%2B9Kw0qIw	2020/01/06 19:02	2	18	2	13	3	10	1	2	2	7	7	7	1	1	1	0	0	0
fD07gkPcWXEdbhNHCqdBtEQ	2020/01/07 18:09	2	17	2	11	3	10	1	2	1	3	2	2	5	6	6	1	0	0
fvYREY9PP0%2FA5YNEzR3RRtQ	2020/01/07 18:24	1	14	1	21	4	10	1	2	2	5	5	5	3	3	3	0	0	0
fVX%2BWjZtHTRCRkSwf51JLrA	2020/01/13 12:37	1	13	1	1	1	10	1	2	2	6	5	4	2	3	4	1	0	0
fFWcf%2FbvCZpAnHJSrN8xk6A	2020/01/08 14:34	1	12	1	11	3	10	1	2	2	5	4	1	3	4	7	1	0	0
fOCJz20h%2FVIHjIZbBBsDSJQ	2020/01/07 13:18	2	14	1	11	3	10	1	2	3	5	5	4	3	3	4	0	0	0
fsT7K%2BH0kC%2F7dlxrHClRA%2BA	2020/01/06 19:41	1	29	3	26	5	3	1	2	2	4	4	3	4	4	5	0	0	0
fy8hjS%2FsiXPwSAh37bzFV%2Fw	2020/01/06 17:20	1	68	7	27	5	11	2	1	3	2	2	2	6	6	6	0	0	0
fL7SJ4sUKX6cv3uOwSe835g	2020/01/06 17:39	1	73	7	43	8	11	2	1	1	2	2	2	6	6	6	0	0	0
fSjE%2BJrLW2%2BjTccYi3%2FOHiA	2020/01/06 20:02	1	51	6	27	5	4	1	2	2	6	7	7	2	1	1	-1	0	0
fq9F5WMV5Hg4ncedBcSMn0A	2020/01/11 07:39	1	61	7	13	3	4	2	1	3	5	5	3	3	3	5	0	0	0
ft%2Fmv1QRQTuhCCrO3zeEtkw	2020/01/06 23:07	1	64	7	22	4	11	2	1	1	2	2	3	6	6	5	0	0	0
f6a1zJItmE8fBb8YHhJrHeA	2020/01/07 01:17	1	43	5	23	4	3	2	2	2	6	6	6	2	2	2	0	0	0
fVhjhpYtfROR0lcIkgMvc8g	2020/01/09 19:27	1	58	6	9	3	4	2	1	3	7	7	7	1	1	1	0	0	0
fs1jVAxWmzdK1TWGO3oVJnA	2020/01/08 16:02	2	54	6	38	7	11	1	1	2	3	3	4	5	5	4	0	0	0
f7TmgxgeWFC4Q8pkWDq%2FAsA	2020/01/06 18:16	2	67	7	1	1	8	2	1	9	4	4	5	4	4	3	0	0	0
fEwl6MqmZ02l2bMyuC3EEuA	2020/01/08 13:51	2	52	6	27	5	8	2	2	2	5	5	6	3	3	2	0	0	0
fZTB005R%2BeU2RbDkkvAmgCQ	2020/01/06 20:05	2	37	4	36	7	3	1	2	2	4	4	4	4	4	4	0	0	0
fA3e3oiSGZyYAp%2FfjtaOmdg	2020/01/06 17:25	2	19	2	22	4	10	1	2	1	7	7	7	1	1	1	0	0	0
f6I2Bm3Upsb7atiKy3RKVYA	2020/01/06 18:58	2	18	2	47	8	10	1	2	2	3	3	4	5	5	4	0	0	0
fwjubif6fPuYkG8MtAA7RKA	2020/01/06 18:17	2	19	2	27	5	10	1	2	2	7	7	7	1	1	1	0	0	0
fe6%2B39BCeK1fnWZf7fYXdOA	2020/01/06 18:36	2	17	2	4	2	10	1	2	2	4	4	4	4	4	4	0	0	0
fLZ2C98YPb3Xx3hZ3VBCEgw	2020/01/06 17:37	2	19	2	1	1	10	1	2	9	3	3	3	5	5	5	0	0	0
fTN3QAtXvVDfC%2FOIZTN8y9w	2020/01/06 17:20	2	18	2	34	6	10	1	2	9	3	2	2	5	6	6	1	0	0
fvdwDylGNIYkis3bCeOBwhw	2020/01/06 17:24	2	16	2	14	3	10	1	2	2	3	3	4	5	5	4	0	0	0
f2aa%2BODdDrnm0lWDPPXgLpw	2020/01/06 17:21	2	17	2	14	3	10	1	2	2	4	3	5	4	5	3	1	0	0
fs0uXAfJFSNI7aChucd7Mzw	2020/01/06 18:09	2	16	2	22	4	10	1	2	1	2	2	1	6	6	7	0	0	0
f6FigjEaDOup%2F2QF%2FP80Vdw	2020/01/06 17:53	2	19	2	14	3	10	1	2	1	3	3	4	5	5	4	0	0	0
fiki%2Faqcrh0ZYuGAlWPVgHA	2020/01/06 18:20	2	17	2	29	5	10	1	2	2	4	4	4	4	4	4	0	0	0
fTjHEPkbcMtTnPXUGO5dOzg	2020/01/06 18:06	2	19	2	44	8	10	1	2	2	5	5	4	3	3	4	0	0	0
fZ%2BOlsV9iRXG7X9Y1alRkBQ	2020/01/06 19:15	2	19	2	30	5	10	1	2	2	3	2	3	5	6	5	1	0	0
fvdwDylGNIYnv6c03gydsmg	2020/01/06 18:40	2	17	2	14	3	10	1	2	2	5	3	3	3	5	5	2	0	0
fcdFXz%2BufTGNyHQ2fLRf3fg	2020/01/06 18:14	2	15	2	4	2	10	1	2	1	5	5	4	3	3	4	0	0	0
ff4O1okHpo2OKL5VDahflZA	2020/01/06 19:45	2	18	2	20	4	10	1	2	2	5	5	6	3	3	2	0	0	0
fDPO1TxEyprT8kTMJ%2FPzsuQ	2020/01/06 18:26	2	18	2	19	4	10	1	2	1	2	2	4	6	6	4	0	0	0
fSaIyt92zsbrNfl48x0UkLA	2020/01/06 18:35	2	19	2	23	4	10	1	2	2	3	3	4	5	5	4	0	0	0
fKlzf1QEng%2B4oUWk6LvMDTQ	2020/01/06 17:57	2	16	2	38	7	10	1	2	2	3	3	3	5	5	5	0	0	0
fKw6LvwQDbPOaFlmU43%2Bwpg	2020/01/06 17:39	2	16	2	13	3	10	1	2	1	3	3	4	5	5	4	0	0	0
fyZ9HW1E%2FX7M4gKe%2FIhhY6w	2020/01/06 18:52	2	16	2	13	3	10	1	2	1	3	3	4	5	5	4	0	0	0
f1YWimNT60VDyJshRyIyN1A	2020/01/06 19:03	2	17	2	36	7	10	1	2	2	6	6	6	2	2	2	0	0	0
fvCBOAacUJZe1VXdXfCprMA	2020/01/06 19:08	2	19	2	11	3	10	1	2	3	3	3	4	5	5	4	0	0	0
fKVuL7%2FwKqJIGhKtircrjkQ	2020/01/07 10:43	1	36	4	13	3	3	2	2	1	3	4	4	5	4	4	-1	0	0
fyueA9Ap%2BamKIlCDCWO4qhg	2020/01/06 18:01	2	38	4	22	4	8	2	1	2	5	6	6	3	2	2	-1	0	0
f45wq65GxJCKparcxkYjfFA	2020/01/08 21:50	2	53	6	16	4	3	1	2	9	6	6	6	2	2	2	0	0	0
fOafzZSaGm0oJuoiwe4tkGg	2020/01/07 13:52	2	54	6	30	5	8	2	2	2	5	4	4	3	4	4	1	0	0
fzYAKCPLw7jfz%2F87ILJJ6Mg	2020/01/06 17:42	2	49	5	42	8	3	1	2	3	7	7	7	1	1	1	0	0	0
fRr48vUPNanUltgAN5Gf8xQ	2020/01/06 18:05	1	45	5	33	6	4	2	2	1	5	4	5	3	4	3	1	0	0
f361kjcfdy%2Bu1l0Gc6tUcTA	2020/01/06 19:53	1	59	6	23	4	5	2	1	1	1	2	2	7	6	6	-1	0	0
fmKclIE3SyFP2FBIre6ADOw	2020/01/06 21:03	1	31	4	13	3	5	1	2	1	3	3	4	5	5	4	0	0	0
fs%2BWnw5eiF9C0DZ19hb5ovA	2020/01/06 17:25	1	54	6	17	4	3	2	1	3	5	3	3	3	5	5	2	0	0
fAP9681W%2FFvGtQdZZ%2Fiay%2Fg	2020/01/07 19:55	1	65	7	38	7	11	2	1	9	3	3	3	5	5	5	0	0	0
feAO8dZtPNySFbycIsZyfng	2020/01/07 06:52	1	57	6	12	3	4	2	1	1	3	3	4	5	5	4	0	0	0
fX5uvOYG2xqskWoZFqKT9Yw	2020/01/06 20:31	1	58	6	21	4	11	1	2	3	5	5	6	3	3	2	0	0	0
fowPsSHMQVmEeb0xlXRevUg	2020/01/08 09:48	1	60	7	14	3	6	1	2	2	5	4	4	3	4	4	1	0	0
fZFcN%2FlORJI70wJj%2FnHZpHA	2020/01/07 12:06	1	58	6	22	4	3	2	1	2	3	3	2	5	5	6	0	0	0
fG5qpj%2Bq2BDkMfRjfLWYMrA	2020/01/07 13:42	1	52	6	43	8	6	2	1	3	7	7	7	1	1	1	0	0	0
fu4T6GfouvuEh8mJ0Yj8f9w	2020/01/06 19:22	1	54	6	14	3	4	1	2	2	6	6	6	2	2	2	0	0	0
fc3S1fLbu3o%2BL1pfGu3Igtg	2020/01/06 21:42	2	52	6	42	8	5	2	1	3	4	4	4	4	4	4	0	0	0
fobNlyvcyqgVAqGCcWx6VDw	2020/01/08 11:11	1	56	6	14	3	5	1	2	1	6	5	7	2	3	1	1	0	0
fwB8PBi6iEFPWlLFZhYKeRw	2020/01/06 22:31	1	37	4	40	8	7	1	2	1	4	4	4	4	4	4	0	0	0
fF2BR%2BkbNEqSmUBybmdLC7A	2020/01/06 20:00	1	49	5	13	3	4	2	1	3	5	5	6	3	3	2	0	0	0
fk9jhKmEZ3YAZroOsAadW%2Fw	2020/01/08 18:19	1	46	5	12	3	4	2	1	4	6	6	6	2	2	2	0	0	0
fuwZqbTRbwy8Jkpdb6EBsWg	2020/01/06 23:29	1	39	4	4	2	5	1	2	2	5	5	4	3	3	4	0	0	0
f%2BCRRkXHXWDCGR%2F9t%2F6e2pw	2020/01/06 23:11	1	38	4	28	5	4	1	2	1	2	2	3	6	6	5	0	0	0
fZo%2Bg%2Biuzipijos94zH%2BZtA	2020/01/06 20:27	1	25	3	27	5	10	1	2	2	1	3	6	7	5	2	-2	0	0
ffFDkwkCMKLt017f35vV3QA	2020/01/07 02:00	2	28	3	8	3	8	1	1	1	2	1	1	6	7	7	1	0	0
fKPJhzMdMtvOawFrYBvRsjg	2020/01/06 19:03	1	33	4	28	5	5	2	1	3	7	5	3	1	3	5	2	0	0
flFyOA%2BloyiMOKzt2jmpRsg	2020/01/11 08:33	2	41	5	38	7	3	2	1	3	6	6	6	2	2	2	0	0	0
f0kwINyqiCy6Gixp4XM8e7g	2020/01/06 17:45	2	29	3	12	3	9	2	2	3	4	3	3	4	5	5	1	0	0
fsdmR4ofoD0BaZozgWh3KOQ	2020/01/06 18:56	2	37	4	26	5	5	1	2	2	2	2	4	6	6	4	0	0	0
fSz5f5Rk1zJzNFOlF32MM5w	2020/01/06 22:42	1	45	5	10	3	4	2	1	2	7	7	7	1	1	1	0	0	0
fbwLjFaCTssDjJGxfPbfegg	2020/01/07 01:06	1	30	4	13	3	4	1	2	9	5	5	5	3	3	3	0	0	0
fm1UTX%2BqP01zCP0JfHeZVJw	2020/01/07 21:58	2	33	4	13	3	3	2	2	5	5	6	5	3	2	3	-1	0	0
fEEX%2BaGvamfW8yI9YPrNK7g	2020/01/06 23:28	2	53	6	46	8	11	1	2	2	5	6	6	3	2	2	-1	0	0
fmrxFBanfpAzzWlGZyoSXxA	2020/01/06 19:58	1	35	4	13	3	4	1	2	3	6	6	6	2	2	2	0	0	0
fyF75KHD2CcoUWTc8cRyJTQ	2020/01/08 12:33	1	58	6	11	3	5	2	1	3	5	3	2	3	5	6	2	0	0
fvKTFKMFQZC3jXX3GA%2FybVw	2020/01/06 22:40	1	20	3	13	3	4	1	2	10	7	7	7	1	1	1	0	0	0
fpeMIvPeEtmyHaN0KCJUt4A	2020/01/07 12:52	1	20	3	13	3	4	1	1	2	3	3	3	5	5	5	0	0	0
fjcf0C%2FD0XCCXR47PLDnQeA	2020/01/06 21:31	1	21	3	23	4	8	2	1	3	3	3	4	5	5	4	0	0	0
fsQB2uyaGDmMTqsAKVv1geg	2020/01/07 12:15	1	57	6	27	5	3	2	1	10	4	4	4	4	4	4	0	0	0
fHhp87ZxET2M2rfLM6sboPg	2020/01/06 22:12	1	50	6	27	5	6	2	2	1	3	3	4	5	5	4	0	0	0
fmImTwZMuD9l%2F99znv%2Fe3Ow	2020/01/07 19:30	1	37	4	46	8	4	2	1	2	5	5	4	3	3	4	0	0	0
f2i17QlrqkYUQpOwgEOG92g	2020/01/07 08:19	1	55	6	13	3	3	2	1	3	3	5	5	5	3	3	-2	0	0
fe7NiCTLRUHlnu5xpf0jCbQ	2020/01/07 11:47	2	34	4	34	6	3	1	1	2	6	5	6	2	3	2	1	0	0
fwqQbPiY8qwJAMxNKEswZ2A	2020/01/09 17:51	1	47	5	23	4	9	1	2	3	5	4	4	3	4	4	1	0	0
fJhX38RvnQeJkYc9avBIQOw	2020/01/06 17:28	1	28	3	23	4	11	1	2	2	5	3	3	3	5	5	2	0	0
fPHnh8Jl4DpDKVYodEIMz4Q	2020/01/07 07:45	1	51	6	1	1	5	1	1	2	2	1	3	6	7	5	1	0	0
fucBV7%2FKZ8DxkSHupjUDFkg	2020/01/06 20:48	1	21	3	23	4	11	1	2	1	4	4	4	4	4	4	0	0	0
fpIu04eee8aZTUJtclDFpTw	2020/01/06 18:48	2	60	7	31	6	1	1	2	2	5	5	6	3	3	2	0	0	0
fHUNBCVA4ean0D4YDZF2xAA	2020/01/06 17:41	1	41	5	11	3	4	2	2	2	6	3	3	2	5	5	3	0	0
fJhX38RvnQeKFPHqnBNkySA	2020/01/12 09:07	2	47	5	27	5	8	2	1	2	5	5	4	3	3	4	0	0	0
fWYAFTJLvbw5eFzeFctSfQA	2020/01/06 17:35	2	24	3	27	5	3	1	2	2	6	6	6	2	2	2	0	0	0
fhedzZmayUHB5dcrT3YSdXg	2020/01/06 17:55	1	21	3	20	4	11	1	2	2	5	5	4	3	3	4	0	0	0
f982NzUoLfE7MvY%2F3RM1Bzg	2020/01/06 17:36	1	26	3	28	5	1	1	2	2	5	6	4	3	2	4	-1	0	0
fUWyapC5%2BYQIDkxOrlB%2BtIw	2020/01/06 18:04	2	34	4	20	4	9	1	1	2	3	2	2	5	6	6	1	0	0
ftfNAvDKfIUUpChP6VligWA	2020/01/07 20:20	2	33	4	13	3	7	1	2	2	6	6	6	2	2	2	0	0	0
fbBWndpS24B1SdWoiV9FFAw	2020/01/08 22:23	2	20	3	30	5	10	1	2	2	3	3	4	5	5	4	0	0	0
fEwWDn8%2FaXngRRDfQp9nEvg	2020/01/06 22:02	2	24	3	14	3	10	1	2	2	4	4	4	4	4	4	0	0	0
fJbbcxepkPgnStSTL0rBs7Q	2020/01/07 09:13	1	33	4	40	8	6	1	2	3	4	4	5	4	4	3	0	0	0
fwQk0mZpmWJYcrtiErcRq3A	2020/01/07 02:37	1	25	3	11	3	5	1	2	3	6	6	6	2	2	2	0	0	0
f83hiRNh%2Bits8pVu%2FYum6JA	2020/01/06 22:31	2	26	3	23	4	1	1	2	1	2	2	2	6	6	6	0	0	0
fUY1ZhpAzP46P5sNxCLo4tg	2020/01/06 21:48	1	22	3	12	3	9	1	2	1	3	2	2	5	6	6	1	0	0
frssYaiqJ0dt9D%2F1yaFHu3w	2020/01/06 17:50	2	30	4	11	3	3	2	2	8	6	6	6	2	2	2	0	0	0
fx5tNOpzFm1ZoECk4duiUsw	2020/01/08 23:16	2	23	3	13	3	5	1	2	1	5	3	4	3	5	4	2	0	0
fXtcw93fwzFxSKY4avmrUeg	2020/01/07 01:21	2	40	5	27	5	10	1	2	3	2	2	4	6	6	4	0	0	0
frp1VClczBmMQy7eyeoX%2FPQ	2020/01/06 19:48	2	33	4	13	3	3	2	2	3	6	7	7	2	1	1	-1	0	0
fM7LAcP5ePNGFuF2mKVhxRA	2020/01/07 12:52	2	24	3	27	5	10	1	2	9	2	2	2	6	6	6	0	0	0
fz9UQum7y9NpCiNILLVjgVA	2020/01/06 20:56	1	38	4	12	3	4	2	1	2	2	3	3	6	5	5	-1	0	0
fV2DzlzsnsWGw4WPzYMiXVA	2020/01/07 12:18	2	50	6	23	4	3	2	1	2	6	6	6	2	2	2	0	0	0
fMFgCvxoEC%2FZMjy8w5Dtufw	2020/01/06 18:16	2	64	7	24	5	5	2	1	3	4	4	4	4	4	4	0	0	0
fDjvAsG6rIy5clJ5QwLF95Q	2020/01/07 01:30	2	65	7	4	2	3	2	1	3	1	1	2	7	7	6	0	0	0
f8adxL3sr%2BfDILG1lEGwZKA	2020/01/06 19:38	1	55	6	24	5	4	2	1	2	5	5	4	3	3	4	0	0	0
frs2JLm8YxDQlIXeJGDtLVA	2020/01/07 00:07	2	51	6	28	5	3	2	1	2	3	3	4	5	5	4	0	0	0
f5zpUg3LQws3zrlkK6DT6og	2020/01/06 21:29	1	27	3	13	3	10	1	2	1	1	1	4	7	7	4	0	0	0
fatOYOkD0%2F7Kbee3XYi9a2A	2020/01/06 18:42	2	39	4	14	3	3	2	1	2	3	2	2	5	6	6	1	0	0
fdaBcVZ3jUa%2FFinEDhSUnLg	2020/01/07 16:32	2	39	4	13	3	8	2	2	2	5	6	6	3	2	2	-1	0	0
fjw1dx1XOlN96FKxk6cc31Q	2020/01/06 20:16	2	24	3	12	3	4	1	2	3	2	4	3	6	4	5	-2	0	0
f9YEMNh8CQiB%2FYlFdHIseIA	2020/01/06 23:45	1	32	4	40	8	6	1	2	1	7	7	7	1	1	1	0	0	0
fk07FgiNHxBLDx2VR%2Bxwiyg	2020/01/08 08:27	2	23	3	21	4	9	1	2	1	6	5	6	2	3	2	1	0	0
frJP7U1Y8rkMWoOUYFmd4cQ	2020/01/06 18:36	2	25	3	1	1	3	2	2	9	1	1	1	7	7	7	0	0	0
fpeMIvPeEtmy4hT3wukDLzw	2020/01/06 19:03	2	68	7	13	3	8	2	1	2	3	2	2	5	6	6	1	0	0
f77qfnefdaJIQCSAJNjVIjA	2020/01/06 23:17	2	73	7	23	4	9	2	1	1	3	3	3	5	5	5	0	0	0
fCm83lR8REi0dmDfGWovBDw	2020/01/06 17:40	2	45	5	28	5	8	2	1	2	5	5	4	3	3	4	0	0	0
fQChNpgL717G%2FBU4gEKP4JQ	2020/01/06 17:46	1	33	4	14	3	4	2	1	2	3	3	4	5	5	4	0	0	0
f9jFM9n60M0iSeVad28bU%2BA	2020/01/08 22:14	2	20	3	4	2	5	1	2	1	6	5	5	2	3	3	1	0	0
fVFQujBdAo6v0vfLlIr%2FAAg	2020/01/06 17:21	1	28	3	13	3	4	2	1	2	3	5	5	5	3	3	-2	0	0
fnAb9fvkx9i4ClDUxlwAoZA	2020/01/10 21:49	2	42	5	4	2	9	1	2	3	1	1	1	7	7	7	0	0	0
f5UbkczYd4xeRPnpWze1lAw	2020/01/06 18:21	1	26	3	14	3	10	1	2	3	1	1	1	7	7	7	0	0	0
fGMp%2FJaWPbdFvpQwcykLLHQ	2020/01/06 20:11	2	26	3	40	8	5	2	2	9	7	7	7	1	1	1	0	0	0
fNmGI0Gs%2Fgyc3c%2FUyOeIJag	2020/01/06 17:58	1	22	3	13	3	10	1	2	3	1	1	2	7	7	6	0	0	0
fayHPsOuj3ETJ0kPgJTfETg	2020/01/06 17:47	1	43	5	27	5	4	2	1	2	3	3	3	5	5	5	0	0	0
fJx4lW%2BuJaeoLwz72IcpU5A	2020/01/06 17:55	2	43	5	14	3	11	1	2	1	6	5	5	2	3	3	1	0	0
fku9fqU4QpnQozlwcELxLXg	2020/01/06 18:40	1	33	4	15	4	4	2	1	2	3	3	4	5	5	4	0	0	0
fOxgTT28rgP0wREsFN%2F5Z8g	2020/01/06 17:49	1	69	7	10	3	11	1	2	1	2	2	2	6	6	6	0	0	0
fA%2B3m8HMAt%2FoD8xFOwetdAA	2020/01/06 17:33	2	72	7	12	3	8	2	1	9	4	4	3	4	4	5	0	0	0
fA3fYVWw%2F0hUb%2Fz1Qdp1w4A	2020/01/06 22:42	2	68	7	27	5	8	2	1	1	6	6	4	2	2	4	0	0	0
fmFxntZZAcUqVkg4CG6XTkg	2020/01/06 18:49	1	59	6	14	3	4	2	2	2	7	7	7	1	1	1	0	0	0
fgSQh1dk4g4rAUOQv5jhXTw	2020/01/06 21:57	2	65	7	28	5	8	2	1	2	3	3	3	5	5	5	0	0	0
fFPTcthc5ToYGInEC18yUNw	2020/01/07 10:28	2	57	6	13	3	7	1	2	2	4	4	5	4	4	3	0	0	0
f%2BTDfzH2PjF%2FRhU1AW45e7w	2020/01/06 19:15	2	26	3	33	6	5	1	2	2	3	3	4	5	5	4	0	0	0
fQ%2FxZ2T%2Fs8ahAXFUMxLq0SQ	2020/01/06 19:12	1	38	4	3	2	11	1	2	2	5	5	3	3	3	5	0	0	0
flmMZMvNLvoETtj4LPHb%2FDA	2020/01/06 17:46	2	46	5	13	3	3	2	1	2	4	2	3	4	6	5	2	0	0
fEIJ3yIN9ki8nPzaYpkG0TA	2020/01/06 17:44	2	38	4	10	3	8	2	2	3	7	7	7	1	1	1	0	0	0
fDocalHxq0f1bZIkr%2BNcPsw	2020/01/06 21:47	1	25	3	13	3	4	1	2	9	2	4	4	6	4	4	-2	0	0
fmGveXud7v%2Fb42PoXT1Y8%2FQ	2020/01/08 00:25	2	59	6	13	3	7	1	2	2	3	3	4	5	5	4	0	0	0
ftke4bgLDjciNezp070NEMg	2020/01/06 17:58	2	60	7	28	5	9	2	1	6	5	4	4	3	4	4	1	0	0
fvOkpj%2BUwblLa8XvCVS673w	2020/01/09 19:10	1	59	6	5	2	11	2	1	9	6	6	6	2	2	2	0	0	0
fmp8lvsIPBR%2FrRW8TsTqawA	2020/01/08 09:30	2	43	5	34	6	8	2	1	2	6	6	6	2	2	2	0	0	0
flPrr4sJJvcbLwJg4p9RnPw	2020/01/06 17:19	1	37	4	36	7	9	1	2	1	5	6	4	3	2	4	-1	0	0
f3PmGb2stDF44%2FwHHJEs7Vg	2020/01/06 17:21	2	29	3	29	5	5	1	2	9	2	2	4	6	6	4	0	0	0
fZCdR1TkIfcjrHGr26J%2FmyA	2020/01/07 15:43	1	50	6	27	5	3	2	1	3	5	5	4	3	3	4	0	0	0
ftvn38F9QVusaXdsl0eVkTQ	2020/01/06 23:22	2	51	6	11	3	3	1	2	3	6	6	6	2	2	2	0	0	0
f0mv2keaZRpXS3U4a3U9T2Q	2020/01/06 23:03	2	46	5	4	2	8	2	1	3	5	5	4	3	3	4	0	0	0
fKLICELR0JDGyVn76UDM1fw	2020/01/06 23:29	2	33	4	23	4	3	2	1	2	6	6	4	2	2	4	0	0	0
ff01OZruiPthdMsduBJKS8w	2020/01/06 18:23	1	34	4	4	2	4	2	1	2	3	3	3	5	5	5	0	0	0
fThbG23lNofy%2BinrxXJRpsA	2020/01/07 14:29	1	27	3	11	3	9	1	2	2	3	3	4	5	5	4	0	0	0
ftke4bgLDjchIjUFFWemSDg	2020/01/06 21:35	1	48	5	14	3	3	1	2	1	3	4	5	5	4	3	-1	0	0
f8B1DsLwk7WIQHhkUXgK9sw	2020/01/06 18:04	2	49	5	40	8	6	1	2	3	3	3	4	5	5	4	0	0	0
fDKZOTI7v2aWwJVRjCJ4gBQ	2020/01/07 00:07	2	58	6	29	5	6	2	1	2	5	4	3	3	4	5	1	0	0
foVTONufwWvEgD%2Fxnx8Ex7Q	2020/01/06 19:35	2	29	3	10	3	8	2	1	7	6	7	4	2	1	4	-1	0	0
fCV3QB35KHAz6bBKcME5ERA	2020/01/06 19:25	1	57	6	12	3	5	2	1	1	3	3	3	5	5	5	0	0	0
f84yhWCgpSIkT%2B95U3Cf0Xw	2020/01/06 17:18	2	67	7	4	2	8	2	2	5	5	4	4	3	4	4	1	0	0
fcFZXt7RI2CwSQ4T9bZsVEw	2020/01/06 20:38	2	48	5	17	4	8	2	1	3	2	2	2	6	6	6	0	0	0
frnfky11y3ds%2BSQ8dleTEKw	2020/01/06 23:37	1	65	7	1	1	3	2	1	2	4	4	4	4	4	4	0	0	0
f61uzwW4INI8%2Fp6XIhmXtlA	2020/01/06 21:46	1	49	5	13	3	7	1	2	1	5	5	6	3	3	2	0	0	0
f8QK1YP2wZFgKsTzd1MV4sA	2020/01/07 20:44	1	39	4	12	3	5	1	2	1	6	6	6	2	2	2	0	0	0
fsRW1x7CmoXOM9dAKZK8M9Q	2020/01/06 20:16	2	70	7	11	3	8	2	1	2	5	3	2	3	5	6	2	0	0
fzqR8IN9QwrpNwoNmov2CcQ	2020/01/07 20:42	2	35	4	30	5	9	2	1	2	4	4	3	4	4	5	0	0	0
fSFkeq9HdqzBds6xRtJPSlg	2020/01/06 19:28	2	55	6	28	5	8	2	1	1	5	5	6	3	3	2	0	0	0
fGbCzCSuDQnIGwO9ObL2V2A	2020/01/08 17:15	2	25	3	34	6	10	1	2	9	2	2	4	6	6	4	0	0	0
fB%2BFWwhZvMznSCQr8F36xkg	2020/01/06 19:37	2	49	5	40	8	8	2	1	9	7	6	7	1	2	1	1	0	0
f6beT1SSpkw%2FAKYrNd6%2FLSw	2020/01/07 00:52	1	45	5	24	5	3	2	1	1	5	5	4	3	3	4	0	0	0
fgS1qv4jjI7hFdOCjZfNJNw	2020/01/06 19:33	2	26	3	13	3	9	1	2	9	5	3	4	3	5	4	2	0	0
f2rvm4NXDLGxtPjxYLp2F%2BA	2020/01/06 22:13	1	54	6	6	2	5	2	2	3	3	4	4	5	4	4	-1	0	0
f9omGLlNoS9f%2FHGYyl7wpFw	2020/01/06 17:26	1	41	5	33	6	6	2	1	2	6	5	3	2	3	5	1	0	0
fkizlu7fwOMYK1aPgJbJwrA	2020/01/06 21:05	2	27	3	3	2	10	1	2	2	5	5	6	3	3	2	0	0	0
fPOewxNzOIZAD5LzoLgGWLQ	2020/01/07 08:16	1	57	6	20	4	3	2	1	2	2	2	4	6	6	4	0	0	0
fMIeVTpuDnBH6t0dNn4Bo9Q	2020/01/06 19:35	1	28	3	14	3	4	1	2	2	5	4	4	3	4	4	1	0	0
fv8W4DrDDQpG57WjTIIiuFQ	2020/01/09 19:07	2	44	5	11	3	3	1	2	1	4	5	4	4	3	4	-1	0	0
fyFzH5B1B0shvbndpHPduzw	2020/01/06 17:18	2	49	5	13	3	3	2	1	3	3	3	3	5	5	5	0	0	0
f9az%2B6lrAHRNxMW78ROE35g	2020/01/06 22:32	1	34	4	11	3	5	2	1	3	4	3	4	4	5	4	1	0	0
f8f67XnulMiWv1qk0vSPTDg	2020/01/06 17:28	1	39	4	11	3	11	1	2	1	5	5	5	3	3	3	0	0	0
fAkqXWbh0iR65vDWyID4R1g	2020/01/06 17:38	1	35	4	13	3	3	2	1	1	3	3	3	5	5	5	0	0	0
fuc%2FatXxKfUedJ1Z1BlnjQA	2020/01/06 17:28	1	25	3	4	2	9	1	2	9	4	4	4	4	4	4	0	0	0
ftztp3bP%2FqqI97mG1hfPvgg	2020/01/07 13:14	1	45	5	14	3	4	1	1	1	5	6	5	3	2	3	-1	0	0
fhTZbqJG9paVPeWZsLFfqyA	2020/01/06 17:55	2	61	7	11	3	8	2	1	2	5	6	6	3	2	2	-1	0	0
fdFSGqJwdix56GjqWqR%2FU1A	2020/01/11 21:55	1	48	5	27	5	1	2	1	2	5	4	4	3	4	4	1	0	0
f0JRdlSOZJzjgrzn3LEPLFA	2020/01/06 21:03	1	29	3	8	3	11	1	2	3	3	4	4	5	4	4	-1	0	0
f0%2FNuSFBspMGmognZv8aAug	2020/01/07 01:52	2	30	4	1	1	3	1	2	1	6	6	7	2	2	1	0	0	0
f0rmeCGMWApHyoVdxl0mAzQ	2020/01/07 22:13	2	45	5	1	1	8	2	1	1	5	5	5	3	3	3	0	0	0
fLnz7RFmGjIrf8ogpZ%2FrkHQ	2020/01/06 22:52	1	22	3	23	4	3	1	2	3	2	2	2	6	6	6	0	0	0
fk0K0nPX%2Bs87NZt2wSdvPxg	2020/01/06 21:15	1	40	5	13	3	3	2	1	4	7	6	6	1	2	2	1	0	0
fv8W4DrDDQpHmCxAmMW9wJQ	2020/01/06 18:05	2	43	5	28	5	9	2	2	2	3	3	4	5	5	4	0	0	0
fU6U0Kz77a6Q%2B5MBsjh2fVw	2020/01/06 19:28	2	39	4	9	3	5	1	2	2	3	3	3	5	5	5	0	0	0
fMSPvL0Zd5wAPT9L8fcYd2Q	2020/01/06 23:28	2	30	4	11	3	9	1	2	1	7	7	6	1	1	2	0	0	0
f0ZESU%2B7nSOKirXwjA%2F98eg	2020/01/06 21:50	1	68	7	2	2	6	2	1	3	2	2	3	6	6	5	0	0	0
fPSGTFqOQF9yfUnFd8kj9bQ	2020/01/07 19:11	1	38	4	46	8	1	2	1	1	1	1	2	7	7	6	0	0	0
faGomboncMa4R25cq%2BK5oKw	2020/01/06 17:59	1	29	3	26	5	3	2	1	3	1	1	1	7	7	7	0	0	0
fyUi6nNsFzTbU4mB2WvPcig	2020/01/07 15:52	2	25	3	9	3	9	1	2	1	1	3	5	7	5	3	-2	0	0
fZh1hAdyYUuGDOmJRz3DFFA	2020/01/07 22:04	1	33	4	17	4	5	2	1	2	4	4	4	4	4	4	0	0	0
fQFv0xA%2F2iVE1ATUNj%2FFiHg	2020/01/06 18:26	1	45	5	22	4	3	2	2	9	4	5	4	4	3	4	-1	0	0
fJfmV6gd99MlNiq85tSo39A	2020/01/07 04:57	1	62	7	28	5	3	2	1	3	5	5	5	3	3	3	0	0	0
feDVMjtHU5QylThDhHWctrQ	2020/01/06 19:45	1	22	3	1	1	11	1	2	9	2	4	5	6	4	3	-2	0	0
f6yFKmfunw498dIIWMpc%2Fgw	2020/01/06 17:31	2	42	5	14	3	11	1	2	1	6	6	4	2	2	4	0	0	0
fLQmTd6hscBuTacQJ2uS5yA	2020/01/10 22:52	2	46	5	14	3	8	2	2	2	5	3	3	3	5	5	2	0	0
fDGIk6nNR8bVHK%2FV3zCqUPg	2020/01/06 18:35	2	29	3	34	6	3	1	2	3	6	5	6	2	3	2	1	0	0
f%2F6kVGOS2BtMDARNPb2rpXA	2020/01/06 19:55	2	77	7	14	3	8	2	1	9	3	3	4	5	5	4	0	0	0
fZeUVqgsphO4aSOhicXDxmg	2020/01/07 00:15	2	30	4	13	3	11	1	2	1	5	6	5	3	2	3	-1	0	0
f0%2FNuSFBspMHk5MwLHBMRFA	2020/01/07 12:22	1	47	5	20	4	4	2	1	2	5	5	4	3	3	4	0	0	0
fWKQzo0jjFLI2euxjRHp%2BCA	2020/01/06 21:37	2	31	4	34	6	1	1	2	2	2	2	4	6	6	4	0	0	0
fxixitJMWWdvaHDnEWE%2FBaA	2020/01/06 19:07	1	29	3	13	3	5	1	2	10	2	1	1	6	7	7	1	0	0
fQeJx24oW8aF3F9VLaFpk1g	2020/01/07 08:31	2	33	4	14	3	6	2	2	3	5	4	4	3	4	4	1	0	0
f4H5jF6Yx2eynFIAfKEnfhw	2020/01/06 18:09	2	39	4	4	2	9	2	1	1	3	3	2	5	5	6	0	0	0
fO8Y91JjYVH8nD1joEioudg	2020/01/06 17:22	2	39	4	27	5	8	2	2	1	5	5	5	3	3	3	0	0	0
f69tXf%2BPJD26gdVGvT0q9DA	2020/01/06 19:22	1	20	3	11	3	10	1	2	2	2	2	1	6	6	7	0	0	0
f9az%2B6lrAHRMtqregTsMM%2Fg	2020/01/06 18:33	1	42	5	12	3	7	1	2	3	6	6	6	2	2	2	0	0	0
fDsd3D6J3I0Kjgugg%2F%2FmGxw	2020/01/08 09:08	2	27	3	20	4	8	2	1	2	4	6	6	4	2	2	-2	0	0
f5TA2cGtrRWgY9pbaNs3hsg	2020/01/06 18:27	2	30	4	28	5	9	1	2	9	7	7	7	1	1	1	0	0	0
fSiCIoOxpvXJYpMVXqPwBew	2020/01/07 18:22	2	44	5	13	3	4	1	1	2	5	3	3	3	5	5	2	0	0
ftgI%2BcZgkxkgHTgtNeiMVEA	2020/01/06 18:08	2	30	4	13	3	3	1	2	2	5	5	4	3	3	4	0	0	0
fJpdNrFRU%2FJwSF%2FjqwEL%2FBA	2020/01/06 20:57	1	45	5	13	3	4	1	2	1	5	3	3	3	5	5	2	0	0
fzmt03fZVZm%2BOMXcd87pjhg	2020/01/06 17:50	2	20	3	11	3	10	1	2	2	2	2	2	6	6	6	0	0	0
fn1dguyRkt7rCBN4INTFr6A	2020/01/06 17:18	1	30	4	27	5	4	2	1	1	1	5	4	7	3	4	-4	0	0
fPSGTFqOQF9wmYu088xlF%2Fw	2020/01/07 15:36	2	29	3	27	5	4	2	2	1	5	5	4	3	3	4	0	0	0
fu6BoIo%2F50HBVZ9IxDZYeZw	2020/01/07 16:26	2	26	3	35	6	11	1	2	1	5	6	5	3	2	3	-1	0	0
fCMLpVOn54IloMlwBwmBxjg	2020/01/07 12:52	1	25	3	14	3	3	1	2	1	3	5	5	5	3	3	-2	0	0
fKVuL7%2FwKqJJRcY%2F1ySLO8A	2020/01/06 18:43	2	59	6	13	3	11	1	2	1	5	5	4	3	3	4	0	0	0
fwinangKU2p3uK8j0aQlitw	2020/01/06 20:50	1	60	7	2	2	1	2	1	1	3	3	3	5	5	5	0	0	0
f1GWSiwSF5cbbxEEn6qo5gw	2020/01/07 10:14	1	48	5	27	5	1	2	1	3	6	6	7	2	2	1	0	0	0
fn0QcEW%2Bz0kzcmWcxXXM9HQ	2020/01/06 19:37	1	43	5	23	4	4	1	2	2	5	3	3	3	5	5	2	0	0
fPZM74%2Fis1D4nBrB9f6qRGw	2020/01/08 13:38	1	68	7	13	3	2	2	1	1	7	5	3	1	3	5	2	0	0
fi9DuOr%2ByBmeJBFY2H88VCQ	2020/01/06 19:44	1	78	7	26	5	11	2	1	3	5	3	2	3	5	6	2	0	0
f5A4tJ3uLqsBmdf3WCav%2B9Q	2020/01/07 04:15	1	66	7	29	5	3	2	1	3	3	3	3	5	5	5	0	0	0
f6xDWfB5q4GiMOrk0vOeU0g	2020/01/08 07:39	1	67	7	28	5	11	2	1	2	3	3	4	5	5	4	0	0	0
ffFnPt%2BN84Iv6CYgAe%2BmAjg	2020/01/06 22:57	1	34	4	20	4	4	2	1	1	3	3	3	5	5	5	0	0	0
f6iO2HKFpUysN13j3lS%2BfwQ	2020/01/07 14:28	2	35	4	27	5	9	1	2	2	6	4	3	2	4	5	2	0	0
fJJdUx%2Foa4Kjdv10aR7DHZA	2020/01/06 19:52	2	37	4	14	3	4	2	1	1	3	6	6	5	2	2	-3	0	0
f5B98q8g%2BWQbVFTp%2BtvjAeQ	2020/01/06 18:31	2	79	7	13	3	8	2	1	9	4	4	6	4	4	2	0	0	0
fKGh2hBS3zblnokwYeZ27gg	2020/01/06 21:46	1	60	7	14	3	6	2	2	2	3	3	4	5	5	4	0	0	0
fQ79uMPA%2BnJCEri6p9F8gDA	2020/01/06 17:17	1	49	5	13	3	2	2	2	2	6	6	4	2	2	4	0	0	0
feDVMjtHU5QxeMRNq1po%2BlA	2020/01/06 19:24	2	51	6	13	3	3	1	2	2	6	7	7	2	1	1	-1	0	0
fD%2BfHlL4oSUdXAQIMZQAoew	2020/01/06 22:31	1	46	5	10	3	5	1	2	2	4	5	5	4	3	3	-1	0	0
fJszcJXTusPzCA%2BaMlsa6ww	2020/01/06 19:22	2	50	6	5	2	9	1	2	1	3	3	3	5	5	5	0	0	0
f1WrfK8O2pjSzIzeWwtnwgg	2020/01/06 18:22	2	61	7	14	3	11	1	2	1	3	3	3	5	5	5	0	0	0
fBKKMqUCSVvLzgA2l%2B3kZ%2Fw	2020/01/06 17:31	2	71	7	13	3	11	1	1	2	5	5	5	3	3	3	0	0	0
fCiDAq0a5%2Ft2JVaNkDjeGfg	2020/01/08 18:06	1	45	5	32	6	11	1	2	3	3	3	4	5	5	4	0	0	0
fJog%2B4jFD1DlHFc%2F6CDXZ9g	2020/01/07 18:11	1	41	5	1	1	5	1	2	3	6	6	6	2	2	2	0	0	0
fq9F5WMV5Hg68hxyFUXg4Ww	2020/01/06 21:13	2	57	6	1	1	8	2	1	2	4	4	4	4	4	4	0	0	0
fXLbz9RwJDShrYvrNpY62jA	2020/01/07 19:52	2	28	3	14	3	5	1	2	2	6	5	3	2	3	5	1	0	0
f5mlzpmxkZ8rGAqwVuqaZOg	2020/01/06 18:50	1	50	6	27	5	11	1	2	3	5	5	4	3	3	4	0	0	0
fYtrA2xA3qxBVZiRlUTb%2FKg	2020/01/07 11:16	2	58	6	13	3	3	2	1	3	4	6	6	4	2	2	-2	0	0
fU6U0Kz77a6TH38weKjylTw	2020/01/06 17:24	2	67	7	23	4	9	2	1	9	4	4	4	4	4	4	0	0	0
fLnz7RFmGjIrN1DnSFbFIpg	2020/01/06 18:59	1	55	6	27	5	3	2	1	2	6	6	6	2	2	2	0	0	0
fo3vkpeaR7iyzPDv8MH26fA	2020/01/07 16:26	2	41	5	8	3	8	2	1	1	6	6	6	2	2	2	0	0	0
f4yM08srvyQRJOaY5bf6Uzg	2020/01/06 18:06	2	55	6	26	5	8	2	1	3	5	4	3	3	4	5	1	0	0
fyNfsl7viD6hH6OwHoE%2FD7A	2020/01/07 11:34	1	58	6	26	5	7	1	2	2	3	3	4	5	5	4	0	0	0
fhTZbqJG9paWX%2Fsg0dv02bw	2020/01/07 14:38	2	59	6	13	3	9	2	1	3	3	4	3	5	4	5	-1	0	0
ffeZi2XE2DP5Cdkm8je6rpw	2020/01/06 20:06	2	72	7	30	5	11	1	2	3	2	3	4	6	5	4	-1	0	0
fMIeVTpuDnBGAMt%2Fe1Dd4IA	2020/01/06 17:32	2	63	7	6	2	8	2	1	3	4	4	6	4	4	2	0	0	0
f4Ylmjx8%2BOaqJkrXUtfhpbA	2020/01/07 00:20	2	56	6	24	5	8	2	1	2	3	3	3	5	5	5	0	0	0
ft5u7ChauyuOPmCeXtw0zZg	2020/01/07 07:30	2	57	6	14	3	9	2	1	9	3	3	3	5	5	5	0	0	0
f5A4tJ3uLqsAWUs0fK2vQCQ	2020/01/06 21:26	2	53	6	28	5	6	2	1	2	6	6	7	2	2	1	0	0	0
fra5%2Bi%2BI9xawoXzc0QVHfxw	2020/01/06 23:29	2	57	6	29	5	8	2	1	3	4	4	4	4	4	4	0	0	0
fliGzS7maOABNZfv06uOo7A	2020/01/06 20:35	2	67	7	28	5	8	2	1	7	5	5	5	3	3	3	0	0	0
fI%2BwUtcdqW1n1P6XAMWtgIA	2020/01/06 17:21	1	57	6	27	5	11	2	2	1	5	5	5	3	3	3	0	0	0
f1jWNdMOX%2FYSCIROJWTe0ZQ	2020/01/06 18:02	2	45	5	1	1	8	2	2	4	6	6	6	2	2	2	0	0	0
fMTNbIInFWZXA%2BaPBYQM5jA	2020/01/07 07:47	1	66	7	11	3	11	1	2	9	3	3	3	5	5	5	0	0	0
fSpytuN02E%2F0QcZtQUm%2B67w	2020/01/06 18:32	1	49	5	23	4	11	1	2	3	3	3	2	5	5	6	0	0	0
frnfky11y3dsHapH%2B9cVRvg	2020/01/06 22:53	2	69	7	9	3	8	2	1	1	3	2	2	5	6	6	1	0	0
fVAzu3WPdwUGWcMFL78JrGA	2020/01/06 21:29	1	18	2	40	8	4	1	2	9	3	3	4	5	5	4	0	0	0
fSDM%2F70kQElWqQFmovfLYKw	2020/01/06 20:42	1	19	2	10	3	4	1	2	10	6	6	4	2	2	4	0	0	0
fZwiexO6QFTKAOkcVe0vobg	2020/01/06 18:09	1	19	2	13	3	10	1	2	2	4	4	5	4	4	3	0	0	0
f3MOSyxX6Kaf1pVAS74rC4A	2020/01/06 19:13	1	19	2	11	3	1	1	2	1	3	5	5	5	3	3	-2	0	0
fAil%2FE%2BMbJ34cTj0M8%2Fgpxg	2020/01/06 23:17	1	19	2	11	3	10	1	2	1	3	3	3	5	5	5	0	0	0
fSzgoxGx8vlBq91pjVKzYoA	2020/01/07 02:04	1	15	2	35	6	10	1	2	2	7	7	7	1	1	1	0	0	0
fYryBMSgzqnqv4Kq9Fhm8Ng	2020/01/06 21:05	1	19	2	14	3	10	1	2	2	3	3	3	5	5	5	0	0	0
fHPBRObQt52puIgaMpTB6gw	2020/01/06 21:13	1	19	2	29	5	10	1	2	2	4	4	3	4	4	5	0	0	0
fK5ZVbbg6%2FjQdJ8887NWNxw	2020/01/06 19:24	1	18	2	27	5	10	1	2	2	3	2	2	5	6	6	1	0	0
fj1NSGdGBTZRv2wdDO1gNWQ	2020/01/07 01:35	1	16	2	11	3	10	1	2	3	6	6	7	2	2	1	0	0	0
faIUQoYjpYIpzgx03dzsLhQ	2020/01/06 20:57	1	19	2	18	4	10	1	2	2	3	3	4	5	5	4	0	0	0
fanPVwWovkmpD40ey8zb6fw	2020/01/06 18:39	1	15	2	11	3	10	1	2	1	5	3	2	3	5	6	2	0	0
fJPTx2ybgkJz4qKYKh4tXfw	2020/01/06 18:41	1	17	2	20	4	10	1	2	2	5	3	3	3	5	5	2	0	0
fz1GzjcWRvTyNMcCJ%2FLhkqw	2020/01/06 18:30	1	17	2	11	3	10	1	2	1	5	5	5	3	3	3	0	0	0
fBBl%2BpcROwY%2BPbWt4h7E00A	2020/01/06 22:06	1	17	2	11	3	10	1	2	1	3	3	3	5	5	5	0	0	0
fk8KkuY%2BCSO96TSJJNWjxHA	2020/01/06 22:20	1	18	2	40	8	10	1	2	3	5	5	4	3	3	4	0	0	0
f4d2ogJiSMaxOe0k2Tt38EQ	2020/01/06 18:17	1	18	2	23	4	10	1	2	1	5	4	3	3	4	5	1	0	0
fWiPVUGATMhjW4K%2B8iiBxYA	2020/01/06 21:26	1	18	2	35	6	11	1	2	1	5	5	4	3	3	4	0	0	0
feFrgLIeLLv6fruv2G3KcPQ	2020/01/06 18:30	1	15	2	12	3	10	1	2	2	5	5	4	3	3	4	0	0	0
fR3EAN2K%2FrT8wHsHX9nzdbw	2020/01/06 21:35	1	16	2	14	3	10	1	2	2	3	4	4	5	4	4	-1	0	0
fJpsrMBjplYlHEQwRXlSPpg	2020/01/06 20:45	1	17	2	22	4	10	1	2	2	5	5	3	3	3	5	0	0	0
fjVnWWYqRNXCfNfFeU%2BnuYA	2020/01/06 19:48	1	18	2	41	8	10	1	2	1	2	2	3	6	6	5	0	0	0
fH2yDdHU4xGB07sFrAKChvg	2020/01/06 20:03	1	19	2	17	4	10	1	2	2	2	3	3	6	5	5	-1	0	0
fvrwOOb2Z7SIA6WKIUcMKKw	2020/01/06 21:56	2	69	7	8	3	8	2	1	2	3	3	3	5	5	5	0	0	0
fMiZA5wHEG2fYiUrScpeX%2Fg	2020/01/06 17:44	1	83	7	23	4	11	2	1	2	3	5	5	5	3	3	-2	0	0
f2Ieir%2FUZykj7oYnkEQ7wjA	2020/01/07 18:15	2	55	6	12	3	8	2	1	2	3	3	3	5	5	5	0	0	0
fpbfm43eIpcLU%2BoJO6WajOg	2020/01/06 22:49	1	62	7	22	4	11	1	2	1	3	3	3	5	5	5	0	0	0
fR0ad2GzMQOw%2FehvV%2BbgqbA	2020/01/06 17:56	2	52	6	40	8	3	2	2	3	3	3	3	5	5	5	0	0	0
fC3a37Ks%2FinpB%2Be9XcRRA5w	2020/01/06 17:25	2	65	7	15	4	9	2	1	9	6	6	6	2	2	2	0	0	0
f7qkcaA8xhGyzTFeCMjlbeg	2020/01/12 09:08	1	60	7	1	1	1	2	1	2	2	2	3	6	6	5	0	0	0
fA3fYVWw%2F0hVXu8NE3ssF%2FA	2020/01/06 20:21	1	71	7	13	3	6	2	1	2	6	7	7	2	1	1	-1	0	0
fVoJKj7EIFVKB39J9lSbTVQ	2020/01/07 07:43	1	76	7	4	2	2	2	1	1	3	3	3	5	5	5	0	0	0
fKGh2hBS3zbk8gDlnrvsECw	2020/01/06 21:57	2	67	7	27	5	11	1	2	3	5	4	4	3	4	4	1	0	0
f6Y6PxKKbWIAbrg50xoZrdQ	2020/01/06 19:51	2	60	7	1	1	8	2	1	1	5	6	6	3	2	2	-1	0	0
fO8Y91JjYVH%2BPdco0aeR51A	2020/01/06 19:39	1	39	4	26	5	4	2	1	3	3	3	4	5	5	4	0	0	1
f6THmTRrE0gjj3I0Zb9X%2F6A	2020/01/08 00:09	2	17	2	7	2	10	1	2	2	5	2	3	3	6	5	3	0	1
fZjSp8rT2Uw0rZfzjAIRO6g	2020/01/12 16:11	1	14	1	12	3	10	1	2	2	3	3	4	5	5	4	0	0	1
f0MjFXBORqGcs3IQYKTh5aA	2020/01/07 19:31	2	16	2	11	3	10	1	2	1	6	6	6	2	2	2	0	0	1
flPKm%2FLBLtBGI6N0D4TdugQ	2020/01/07 16:51	1	19	2	37	7	10	1	2	3	3	3	4	5	5	4	0	0	1
fnqYc6NHDfVB9SpRVlRqyeQ	2020/01/06 18:24	1	13	1	22	4	10	1	2	2	3	3	3	5	5	5	0	0	1
fk5liJqSDXFM8nXsnY1s0ZQ	2020/01/11 10:27	2	13	1	13	3	2	2	2	4	5	7	3	3	1	5	-2	0	1
fiGzrI%2FJSpIcURHwVwkXN5Q	2020/01/06 22:30	1	67	7	14	3	11	2	1	2	2	1	2	6	7	6	1	0	1
f%2F59HF4Uesgp2ajSNSFcX5Q	2020/01/11 10:46	2	60	7	34	6	9	2	1	3	5	5	4	3	3	4	0	0	1
fqid%2FlFe3%2BoZYI0ifjPChQw	2020/01/06 20:31	1	53	6	27	5	3	2	1	2	5	5	5	3	3	3	0	0	1
f4V1M6mUbaXQBpwpCYRgjQw	2020/01/06 17:15	2	78	7	13	3	11	1	2	9	7	7	7	1	1	1	0	0	1
fg35sKCVvdP900h47rWopHw	2020/01/06 21:35	1	66	7	22	4	11	2	1	2	4	4	4	4	4	4	0	0	1
fsprEfTmHHV2K5P76GZz4%2Bg	2020/01/06 17:39	2	25	3	46	8	3	1	2	2	3	3	3	5	5	5	0	0	1
fCZz3Hp6rL0BqMeXG7X61vA	2020/01/07 16:09	2	51	6	23	4	9	2	1	2	4	5	4	4	3	4	-1	0	1
fYADHMNDPxks8%2F6VBfSZzNQ	2020/01/06 14:06	2	41	5	1	1	9	2	1	2	3	5	5	5	3	3	-2	0	1
fBfiPFqNAiZJcRRTQWGkhCg	2020/01/07 07:58	2	50	6	1	1	2	2	2	3	5	4	5	3	4	3	1	0	1
fwEHn%2FjA8RcmkwOpA%2BOgvpQ	2020/01/07 00:15	2	67	7	40	8	9	2	1	3	5	5	4	3	3	4	0	0	1
fMPbzq%2FYaWHsE04YoCmOTxQ	2020/01/06 23:05	2	61	7	14	3	8	2	1	1	7	7	7	1	1	1	0	0	1
fmlkhCopgE2H5gTPPHhkNZQ	2020/01/08 01:48	2	49	5	14	3	8	2	1	9	7	7	7	1	1	1	0	0	1
fw%2FtmSbUGN%2FSdVhesp9iMiw	2020/01/06 21:06	1	70	7	8	3	9	2	1	2	5	5	4	3	3	4	0	0	1
fQqgE3o44cRxlOA91SC75hw	2020/01/06 19:29	1	32	4	12	3	11	1	2	2	3	3	4	5	5	4	0	0	1
fVuGyDUPA43aPf0Mswss5nw	2020/01/07 12:07	1	41	5	21	4	5	1	2	2	3	5	5	5	3	3	-2	0	1
fIlcS7MSt8MreZFLZYVO%2Brg	2020/01/07 08:58	2	37	4	27	5	3	1	2	9	3	3	3	5	5	5	0	0	1
fR%2BkpP3qyIVZ9L4cz4TnNJw	2020/01/06 15:55	2	51	6	13	3	11	1	2	1	6	6	6	2	2	2	0	0	1
fF0RHwja50KHpc2lYVASLTQ	2020/01/08 23:12	2	47	5	11	3	8	2	1	3	4	5	5	4	3	3	-1	0	1
f1GruGtoiOJECbHWroPIidw	2020/01/06 14:12	1	48	5	40	8	3	1	2	2	6	5	6	2	3	2	1	0	1
fWTyzygvYPMd1bXYWiW5K8w	2020/01/06 14:34	2	30	4	27	5	9	1	2	2	7	3	5	1	5	3	4	0	1
fp%2FDuyt4ITEBu8FfOVws7PQ	2020/01/09 13:25	2	67	7	23	4	11	1	2	2	2	2	4	6	6	4	0	0	1
faB8VoYcZwFjgPho%2FLQHJ4g	2020/01/06 15:25	1	17	2	23	4	10	1	2	1	5	5	4	3	3	4	0	0	1
fa41UpfTJowDJtCk2CllokA	2020/01/06 14:27	1	19	2	6	2	5	2	2	3	4	4	4	4	4	4	0	0	1
fCkhWdUucu%2BK06SudnVt2Dw	2020/01/06 17:31	1	18	2	25	5	10	1	2	1	7	7	7	1	1	1	0	0	1
fSizRZ7cOdq0qEV7zA3783A	2020/01/06 14:21	1	17	2	28	5	10	1	2	2	6	6	4	2	2	4	0	0	1
fAYQlOaG%2BxQQ3lnte%2FZ5R1w	2020/01/06 15:58	1	16	2	10	3	10	1	2	2	2	2	3	6	6	5	0	0	1
fv6rUyURtn6Rdz7vnqyEzew	2020/01/06 15:16	1	19	2	43	8	10	1	2	3	6	4	3	2	4	5	2	0	1
fkeiX3R49Ny1VL%2BBaUoKh0g	2020/01/06 15:54	1	17	2	21	4	10	1	2	1	2	2	4	6	6	4	0	0	1
fgY19VUMIREjmrhmhYcWNsQ	2020/01/06 14:05	1	19	2	1	1	10	1	2	1	5	5	4	3	3	4	0	0	1
fmeCzfpzS0vlfBRpuVAWlbQ	2020/01/06 16:08	1	18	2	4	2	10	1	2	2	3	4	4	5	4	4	-1	0	1
fFm5cJfow%2B2jI7gGC%2FUfG4Q	2020/01/06 14:59	1	16	2	25	5	10	1	2	2	3	3	4	5	5	4	0	0	1
fIEFra2M7bHWrwFVdb4WEoA	2020/01/06 15:58	1	16	2	25	5	10	1	2	1	2	1	2	6	7	6	1	0	1
fLHuhcl19Xm8a2RB%2BtrFjZQ	2020/01/06 14:12	1	19	2	46	8	10	1	2	1	2	3	4	6	5	4	-1	0	1
fPIQkaJGKMNHMZyfCftQ3AQ	2020/01/06 16:48	1	17	2	30	5	10	1	2	5	3	3	4	5	5	4	0	0	1
fboebDaG%2Blg2po7X6pqk0jg	2020/01/06 14:15	1	19	2	13	3	10	1	2	1	1	1	2	7	7	6	0	0	1
fT1L2RBllrsn2Qa7cr10Wrw	2020/01/06 15:31	1	19	2	13	3	5	1	2	2	3	3	3	5	5	5	0	0	1
fBhIt3XsTcG4hADvUw9TJfA	2020/01/06 16:12	1	15	2	1	1	10	1	2	1	1	1	2	7	7	6	0	0	1
fE%2BPLNFYN2LdrqPd7pKFebg	2020/01/06 14:18	1	16	2	22	4	10	1	2	2	5	4	4	3	4	4	1	0	1
fkHj%2B9b8NX1J9Xe9YXvzS4g	2020/01/06 17:33	1	19	2	12	3	11	1	2	1	1	1	1	7	7	7	0	0	1
fnGaDDU7Pfh4FHWc3yr1C7A	2020/01/06 14:48	1	17	2	34	6	10	1	2	2	3	3	3	5	5	5	0	0	1
f9q%2F87HM1laQzTMSe4tCw6Q	2020/01/06 17:06	1	18	2	34	6	10	1	2	2	3	2	4	5	6	4	1	0	1
fro9jtHIDYe4gu8JgCVL3BA	2020/01/06 15:21	1	17	2	6	2	10	1	2	1	3	3	4	5	5	4	0	0	1
fEHTkI61HKwgU5bW%2FV1iRTw	2020/01/06 16:04	1	15	2	22	4	10	1	2	1	5	5	4	3	3	4	0	0	1
fe3i7wWiBqm4oxoZV2BozDQ	2020/01/06 16:43	1	16	2	27	5	10	1	2	2	5	3	3	3	5	5	2	0	1
f6beT1SSpkw9A9Y%2FId8indw	2020/01/06 16:07	1	39	4	27	5	5	2	1	2	3	3	3	5	5	5	0	0	1
fnyW1my2v4qKAcKY59F8dXg	2020/01/07 14:55	1	71	7	13	3	7	1	2	3	2	4	5	6	4	3	-2	0	1
fQ%2FxZ2T%2Fs8aiYhg4N%2F5I5PA	2020/01/07 08:58	2	50	6	14	3	8	2	2	2	5	5	4	3	3	4	0	0	1
fbfYqqRAAGwaDbvOpntzH%2Bw	2020/01/06 15:15	1	89	7	36	7	11	2	1	1	2	2	4	6	6	4	0	0	1
fJWvFWx6%2Fx6Ot8mX%2BvL7f%2Bg	2020/01/06 22:38	2	63	7	11	3	8	2	2	9	5	7	7	3	1	1	-2	0	1
fWDKjxDjtZuyobIQg3EgmFA	2020/01/06 19:37	1	58	6	24	5	4	2	1	2	3	4	3	5	4	5	-1	0	1
f1TP8B3%2B36thB%2FQAdLDX33g	2020/01/06 18:02	2	34	4	12	3	3	1	2	2	5	5	4	3	3	4	0	0	1
fU483xETJziYr9rSRjgo76w	2020/01/06 22:47	1	41	5	21	4	4	1	2	1	2	2	1	6	6	7	0	0	1
fc22U275vMbgUcXFnFX7VQw	2020/01/07 07:25	2	29	3	13	3	3	1	2	10	3	4	3	5	4	5	-1	0	1
fL3JDvaKC3pKzu7mgDGyFrw	2020/01/06 16:11	1	42	5	36	7	9	1	2	2	2	3	5	6	5	3	-1	0	1
fomfvpmeDpngAjK8g6X0AtQ	2020/01/07 01:17	1	37	4	26	5	1	1	2	2	3	3	4	5	5	4	0	0	1
fGMxEiwRjUFHP1zE6IzKaeg	2020/01/07 17:03	1	46	5	1	1	1	2	1	1	5	3	3	3	5	5	2	0	1
fhKP8gxm5uvyA3WqSKzKy0g	2020/01/06 23:19	1	37	4	10	3	6	2	2	3	5	5	6	3	3	2	0	0	1
f0wqNGFs%2BcPaDiptVOKPCqg	2020/01/06 15:42	1	27	3	13	3	9	1	2	3	2	2	2	6	6	6	0	0	1
fF49nY0ZW0nINpEd%2BL0PYFQ	2020/01/06 17:13	2	32	4	9	3	9	2	1	1	5	5	4	3	3	4	0	0	1
fUWyapC5%2BYQIDkFgOPTV%2BFg	2020/01/06 19:22	1	43	5	14	3	4	2	1	9	6	5	4	2	3	4	1	0	1
fcTbd7ctjuMon%2Fdmcsb5neA	2020/01/08 08:22	1	40	5	40	8	1	2	1	1	5	5	4	3	3	4	0	0	1
ftm7og1mDbHQkaUXYvpzzvQ	2020/01/06 16:10	2	35	4	27	5	11	1	2	1	7	7	7	1	1	1	0	0	1
f5oK2spev4ND0dr2euwWEOQ	2020/01/06 18:41	1	46	5	40	8	4	2	1	9	5	5	4	3	3	4	0	0	1
fiHmL3T4y387KlFGPiK1kDA	2020/01/07 01:22	2	22	3	13	3	10	1	2	2	3	3	4	5	5	4	0	0	1
fess23ci216v5x24kwCyFTA	2020/01/06 14:34	1	46	5	23	4	3	2	1	3	2	2	2	6	6	6	0	0	1
fVsg8XrAQXKxRkhMSbmYtQw	2020/01/06 17:47	1	28	3	25	5	4	1	2	9	4	4	4	4	4	4	0	0	1
fess23ci216vfrCfDne8pSw	2020/01/06 21:58	2	56	6	13	3	3	1	2	2	5	5	6	3	3	2	0	0	1
fGzdThBEoQlWDsFSz01%2B%2BwA	2020/01/08 13:31	2	49	5	27	5	3	1	2	2	5	5	5	3	3	3	0	0	1
fNAeCDR6UCL%2FU5%2BDHU%2FdbZg	2020/01/06 22:48	2	31	4	15	4	3	2	2	1	2	2	4	6	6	4	0	0	1
f2HCBXu1CSxK0MEbcPon5DA	2020/01/06 21:07	2	31	4	34	6	3	2	2	1	2	2	3	6	6	5	0	0	1
f77qfnefdaJJrG66YUU1E%2BQ	2020/01/06 19:17	1	49	5	10	3	4	2	1	1	6	7	7	2	1	1	-1	0	1
fIn3pxyaoIQ0Lpdrn%2FAI5pg	2020/01/07 12:36	1	54	6	24	5	4	2	1	1	5	5	5	3	3	3	0	0	1
frJP7U1Y8rkMqIG%2FjhRHaaA	2020/01/06 14:23	1	29	3	12	3	3	2	1	3	5	2	3	3	6	5	3	0	1
fku9fqU4QpnQtaR8NhWDkpQ	2020/01/06 15:12	2	64	7	29	5	8	2	1	2	1	1	2	7	7	6	0	0	1
fiA67xrDWDBeJRG9hyOYUfQ	2020/01/06 14:11	1	36	4	13	3	11	1	2	1	5	5	4	3	3	4	0	0	1
fzAI4e95C7jSfPOh5qAl7FQ	2020/01/07 13:41	2	52	6	27	5	5	1	1	2	2	3	3	6	5	5	-1	0	1
ftkOL1ftEc6Wm%2BzftjdwmOA	2020/01/06 23:05	1	38	4	40	8	5	2	2	2	4	4	5	4	4	3	0	0	1
fh40hLttbSq9D5e6dB%2B%2FHmg	2020/01/06 19:24	1	45	5	27	5	11	1	2	9	7	7	7	1	1	1	0	0	1
fHuB6V0nU9A0I0vfG43L7TQ	2020/01/06 21:05	2	58	6	22	4	9	2	1	2	3	4	3	5	4	5	-1	0	1
fRz1kWRxPTy6%2FuXImRKTdGg	2020/01/06 21:53	1	59	6	2	2	5	2	1	2	5	5	4	3	3	4	0	0	1
fIDMUIAFg0TtX9Ca%2FqsxsTQ	2020/01/08 21:40	2	43	5	12	3	8	2	1	2	5	5	4	3	3	4	0	0	1
f6ElNLWiazdTivXtoU9mDZw	2020/01/07 10:05	2	31	4	27	5	8	2	1	3	3	2	2	5	6	6	1	0	1
fWv2NndtXV6GI6HJp70wJZQ	2020/01/06 16:17	2	48	5	12	3	8	2	1	2	5	4	3	3	4	5	1	0	1
fMS1TUGXI01ub95BI%2F22mPA	2020/01/06 16:12	1	39	4	11	3	9	1	2	1	6	6	6	2	2	2	0	0	1
fEj4HoJm324E4WVZsMgdWog	2020/01/06 22:10	1	34	4	33	6	11	1	2	8	7	7	7	1	1	1	0	0	1
f3O1jcX8D2xR8FQpgu9EO%2Fw	2020/01/06 15:32	2	26	3	45	8	11	1	2	2	5	6	2	3	2	6	-1	0	1
fkWtCBOsWR%2BvnO1Ixt6Aphw	2020/01/06 19:34	1	54	6	24	5	3	2	1	2	5	4	4	3	4	4	1	0	1
fVt%2FHG%2BOvE8J4CFDwY0eQlA	2020/01/06 18:36	1	50	6	4	2	4	2	1	2	2	5	4	6	3	4	-3	0	1
ffBBGsk%2F%2Fe3BnPTJHYUwhoQ	2020/01/06 23:01	2	41	5	39	7	3	1	2	1	7	7	7	1	1	1	0	0	1
f8HfLS%2F1lzZEtqYhijNkCYw	2020/01/07 11:15	2	36	4	21	4	5	2	1	9	4	5	6	4	3	2	-1	0	1
fsZnjTkDnP11YBWsctWYcnw	2020/01/06 23:08	2	43	5	14	3	7	2	2	2	2	1	3	6	7	5	1	0	1
fX0nh9lHYNhi0%2BOy670e46w	2020/01/06 14:53	1	23	3	11	3	9	1	2	1	4	4	4	4	4	4	0	0	1
fUIXwg60gjGMj6R4h6wv03Q	2020/01/06 16:28	2	24	3	13	3	3	1	2	1	2	3	3	6	5	5	-1	0	1
fuQ%2B9X8VN3Mhkadp%2F9AHgzw	2020/01/06 15:43	1	54	6	27	5	2	2	2	2	2	2	3	6	6	5	0	0	1
fUp4rpTQP7rbaQerqQqZ53Q	2020/01/07 08:39	2	22	3	13	3	5	2	1	10	7	7	7	1	1	1	0	0	1
fAULyujOzDCnGQUs9R2zS9g	2020/01/06 16:00	2	36	4	37	7	9	2	2	1	3	6	7	5	2	1	-3	0	1
fBOy93%2B3OFEX2hE3JyydIlw	2020/01/06 17:23	1	28	3	12	3	4	2	1	1	3	4	3	5	4	5	-1	0	1
fing8%2Bwe0b49N5I%2Fmdt9GFQ	2020/01/08 23:39	2	47	5	45	8	8	2	1	1	3	6	6	5	2	2	-3	0	1
fAu0xkBsCjqXj0Ihwq62JXw	2020/01/06 22:02	1	46	5	27	5	3	2	1	1	2	2	4	6	6	4	0	0	1
fsZnjTkDnP13i1znjmFgjXA	2020/01/06 16:06	2	44	5	1	1	9	2	1	2	4	5	5	4	3	3	-1	0	1
fXLU%2Ft%2B8w7LPhIpPhmhLiAA	2020/01/07 21:46	2	63	7	27	5	8	2	1	9	4	4	4	4	4	4	0	0	1
fjtMIrQtD8bh3s2WXmH7O2A	2020/01/06 20:30	2	39	4	1	1	6	1	2	2	4	4	4	4	4	4	0	0	1
fmY3BEPuWKpenCe%2FzlpVc%2Fg	2020/01/06 18:37	1	24	3	14	3	4	1	2	1	5	5	4	3	3	4	0	0	1
f5bCvlWWRWBd6r0NSDZCv3Q	2020/01/06 18:40	2	52	6	22	4	8	2	1	3	3	3	6	5	5	2	0	0	1
fHUNBCVA4eamf9%2F6lywdPog	2020/01/06 20:45	1	38	4	27	5	4	2	1	3	4	4	4	4	4	4	0	0	1
f103YxN1U0RKQ%2BSFuQTftig	2020/01/06 17:24	1	26	3	12	3	1	2	1	2	1	1	5	7	7	3	0	0	1
fG6ro4vDBT1GgE2RtJMsB6A	2020/01/06 17:50	1	35	4	34	6	5	2	2	3	3	3	4	5	5	4	0	0	1
fe7Ypc8%2BrgxZbOBD6McD1pw	2020/01/06 19:46	2	25	3	24	5	5	1	2	2	5	5	5	3	3	3	0	0	1
fVJPFJs3jODk%2FABIixSAc%2BA	2020/01/06 21:35	1	24	3	14	3	9	1	2	6	2	2	3	6	6	5	0	0	1
fsXC4LfYQqfqH2WppJTghhQ	2020/01/06 18:12	2	26	3	23	4	3	1	2	1	5	5	5	3	3	3	0	0	1
fTiuuQh8iIZ1AMrx0%2BmZmZA	2020/01/06 15:21	1	44	5	1	1	3	2	1	2	6	6	6	2	2	2	0	0	1
fAG9TLnNRn0YSwYGKzTgTqA	2020/01/06 17:38	2	21	3	11	3	10	1	2	2	3	3	3	5	5	5	0	0	1
fBBVb7X%2F7X%2BTwOSJWKJze0Q	2020/01/11 20:01	2	68	7	14	3	5	2	1	1	4	3	3	4	5	5	1	0	1
f06bhkrW4mgs3GYSuVbdnFQ	2020/01/06 16:18	2	27	3	12	3	4	1	2	2	3	3	3	5	5	5	0	0	1
fxZI6XxW%2FPMVps19aHD6hiA	2020/01/06 14:48	2	55	6	15	4	9	2	1	9	6	6	4	2	2	4	0	0	1
fga9Be7isx4UCLEgsvunHdA	2020/01/06 23:18	2	29	3	13	3	3	2	1	3	2	2	3	6	6	5	0	0	1
f98DVivpTikyJXwieMTXFbw	2020/01/06 18:04	2	63	7	42	8	9	2	1	3	1	2	2	7	6	6	-1	0	1
fAaS7zfx5UXWngQGKXa07rw	2020/01/06 19:05	1	23	3	11	3	10	1	2	3	3	3	4	5	5	4	0	0	1
fKyqfB09YrU65tnYkQb4dgQ	2020/01/06 22:55	2	28	3	38	7	5	2	1	2	7	3	2	1	5	6	4	0	1
fXPpbcs88aeq7e3yIZzZiHA	2020/01/06 18:39	2	42	5	10	3	5	1	2	2	7	6	6	1	2	2	1	0	1
fvGcFTYjCQGui0bbY%2F1RsMw	2020/01/07 08:47	2	57	6	42	8	11	2	1	2	3	3	4	5	5	4	0	0	1
fyKrnuFosv5mTaZROzIlMGw	2020/01/06 17:02	1	27	3	17	4	4	2	1	9	7	7	6	1	1	2	0	0	1
frssYaiqJ0dvYEtgcaqTtWw	2020/01/06 14:11	2	24	3	12	3	8	2	2	2	3	2	2	5	6	6	1	0	1
fGDunfghjjWvI2aTj7n67%2Bg	2020/01/06 16:23	2	48	5	12	3	9	2	1	1	2	2	3	6	6	5	0	0	1
fWSxOS5EiJtZbKFZZWApM%2Fg	2020/01/07 00:15	2	39	4	13	3	9	1	2	2	2	2	2	6	6	6	0	0	1
fCjzhAd%2BrmRHRqxsGiFk40Q	2020/01/06 14:15	1	32	4	27	5	4	2	1	2	3	3	3	5	5	5	0	0	1
fJfmV6gd99MkSq9obV6ga%2FA	2020/01/06 21:05	1	64	7	27	5	11	1	1	2	2	2	2	6	6	6	0	0	1
fs%2BWnw5eiF9Ah8o1anIbIEg	2020/01/06 18:19	2	60	7	27	5	4	2	1	3	5	5	5	3	3	3	0	0	1
fLZgzQX7oAVhaQuK3sm0NCA	2020/01/10 03:49	2	53	6	28	5	3	2	1	1	3	4	4	5	4	4	-1	0	1
fXdCHRSctic9bJrq6gzUS1w	2020/01/06 14:58	1	50	6	12	3	7	2	2	3	6	6	6	2	2	2	0	0	1
fcpPCAYH%2FPI2e1BLRYpF8EA	2020/01/06 14:07	1	53	6	25	5	4	2	2	4	3	3	3	5	5	5	0	0	1
fZh1hAdyYUuGtU4J3Zxbl%2BA	2020/01/06 19:51	2	62	7	23	4	9	2	1	2	5	5	5	3	3	3	0	0	1
fhD%2BWi%2BqIbGu1S4pcuRwVvw	2020/01/06 15:34	1	51	6	26	5	6	2	1	4	3	3	4	5	5	4	0	0	1
fM9gUyMp16dK33R%2BYDTVbzw	2020/01/06 18:37	1	59	6	27	5	3	2	1	3	5	4	4	3	4	4	1	0	1
fFrS%2BhSRybu9SnnXaLxXg4A	2020/01/06 18:13	2	38	4	23	4	8	2	1	1	3	3	3	5	5	5	0	0	1
fDmjmwkZj39m37AJQ%2FwsvzA	2020/01/07 14:16	2	92	7	14	3	8	2	1	3	3	3	3	5	5	5	0	0	1
fKyiQpfPgqJ%2BNk%2Bk3eZGqAw	2020/01/07 11:55	1	49	5	27	5	5	2	1	5	6	6	6	2	2	2	0	0	1
fM9gUyMp16dLxjS9Jn%2BlKNg	2020/01/06 19:10	2	47	5	37	7	8	2	2	2	3	3	4	5	5	4	0	0	1
fQ79uMPA%2BnJBp0xBIrdfRJw	2020/01/08 14:42	2	44	5	11	3	3	1	2	1	6	6	6	2	2	2	0	0	1
fl2cQDIfDQ%2F0djpphCw8RXw	2020/01/06 20:17	1	38	4	27	5	4	2	1	2	3	3	3	5	5	5	0	0	1
fyFaLCI7jhA50f4knGciERg	2020/01/06 14:11	2	56	6	12	3	8	2	1	1	3	3	3	5	5	5	0	0	1
fB8AY6iQkbLfOKL0x%2BmElaw	2020/01/06 15:14	2	48	5	13	3	9	2	2	9	7	7	7	1	1	1	0	0	1
fKXSpwleXWVEWHkLCn0gFzQ	2020/01/06 23:23	2	50	6	3	2	8	2	1	2	4	4	4	4	4	4	0	0	1
fZJyfTSBC2SDDFBCpUkJY0w	2020/01/06 15:13	2	54	6	25	5	8	2	1	3	1	1	1	7	7	7	0	0	1
fsSviD3qLHQ1OJORfcl8sxA	2020/01/06 14:21	1	74	7	13	3	11	2	1	3	5	5	5	3	3	3	0	0	1
fUSCy5I4O54%2BWBaTVArYFLg	2020/01/06 20:48	1	70	7	13	3	2	2	1	9	4	4	4	4	4	4	0	0	1
fcYEpe72hYmOqFu24FOxZyg	2020/01/07 19:49	1	50	6	9	3	2	2	1	3	6	6	6	2	2	2	0	0	1
fQVJPVNXV3hRFAVhRs9ib7w	2020/01/06 15:56	1	70	7	45	8	11	1	1	1	2	2	3	6	6	5	0	0	1
fic0gi8xt4X5om1ofU78WHw	2020/01/06 23:50	1	41	5	35	6	3	1	2	3	7	2	3	1	6	5	5	0	1
fLwWDet4c6%2FOrwXopu56rSA	2020/01/06 17:33	2	69	7	13	3	8	2	1	2	4	4	5	4	4	3	0	0	1
fjiPKsPyG8TpDnHxzEPVPPg	2020/01/06 14:08	2	67	7	27	5	8	2	1	2	2	2	4	6	6	4	0	0	1
fFMtDsWEXBGneqUHnuMntog	2020/01/06 21:46	1	29	3	12	3	3	2	1	2	3	1	3	5	7	5	2	0	1
fqid%2FlFe3%2BoYMUHFaQSbJEw	2020/01/07 06:07	2	69	7	10	3	8	2	1	9	4	4	4	4	4	4	0	0	1
fLvyftv7P2N7VLiZacJ1jfQ	2020/01/07 06:42	2	55	6	22	4	8	2	1	2	3	3	4	5	5	4	0	0	1
fq2LeV49UG5brhuYRVDfyfQ	2020/01/08 18:42	1	45	5	40	8	5	1	2	2	4	4	4	4	4	4	0	0	1
fV0fdiW3yFl80J%2BPtTBYSpw	2020/01/06 21:23	1	29	3	13	3	4	1	2	1	6	7	7	2	1	1	-1	0	1
fHlf17taUFr7HjivcX4i%2BtA	2020/01/09 10:01	2	59	6	14	3	8	2	1	1	2	2	3	6	6	5	0	0	1
fm3djsMe9PPPxxNa7fhy3oQ	2020/01/06 17:02	2	24	3	12	3	9	1	2	2	4	4	4	4	4	4	0	0	1
f4qBWEMzU9ndTNvnFVqqbFA	2020/01/06 15:20	1	54	6	13	3	6	2	2	2	6	6	6	2	2	2	0	0	1
fQ9fKKuxggtr9QLyjgABKew	2020/01/06 22:21	2	31	4	26	5	11	1	2	3	1	3	2	7	5	6	-2	0	1
fAtlzgqBTva6OKYYRzS4x7A	2020/01/06 14:12	1	46	5	28	5	6	2	2	3	5	5	5	3	3	3	0	0	1
fqrz2jfhyp3qqW3CVlqIyGw	2020/01/07 00:57	1	56	6	27	5	6	2	1	3	7	7	7	1	1	1	0	0	1
f96DIiWzqy%2FjFKX%2BmheFhVQ	2020/01/06 14:25	2	42	5	11	3	9	2	1	2	4	3	3	4	5	5	1	0	1
fUso5ssKW9QO7JwTNmRm4Dg	2020/01/06 22:40	2	43	5	23	4	8	2	1	2	5	5	6	3	3	2	0	0	1
f74u2%2F5G%2FI%2FENtyFawxEtCw	2020/01/06 19:57	2	48	5	15	4	4	1	2	2	5	4	6	3	4	2	1	0	1
fw%2FtmSbUGN%2FQUwGSF97CwfA	2020/01/07 06:22	2	29	3	11	3	9	1	2	2	3	5	5	5	3	3	-2	0	1
fq9F5WMV5Hg4itEO9qkYTVA	2020/01/06 15:14	2	33	4	12	3	9	1	2	1	1	1	2	7	7	6	0	0	1
ftDmpRl5SOzBddXeN3%2BwThA	2020/01/06 16:40	2	33	4	14	3	4	1	2	3	4	4	5	4	4	3	0	0	1
ftfsAqNP3IhYyfefS8JqReg	2020/01/06 23:05	1	49	5	27	5	7	1	2	3	5	4	4	3	4	4	1	0	1
fyBjhSUsTs8M2S2yQbqy%2BNw	2020/01/06 14:42	1	24	3	14	3	9	1	2	7	5	3	3	3	5	5	2	0	1
fKJo9o2EgljPAjyQMcYwhUA	2020/01/06 14:10	1	39	4	29	5	4	1	2	3	5	5	3	3	3	5	0	0	1
fX6BkgrAfluBqBzCrCRB7RQ	2020/01/06 14:12	1	33	4	27	5	4	1	2	2	6	6	5	2	2	3	0	0	1
fU5CO7UJwZiqD%2BORSq76kbg	2020/01/06 15:46	1	21	3	16	4	9	1	2	1	2	3	3	6	5	5	-1	0	1
fF%2BwvbbTh0I9CyLkexch%2BzA	2020/01/06 19:51	2	24	3	13	3	3	2	1	2	2	3	3	6	5	5	-1	0	1
fl4STZmtdk3ep1%2BJwt2u7Nw	2020/01/06 17:42	2	38	4	14	3	8	2	1	1	1	1	1	7	7	7	0	0	1
fXLbz9RwJDSiWzxi7V6vtKg	2020/01/06 15:51	1	29	3	18	4	4	2	1	2	2	3	3	6	5	5	-1	0	1
fKXSpwleXWVHJJDxiz235GQ	2020/01/06 20:38	1	61	7	30	5	1	2	1	2	5	6	6	3	2	2	-1	0	1
fCt3aycwR9FWpXuubtoeZyQ	2020/01/07 12:56	1	35	4	28	5	11	1	2	2	6	5	6	2	3	2	1	0	1
f1bISSPr8EOnu9PJTS3pRbA	2020/01/06 16:44	2	59	6	13	3	8	2	1	1	4	5	5	4	3	3	-1	0	1
fKXIMRdI2w8Ma6QTByk2yrA	2020/01/06 15:44	1	22	3	39	7	10	1	2	1	4	5	5	4	3	3	-1	0	1
fFjK7Xoe5%2BNcwlG1JYrPD%2Fw	2020/01/06 15:08	1	26	3	10	3	4	1	2	2	3	4	5	5	4	3	-1	0	1
ftDmpRl5SOzCGKxbhsGb1xg	2020/01/06 14:04	2	22	3	27	5	10	1	2	10	4	4	4	4	4	4	0	0	1
fKC1GsgHe3lm7ab855lh8PA	2020/01/06 18:09	1	74	7	27	5	11	2	1	2	4	4	3	4	4	5	0	0	1
fntNwLPCHuMkvEVYeCuRTDw	2020/01/06 20:57	2	32	4	27	5	9	1	1	1	4	5	5	4	3	3	-1	0	1
fDjJQygqJVuh6XM05ZwbD7Q	2020/01/06 16:37	2	28	3	14	3	9	1	2	9	2	2	2	6	6	6	0	0	1
fHT6tEQZJ7jundurs4sQVQA	2020/01/06 14:53	1	35	4	40	8	5	1	2	9	4	4	4	4	4	4	0	0	1
fGsadjGwsDd61JNnnRDJDkg	2020/01/07 09:15	2	30	4	35	6	3	2	1	3	5	3	3	3	5	5	2	0	1
f0IhfbnJbgazkqluP8atG5Q	2020/01/06 17:51	1	22	3	14	3	10	1	2	2	5	4	4	3	4	4	1	0	1
fU5CO7UJwZipjZ%2FJ18PD4hA	2020/01/06 15:05	2	29	3	31	6	9	1	2	1	5	5	5	3	3	3	0	0	1
fYKPkq03h46BP%2Bc6AReRyFQ	2020/01/06 23:56	2	26	3	27	5	9	1	2	1	5	5	4	3	3	4	0	0	1
fRtYMZi0G3q16hCQ27cr4YA	2020/01/07 10:41	2	38	4	7	2	3	1	1	2	3	3	4	5	5	4	0	0	1
fFArGAQA8btpKbqacx%2FRGnw	2020/01/06 19:58	2	23	3	13	3	3	2	1	3	2	2	3	6	6	5	0	0	1
fpdsJQPdx88wwVsiRReRBhA	2020/01/06 21:41	1	32	4	12	3	5	2	1	1	3	3	4	5	5	4	0	0	1
fs%2Fo0l%2BHtBjuLXRujxfEsTw	2020/01/06 17:51	2	45	5	13	3	11	1	2	2	3	5	5	5	3	3	-2	0	1
f8QV6VE811uz%2BmRKR5jarbA	2020/01/06 20:32	1	29	3	20	4	3	1	2	1	3	3	4	5	5	4	0	0	1
fbawt98P939x5PNrj2wF6Eg	2020/01/06 15:37	2	21	3	23	4	10	1	2	3	2	3	3	6	5	5	-1	0	1
f8ypP3g1iUQKJVX%2B81fuO8g	2020/01/06 14:07	2	24	3	26	5	11	1	2	9	7	7	7	1	1	1	0	0	1
f%2F6REqgWDL98wNUMpwEOxRg	2020/01/06 18:58	2	30	4	13	3	3	2	1	8	4	4	4	4	4	4	0	0	1
fj9D95WBs4JcWvLr3yRjt%2BQ	2020/01/06 18:36	2	31	4	4	2	5	1	2	1	4	4	5	4	4	3	0	0	1
fgzjWwW%2BFmXMEl8YadhUMJA	2020/01/06 15:21	2	51	6	7	2	6	1	1	2	3	3	4	5	5	4	0	0	1
fF0RHwja50KErw9eI%2FvOo%2BQ	2020/01/06 15:29	1	29	3	27	5	1	1	2	2	5	3	2	3	5	6	2	0	1
fY42htg14P5q5%2FFffP6zdXw	2020/01/06 18:41	2	20	3	41	8	3	1	2	1	3	3	3	5	5	5	0	0	1
fn0QcEW%2Bz0kxU0DpB07hfEw	2020/01/06 20:37	2	50	6	1	1	9	2	1	7	7	7	7	1	1	1	0	0	1
fsRW1x7CmoXMIPibmxdX1Fg	2020/01/06 23:36	1	30	4	26	5	10	1	2	2	6	7	7	2	1	1	-1	0	1
fYO6%2FgYa0OZM3daa4Zgzsbw	2020/01/06 15:18	2	22	3	21	4	9	1	2	5	2	1	3	6	7	5	1	0	1
fJAZnpnma%2FJ5WNHU%2BaBIBBA	2020/01/06 15:41	1	25	3	11	3	3	2	1	2	3	3	4	5	5	4	0	0	1
fZGQNKViMgeI3szb%2FBe9mBw	2020/01/06 17:03	1	39	4	38	7	4	1	2	1	3	2	3	5	6	5	1	0	1
fsprEfTmHHV2oVvihJWjibw	2020/01/06 14:13	1	26	3	40	8	7	1	2	3	6	6	6	2	2	2	0	0	1
fUBzkE3dUzFjtY3di4aeGeg	2020/01/06 16:24	2	29	3	44	8	5	2	2	9	5	5	4	3	3	4	0	0	1
fwB8PBi6iEFOFdzsMUNCrgA	2020/01/06 14:30	2	60	7	23	4	8	2	1	3	5	5	6	3	3	2	0	0	1
frqr6tdPi8Tr0OtAWdfC1Sg	2020/01/06 17:12	1	21	3	11	3	10	1	2	2	6	6	4	2	2	4	0	0	1
fvzi9vP2CARDGvQGnqoNVmw	2020/01/06 20:23	1	41	5	11	3	4	2	1	1	4	4	4	4	4	4	0	0	1
fzk34eFXRR1j5klfod5Wn%2BA	2020/01/06 17:57	1	25	3	23	4	4	1	2	2	3	4	4	5	4	4	-1	0	1
f56cwxzpMKJccrULnsmQ9Qw	2020/01/06 14:42	2	63	7	8	3	8	2	1	2	1	1	1	7	7	7	0	0	1
fwmhdgoHqBULtlCnChHemOw	2020/01/06 15:49	1	50	6	12	3	4	2	1	3	4	4	4	4	4	4	0	0	1
foVTONufwWvG795BIVw6KUw	2020/01/06 14:27	1	80	7	27	5	11	2	2	1	3	5	4	5	3	4	-2	0	1
f9DFlBtE1zjvB2z4ahbGCeg	2020/01/06 14:06	1	56	6	11	3	1	2	1	1	5	4	3	3	4	5	1	0	1
fJfmV6gd99Ml%2FuM5LCUCq%2Fw	2020/01/08 01:17	1	48	5	11	3	4	2	1	1	6	6	7	2	2	1	0	0	1
f4Fo6zqwhMGDPO1aicVop%2Bw	2020/01/06 15:24	1	57	6	40	8	2	2	1	3	5	5	4	3	3	4	0	0	1
fCaUmHdKwHSGw7XOmHoF4HQ	2020/01/06 14:16	2	50	6	25	5	8	2	2	2	1	2	2	7	6	6	-1	0	1
fiEhMoJIvuF%2FQmyQfLs2RxA	2020/01/08 11:17	2	44	5	14	3	6	2	1	1	4	5	4	4	3	4	-1	0	1
fiGzrI%2FJSpId2iQ7E%2FT%2FGSQ	2020/01/06 14:45	2	74	7	12	3	8	2	1	9	3	3	2	5	5	6	0	0	1
fsvb75rBzoRo%2Bmwfpck9OOw	2020/01/06 14:23	2	67	7	13	3	9	2	1	1	5	5	6	3	3	2	0	0	1
fgt9AtrApP1vti8Nsmmen8A	2020/01/06 15:59	2	57	6	11	3	9	2	1	2	3	3	3	5	5	5	0	0	1
fm4hXxtrazmyzFoxw5tXWbQ	2020/01/06 18:09	1	54	6	28	5	4	2	1	2	6	6	6	2	2	2	0	0	1
fEbE1EW4TPJX5vvhKyr9lLg	2020/01/06 21:55	2	37	4	33	6	8	2	1	2	6	6	7	2	2	1	0	0	1
fG4YojBcOFUN4anR8n4KaAw	2020/01/06 18:00	1	70	7	11	3	11	2	1	2	3	3	4	5	5	4	0	0	1
ftgI%2BcZgkxkiCRXX%2Fc4PnOQ	2020/01/06 15:40	2	38	4	8	3	11	1	2	1	5	5	5	3	3	3	0	0	1
fvANo0NeDAjWhldlazWfr6A	2020/01/06 14:48	1	47	5	14	3	3	1	2	2	3	3	3	5	5	5	0	0	1
fCyHtlO4gG0Z31Q1hw4bxaQ	2020/01/06 16:14	2	17	2	40	8	10	1	2	2	2	2	3	6	6	5	0	0	1
faTlsv28J%2BJUbAL3Uajv9vg	2020/01/06 20:03	2	19	2	27	5	10	1	2	1	4	4	3	4	4	5	0	0	1
fvc6VmdNGyZYeBChdlympJQ	2020/01/06 15:28	2	17	2	14	3	10	1	2	3	5	5	4	3	3	4	0	0	1
feDG5CtJ2K3ZNTSAcqgmhvw	2020/01/06 19:58	2	19	2	25	5	10	1	2	2	2	4	4	6	4	4	-2	0	1
fH9w30y4y7HqfMsWuM9mSpA	2020/01/06 21:41	2	19	2	36	7	10	1	2	2	3	4	4	5	4	4	-1	0	1
fqjkmlTyTwGu2ruj59Qzpcg	2020/01/06 21:52	2	16	2	13	3	10	1	2	1	6	5	3	2	3	5	1	0	1
fveQNDQjiheBFEGqpTsik5A	2020/01/06 18:12	2	19	2	40	8	10	1	2	4	3	4	5	5	4	3	-1	0	1
f349JLAtt%2By82m0gV%2BPwflw	2020/01/06 19:37	2	18	2	21	4	10	1	2	2	3	5	5	5	3	3	-2	0	1
fuCRuxhWV60MdJFcGSLyoFg	2020/01/06 17:46	2	17	2	14	3	10	1	2	2	6	6	4	2	2	4	0	0	1
f9lb5XJVZ7KYpZuhWF%2BwB3g	2020/01/06 19:53	2	17	2	29	5	10	1	2	1	6	6	6	2	2	2	0	0	1
f2IFTyp%2FC2e0OLMWHRwYd2g	2020/01/06 21:41	2	17	2	35	6	10	1	2	2	3	1	1	5	7	7	2	0	1
fOrUaQF7uAnoPwAVAVfsyWQ	2020/01/06 21:55	2	16	2	27	5	10	1	2	2	3	5	5	5	3	3	-2	0	1
fASxSn6EixLnZPkVF%2B5O3rw	2020/01/06 17:16	2	17	2	15	4	10	1	2	1	5	5	3	3	3	5	0	0	1
fue8bZQPzEKO5DlIUsdfDsw	2020/01/06 16:24	2	18	2	41	8	10	1	2	1	3	3	4	5	5	4	0	0	1
fSyAHJE%2FlaI90KBkM7yyWRg	2020/01/06 20:58	2	17	2	13	3	10	1	2	3	2	3	3	6	5	5	-1	0	1
fbyYBlHkO6tt50YDexvFdxA	2020/01/06 17:07	2	16	2	20	4	10	1	2	1	1	1	1	7	7	7	0	0	1
fzeZQhoNRzbZLhMI%2BWpiN3g	2020/01/06 17:10	2	19	2	15	4	10	1	2	1	5	6	4	3	2	4	-1	0	1
fOpqOS9O9WEUrzCcrakTexA	2020/01/06 17:09	2	17	2	26	5	10	1	2	1	5	2	3	3	6	5	3	0	1
fYuBAeQsH41xXtq9%2F1MaEsA	2020/01/06 14:13	2	16	2	12	3	10	1	2	2	3	3	4	5	5	4	0	0	1
fxDcu6bOhQVvd1QndlRd0yQ	2020/01/06 14:57	2	18	2	27	5	10	1	2	1	3	3	4	5	5	4	0	0	1
fotcDJQkkr7UQ8crtwFOc4g	2020/01/06 14:29	2	15	2	32	6	10	1	2	9	6	6	7	2	2	1	0	0	1
fkhISppS%2BG49K5clN11vfqg	2020/01/06 21:25	2	19	2	12	3	10	1	2	2	5	5	4	3	3	4	0	0	1
fQaH6Ko%2Ffb4CUzunZs1msBQ	2020/01/06 15:37	2	19	2	27	5	10	1	2	1	3	3	4	5	5	4	0	0	1
fyueA9Ap%2BamKhsMg3bcGzHQ	2020/01/08 12:36	2	46	5	17	4	3	2	1	1	3	3	3	5	5	5	0	0	1
fLxkW5QepwCrrcGWd31MKPg	2020/01/06 15:45	1	50	6	11	3	11	1	2	1	7	7	7	1	1	1	0	0	1
fXKYXzGpLFRhyBxAcr%2BWrxQ	2020/01/06 17:25	2	48	5	11	3	7	1	2	8	3	5	4	5	3	4	-2	0	1
f%2BX%2Fpf%2Bgw8iN40BjbdIGZEQ	2020/01/06 17:40	2	46	5	16	4	8	2	1	9	4	4	4	4	4	4	0	0	1
fOBiTopqIQit2kUzIruSULA	2020/01/06 17:53	2	47	5	29	5	11	1	2	2	7	7	7	1	1	1	0	0	1
fJAZnpnma%2FJ4wen920zyZYQ	2020/01/07 14:17	1	38	4	13	3	5	1	2	1	5	5	6	3	3	2	0	0	1
fR%2BkpP3qyIVatwc9O%2BZG8Jg	2020/01/07 14:30	1	36	4	8	3	6	1	2	1	3	3	3	5	5	5	0	0	1
f%2Bvr%2BPikZX6INGcunWnwOJg	2020/01/07 15:59	2	56	6	12	3	8	2	1	1	5	5	4	3	3	4	0	0	1
fFA5%2BAmRlxGbM5NWHjNuydw	2020/01/06 14:24	2	63	7	12	3	3	1	1	1	6	5	3	2	3	5	1	0	1
fmQQmwW9aEiCTHQxirZEodw	2020/01/06 18:33	1	51	6	11	3	3	2	1	1	7	7	7	1	1	1	0	0	1
fHoA48EWMmhVqUCYeJQc%2Bsg	2020/01/06 20:50	1	46	5	12	3	3	1	2	1	5	5	6	3	3	2	0	0	1
f3R3b22w4aS%2BwciQ8TcE%2B9Q	2020/01/06 16:30	2	35	4	13	3	3	1	2	3	6	6	6	2	2	2	0	0	1
f0mv2keaZRpUTczWvser%2BEQ	2020/01/06 14:19	2	51	6	14	3	9	2	1	3	3	3	4	5	5	4	0	0	1
f1GWSiwSF5caq5oVGv3rZ6g	2020/01/06 18:24	1	43	5	11	3	4	2	1	2	4	4	4	4	4	4	0	0	1
fwB8PBi6iEFMENsZy32uIQQ	2020/01/06 15:14	1	36	4	14	3	11	1	2	2	3	3	4	5	5	4	0	0	1
fK6hTWid7PWbizp%2BVTGNF%2FA	2020/01/06 18:02	1	57	6	11	3	11	2	1	2	6	6	6	2	2	2	0	0	1
f%2BtWoWumNt6iXz6aub7RbGQ	2020/01/06 14:19	2	68	7	28	5	8	2	1	2	4	4	4	4	4	4	0	0	1
fF7wgCyuruC97jFbUtt6Qyg	2020/01/06 22:48	1	62	7	13	3	5	2	1	1	7	7	7	1	1	1	0	0	1
fGfibof6Ic4WytZY7DbvTsg	2020/01/06 20:46	1	34	4	14	3	5	1	2	1	3	3	4	5	5	4	0	0	1
f1GWSiwSF5cYMMJtlPaltJA	2020/01/06 17:01	1	28	3	23	4	9	1	2	1	7	7	7	1	1	1	0	0	1
fCp9fdmz9AdSAmyJkq1oNdw	2020/01/06 22:54	1	35	4	13	3	4	1	2	9	3	4	3	5	4	5	-1	0	1
fLxkW5QepwCqaYytorAa72Q	2020/01/07 08:13	1	30	4	13	3	9	1	2	1	3	5	5	5	3	3	-2	0	1
f%2BrGOPwqrwopP%2FGhM2AmTMw	2020/01/06 20:18	1	59	6	12	3	4	2	1	1	5	4	4	3	4	4	1	0	1
fr5IeEPI7nIT1qvInMokJ9Q	2020/01/06 14:42	2	56	6	21	4	6	2	1	1	6	6	6	2	2	2	0	0	1
frCenK0lUVrpaJdhYsht2KQ	2020/01/06 20:08	1	49	5	8	3	7	2	1	3	3	6	6	5	2	2	-3	0	1
fdBf6KPzLWTqZEFMzqZMH3w	2020/01/07 01:39	1	77	7	22	4	4	2	1	1	5	3	2	3	5	6	2	0	1
fcbYI83sKTKzAJIp7WdHwNA	2020/01/06 20:50	2	39	4	23	4	9	2	1	2	3	3	3	5	5	5	0	0	1
fSNK5SA%2F7PjwcHtr3JRaacw	2020/01/06 14:07	1	27	3	28	5	1	1	2	1	4	4	4	4	4	4	0	0	1
fxYrF0Bk6CdhwoZ8qhF9wQw	2020/01/06 23:31	1	53	6	9	3	11	1	2	2	5	2	2	3	6	6	3	0	1
fBuEsZ7ckx3aYp2gazL70Yg	2020/01/06 14:08	1	54	6	40	8	3	2	1	1	5	5	5	3	3	3	0	0	1
f2x4pyvC7sCAL1E%2BTUzF9ew	2020/01/06 17:54	1	61	7	8	3	4	1	2	1	3	3	3	5	5	5	0	0	1
ffediCBjjm182DaXLMO43AA	2020/01/06 14:25	1	59	6	13	3	3	2	1	1	3	3	4	5	5	4	0	0	1
fjcoya%2FRMIWuOh0GVzJmanQ	2020/01/06 14:14	2	70	7	27	5	9	2	1	1	3	3	3	5	5	5	0	0	1
fl%2BfRS23hbPHuHINOwzCJcg	2020/01/06 15:18	2	59	6	37	7	8	2	2	1	4	3	4	4	5	4	1	0	1
faZeGcq09FJfY8sYTNMb8bw	2020/01/06 15:16	2	66	7	23	4	9	2	1	3	3	3	3	5	5	5	0	0	1
fPOewxNzOIZB2sleLUBbnow	2020/01/06 14:07	2	60	7	44	8	11	2	1	3	6	5	4	2	3	4	1	0	1
f8QV6VE811uyBT3RBg%2BScjA	2020/01/06 17:09	1	50	6	29	5	5	1	2	2	3	3	3	5	5	5	0	0	1
frqr6tdPi8TrHydKxmo7k%2BA	2020/01/08 13:45	2	48	5	13	3	8	2	1	8	3	3	3	5	5	5	0	0	1
fPZM74%2Fis1D6IyfTp1Cs3Xw	2020/01/08 02:30	1	65	7	40	8	6	2	1	3	5	5	5	3	3	3	0	0	1
f093B2UrvS8lv37Z1So7N7A	2020/01/06 17:10	2	58	6	1	1	8	2	1	3	6	7	7	2	1	1	-1	0	1
fbA%2BNxH0u6v4DW78obRU7vg	2020/01/06 15:06	1	69	7	10	3	11	2	1	2	5	4	3	3	4	5	1	0	1
f9qjSWB4YoTnbPpo%2BFiiGFA	2020/01/10 18:59	1	12	1	29	5	10	1	2	2	3	4	6	5	4	2	-1	0	2
f%2BXV7XUso0CQMq%2B6XqatrxA	2020/01/06 19:44	2	19	2	40	8	10	1	2	1	5	5	5	3	3	3	0	0	2
fAyLBQtezK%2FA48ucb95xUsg	2020/01/12 18:00	2	13	1	8	3	10	1	2	10	7	7	7	1	1	1	0	0	2
fbVwtEC5fi8janOKSSpa57Q	2020/01/06 20:51	1	8	1	23	4	10	1	2	2	7	7	7	1	1	1	0	0	2
fvZAz9J9%2BwDjBWpgu20LgkQ	2020/01/08 19:04	2	14	1	27	5	10	2	2	2	7	5	6	1	3	2	2	0	2
fpvOGueHGI5RZc9S65dEWvA	2020/01/11 21:41	2	16	2	46	8	10	1	2	3	3	3	2	5	5	6	0	0	2
fmsO1VLhYkNhKm3wGnWQjFA	2020/01/09 15:35	2	13	1	13	3	10	1	2	2	5	5	6	3	3	2	0	0	2
fvc2qc0zVYDQJm6%2BTKJAbJg	2020/01/06 18:57	1	55	6	11	3	3	2	1	9	3	3	4	5	5	4	0	0	2
fRr48vUPNanX%2Bzt5ydtb9gQ	2020/01/06 19:25	2	68	7	12	3	8	2	1	1	6	4	3	2	4	5	2	0	2
fdSeKZLarqLbv5S7R2wPkeg	2020/01/06 19:01	2	59	6	27	5	8	2	1	1	3	3	4	5	5	4	0	0	2
faThpCKdrDbbBFU1hnFQTrg	2020/01/06 22:33	1	36	4	13	3	11	1	2	1	3	4	5	5	4	3	-1	0	2
f3c8Iov6GNAVZEmlkFQrlHg	2020/01/06 16:06	2	62	7	40	8	8	2	1	8	3	3	3	5	5	5	0	0	2
fkrWkoGNeaVO9LmMlPjXiWQ	2020/01/06 18:08	2	66	7	13	3	8	2	1	1	2	2	4	6	6	4	0	0	2
foEQjjzvTE%2Bya5z7DGc5b%2BA	2020/01/06 18:16	1	61	7	23	4	3	2	1	1	7	7	7	1	1	1	0	0	2
fntNwLPCHuMluwUZA15kSog	2020/01/06 16:42	1	85	7	44	8	11	2	2	4	2	2	2	6	6	6	0	0	2
f7OEb34kZ7HqOn%2BU6PuX%2FTQ	2020/01/06 19:01	1	56	6	32	6	5	1	2	2	4	5	5	4	3	3	-1	0	2
fJog%2B4jFD1DmKv8OWhUrx7w	2020/01/06 15:12	2	44	5	11	3	11	1	2	1	7	7	7	1	1	1	0	0	2
fHlf17taUFr5Utgwo9UUJww	2020/01/06 21:36	1	35	4	2	2	6	1	2	2	3	4	5	5	4	3	-1	0	2
f4TNQ%2FaV1y7YUtrdss2OvUA	2020/01/06 18:44	2	43	5	39	7	11	1	2	1	3	3	4	5	5	4	0	0	2
fvcJ6wzl4DUOjFh%2BRQEpCAg	2020/01/08 18:19	1	72	7	13	3	4	2	2	2	3	5	5	5	3	3	-2	0	2
f11btxNfxbUvPzdaRUL8w8g	2020/01/08 20:45	2	29	3	13	3	11	1	2	2	2	3	2	6	5	6	-1	0	2
fTeK0f33okycycLlqN066MA	2020/01/08 21:00	1	44	5	14	3	4	1	2	2	7	7	3	1	1	5	0	0	2
fvB52IK1gVbp29yb3i90MPw	2020/01/06 15:45	1	56	6	8	3	4	2	1	3	6	6	6	2	2	2	0	0	2
fJSIQi0J6RMqgof2mxQCBTA	2020/01/06 15:59	2	58	6	11	3	8	2	1	3	5	5	4	3	3	4	0	0	2
fQbyetA8VANGzZRMZ26j9tQ	2020/01/06 15:13	2	64	7	29	5	8	1	1	2	5	5	5	3	3	3	0	0	2
fWOSgqqwZfJsNcVFqCg0yUw	2020/01/06 15:30	1	59	6	12	3	5	2	2	2	4	4	6	4	4	2	0	0	2
fP%2BNu5vzgX4g7Nb8iaCBECQ	2020/01/07 07:06	2	15	2	15	4	10	1	2	3	4	6	4	4	2	4	-2	0	2
fHV7JgLrtOEavUYYjxfteJQ	2020/01/06 21:46	2	17	2	15	4	10	1	2	8	5	5	4	3	3	4	0	0	2
fHDfmQBUZrrewROMk6Mi%2FTg	2020/01/06 21:10	2	19	2	15	4	10	1	2	1	3	4	4	5	4	4	-1	0	2
fpNHjlTDAf8fmyJIENqMjYQ	2020/01/06 16:22	2	18	2	3	2	10	1	2	1	3	5	4	5	3	4	-2	0	2
fx5Ppu37UZoGvm6loq6GZCg	2020/01/06 17:44	2	17	2	11	3	10	1	2	8	7	7	7	1	1	1	0	0	2
fPJdXj1YJoRrs0f12Cx9V5w	2020/01/07 01:46	2	17	2	15	4	10	1	2	9	3	3	3	5	5	5	0	0	2
fOK1jj29uqLxoEfQ8%2F%2FC4Xg	2020/01/06 21:36	2	17	2	27	5	10	1	2	1	2	3	5	6	5	3	-1	0	2
fAlZcY0f9HiRx8qJGfetV1g	2020/01/07 06:55	2	19	2	1	1	10	1	2	1	3	4	4	5	4	4	-1	0	2
fGmoB6CgpPIHU7xYQSmYo4Q	2020/01/06 18:25	2	18	2	1	1	10	1	2	1	4	4	4	4	4	4	0	0	2
fHVjXt4rIzmRYX9NMRKUjPA	2020/01/06 16:12	2	19	2	5	2	9	1	2	9	7	4	5	1	4	3	3	0	2
fkVANsE92y2%2Fg%2BKwenSw%2Bbw	2020/01/06 23:20	2	17	2	23	4	10	1	2	1	7	7	7	1	1	1	0	0	2
f1EVwVNH7oRtBVZj%2BwpGltA	2020/01/06 15:13	2	17	2	30	5	10	1	2	9	4	4	4	4	4	4	0	0	2
fQaNmusSfUoJg1xh2%2FaikSQ	2020/01/06 15:12	2	18	2	15	4	10	1	2	2	5	5	5	3	3	3	0	0	2
fbYCrYCzKcT1so4lHNwfTqQ	2020/01/06 15:49	2	17	2	27	5	10	1	2	2	7	7	4	1	1	4	0	0	2
fOKR86vDzfw98ghgdgyCCBw	2020/01/06 23:24	2	17	2	27	5	10	1	2	3	2	1	3	6	7	5	1	0	2
fFzIpeZow7Tzh%2BHLMc%2BnwHw	2020/01/06 17:26	2	15	2	15	4	10	1	2	2	5	6	7	3	2	1	-1	0	2
fEP5ILST5PKO%2BLyvB4Zvsyw	2020/01/06 18:07	2	16	2	13	3	10	1	2	1	5	3	3	3	5	5	2	0	2
f%2BaLKHMYU%2F%2BRq2iN3vEWuPg	2020/01/06 16:51	2	18	2	19	4	10	1	2	1	3	3	4	5	5	4	0	0	2
fVRUABwl9ajjlKgX0kN6giA	2020/01/06 20:53	2	19	2	28	5	3	1	2	3	2	2	2	6	6	6	0	0	2
fyB0kcf4pveyX%2B7i0NOtZ%2Fw	2020/01/06 15:54	2	16	2	15	4	10	1	2	1	2	2	4	6	6	4	0	0	2
fLNcNIP7sVXkmh%2BKy29ozcA	2020/01/06 23:11	2	16	2	28	5	10	1	2	3	5	3	3	3	5	5	2	0	2
fmaUSfUQhOEwaVl2Vc00ypQ	2020/01/06 15:32	2	19	2	21	4	10	1	2	3	3	3	3	5	5	5	0	0	2
fLxkW5QepwCqNc72XxCcUnw	2020/01/08 07:26	1	46	5	11	3	4	2	1	2	3	3	3	5	5	5	0	0	2
ftgI%2BcZgkxkhA%2FBQOByzC1g	2020/01/07 11:54	2	75	7	20	4	6	1	1	1	3	3	4	5	5	4	0	0	2
fZOJyB3eq%2BzMVdfawKdMT6A	2020/01/06 18:40	1	60	7	37	7	4	2	1	2	3	5	3	5	3	5	-2	0	2
f7f5nZk%2FppagXqO0xPpSswQ	2020/01/06 21:18	2	42	5	33	6	8	2	1	2	6	6	6	2	2	2	0	0	2
fzmt03fZVZm%2FhmsG0uQtBJQ	2020/01/06 16:42	1	41	5	30	5	6	1	2	1	6	6	6	2	2	2	0	0	2
fxfInx9kjyjCpPsuKl2SKPQ	2020/01/06 15:57	1	42	5	13	3	11	1	2	1	3	3	3	5	5	5	0	0	2
fLBLkAIY%2BgylbPGapRT5z%2Bg	2020/01/06 16:43	2	35	4	12	3	9	1	2	9	4	4	4	4	4	4	0	0	2
fVdJ6%2FNmhXwhgbQ9xjThsMw	2020/01/06 18:29	2	49	5	23	4	8	2	2	2	3	4	5	5	4	3	-1	0	2
fJ9O2R4BFyusLM%2FIIjKibhQ	2020/01/06 22:29	1	19	2	40	8	10	1	2	1	5	3	3	3	5	5	2	0	2
fFZWCsyv4VkDrks73yiQdFQ	2020/01/06 15:11	1	19	2	23	4	11	1	2	2	7	7	7	1	1	1	0	0	2
fyXAesAxoc1qE1znqEuhCxw	2020/01/06 17:01	1	19	2	8	3	10	1	2	2	2	1	1	6	7	7	1	0	2
ftERP2d8tQqlJuf9YabnKiQ	2020/01/06 16:10	1	16	2	12	3	10	1	2	3	3	3	4	5	5	4	0	0	2
fMQsEacMXywTQH10mY4vH0Q	2020/01/06 15:23	1	15	2	27	5	10	1	2	1	3	5	4	5	3	4	-2	0	2
fAIlCu0XE6KDXOSvLBpfiTQ	2020/01/06 18:57	1	17	2	40	8	10	1	2	2	4	4	3	4	4	5	0	0	2
fTVipblWUXL5PiK9DlNCv9A	2020/01/06 20:57	1	16	2	6	2	10	1	2	2	5	5	4	3	3	4	0	0	2
f3x%2BDo7kfmgrQinpPpIGbZw	2020/01/06 16:43	1	18	2	37	7	10	1	2	1	7	7	4	1	1	4	0	0	2
f4Bz1EwheUDKLEkXQ1xaoRg	2020/01/06 18:41	1	16	2	20	4	10	1	2	1	3	3	3	5	5	5	0	0	2
fjVZ%2B2Fn7po4GGAOjJRAA%2Fg	2020/01/06 19:01	1	15	2	33	6	10	1	2	3	6	4	4	2	4	4	2	0	2
f%2FlCr1GmQnItvO42kLEPONQ	2020/01/06 15:14	1	15	2	23	4	10	1	2	1	2	2	4	6	6	4	0	0	2
f4%2BhsGrP5BI%2FJGGD58XHT9w	2020/01/06 18:02	1	18	2	3	2	10	1	2	1	4	3	3	4	5	5	1	0	2
fOCZsKTb1nTwHsW8Uw5KSHw	2020/01/06 20:49	1	15	2	11	3	10	1	2	7	3	2	3	5	6	5	1	0	2
fGD3EnDea1QmDfGjRWMU5NA	2020/01/06 22:20	1	17	2	21	4	10	1	2	2	3	5	6	5	3	2	-2	0	2
fQx9MgEsK8v6wjR1MhDEACg	2020/01/06 15:03	1	19	2	45	8	10	1	1	1	2	1	2	6	7	6	1	0	2
fvFMLyXmDEQQzkcLsMsrKGw	2020/01/06 16:20	1	16	2	8	3	8	1	1	2	1	1	1	7	7	7	0	0	2
fDu2WhExir5UO%2FJ2BpzhLsA	2020/01/06 15:56	1	15	2	15	4	10	1	2	2	3	4	4	5	4	4	-1	0	2
fJL9B0rmslNmEat%2Fth74sFw	2020/01/06 20:19	1	18	2	26	5	10	1	2	3	3	3	4	5	5	4	0	0	2
fCW%2B%2B%2B7UBMm%2BQiN1AMN3vWA	2020/01/06 16:05	1	18	2	47	8	10	1	2	1	5	5	4	3	3	4	0	0	2
fboebDaG%2Blg2pBOadP6rbSQ	2020/01/06 18:43	1	18	2	1	1	10	1	2	1	3	6	5	5	2	3	-3	0	2
fGc97AB5zbLVeGSkW%2BRcoFg	2020/01/06 18:29	1	19	2	20	4	10	1	2	1	6	6	4	2	2	4	0	0	2
frxEXfc5a0t23395%2Fh%2BEFJA	2020/01/06 20:48	1	17	2	44	8	10	1	2	1	5	4	2	3	4	6	1	0	2
f2k0AXKvCuYFoV8xU4O9ETw	2020/01/06 18:44	1	19	2	21	4	4	1	2	3	3	3	4	5	5	4	0	0	2
f1inNtiwmEKmSXJv42BZG4g	2020/01/06 18:48	1	37	4	27	5	3	1	2	2	2	4	4	6	4	4	-2	0	2
f%2FZjE7dTfBvpX05Bzze%2Fd7A	2020/01/06 20:31	1	46	5	16	4	5	2	1	3	5	6	6	3	2	2	-1	0	2
fMSPvL0Zd5wAQscksmegk3g	2020/01/06 15:32	1	54	6	27	5	5	1	2	2	5	5	4	3	3	4	0	0	2
f1i53vsBX%2FqKs%2FV6mCgcFtA	2020/01/06 16:45	1	52	6	13	3	4	1	2	2	5	6	4	3	2	4	-1	0	2
fTNi5yvTctQ%2BbzxXXA6onnQ	2020/01/07 09:28	2	51	6	8	3	9	2	2	1	4	4	6	4	4	2	0	0	2
fZo%2Bg%2BiuzipgQvMcJTpxwlQ	2020/01/08 23:15	2	31	4	28	5	5	1	2	3	3	4	4	5	4	4	-1	0	2
fqsyDHSjH6rlAnv7c2tOpAA	2020/01/07 16:40	1	61	7	11	3	3	2	1	2	3	3	3	5	5	5	0	0	2
fIhWWUq305lRqBVTvnRhXRA	2020/01/07 07:33	2	36	4	13	3	11	1	2	9	7	7	7	1	1	1	0	0	2
fwSZipenhpqtt6C8DiPfXBw	2020/01/06 23:24	1	32	4	35	6	1	2	2	2	2	2	2	6	6	6	0	0	2
fLAzENCOqjQhpnDPafs0Ekg	2020/01/06 15:10	1	45	5	23	4	5	2	1	1	3	4	5	5	4	3	-1	0	2
fEFS%2Bu85Qs57Ovli8WkziDw	2020/01/06 20:43	1	38	4	12	3	9	2	1	3	3	3	3	5	5	5	0	0	2
fIlS%2BOLEEVBS8CqDSOBUdIw	2020/01/06 21:57	1	38	4	1	1	3	2	1	4	2	3	5	6	5	3	-1	0	2
fvxnjIpG9zLCIiUad%2F1loUA	2020/01/08 11:57	2	48	5	11	3	8	2	1	1	4	4	4	4	4	4	0	0	2
fjrB0LwZxQA2Qjc1aB3E82g	2020/01/07 00:19	2	41	5	7	2	9	2	1	1	6	6	6	2	2	2	0	0	2
fVzhSuYTY2FzuGmdGRt5lwA	2020/01/08 22:53	2	49	5	13	3	1	2	1	3	4	4	4	4	4	4	0	0	2
fjE0UQrgjTBpEXJaFnMhIJw	2020/01/06 17:19	1	38	4	3	2	5	2	1	2	2	2	2	6	6	6	0	0	2
fERiakRMdMoMxo%2BsYAnlrbA	2020/01/06 21:46	1	27	3	34	6	9	1	2	1	3	3	4	5	5	4	0	0	2
fOtiWK7pf4uJxWSE3CGbp6Q	2020/01/06 15:50	1	38	4	24	5	5	2	1	9	4	4	3	4	4	5	0	0	2
fk9jhKmEZ3YDxwoBvg5pyZw	2020/01/08 23:33	1	49	5	34	6	2	2	1	4	4	4	6	4	4	2	0	0	2
f%2FAlAmvAnzadVDruUkKmAlA	2020/01/06 16:12	2	35	4	22	4	11	1	2	2	6	5	4	2	3	4	1	0	2
fsdmR4ofoD0BPgNWdf42gEQ	2020/01/06 15:26	1	37	4	13	3	9	1	2	1	5	6	6	3	2	2	-1	0	2
fZo%2Bg%2BiuzipicgwENgVbmNQ	2020/01/07 21:37	2	26	3	5	2	10	1	2	2	3	5	4	5	3	4	-2	0	2
f5zpUg3LQws0IiAsRFhQggw	2020/01/06 15:49	1	36	4	27	5	1	2	1	3	3	2	3	5	6	5	1	0	2
fN17T5G%2BwcbLwSDudbStTnQ	2020/01/09 23:34	2	30	4	28	5	5	1	2	1	3	6	6	5	2	2	-3	0	2
f44WRT1x2zwsQQArOo%2BjctQ	2020/01/06 19:32	1	20	3	7	2	10	1	1	3	3	3	2	5	5	6	0	0	2
f3aVSlmMaVmfIDQ1zfM6KGA	2020/01/07 13:10	2	54	6	23	4	9	2	1	2	3	3	4	5	5	4	0	0	2
fmspQ3tG5v%2FxRw4t75NFT2g	2020/01/06 17:18	1	65	7	4	2	2	2	1	2	5	5	5	3	3	3	0	0	2
fM9wW7x%2BbjBD%2Bx7lULMBe9Q	2020/01/07 12:27	2	29	3	46	8	3	2	2	1	3	2	2	5	6	6	1	0	2
fPtDEAkRxB8lGknv7t2%2Bsrw	2020/01/06 16:08	2	22	3	13	3	10	1	2	1	4	4	4	4	4	4	0	0	2
f1igcPwk9eP%2B%2BCOGM6VCVVA	2020/01/08 09:12	2	47	5	11	3	11	1	2	2	3	3	5	5	5	3	0	0	2
feg%2BPcYN38Y2aia7j1%2FV98Q	2020/01/08 19:52	2	21	3	23	4	11	1	2	2	5	5	3	3	3	5	0	0	2
f0kCmxo5hSzDH0g3nJl6Nag	2020/01/06 17:12	2	28	3	47	8	11	1	2	2	3	3	4	5	5	4	0	0	2
fGkVK%2FRtX2bJXgIZkX9QneA	2020/01/06 16:47	1	21	3	11	3	10	1	2	3	6	6	7	2	2	1	0	0	2
ftrgNYJY7QXra9JAVWz783g	2020/01/06 21:58	2	32	4	26	5	9	1	2	2	3	7	7	5	1	1	-4	0	2
fsL1CN4EHM8JV8oiIkXi9Ow	2020/01/06 20:23	2	42	5	27	5	4	1	2	3	6	7	7	2	1	1	-1	0	2
fttBQS%2BgcSAkOKWpVe5lF8Q	2020/01/07 07:04	1	20	3	23	4	10	1	2	2	3	2	3	5	6	5	1	0	2
fj5DUwuc%2Bll8fx5w2KfQN3A	2020/01/06 19:11	2	37	4	23	4	5	1	2	3	5	4	3	3	4	5	1	0	2
fbBtbAJnvnj%2ByrlQcaOrinQ	2020/01/07 21:01	2	48	5	19	4	5	1	1	7	5	5	5	3	3	3	0	0	2
fqY3E3DMjE8%2F%2FPwra5vAxIw	2020/01/06 23:02	2	54	6	14	3	8	2	1	2	3	3	4	5	5	4	0	0	2
fIX3kOntDUoCiiR%2BookoDEg	2020/01/06 15:01	1	20	3	38	7	5	1	1	1	5	1	4	3	7	4	4	0	2
f5TRxMuvmkk5p8HzVU6pbKQ	2020/01/06 15:15	1	49	5	30	5	11	1	2	2	4	4	4	4	4	4	0	0	2
fOg8nCS2ZXmFjrTJd8TU9nA	2020/01/06 15:13	1	46	5	41	8	2	1	1	2	5	5	4	3	3	4	0	0	2
fuFOexcEB%2BVEwW%2BlZZF8Xcw	2020/01/06 19:32	2	64	7	13	3	8	2	1	1	4	5	5	4	3	3	-1	0	2
fGW9oa915bR6vi2gjpItnHg	2020/01/06 22:54	2	20	3	14	3	5	1	2	2	2	2	4	6	6	4	0	0	2
fMDTgfK9X6dntPLyfHw%2Ff9Q	2020/01/07 06:41	1	25	3	28	5	11	2	2	1	5	5	5	3	3	3	0	0	2
f%2FZoVzbOJfD572hEH7elhsg	2020/01/09 07:20	1	43	5	4	2	5	2	1	1	5	5	5	3	3	3	0	0	2
f5p3fTgXRn6EBd3z6LPs6Nw	2020/01/06 20:45	1	46	5	4	2	4	2	1	2	5	5	4	3	3	4	0	0	2
fIe%2BLj59FNFGW879heZThIg	2020/01/06 22:01	2	27	3	40	8	9	1	2	9	5	2	4	3	6	4	3	0	2
fensh78holwuAAI3MWM7HFA	2020/01/08 19:08	1	51	6	11	3	3	2	1	1	5	5	5	3	3	3	0	0	2
fSepojNjQ3cpbGf5PowVyGQ	2020/01/06 23:46	2	55	6	4	2	3	1	1	3	2	3	4	6	5	4	-1	0	2
f9tP3VvIOEMgtjYiLX4oZbA	2020/01/06 15:25	2	28	3	13	3	3	2	1	7	3	3	3	5	5	5	0	0	2
fyN3UVuH9Z%2B21RQ7A0m1lVw	2020/01/06 15:26	2	54	6	27	5	1	2	1	2	2	2	2	6	6	6	0	0	2
frQnTykf9hRqRaToaNCSzwA	2020/01/06 15:52	2	26	3	11	3	5	1	2	4	2	2	1	6	6	7	0	0	2
fjkGXlVLb2HiL57NqTKNXXg	2020/01/06 22:55	1	29	3	1	1	1	1	2	9	7	7	7	1	1	1	0	0	2
fUF0FNhJj3MNcFzGAEVcMYg	2020/01/06 15:11	1	24	3	12	3	11	1	2	1	7	7	7	1	1	1	0	0	2
fopieWZmPWzKVwS52DIrVPw	2020/01/06 17:55	1	39	4	13	3	4	1	2	2	5	7	5	3	1	3	-2	0	2
fG3442GHLkGXFzhS7Gz6uAw	2020/01/06 23:16	1	28	3	22	4	3	1	2	10	7	7	7	1	1	1	0	0	2
fpclGMppagTPqFNubJ1PMqQ	2020/01/07 05:58	1	42	5	35	6	5	2	1	3	4	4	4	4	4	4	0	0	2
fF89BWB897UkvEb2D98nUvg	2020/01/06 21:43	1	27	3	43	8	5	1	2	1	2	1	2	6	7	6	1	0	2
fq0ty5sgPAsaiTdate%2Fo2Vw	2020/01/06 15:19	2	44	5	23	4	8	2	2	2	5	5	4	3	3	4	0	0	2
fZ2T5%2BVbFgMD9pPyzDberVQ	2020/01/06 23:29	1	35	4	23	4	1	2	1	2	2	4	5	6	4	3	-2	0	2
f8adxL3sr%2BfBrRsjT1ErvmQ	2020/01/06 16:18	2	27	3	12	3	5	1	2	2	3	3	3	5	5	5	0	0	2
fCStDeEQq0heGz0P9iVad9A	2020/01/08 19:05	2	39	4	13	3	4	2	1	1	6	2	2	2	6	6	4	0	2
fvmAw%2BhODaIvak%2F5kePAP7A	2020/01/06 16:34	1	29	3	13	3	5	1	2	1	1	1	2	7	7	6	0	0	2
ffBBGsk%2F%2Fe3C%2BPRmK%2FvxXXA	2020/01/06 15:13	2	27	3	40	8	3	1	2	2	2	3	3	6	5	5	-1	0	2
f0N4W8iR1fWKz%2B9Uin1IPTA	2020/01/06 15:16	1	44	5	28	5	11	1	2	2	7	7	7	1	1	1	0	0	2
fFap089kcN8Pwwli28sVoZg	2020/01/06 16:42	2	37	4	44	8	3	1	2	2	3	3	3	5	5	5	0	0	2
fRz1kWRxPTy6zZbqCkE6SOg	2020/01/07 00:14	1	21	3	20	4	10	1	2	2	5	4	3	3	4	5	1	0	2
f5NeyIiknzhNeswRw66ZYjQ	2020/01/06 15:26	1	48	5	40	8	4	2	1	1	6	6	5	2	2	3	0	0	2
fAaS7zfx5UXV1ZrsRaKQ4mQ	2020/01/06 17:53	2	30	4	4	2	8	2	1	2	3	5	4	5	3	4	-2	0	2
fllYhJ%2FQsIvqpyjPeoSV94g	2020/01/06 20:55	1	50	6	24	5	4	2	1	2	5	5	5	3	3	3	0	0	2
fKyiPfuamxUB%2FpbyB7X7vEw	2020/01/06 17:43	2	25	3	43	8	5	2	2	7	2	2	2	6	6	6	0	0	2
fNP%2F6VATKqgCmMoXThGX99w	2020/01/06 22:07	1	27	3	14	3	3	1	2	2	6	2	2	2	6	6	4	0	2
fIUXmJEzFJpXDN0B8pChosQ	2020/01/07 15:18	1	22	3	13	3	10	1	2	4	1	1	1	7	7	7	0	0	2
fEi0LSi6K0hTbc0wqqREciA	2020/01/06 18:52	1	24	3	26	5	1	1	2	1	2	2	6	6	6	2	0	0	2
fDK9uF0enMCXnfJSA9XiQDA	2020/01/06 16:24	2	55	6	23	4	8	2	1	9	4	4	4	4	4	4	0	0	2
f8arN5e1Q6l5gOm6MbwH%2BCA	2020/01/06 15:21	2	28	3	23	4	3	1	2	2	5	7	7	3	1	1	-2	0	2
f4YINHIpOFYCtOUBuxw5J%2FA	2020/01/07 18:11	1	44	5	18	4	4	1	2	1	7	7	7	1	1	1	0	0	2
fIfcfemyBp%2B5gP2qTU11uyQ	2020/01/06 20:38	2	38	4	1	1	9	1	2	3	7	7	4	1	1	4	0	0	2
fjJ4b2io975D40Lq%2FWTpAEA	2020/01/07 18:11	1	23	3	22	4	10	1	2	3	2	3	5	6	5	3	-1	0	2
fZC5sJmTqDAI3Y0eXEwD5Xg	2020/01/07 08:43	1	27	3	14	3	4	1	2	3	3	3	4	5	5	4	0	0	2
fcVardZheeKtjpGJCMmzQow	2020/01/06 21:36	2	20	3	44	8	10	1	2	1	1	1	2	7	7	6	0	0	2
fEFS%2Bu85Qs56Vg9UGDq270g	2020/01/08 12:30	2	28	3	27	5	5	2	1	9	3	3	4	5	5	4	0	0	2
fFajztGe5bbart4RgWbAgww	2020/01/06 20:57	2	26	3	23	4	3	1	2	1	2	2	2	6	6	6	0	0	2
fUplc9BKLnZrMGDSwoDrQIw	2020/01/06 18:33	1	21	3	14	3	10	1	2	4	1	1	1	7	7	7	0	0	2
fRvXcalSmUUAJYOQ4uQqIrQ	2020/01/06 17:34	1	54	6	13	3	5	2	2	2	2	3	3	6	5	5	-1	0	2
fcTbd7ctjuMocGDxGBtvPaA	2020/01/06 15:55	2	49	5	12	3	8	2	1	2	3	2	3	5	6	5	1	0	2
fF2BR%2BkbNEqQFDb7CXf4ppg	2020/01/06 23:36	1	29	3	13	3	3	2	1	4	2	4	3	6	4	5	-2	0	2
fM2SFCD3nZIKudE7X20gMBA	2020/01/06 22:32	1	69	7	13	3	6	2	1	1	2	1	2	6	7	6	1	0	2
fdSeKZLarqLYKerK0vbUyBw	2020/01/06 15:16	1	39	4	18	4	4	2	1	1	5	5	6	3	3	2	0	0	2
fu4N%2FmpC30G5z%2B6R1JWCtHg	2020/01/06 21:20	1	64	7	33	6	3	2	1	9	4	5	5	4	3	3	-1	0	2
fraPWRF6wr5hfBhsk1%2BtcWg	2020/01/07 14:53	2	56	6	13	3	9	2	1	2	6	6	3	2	2	5	0	0	2
fTZqm7LvfFm%2BuCgB%2FaZOuNA	2020/01/06 15:07	2	50	6	14	3	9	2	2	1	5	4	4	3	4	4	1	0	2
fMVGcnTfkZz9bIhvly%2BmJog	2020/01/06 22:07	2	67	7	11	3	9	2	1	9	5	5	5	3	3	3	0	0	2
fR0Al6BS%2Fp956HiHJK22mSQ	2020/01/06 23:11	1	67	7	28	5	9	2	1	2	3	5	6	5	3	2	-2	0	2
fllhSbEy9CgMzP4CWCSOIpw	2020/01/07 00:44	1	44	5	14	3	4	2	1	3	5	5	5	3	3	3	0	0	2
fXGBabChJ6SgLWsMI0u%2FovA	2020/01/07 09:11	1	65	7	13	3	3	2	1	3	5	4	3	3	4	5	1	0	2
fQIjdf44boZIJnaF5%2F9E5Fw	2020/01/07 00:19	1	72	7	13	3	11	2	1	2	3	3	2	5	5	6	0	0	2
fG1TfW%2BLBR9jyDmtvdI%2FISg	2020/01/07 18:44	2	34	4	9	3	3	2	1	1	5	3	3	3	5	5	2	0	2
fEbE1EW4TPJWMZLXmgOwl1g	2020/01/06 20:15	2	70	7	26	5	11	2	1	3	2	2	3	6	6	5	0	0	2
fd1%2FefNGBSgUIVNvvQcwkmA	2020/01/06 17:45	2	30	4	14	3	11	1	2	10	4	4	4	4	4	4	0	0	2
fUdTZ8e4zYuyyT2fjJdoxGw	2020/01/06 19:10	2	62	7	27	5	8	2	1	1	5	5	6	3	3	2	0	0	2
fQxR9c8bO7XGk%2BH%2FI1DC6Sg	2020/01/07 09:21	2	52	6	27	5	8	2	1	2	4	4	4	4	4	4	0	0	2
fpbfm43eIpcLm%2FhievujcrQ	2020/01/06 18:47	1	39	4	11	3	5	1	2	2	3	2	4	5	6	4	1	0	2
fuA09iwmby7uvg4jrRKKqiw	2020/01/06 23:16	1	47	5	12	3	1	2	1	1	5	6	6	3	2	2	-1	0	2
fNtA2AfRl2MdgVVqB7USROQ	2020/01/06 16:28	2	45	5	14	3	8	2	2	9	5	5	4	3	3	4	0	0	2
frHwrR%2FjlZIQ%2FEw5DO0c%2B3w	2020/01/06 15:31	2	54	6	14	3	11	1	2	2	3	4	5	5	4	3	-1	0	2
fDaqxr6TV%2FDhagmMdwpdw1g	2020/01/06 16:58	2	70	7	27	5	9	1	1	3	5	5	6	3	3	2	0	0	2
fs%2Fo0l%2BHtBjsSIcaNK63rFw	2020/01/08 16:30	1	44	5	28	5	3	2	1	3	5	5	6	3	3	2	0	0	2
fUxlR1V2naW1g%2FSVRrI%2B6Hw	2020/01/06 19:51	2	70	7	41	8	8	2	1	1	5	5	5	3	3	3	0	0	2
f5TEbtIoT4oVYMYsHYMg6wA	2020/01/06 15:57	2	36	4	1	1	7	1	2	3	3	3	3	5	5	5	0	0	2
f0%2FNuSFBspMGDkPKQvaAwYg	2020/01/08 21:39	2	24	3	19	4	9	1	2	2	5	5	5	3	3	3	0	0	2
fCtRAsdWp2HtWJhT34Oeymw	2020/01/07 21:42	1	72	7	12	3	6	2	1	2	4	3	3	4	5	5	1	0	2
fxhAeUfFvmgBU1Qd%2BG4OO%2Bw	2020/01/06 20:02	1	30	4	20	4	11	1	2	2	3	3	4	5	5	4	0	0	2
fGsadjGwsDd7HZGoy5E19GQ	2020/01/07 15:04	2	61	7	27	5	8	2	1	2	5	3	3	3	5	5	2	0	2
fQFv0xA%2F2iVH5wFqZmhzrWA	2020/01/06 15:18	1	36	4	26	5	3	2	2	2	6	6	4	2	2	4	0	0	2
fSTvKH7k5TucbVs6HtEO3Dg	2020/01/07 09:58	1	47	5	27	5	6	2	2	4	5	5	4	3	3	4	0	0	2
fgCpWBWrCBIKAvfGbI9igvQ	2020/01/06 20:46	1	31	4	13	3	3	2	2	3	3	3	3	5	5	5	0	0	2
feoWMymRUzaPQWKO5wt5jkg	2020/01/07 14:24	1	29	3	13	3	1	1	2	2	5	5	5	3	3	3	0	0	2
fbdr6Vik8qL7uJpzAr044DQ	2020/01/06 15:33	1	23	3	27	5	9	1	2	7	2	1	4	6	7	4	1	0	2
fhEB56cKM6%2BScJRt3J1eF%2Fg	2020/01/06 15:07	1	55	6	12	3	6	2	2	6	6	5	4	2	3	4	1	0	2
frQtO7wTSFAt4Cyxo8wNb3A	2020/01/07 20:09	2	23	3	14	3	9	1	2	1	3	3	4	5	5	4	0	0	2
fa1AOKJWcIIPLceq6Q2zWjA	2020/01/07 11:58	1	82	7	13	3	11	2	1	3	3	3	2	5	5	6	0	0	2
frY8jpReizM8EaaGkKwbCJQ	2020/01/06 16:18	2	72	7	23	4	8	2	1	2	5	3	2	3	5	6	2	0	2
fOBc1yMKUQPZgtu2bxG7DzQ	2020/01/06 16:18	1	70	7	36	7	7	2	1	2	3	5	5	5	3	3	-2	0	2
f%2BIZ3RhvPTUPKqO49urETrw	2020/01/06 15:03	1	46	5	23	4	2	2	1	2	7	7	7	1	1	1	0	0	2
fYADHMNDPxksFtYSbLNyzrw	2020/01/06 21:07	2	46	5	16	4	9	2	2	2	4	4	3	4	4	5	0	0	2
fzqR8IN9Qwrob4MjNxHGLpw	2020/01/06 18:39	2	52	6	12	3	9	1	2	1	5	4	3	3	4	5	1	0	2
fhPqAIhIr8zKcZdZOsS2K7g	2020/01/06 16:41	2	51	6	2	2	8	2	1	3	5	6	6	3	2	2	-1	0	2
fZGQNKViMgeKS97yexeXIkA	2020/01/06 15:44	1	35	4	25	5	5	2	2	1	3	3	4	5	5	4	0	0	2
fEREwsXjSEsqD%2FwJEATh0DA	2020/01/06 15:39	1	36	4	40	8	1	1	2	8	3	2	2	5	6	6	1	0	2
fjuyR4UFR9Arhd2ffBdzbZw	2020/01/06 17:45	2	52	6	12	3	8	2	1	3	7	7	7	1	1	1	0	0	2
fCuxOeF5evL0cpt2tuf2sdA	2020/01/06 16:05	2	43	5	12	3	9	2	1	2	7	7	7	1	1	1	0	0	2
fueXzUXdE45b2iDf%2B3PsNyg	2020/01/07 02:16	1	50	6	14	3	5	2	2	1	5	5	5	3	3	3	0	0	2
ffbm6eq%2FhM%2BIlpaCUiP%2FAOg	2020/01/06 15:47	1	29	3	13	3	5	1	2	2	1	1	1	7	7	7	0	0	2
fTFtbxIHNjZl4Q79bkcACnQ	2020/01/06 19:27	1	63	7	27	5	5	2	1	7	7	7	7	1	1	1	0	0	2
f1WrfK8O2pjTpZHo7ZkN4tA	2020/01/07 00:01	2	62	7	23	4	9	1	1	9	3	3	3	5	5	5	0	0	2
fPZM74%2Fis1D6T9KbY5Yeq%2FA	2020/01/06 16:10	1	29	3	13	3	5	1	2	2	1	3	3	7	5	5	-2	0	2
fCcUaYk8E56ek89E%2B8UU7KA	2020/01/10 17:55	2	32	4	12	3	3	2	2	2	4	5	5	4	3	3	-1	0	2
f1yjB9NsmWCAVUplr2x951g	2020/01/06 23:15	2	28	3	14	3	8	2	1	1	2	3	2	6	5	6	-1	0	2
fl4STZmtdk3dr1NdArAzAqQ	2020/01/06 22:43	1	28	3	40	8	10	1	2	1	5	5	4	3	3	4	0	0	2
fVuGyDUPA43ZdEuUY4%2BuCgw	2020/01/06 21:47	2	32	4	16	4	3	1	2	3	4	3	4	4	5	4	1	0	2
fvOkpj%2BUwblLGnsalQI%2B3tA	2020/01/06 19:11	2	33	4	22	4	5	1	2	1	5	5	4	3	3	4	0	0	2
fUzEwGtzv4Q62GA3FEtkb9Q	2020/01/06 15:09	2	71	7	21	4	8	2	1	2	5	3	3	3	5	5	2	0	2
f3fL9e2nlOpg8Ps9oYoYbGg	2020/01/07 15:28	1	20	3	27	5	10	1	2	2	2	2	3	6	6	5	0	0	2
fMiZA5wHEG2d%2Bg1ewC7PH3Q	2020/01/06 18:17	2	62	7	7	2	8	2	1	9	3	4	4	5	4	4	-1	0	2
fYKPkq03h46Bsq8CJLbaMhQ	2020/01/06 21:57	2	27	3	40	8	8	2	1	9	5	5	4	3	3	4	0	0	2
fhEB56cKM6%2BR6ll8ZR%2Fz25w	2020/01/06 15:42	2	24	3	23	4	3	1	2	3	6	6	6	2	2	2	0	0	2
fhPqAIhIr8zLl%2Fz39xcQFVw	2020/01/06 22:52	1	42	5	12	3	3	2	1	9	4	6	5	4	2	3	-2	0	2
f1bISSPr8EOmGAZudRho8Bw	2020/01/08 08:27	2	34	4	21	4	3	2	1	2	3	3	3	5	5	5	0	0	2
fRyhU%2Bv6ZB%2FrpIMU%2BDlwK5g	2020/01/06 16:50	2	51	6	33	6	8	2	1	1	7	7	7	1	1	1	0	0	2
fLMsj95etBdTafase6OrQmQ	2020/01/06 20:08	2	34	4	25	5	8	2	2	2	6	5	4	2	3	4	1	0	2
fKyiQpfPgqJ85TVKLB3%2BZvw	2020/01/06 16:59	1	35	4	14	3	4	2	1	1	1	2	3	7	6	5	-1	0	2
fWpAM83zqzXPkasbpvHXMPQ	2020/01/08 08:15	2	43	5	42	8	8	2	1	3	2	6	5	6	2	3	-4	0	2
fZNGzMN6zZDaBnotogjcp5A	2020/01/06 17:01	2	42	5	27	5	8	2	1	1	6	7	6	2	1	2	-1	0	2
fntNwLPCHuMm68IW%2BQkt1ZA	2020/01/06 16:42	2	64	7	11	3	8	2	1	3	3	3	3	5	5	5	0	0	2
f%2F7glRAaEFtfsCOuyOCmK%2Fg	2020/01/06 15:26	2	31	4	11	3	8	2	1	2	5	5	4	3	3	4	0	0	2
f1fzLlv%2BmOEh3XFTSbmTwzQ	2020/01/06 18:36	1	49	5	23	4	3	1	2	10	4	4	6	4	4	2	0	0	2
f4czTT5QDHBgoyib%2FxCwYwQ	2020/01/07 21:37	2	29	3	28	5	9	1	2	10	6	7	3	2	1	5	-1	0	2
f0ZESU%2B7nSOLGTyWtv3ha5w	2020/01/06 19:10	2	27	3	9	3	5	1	2	2	2	3	2	6	5	6	-1	0	2
fy7QhBGgIeL1PRFBMAvAMgA	2020/01/08 01:22	2	20	3	27	5	10	1	2	7	5	3	5	3	5	3	2	0	2
fCMLpVOn54ImVMO%2BUHz7f6w	2020/01/06 16:19	2	27	3	16	4	3	2	2	4	7	7	7	1	1	1	0	0	2
fUzEwGtzv4Q7uN4OmNUFsmw	2020/01/06 15:04	2	38	4	13	3	3	2	1	3	1	1	1	7	7	7	0	0	2
fUCHJ7vYWG%2BoJuM%2Bqtfbb9Q	2020/01/07 06:33	2	48	5	12	3	3	2	2	9	3	4	5	5	4	3	-1	0	2
f4TNQ%2FaV1y7Z0djbz25Ys5g	2020/01/06 19:04	1	39	4	33	6	3	2	1	1	6	6	6	2	2	2	0	0	2
fLHxYWBQATUvsAbRrwwbtBQ	2020/01/06 18:30	1	27	3	27	5	9	1	2	2	3	4	5	5	4	3	-1	0	2
fMTNbIInFWZXANqDmG59Hog	2020/01/06 21:01	2	41	5	30	5	8	2	1	1	3	3	4	5	5	4	0	0	2
fSHxP0Dyu4bEJd9xQN%2FcUYg	2020/01/07 08:31	2	19	2	23	4	10	1	2	2	3	3	4	5	5	4	0	0	2
fwB%2FevgRg2xIEiAJV2n4IRQ	2020/01/06 17:29	2	19	2	13	3	10	1	2	2	5	5	6	3	3	2	0	0	2
fDsd3D6J3I0LO%2BCUPzOVQ%2Fw	2020/01/06 15:03	2	64	7	12	3	11	2	1	7	5	4	4	3	4	4	1	0	2
fKPgv4meK2%2BDwRBagVvjXHw	2020/01/07 02:15	2	54	6	22	4	9	1	2	1	5	5	6	3	3	2	0	0	2
f%2BIZ3RhvPTUNgTlciuN9ugg	2020/01/07 04:39	1	47	5	40	8	5	2	2	2	3	6	5	5	2	3	-3	0	2
fzNZH256lL946YG5ZpbL0oA	2020/01/06 16:35	1	73	7	45	8	11	2	1	3	3	3	4	5	5	4	0	0	2
fsvb75rBzoRqp6Ytm3fNmDg	2020/01/06 18:23	1	53	6	32	6	5	1	2	1	6	6	7	2	2	1	0	0	2
fO%2Bewqc8GFlFinUjgEtosOA	2020/01/06 22:17	2	52	6	23	4	8	2	2	2	2	6	6	6	2	2	-4	0	2
fYu8%2FOf1rZfWVC%2BWBeaWBMg	2020/01/06 15:51	2	56	6	14	3	9	1	2	1	5	5	4	3	3	4	0	0	2
fsMkJzLRUSrF2gz67Xk6jhw	2020/01/06 16:25	2	42	5	14	3	8	2	1	1	5	5	4	3	3	4	0	0	2
fQObICmQ3IonBK5H7%2BDZZvw	2020/01/06 20:16	1	44	5	23	4	1	1	2	2	2	3	3	6	5	5	-1	0	2
fewqH%2B7Hg74m8fvD32qWscw	2020/01/06 20:56	2	57	6	12	3	9	2	1	2	4	5	5	4	3	3	-1	0	2
fLvyftv7P2N63fYq6aGo4Lw	2020/01/06 15:12	2	51	6	1	1	5	2	2	4	5	5	6	3	3	2	0	0	2
ftke4bgLDjcjOC9KG%2BQUA7Q	2020/01/06 16:27	1	61	7	13	3	9	2	1	2	3	3	3	5	5	5	0	0	2
fgSQh1dk4g4qE5ody%2Fip%2FtA	2020/01/06 15:50	2	69	7	27	5	8	2	1	5	3	4	5	5	4	3	-1	0	2
frJ9JEjQtKXwTqrIAqvHM7w	2020/01/07 00:30	1	38	4	23	4	9	1	2	2	5	5	5	3	3	3	0	0	2
fSmMYcnNMku20Dl99u2qpaA	2020/01/06 19:02	1	58	6	12	3	4	2	1	1	5	5	4	3	3	4	0	0	2
fXKYXzGpLFRhRcQDwIHkkkA	2020/01/06 15:34	1	56	6	41	8	11	1	2	3	3	4	5	5	4	3	-1	0	2
fupdqs%2F7go0XvFYd2Gg8spw	2020/01/07 00:59	1	37	4	11	3	3	1	2	3	3	1	1	5	7	7	2	0	2
f2Ieir%2FUZykhyAttjUcpCmw	2020/01/06 19:15	2	60	7	46	8	8	2	2	2	3	3	4	5	5	4	0	0	2
flmMZMvNLvoEGi5i3Tl96PA	2020/01/06 16:15	2	68	7	43	8	8	2	1	4	5	5	4	3	3	4	0	0	2
fs1jVAxWmzdJRL2pm9VYxTQ	2020/01/06 19:13	1	36	4	28	5	4	1	2	1	6	6	6	2	2	2	0	0	2
flEPbPID42gEL5lAHOWQhmw	2020/01/08 16:51	2	39	4	5	2	5	1	2	2	5	5	3	3	3	5	0	0	2
fXGBabChJ6SjKMp8JkWE8VA	2020/01/11 09:35	1	57	6	11	3	5	1	1	10	4	6	6	4	2	2	-2	0	2
fdHaRqIcAEfYOhgwTwxLEdA	2020/01/06 15:49	1	35	4	27	5	7	1	2	1	2	1	2	6	7	6	1	0	2
f2rQA9Y%2F0zUlClk1ZGASgaQ	2020/01/06 21:51	2	51	6	18	4	9	2	1	1	5	5	5	3	3	3	0	0	2
fB6bmnBkh8WVgRF9apM9EwQ	2020/01/09 16:04	1	76	7	28	5	6	2	1	2	3	3	3	5	5	5	0	0	2
fB8AY6iQkbLc5PhBJtYleZA	2020/01/06 21:38	2	61	7	11	3	11	1	2	1	6	7	7	2	1	1	-1	0	2
fZOJyB3eq%2BzMsPF%2FxSRbm6Q	2020/01/06 16:13	1	61	7	8	3	11	2	1	1	6	6	3	2	2	5	0	0	2
f11btxNfxbUvxfoYBfetHAw	2020/01/09 03:03	2	32	4	5	2	5	1	2	2	3	3	4	5	5	4	0	0	2
fHn15sVNovS%2Butp1ppu4Orw	2020/01/06 22:17	2	31	4	12	3	5	1	2	3	4	5	4	4	3	4	-1	0	2
fSY%2FeT4sgCXSJIZlfb03E4g	2020/01/06 18:14	1	58	6	38	7	5	1	2	2	2	2	2	6	6	6	0	0	2
fGhdJGmOBZrhCD1n1sVnHyQ	2020/01/06 15:46	1	61	7	13	3	11	1	2	4	6	5	3	2	3	5	1	0	2
f2aVw00pdRfpxb3OHhi1aDQ	2020/01/07 12:13	1	67	7	33	6	8	2	1	2	3	3	4	5	5	4	0	0	2
fCZz3Hp6rL0DQLbKF5elYUQ	2020/01/06 21:06	1	47	5	1	1	9	1	2	2	5	5	4	3	3	4	0	0	2
fF%2BwvbbTh0I89Rjdl0aMzgQ	2020/01/06 15:17	1	39	4	14	3	3	2	1	3	2	2	2	6	6	6	0	0	2
fwEHn%2FjA8Rcm%2BNyxXDOovHA	2020/01/06 20:39	2	68	7	11	3	8	1	2	1	6	7	7	2	1	1	-1	0	2
feON4ln7WuZxRugSeUkSlAw	2020/01/06 15:19	2	69	7	17	4	8	2	1	9	4	4	4	4	4	4	0	0	2
ffzFNT9SWzww83lwpVlwcIQ	2020/01/06 19:40	2	56	6	27	5	9	1	1	9	3	3	3	5	5	5	0	0	2
fQ9fKKuxggtoD7MT%2FXAYvvw	2020/01/06 17:31	2	31	4	1	1	11	1	2	3	7	6	6	1	2	2	1	0	2
f%2BfupYjwniRQ510RAm70USA	2020/01/07 11:04	2	56	6	16	4	8	2	1	4	3	3	4	5	5	4	0	0	2
fSTvKH7k5TudCsTUVSHranw	2020/01/08 13:12	2	56	6	11	3	9	2	1	2	4	3	3	4	5	5	1	0	2
f1inNtiwmEKlWex6D4ZWF%2FQ	2020/01/07 00:11	2	61	7	27	5	9	1	2	1	6	6	6	2	2	2	0	0	2
fl4STZmtdk3efHSnXIq8orw	2020/01/07 00:09	2	32	4	23	4	3	1	2	9	6	5	4	2	3	4	1	0	2
fFPTcthc5Tob4SDH%2FqYzM%2FQ	2020/01/06 22:14	2	61	7	11	3	9	2	1	3	3	5	5	5	3	3	-2	0	2
fR%2BkpP3qyIVYvweHgpPWVPA	2020/01/06 15:21	1	58	6	34	6	11	1	2	3	3	3	4	5	5	4	0	0	2
fXGBabChJ6SjZeEE%2FbVjPyA	2020/01/06 18:18	1	46	5	22	4	4	2	1	2	6	6	5	2	2	3	0	0	2
fcFZXt7RI2CyF307Kfnph3w	2020/01/06 20:41	2	56	6	13	3	8	2	1	3	5	4	4	3	4	4	1	0	2
fSuURrj5iUDjtdg9eZFXKbw	2020/01/08 05:43	1	51	6	13	3	3	2	1	2	5	5	4	3	3	4	0	0	2
fjjsAn2nx%2B%2BPtPOXPDkrLBQ	2020/01/07 16:31	2	17	2	27	5	10	1	2	2	3	3	3	5	5	5	0	0	3
f%2BZmapV86wpUrfO2MRK67yA	2020/01/07 01:44	1	14	1	28	5	1	1	2	10	6	7	7	2	1	1	-1	0	3
fCFL0FcXO2v3UrSlQWiN2GA	2020/01/08 21:00	1	17	2	11	3	10	1	2	2	2	3	2	6	5	6	-1	0	3
fjNmFVTHkcurm3XGlMxhMmw	2020/01/11 20:06	1	9	1	8	3	5	1	2	1	7	7	7	1	1	1	0	0	3
f%2Bhlu2V9KR2zUff4SCfOm9g	2020/01/08 06:35	1	17	2	23	4	10	1	2	2	3	3	3	5	5	5	0	0	3
fZ7OwCI8djiTYsgC5oHE7OQ	2020/01/06 16:52	1	10	1	13	3	10	1	2	1	5	5	4	3	3	4	0	0	3
f%2FJ8Pd1eUICgX4l0Zip6jqQ	2020/01/13 15:57	2	13	1	14	3	10	1	2	2	5	4	4	3	4	4	1	0	3
fyoG%2FrZcvENrBG5KA9yA4bg	2020/01/07 14:24	1	17	2	12	3	10	1	2	1	3	3	4	5	5	4	0	0	3
fwlrWA3W%2B81bwhfchyYBzAQ	2020/01/07 11:49	2	14	1	16	4	10	1	2	2	2	2	2	6	6	6	0	0	3
ffcBTigc6Tv%2Fdsy8aaCuuGQ	2020/01/06 22:51	2	48	5	11	3	8	2	1	2	5	5	5	3	3	3	0	0	3
fUBzkE3dUzFjA7Z9Igmg2KA	2020/01/06 19:16	1	44	5	29	5	5	2	2	1	5	5	4	3	3	4	0	0	3
fRaYZ6%2FQatmQBTOsrj1AP9A	2020/01/07 07:01	2	71	7	1	1	8	2	1	2	4	4	4	4	4	4	0	0	3
ftke4bgLDjcg7b769ayiBFQ	2020/01/07 14:33	2	54	6	28	5	9	2	1	2	5	5	5	3	3	3	0	0	3
fueXzUXdE45Ym8haToUO2XA	2020/01/07 00:53	2	66	7	1	1	8	2	2	2	5	5	5	3	3	3	0	0	3
fEMiSXgAsZdyEUtXpO3sdoQ	2020/01/07 01:29	2	58	6	11	3	8	2	1	3	5	6	6	3	2	2	-1	0	3
fBGZieu5Ni%2F7s3mAfEqxlSg	2020/01/06 19:50	2	19	2	9	3	10	1	2	1	1	6	3	7	2	5	-5	0	3
fuTky6WTyNkgRbj8tbmee2Q	2020/01/06 19:46	2	19	2	8	3	11	1	2	2	3	2	3	5	6	5	1	0	3
fCaUmHdKwHSHXb150lZFnzw	2020/01/06 19:26	1	64	7	5	2	4	1	2	2	3	5	6	5	3	2	-2	0	3
fDykfv8UZuiCsSeKZFsGwzQ	2020/01/07 10:35	2	27	3	13	3	3	2	2	9	3	1	5	5	7	3	2	0	3
fy7QhBGgIeL3LxXM2fT4Sag	2020/01/07 08:57	2	51	6	27	5	3	2	1	2	5	6	6	3	2	2	-1	0	3
f6LhjJPhrcAYWesB1Tp400g	2020/01/08 12:57	2	37	4	13	3	4	1	2	2	5	5	5	3	3	3	0	0	3
fwinangKU2p09KOzxjXKMjQ	2020/01/07 11:55	2	68	7	15	4	11	1	2	9	4	6	5	4	2	3	-2	0	3
fZPdjci8SoxGyunbD63PaDA	2020/01/06 20:50	2	37	4	40	8	8	2	1	1	7	7	7	1	1	1	0	0	3
fV47WWNqNPDHFRxuscc706g	2020/01/07 13:38	1	83	7	1	1	11	2	1	10	2	3	2	6	5	6	-1	0	3
fjs0ma2XXGuS7HEEszt8oQg	2020/01/06 19:48	1	34	4	11	3	3	2	1	2	5	3	3	3	5	5	2	0	3
fVnVO40%2FoZh%2FQD6zm2pm1uA	2020/01/06 17:56	2	17	2	27	5	8	1	2	1	4	3	3	4	5	5	1	0	3
f4pqAbdN2CrVDyt5Wk5FVQw	2020/01/06 18:13	2	17	2	14	3	10	1	2	2	3	2	3	5	6	5	1	0	3
fxSpRd1ABS3ZdkKMfITlF0A	2020/01/06 18:39	2	17	2	23	4	10	1	2	1	5	5	3	3	3	5	0	0	3
fO2%2BoeZ%2F0mKM1IEhGEnGCJQ	2020/01/06 19:32	2	17	2	11	3	10	1	2	1	6	6	4	2	2	4	0	0	3
fTjHEPkbcMtT9xnfDOwZCJg	2020/01/06 18:10	2	19	2	11	3	10	1	2	1	4	4	4	4	4	4	0	0	3
fg28HK7fWiRTn0T%2FWgNq4qw	2020/01/06 19:12	2	15	2	13	3	10	1	2	2	5	5	3	3	3	5	0	0	3
fivVFcfx4ifsA8yGven%2FIbA	2020/01/06 17:25	2	18	2	15	4	10	1	2	1	7	7	7	1	1	1	0	0	3
fYKR%2BMOXlhrXXSxZqhwlucQ	2020/01/06 19:32	2	16	2	34	6	10	1	2	3	5	4	3	3	4	5	1	0	3
fiYWvgK5sD2ea%2BMKn2B5Ang	2020/01/06 18:37	2	19	2	27	5	8	2	2	9	7	7	7	1	1	1	0	0	3
fLl2TxLLWNx0p566URv5A9A	2020/01/06 18:09	2	17	2	1	1	10	1	2	1	1	1	2	7	7	6	0	0	3
fq%2F1UlvtwhlN7FpgLup7Lyg	2020/01/06 17:38	2	18	2	27	5	10	1	2	2	5	5	7	3	3	1	0	0	3
fk4Q7m6zqtW4ggjZeDyedTQ	2020/01/06 19:09	2	18	2	2	2	10	1	2	2	2	2	2	6	6	6	0	0	3
fPkT2nerPYZ1%2FVLD2AbTGiQ	2020/01/06 19:45	2	17	2	40	8	9	1	2	1	1	1	1	7	7	7	0	0	3
fxRPOinOnWZB7r9BsqbvEpQ	2020/01/06 17:38	2	15	2	42	8	10	1	2	9	5	6	5	3	2	3	-1	0	3
fjdfVRi7y68kSiilhITTW7g	2020/01/06 19:33	2	18	2	9	3	10	1	2	3	5	5	4	3	3	4	0	0	3
faVQgWJpCM72XL5AYntmOoA	2020/01/06 16:48	2	16	2	1	1	10	1	2	2	3	5	5	5	3	3	-2	0	3
fQbyetA8VANHzqOsUnyY%2B5w	2020/01/06 20:05	1	58	6	1	1	3	2	1	1	6	6	5	2	2	3	0	0	3
f5B98q8g%2BWQYdBzGB%2BoVYWg	2020/01/06 16:50	2	55	6	14	3	3	1	2	1	4	3	3	4	5	5	1	0	3
fOpnUjOMxjosSNBBuKYAdeQ	2020/01/06 17:54	1	58	6	14	3	2	2	1	2	5	4	4	3	4	4	1	0	3
fWKQzo0jjFLIbO1eOB%2BdUmg	2020/01/06 23:43	2	49	5	12	3	11	1	2	2	7	7	7	1	1	1	0	0	3
ftujQ9XgGvT4v3JwX%2BZSjrQ	2020/01/07 08:05	2	49	5	26	5	5	1	2	1	5	5	5	3	3	3	0	0	3
f9zGOdlWP%2FSf7wy8yqyjAyA	2020/01/06 20:36	2	61	7	15	4	11	1	1	1	4	3	3	4	5	5	1	0	3
f%2F0SDppdpd%2FI8OSNP6prEtQ	2020/01/06 21:56	1	18	2	28	5	3	1	2	2	1	1	1	7	7	7	0	0	3
f9xHU1T2UOARUM%2FgOi2wnoA	2020/01/06 21:04	1	19	2	35	6	10	1	2	5	3	5	4	5	3	4	-2	0	3
fxVhHkHZJZN1myKQwukAxUg	2020/01/06 19:08	1	18	2	11	3	10	1	2	1	4	4	4	4	4	4	0	0	3
fDyMVG%2FwwIc17atjDxZTgzg	2020/01/06 22:56	1	28	3	28	5	3	1	2	1	3	4	4	5	4	4	-1	0	3
fMIeVTpuDnBHby7ueWBFo2g	2020/01/08 23:59	1	59	6	8	3	2	2	1	2	3	3	3	5	5	5	0	0	3
f5aY4PpL42xHwN3AHKLhN0w	2020/01/06 21:50	2	55	6	23	4	8	2	2	1	6	5	6	2	3	2	1	0	3
f%2F59HF4Uesgp4J3yAJpogfQ	2020/01/06 18:20	1	43	5	13	3	11	1	2	3	5	5	5	3	3	3	0	0	3
fbzGtFVIPHQ7lC%2BQyi6bAyA	2020/01/06 19:42	1	15	2	11	3	10	1	2	1	6	4	7	2	4	1	2	0	3
f6uj7J5pT%2B41TlUCPhfikFw	2020/01/07 00:57	2	71	7	12	3	8	2	1	2	3	5	5	5	3	3	-2	0	3
fCrzus9j7gqNNYEp7DcJ4pg	2020/01/06 17:53	1	33	4	12	3	4	2	1	5	4	3	5	4	5	3	1	0	3
fEdTuTE4weLbSoxDlgWqR%2FQ	2020/01/07 06:35	1	17	2	20	4	10	1	2	1	7	7	7	1	1	1	0	0	3
fZbOctXGlfos9fwauJ%2BCp%2Fw	2020/01/06 16:52	1	16	2	2	2	10	1	2	1	4	4	4	4	4	4	0	0	3
fXQQYARKPFz14A6GhHWbT3g	2020/01/06 17:04	1	16	2	43	8	10	1	2	2	5	5	4	3	3	4	0	0	3
f0N4W8iR1fWI6fNm7AkAMkg	2020/01/07 07:24	1	34	4	27	5	5	2	1	1	7	7	7	1	1	1	0	0	3
f2xHQoqMc49VCTrg204%2BrLw	2020/01/06 19:46	1	21	3	13	3	10	1	2	1	6	5	4	2	3	4	1	0	3
fzjstRbiR9XrwwxMLZ529gQ	2020/01/07 07:08	1	26	3	27	5	4	1	2	3	2	3	3	6	5	5	-1	0	3
fftxmGFl5K%2BZBmpsti3haGQ	2020/01/06 22:00	1	48	5	40	8	7	1	2	1	3	3	3	5	5	5	0	0	3
fAWELniplIB%2Fpny82M2xgPQ	2020/01/06 19:31	2	44	5	35	6	8	2	2	2	4	5	2	4	3	6	-1	0	3
fer5315CNZjgOxKDwH2GBvw	2020/01/06 16:57	1	71	7	8	3	11	2	2	2	5	3	2	3	5	6	2	0	3
fIQ8GpV1ozPb9TTgqYFuHwA	2020/01/06 18:23	1	22	3	1	1	10	1	2	1	3	3	3	5	5	5	0	0	3
fbAojeQ8AvOZ35G%2FcTpIRfw	2020/01/06 20:29	1	29	3	12	3	5	1	2	3	5	5	5	3	3	3	0	0	3
fZC5sJmTqDAJKBye7%2FQuNzQ	2020/01/12 10:31	1	50	6	13	3	4	1	2	2	5	5	6	3	3	2	0	0	3
feUnMcT9AlaV5v6wkBiEQzQ	2020/01/06 20:01	2	53	6	14	3	3	2	1	2	5	5	4	3	3	4	0	0	3
f93cMbB80z0GIFU3d3Mu9sA	2020/01/06 18:32	2	41	5	46	8	5	1	2	1	1	2	2	7	6	6	-1	0	3
fAv5n2J3aO7u0gyvUaDX00w	2020/01/07 21:57	2	38	4	10	3	11	1	2	2	4	5	5	4	3	3	-1	0	3
fYMq6X20qTLAlh36AvTuFDg	2020/01/08 17:46	1	28	3	12	3	11	1	2	2	5	5	3	3	3	5	0	0	3
fIhWWUq305lRnrdlg2qOr9A	2020/01/07 11:16	2	31	4	29	5	10	1	2	1	2	3	4	6	5	4	-1	0	3
fjMU%2Flo1vDyYAhFyjZsvF6g	2020/01/06 23:29	2	51	6	28	5	3	2	1	2	6	5	5	2	3	3	1	0	3
fZo%2Bg%2BiuzipiQ5fmpN3E9Dg	2020/01/08 09:43	1	55	6	25	5	4	2	1	1	3	2	3	5	6	5	1	0	3
fetzjrYXJkbYl6Tk%2FdHOjJg	2020/01/10 05:06	1	26	3	11	3	11	1	2	9	4	4	4	4	4	4	0	0	3
fWYAFTJLvbw5jScjZ2kRpcw	2020/01/08 13:26	1	43	5	23	4	5	1	2	1	3	3	4	5	5	4	0	0	3
f9qFFgW%2FzQvEjMqQebCPXRA	2020/01/06 19:58	2	24	3	43	8	10	1	2	2	2	2	2	6	6	6	0	0	3
f%2FBBT2ixAnZVU2%2Fx9UwA68w	2020/01/07 12:16	1	48	5	11	3	4	2	1	4	2	2	3	6	6	5	0	0	3
fFajztGe5bbZgpxLzg7WiOA	2020/01/06 19:58	2	44	5	22	4	9	2	2	2	4	5	5	4	3	3	-1	0	3
fTiuuQh8iIZ2sDZhkPhoOhw	2020/01/06 19:20	2	45	5	21	4	11	2	1	3	3	5	5	5	3	3	-2	0	3
fkG9l%2BBI45vTyX%2Bk%2FkKv8jQ	2020/01/07 12:38	2	30	4	13	3	3	1	2	1	3	2	3	5	6	5	1	0	3
fCSUrJNXG5Zj%2FWwGFShPsRQ	2020/01/06 16:55	2	29	3	28	5	8	2	1	1	5	6	5	3	2	3	-1	0	3
fhKpNNVSEkldnEbzBfr%2BZpg	2020/01/08 19:41	2	37	4	3	2	3	2	1	9	6	6	6	2	2	2	0	0	3
f7PS6UbMNBN8EoghboeFh%2Bg	2020/01/06 17:01	1	55	6	21	4	6	1	1	9	4	4	4	4	4	4	0	0	3
faw%2F58R5TXrXR9kMO%2FDAA3g	2020/01/06 17:45	2	21	3	1	1	10	1	2	3	3	3	3	5	5	5	0	0	3
fL89x85yU1fy0viCip29VQQ	2020/01/07 22:06	1	48	5	27	5	4	2	1	2	4	4	4	4	4	4	0	0	3
f7HGw2ZtTu9rwzDyJi5YU6w	2020/01/08 06:11	2	44	5	13	3	3	1	2	1	5	4	3	3	4	5	1	0	3
febtnYk%2FcMzCGMxUScnkcDg	2020/01/10 10:23	2	30	4	14	3	3	2	1	3	5	5	3	3	3	5	0	0	3
fmsfN63OpgYo2ymN7uB4CnQ	2020/01/06 20:34	1	21	3	12	3	5	1	2	2	5	5	5	3	3	3	0	0	3
f1549RyTrcecuXs3Q5zSHSw	2020/01/06 21:32	2	37	4	13	3	3	2	2	3	3	5	5	5	3	3	-2	0	3
foJZgRy21yi7KRJJKsmksew	2020/01/06 19:49	1	33	4	23	4	4	1	2	3	5	5	6	3	3	2	0	0	3
f4LDVkgxRz4%2B%2BO%2FU53Uej%2Bg	2020/01/06 17:08	2	40	5	23	4	5	2	2	1	5	6	6	3	2	2	-1	0	3
fM1LF%2FhuKsvFm8T%2FZyMg2EA	2020/01/06 19:31	2	26	3	28	5	8	2	1	1	2	2	2	6	6	6	0	0	3
fx2qwXnkxYsmg8yiwvfJd7Q	2020/01/08 14:19	2	58	6	27	5	9	2	1	1	5	6	6	3	2	2	-1	0	3
fd1Sk5nwOMLv4w3K3S4kIgA	2020/01/07 14:08	2	56	6	13	3	11	1	2	1	6	6	6	2	2	2	0	0	3
fUY1ZhpAzP46NG7JGRtJsTQ	2020/01/11 09:46	1	28	3	13	3	4	2	2	2	5	4	4	3	4	4	1	0	3
fcziAHoDo8ApvRcmPD0OQWQ	2020/01/10 23:17	1	54	6	24	5	5	2	1	2	4	3	3	4	5	5	1	0	3
fQChNpgL717FBUIeX8YKepA	2020/01/06 17:39	1	21	3	13	3	10	1	2	9	6	7	7	2	1	1	-1	0	3
fkglgRjY5ksmIpf0ckYsrjg	2020/01/07 12:27	2	35	4	40	8	3	1	2	2	3	3	4	5	5	4	0	0	3
fBhZi2sNQVQrzcv2tPRFBOw	2020/01/06 17:46	1	23	3	13	3	10	1	2	2	2	2	3	6	6	5	0	0	3
fU8Gmjp9y0x0JdG74qmPTGg	2020/01/06 17:06	1	39	4	12	3	4	1	2	2	2	2	2	6	6	6	0	0	3
fTLcvgskYRgVS2SffCNoQWQ	2020/01/06 23:13	2	60	7	14	3	3	1	1	2	3	4	3	5	4	5	-1	0	3
f8ceqaSgCheIQQ44JBaL9xQ	2020/01/08 18:03	2	38	4	13	3	4	2	2	9	4	5	3	4	3	5	-1	0	3
fyEjVUVF7K%2BSLUt1OlG605A	2020/01/06 21:41	2	45	5	8	3	9	1	2	3	6	6	6	2	2	2	0	0	3
flfx%2BG64u2B1qANyAW8UJLg	2020/01/08 11:44	1	45	5	27	5	4	2	1	2	2	2	3	6	6	5	0	0	3
fddXeEzE%2BI2u%2FBYFn7fVKWw	2020/01/07 16:15	1	21	3	33	6	3	1	1	10	7	3	5	1	5	3	4	0	3
f%2BXIQzvxH0QXaAbTHYJGHMA	2020/01/06 18:46	1	37	4	40	8	6	1	2	3	5	5	4	3	3	4	0	0	3
f5oK2spev4NDeSE%2Bt3r01hA	2020/01/06 22:01	2	76	7	44	8	5	1	2	2	2	1	3	6	7	5	1	0	3
fNQCWzXIa0435%2BrOnOeT9kg	2020/01/07 08:30	2	46	5	35	6	3	1	2	3	3	6	6	5	2	2	-3	0	3
fUKYQkNwr61Hfzw7vH7zIbw	2020/01/10 23:35	1	20	3	13	3	10	1	2	3	1	3	3	7	5	5	-2	0	3
fvxnjIpG9zLC0mNUll9n%2FPw	2020/01/06 16:55	1	41	5	22	4	3	2	1	1	1	4	4	7	4	4	-3	0	3
f4iVIqVCpvXyZlCIqRbsp4w	2020/01/06 19:52	2	59	6	11	3	9	2	1	2	5	6	6	3	2	2	-1	0	3
fz93mJVacMV0pCMMOUQ1d3w	2020/01/07 09:43	2	36	4	28	5	11	1	1	1	5	3	3	3	5	5	2	0	3
fuwZqbTRbwy%2B4kC6yoclUeA	2020/01/08 15:40	2	24	3	40	8	5	2	1	3	7	7	7	1	1	1	0	0	3
fcwwP7FbS6hkq96EFlon8wA	2020/01/07 12:34	2	28	3	33	6	3	1	2	1	5	5	4	3	3	4	0	0	3
fjMU%2Flo1vDyahwu%2BUv3q2Eg	2020/01/07 11:35	2	52	6	21	4	6	2	1	2	3	4	5	5	4	3	-1	0	3
fkUI7ZRn8%2BMoFvr%2BUuTVRhA	2020/01/06 17:10	2	21	3	14	3	11	1	2	2	5	5	4	3	3	4	0	0	3
ffgKO8XB6zurK0vmjA0E3ww	2020/01/08 21:53	2	29	3	43	8	9	2	1	3	3	4	4	5	4	4	-1	0	3
fQChNpgL717H8BD9gVr8vlQ	2020/01/07 08:31	2	63	7	13	3	8	2	2	2	7	7	4	1	1	4	0	0	3
fNmGI0Gs%2Fgycm6zlGPEwBGg	2020/01/06 20:45	2	31	4	28	5	8	2	1	1	2	2	5	6	6	3	0	0	3
f9%2BZjUIuiMt0q6RFEdX4jNQ	2020/01/07 23:40	2	26	3	28	5	4	2	1	2	4	5	5	4	3	3	-1	0	3
fN73erSXP8poGf4iUdiwCIg	2020/01/07 07:29	2	34	4	24	5	9	2	1	2	2	2	2	6	6	6	0	0	3
fz9UQum7y9NqQIQ0q%2BaXGAQ	2020/01/08 22:19	1	22	3	16	4	4	2	1	2	3	3	3	5	5	5	0	0	3
fy4RrjYW94D4aRbXAlQo13w	2020/01/06 19:51	2	43	5	11	3	9	2	1	2	3	5	4	5	3	4	-2	0	3
fqsh6srKPE60bBgXzRknDcQ	2020/01/06 23:15	1	39	4	13	3	4	2	1	1	2	5	4	6	3	4	-3	0	3
fnAb9fvkx9i4NgDqbdkO5jA	2020/01/08 19:45	2	22	3	13	3	3	2	1	2	1	1	1	7	7	7	0	0	3
fPtDEAkRxB8mZLD28fLl9mA	2020/01/08 07:14	2	54	6	40	8	9	2	1	2	2	2	3	6	6	5	0	0	3
fer5315CNZjhQ40t9T%2BUQMg	2020/01/06 17:04	2	37	4	26	5	8	2	1	1	1	1	4	7	7	4	0	0	3
fNAeCDR6UCL91oXoPV%2BRpDw	2020/01/06 17:40	2	27	3	43	8	5	1	2	1	5	3	2	3	5	6	2	0	3
fDb74gcFLJDBkI9tnYyzy8A	2020/01/06 17:55	1	35	4	5	2	5	2	1	1	6	6	6	2	2	2	0	0	3
fiJuZGeyTt6kExKwoX6qSWw	2020/01/06 16:59	1	68	7	24	5	6	2	1	2	2	2	2	6	6	6	0	0	3
fx7LdXrK5KfgJDma1734sQg	2020/01/06 18:17	1	42	5	43	8	1	2	1	3	2	3	4	6	5	4	-1	0	3
fkuk2oxDPxAZX0Y%2BsHabbaw	2020/01/06 21:24	2	23	3	13	3	3	1	2	2	3	4	6	5	4	2	-1	0	3
fgoHIpxcHXvN%2BpRxbnmd5Lw	2020/01/08 12:13	2	52	6	23	4	8	2	2	2	4	4	3	4	4	5	0	0	3
feZKXDnfPuxA2VWjlOpDCUw	2020/01/06 19:01	1	36	4	15	4	3	1	2	1	4	1	1	4	7	7	3	0	3
fkuk2oxDPxAYVAZm%2BXp0UDw	2020/01/06 18:09	2	24	3	16	4	5	1	2	9	7	7	7	1	1	1	0	0	3
fhKP8gxm5uvxvs86Qfdqbtw	2020/01/06 22:05	2	25	3	14	3	3	2	1	6	1	2	3	7	6	5	-1	0	3
fRZJVgKtcXNLlPX1MGHmfJw	2020/01/06 23:49	2	34	4	40	8	2	2	1	2	1	1	3	7	7	5	0	0	3
fcziAHoDo8Aq5B2kqIof9Mg	2020/01/07 11:32	1	35	4	43	8	1	2	1	2	3	5	4	5	3	4	-2	0	3
fg3YajdMJLHhNtt4pn%2FEfuw	2020/01/08 11:00	2	48	5	27	5	8	2	1	3	3	4	4	5	4	4	-1	0	3
fRr48vUPNanVRiemPM5G5lg	2020/01/09 11:42	1	72	7	13	3	11	1	2	3	5	6	7	3	2	1	-1	0	3
fKLICELR0JDGTaKsO899%2BZg	2020/01/06 22:55	1	63	7	25	5	3	2	1	2	2	5	5	6	3	3	-3	0	3
fFvknKXmvNDBnMGyktKGEGg	2020/01/06 17:28	2	58	6	20	4	8	2	1	9	3	5	5	5	3	3	-2	0	3
fhp7Kdtbfq8Uj8nw57c5Kig	2020/01/08 14:12	2	38	4	13	3	8	2	1	2	3	5	6	5	3	2	-2	0	3
fyvRgFkIYjtOeFPdgYSDYPg	2020/01/07 09:25	2	25	3	13	3	5	1	2	2	5	5	5	3	3	3	0	0	3
fctVGq1k245eEynBz%2FLbOmQ	2020/01/07 08:57	2	63	7	20	4	8	2	1	3	5	5	5	3	3	3	0	0	3
fWTyzygvYPMfAnpnHP9%2B72w	2020/01/06 16:46	1	49	5	13	3	5	2	2	1	1	1	1	7	7	7	0	0	3
fsqH88hLFZkLzLsw5HAD4cQ	2020/01/06 17:49	2	34	4	14	3	11	1	2	2	4	4	4	4	4	4	0	0	3
fSmMYcnNMku0GgDBsufB5IA	2020/01/06 22:05	1	72	7	23	4	11	2	1	3	2	5	5	6	3	3	-3	0	3
fJHJ6rbaWVTKjXw74wJ3yMA	2020/01/06 17:28	1	78	7	16	4	11	2	1	9	6	6	6	2	2	2	0	0	3
fwEFg7w003nTEFFNWcmucJw	2020/01/06 19:45	1	65	7	27	5	1	2	1	2	3	5	6	5	3	2	-2	0	3
fxixitJMWWdvDxFw5jljzLg	2020/01/06 17:03	2	60	7	13	3	8	2	1	9	7	7	7	1	1	1	0	0	3
fC79jDv4N49A%2BfskxCtFVnA	2020/01/06 20:17	1	18	2	16	4	10	1	2	1	7	7	7	1	1	1	0	0	3
fTDxsLNGE7s65rezbXvruag	2020/01/07 00:36	1	19	2	4	2	10	1	2	1	5	6	5	3	2	3	-1	0	3
fKL5S5vEkOb%2BIkuMHiZW6QA	2020/01/06 21:57	1	16	2	12	3	10	1	2	2	6	7	6	2	1	2	-1	0	3
fkSkG8e%2BT4p8GCDQti3uf2A	2020/01/07 07:10	1	18	2	31	6	7	1	2	2	3	5	5	5	3	3	-2	0	3
frHwrR%2FjlZIRJHfWpiiyUZQ	2020/01/06 17:38	1	73	7	25	5	11	2	1	3	3	3	4	5	5	4	0	0	3
ffFnPt%2BN84IsdQYkMRghGSQ	2020/01/08 20:24	1	68	7	23	4	9	2	1	1	2	3	5	6	5	3	-1	0	3
ftztp3bP%2FqqKWuduhFr8U%2Bg	2020/01/07 11:47	1	69	7	1	1	11	2	1	1	5	5	4	3	3	4	0	0	3
faIj5fNVbb2siDqu7v7GBSQ	2020/01/07 18:00	1	52	6	39	7	6	1	2	2	2	3	3	6	5	5	-1	0	3
fVKCEBDZbPEuiQks4Pyz08g	2020/01/06 17:42	1	18	2	15	4	10	1	2	2	4	5	5	4	3	3	-1	0	3
f8zSaXMNxILTD0ISw5PK%2BUg	2020/01/06 22:00	1	18	2	11	3	10	1	2	2	3	3	4	5	5	4	0	0	3
fvsVnfa10KlsN%2FGW8ypiZQw	2020/01/06 20:25	2	63	7	4	2	9	2	1	2	3	4	4	5	4	4	-1	0	3
fQFv0xA%2F2iVH2T1hMurpkEQ	2020/01/06 22:29	1	28	3	23	4	7	1	2	1	6	6	4	2	2	4	0	0	3
fyrgJzNUtgDH7oOkPh7B0NQ	2020/01/07 14:21	1	45	5	24	5	1	1	2	2	5	5	5	3	3	3	0	0	3
f9QJMp%2FA6F1sAWF%2BypXytRQ	2020/01/07 00:28	2	71	7	15	4	2	2	1	3	5	5	3	3	3	5	0	0	3
fP88W6aYhATOzf5UHGDJYBg	2020/01/06 21:49	1	37	4	13	3	9	1	2	2	2	3	5	6	5	3	-1	0	3
fOBiTopqIQiuP68rfPIhf3Q	2020/01/06 16:59	2	21	3	13	3	10	1	2	3	3	5	5	5	3	3	-2	0	3
fJszcJXTusPw3OFUkxEu%2Ffw	2020/01/07 09:37	1	81	7	14	3	8	2	1	2	2	3	2	6	5	6	-1	0	3
f39lYCfW7PyI7eyZbzOi9TA	2020/01/06 21:41	1	56	6	12	3	6	2	1	2	6	7	7	2	1	1	-1	0	3
fraPWRF6wr5jQV3tBip2wIA	2020/01/06 20:59	1	28	3	23	4	4	1	2	3	3	3	5	5	5	3	0	0	3
flEPbPID42gFgV5Ct4TcvjA	2020/01/06 17:20	2	46	5	11	3	3	1	2	1	6	5	4	2	3	4	1	0	3
fAWlSUbqcujbMKhvh33OQaA	2020/01/06 16:51	2	47	5	17	4	3	2	1	1	5	6	5	3	2	3	-1	0	3
fpMPi6abz2HA8wUtXvbVZsQ	2020/01/07 06:12	1	44	5	37	7	5	2	1	2	7	7	7	1	1	1	0	0	3
f2Ieir%2FUZykjdLvKJytlvDg	2020/01/06 18:13	1	59	6	12	3	6	2	1	1	7	7	7	1	1	1	0	0	3
feByoyJfoUpSnaO9NJBUe6w	2020/01/08 21:19	2	29	3	46	8	8	2	1	3	3	4	4	5	4	4	-1	0	3
f1LQKl7gY08Jd68iQKrs64A	2020/01/07 22:05	1	57	6	13	3	7	1	2	3	3	3	4	5	5	4	0	0	3
fx283HoAhduCCbZxc%2FnK1wQ	2020/01/08 14:03	2	27	3	21	4	8	2	1	2	2	3	4	6	5	4	-1	0	3
fLQmTd6hscBvlTFprmUcwsg	2020/01/08 16:44	2	36	4	22	4	8	2	1	2	3	2	1	5	6	7	1	0	3
ftV%2FpjpOo7gensxT0Mzo1sg	2020/01/06 17:35	1	46	5	15	4	4	1	2	1	3	3	2	5	5	6	0	0	3
fAqKzgA3G9EIY97rQSOnp7g	2020/01/06 18:20	1	27	3	14	3	11	1	2	9	4	4	4	4	4	4	0	0	3
fx283HoAhduBtOazASSRVEQ	2020/01/06 17:00	2	68	7	34	6	8	2	1	3	2	2	2	6	6	6	0	0	3
f%2FDPS%2FKNTFxhWOzjH2Xlghg	2020/01/07 00:34	1	38	4	13	3	3	1	2	2	3	2	2	5	6	6	1	0	3
fu4N%2FmpC30G5ztcHSX0mhjw	2020/01/07 07:44	2	70	7	13	3	8	2	1	9	4	4	4	4	4	4	0	0	3
fBaq6tC6d%2FJw8%2FokB8%2BLACg	2020/01/06 23:30	2	58	6	27	5	7	1	2	9	4	2	3	4	6	5	2	0	3
ftke4bgLDjchqvrkN%2Bzt1og	2020/01/06 17:14	2	39	4	10	3	8	2	1	3	4	4	4	4	4	4	0	0	3
fKfsVzLkVGsgE9yxu6QNfwQ	2020/01/06 20:15	2	42	5	12	3	8	2	1	1	2	2	2	6	6	6	0	0	3
f39lYCfW7PyJ40ZO0uqzWAA	2020/01/07 19:14	2	38	4	9	3	9	2	1	3	3	3	3	5	5	5	0	0	3
fwIFA%2BuqrMDQrsNJH72Az6A	2020/01/06 18:57	2	54	6	12	3	9	2	2	2	3	3	4	5	5	4	0	0	3
fC0M4ZzfDlSAavWWw13sBBw	2020/01/06 17:06	1	35	4	11	3	3	1	2	2	3	4	5	5	4	3	-1	0	3
f6YUW%2B3uTS4%2FwxlFPH95DPQ	2020/01/06 16:45	2	64	7	34	6	11	1	2	3	5	5	5	3	3	3	0	0	3
fqrz2jfhyp3oy0KIjnq5aSw	2020/01/06 18:19	1	28	3	10	3	9	1	2	2	3	3	3	5	5	5	0	0	3
fEwl6MqmZ02mtOX7zDntqJw	2020/01/09 18:57	1	26	3	27	5	5	1	2	2	3	3	3	5	5	5	0	0	3
fJog%2B4jFD1DkuDAtJp4o4JQ	2020/01/07 11:02	1	33	4	32	6	11	1	2	2	3	7	7	5	1	1	-4	0	3
f99rzzGC4xibL8MOSCYrCjw	2020/01/06 16:58	1	34	4	34	6	5	2	1	2	4	4	4	4	4	4	0	0	3
fP%2FXZHQqZUPA33MupBIt58Q	2020/01/06 19:42	2	38	4	14	3	3	1	2	2	2	2	4	6	6	4	0	0	3
f5eTnc%2Bu%2F5GxmuEfwm1Ih8A	2020/01/07 07:33	2	27	3	33	6	9	2	2	3	2	2	2	6	6	6	0	0	3
fR0Al6BS%2Fp94wYdzvhiXtbg	2020/01/06 20:40	1	29	3	16	4	4	2	2	1	7	3	2	1	5	6	4	0	3
fC3a37Ks%2FinrVuTYkDjPZ3A	2020/01/06 18:57	2	60	7	13	3	8	2	2	3	5	5	4	3	3	4	0	0	3
fZnRf%2FMw7dDdKvIk%2BXxObIg	2020/01/11 17:21	1	47	5	38	7	1	2	1	3	4	4	3	4	4	5	0	0	3
f4qBWEMzU9nepmG%2FAJjoP9Q	2020/01/06 16:44	2	65	7	13	3	9	1	1	1	5	5	5	3	3	3	0	0	3
fdMFqsiPpCLDjiQrgI%2Fh24g	2020/01/06 16:47	1	51	6	18	4	3	2	1	2	5	4	4	3	4	4	1	0	3
fD%2BfHlL4oSUcKrk2YA3hjXg	2020/01/06 22:55	2	65	7	14	3	7	2	2	3	4	5	5	4	3	3	-1	0	3
fuo%2FkYq61nzRPwGl6vHD9%2BA	2020/01/07 09:22	1	31	4	13	3	5	1	2	2	6	6	6	2	2	2	0	0	3
fKPgv4meK2%2BAKfgNjny9Qzw	2020/01/07 20:33	2	47	5	13	3	3	1	2	1	3	3	3	5	5	5	0	0	3
fEXQy4ljl8aweUf4xPJAbow	2020/01/06 19:09	2	25	3	11	3	5	1	2	2	3	3	4	5	5	4	0	0	3
fWXHL%2B0MeO7Ekhq4HYvsgWA	2020/01/06 17:13	1	37	4	13	3	3	2	2	6	5	3	2	3	5	6	2	0	3
fgS1qv4jjI7gskC8V6bTGAQ	2020/01/07 09:46	2	71	7	27	5	6	2	1	3	4	3	3	4	5	5	1	0	3
fwJVHEZYTnInZ7lTAjR9zNQ	2020/01/06 19:19	1	38	4	13	3	5	2	1	3	3	3	2	5	5	6	0	0	3
fTeK0f33okycejKz%2BYG8UWA	2020/01/06 17:37	2	22	3	13	3	9	1	2	2	5	5	5	3	3	3	0	0	3
fyBjhSUsTs8MXoIj%2BVH5urQ	2020/01/06 23:30	1	55	6	29	5	4	1	2	3	5	5	4	3	3	4	0	0	3
fJC0h4p1bycNR0ffLrz9o6Q	2020/01/06 22:45	1	27	3	34	6	4	1	2	1	6	6	6	2	2	2	0	0	3
fwmhdgoHqBUKFSnRWrnBnsg	2020/01/06 18:46	1	49	5	12	3	3	2	1	1	6	5	4	2	3	4	1	0	3
f99d0KETor5J%2FKaNvEB4s7w	2020/01/06 16:48	1	34	4	13	3	5	2	1	1	5	4	5	3	4	3	1	0	3
fyvRgFkIYjtPhSRTKJlMT2Q	2020/01/07 09:22	1	75	7	13	3	6	2	1	3	2	3	3	6	5	5	-1	0	3
fDmjmwkZj39krwEhrKsDnyA	2020/01/06 20:13	2	42	5	35	6	8	2	1	2	1	1	2	7	7	6	0	0	3
f2BgWsOETs8cLwfCwTOg5hg	2020/01/06 19:07	2	68	7	23	4	8	2	1	1	2	3	5	6	5	3	-1	0	3
f7JpJaM4FzYIQyxI40UgL4g	2020/01/09 10:48	2	38	4	23	4	9	2	1	2	3	2	2	5	6	6	1	0	3
fiGzrI%2FJSpIc7Yv7pzrBmxQ	2020/01/08 17:15	2	23	3	1	1	11	2	2	3	5	5	4	3	3	4	0	0	3
fxcvbWe3R9T52lagR59D3dA	2020/01/07 04:32	2	76	7	14	3	8	2	1	2	1	1	1	7	7	7	0	0	3
fcJUEQG7BSZOKWcqYT%2FvCoA	2020/01/06 18:38	1	22	3	40	8	4	1	2	2	1	1	1	7	7	7	0	0	3
fN7RLdfxvAAWr4vNYg2gRYw	2020/01/06 23:27	1	38	4	40	8	5	1	2	2	5	7	6	3	1	2	-2	0	3
fEXQy4ljl8axHVYlFHv6%2BIA	2020/01/06 17:27	2	51	6	12	3	3	1	2	2	5	5	5	3	3	3	0	0	3
f6FURLIp33DblllF0OtciyA	2020/01/06 19:35	2	26	3	11	3	3	2	1	8	4	3	4	4	5	4	1	0	3
f8KIE5%2BhyrTdm8Bha4xlamg	2020/01/06 16:45	1	38	4	28	5	1	1	2	2	6	6	6	2	2	2	0	0	3
fUwyzk1xKtNGIMy%2BlqxpzDA	2020/01/06 19:57	1	68	7	3	2	6	2	1	2	3	3	3	5	5	5	0	0	3
fp9EvTTf91zrR%2BhQDFLku7A	2020/01/06 18:22	2	27	3	40	8	6	1	1	3	4	4	3	4	4	5	0	0	3
fveJU77mNd1JQa1OZ87DS%2BQ	2020/01/07 00:59	2	37	4	14	3	9	1	2	2	6	6	4	2	2	4	0	0	3
fHZhmFBBH%2FKgHQMNWr8NVqA	2020/01/06 21:24	1	29	3	28	5	4	2	2	1	3	3	3	5	5	5	0	0	3
fnYcgEpqpHPVOLh94fUY61w	2020/01/07 22:45	1	25	3	14	3	4	1	2	1	4	3	4	4	5	4	1	0	3
fp5Yszi2pu0k1wqqIPErnLA	2020/01/07 10:11	2	55	6	22	4	4	1	2	3	4	4	4	4	4	4	0	0	3
ffFnPt%2BN84ItPtoFYLXVYow	2020/01/08 00:47	2	32	4	11	3	6	2	2	2	5	5	5	3	3	3	0	0	3
fy1X%2Bahr9iVFUtex%2FSQJWhg	2020/01/06 16:58	1	39	4	46	8	1	2	1	2	6	6	4	2	2	4	0	0	3
fvcJ6wzl4DUPQu3%2BpXCXQoQ	2020/01/06 16:52	1	22	3	14	3	10	1	2	1	5	5	3	3	3	5	0	0	3
faZeGcq09FJfsw9buTZ86zw	2020/01/07 07:19	1	40	5	36	7	4	1	2	1	3	3	3	5	5	5	0	0	3
fkbjB4Ar951g6a3dWZCIHbA	2020/01/07 12:05	1	63	7	26	5	11	2	2	1	5	4	4	3	4	4	1	0	3
fWTyzygvYPMdGrAz8TaCKJw	2020/01/06 19:50	1	63	7	4	2	11	2	2	2	2	1	2	6	7	6	1	0	3
fa5O00RN2o6JuutM4Bel8rw	2020/01/06 17:32	1	48	5	4	2	3	1	2	2	3	2	3	5	6	5	1	0	3
fCt3aycwR9FVo3ubt33SgOg	2020/01/06 23:05	1	57	6	4	2	4	1	2	2	5	4	4	3	4	4	1	0	3
feHnt0jxl%2FtWuwdOZRqxGLA	2020/01/06 19:54	2	28	3	13	3	11	1	2	2	6	7	7	2	1	1	-1	0	3
fGfibof6Ic4UkqIxlbE8Qyg	2020/01/06 21:38	1	64	7	23	4	5	1	2	2	5	4	4	3	4	4	1	0	3
fkbjB4Ar951gz%2BfRersf3IA	2020/01/06 17:35	1	28	3	15	4	11	1	2	2	6	7	7	2	1	1	-1	0	3
fgzjWwW%2BFmXOC5SU6A0DZ2w	2020/01/07 02:53	1	35	4	7	2	11	1	2	2	2	3	5	6	5	3	-1	0	3
f2JDG8tzdCXJBCy2R6Bpg%2FA	2020/01/08 07:55	2	41	5	46	8	4	2	1	3	3	3	4	5	5	4	0	0	3
ffD7Sx33aYlK4nfki8pSy9g	2020/01/06 20:03	1	38	4	13	3	7	1	2	3	3	3	3	5	5	5	0	0	3
fUzEwGtzv4Q663kR8vDDEGQ	2020/01/07 08:32	2	59	6	23	4	9	2	2	1	6	6	6	2	2	2	0	0	3
fSuURrj5iUDjOeIpuaCzS2Q	2020/01/07 00:43	1	50	6	27	5	4	2	2	2	5	5	3	3	3	5	0	0	3
f8B1DsLwk7WJWnpMy7P9jMg	2020/01/06 17:50	1	50	6	24	5	4	2	1	2	5	5	4	3	3	4	0	0	3
fHlf17taUFr4Ck2yrftilNw	2020/01/08 23:21	1	57	6	12	3	5	2	1	1	5	6	6	3	2	2	-1	0	3
fiEhMoJIvuF%2BIZIZWaJMkhA	2020/01/08 16:13	2	34	4	28	5	8	2	1	1	4	4	3	4	4	5	0	0	3
f4psSuXEvfDeSreiNWNdbJw	2020/01/06 19:17	1	69	7	25	5	11	2	1	2	3	3	3	5	5	5	0	0	3
fkizlu7fwOMbqV8JDA9qItA	2020/01/06 21:18	1	42	5	14	3	3	2	1	2	5	6	6	3	2	2	-1	0	3
ftwS1GKfhPtlMMbGVyPIuiw	2020/01/06 18:09	2	41	5	37	7	8	2	1	3	2	3	4	6	5	4	-1	0	3
fTuN7Yvod4xYZXJnHQVLk6A	2020/01/06 17:18	2	19	2	12	3	10	1	2	2	5	5	3	3	3	5	0	0	3
f%2BqajcFMSp4P6oj%2F75oN2Tw	2020/01/06 18:57	2	18	2	21	4	10	1	2	1	3	2	2	5	6	6	1	0	3
fptJ94unDJgnZLX44nIqBhA	2020/01/06 20:46	2	15	2	12	3	10	1	2	2	5	5	4	3	3	4	0	0	3
fOlLd%2Fq9TKG%2BcAsoamyjoZw	2020/01/06 17:46	2	15	2	13	3	10	1	2	2	7	7	7	1	1	1	0	0	3
fGLWaxtw9pxJ5VRhn6hILCA	2020/01/06 16:50	2	17	2	13	3	11	1	2	3	3	3	5	5	5	3	0	0	3
fyFaLCI7jhA6AI%2FDFSL%2FXKQ	2020/01/06 18:27	1	55	6	22	4	4	2	1	3	6	6	6	2	2	2	0	0	3
fYKPkq03h46C0mcc3MNkcBw	2020/01/06 17:11	1	66	7	14	3	11	2	1	2	6	6	4	2	2	4	0	0	3
frCeqxo74ruDNNcjYhWCoNA	2020/01/06 17:07	1	56	6	23	4	4	2	1	2	5	5	6	3	3	2	0	0	3
f0%2FNuSFBspMGIK1Wo%2Fz14ew	2020/01/06 20:01	1	47	5	12	3	1	2	1	3	5	5	5	3	3	3	0	0	3
fCu1pfKm9fVCm%2F9FsIxgy8g	2020/01/09 06:41	1	56	6	14	3	6	1	1	2	6	7	7	2	1	1	-1	0	3
fVdJ6%2FNmhXwgzttm1E4lnxQ	2020/01/06 17:24	1	33	4	13	3	9	1	2	9	7	6	5	1	2	3	1	0	3
fMPbzq%2FYaWHuCH4hGVlBxfQ	2020/01/07 00:20	1	48	5	8	3	3	1	2	2	6	6	6	2	2	2	0	0	3
fdHaRqIcAEfZIw3g%2B8pFoIw	2020/01/06 21:30	2	53	6	27	5	8	2	1	3	5	5	5	3	3	3	0	0	3
fGbru5RzXX0ExlEj7JtQ3Hw	2020/01/06 17:38	1	48	5	21	4	6	1	2	1	6	6	5	2	2	3	0	0	3
fJJdUx%2Foa4Kgq0YvDZpshJw	2020/01/06 22:15	1	57	6	22	4	2	2	1	3	5	5	5	3	3	3	0	0	3
fUzEwGtzv4Q6rwDPbJoCNyA	2020/01/06 22:12	2	53	6	11	3	9	2	1	4	5	6	6	3	2	2	-1	0	3
f4Fo6zqwhMGAudS6VqK2DMw	2020/01/06 17:36	2	44	5	27	5	8	2	1	3	5	6	6	3	2	2	-1	0	3
f96DIiWzqy%2FiPcUtgcu8s%2BQ	2020/01/06 17:18	2	46	5	13	3	3	1	2	1	3	3	3	5	5	5	0	0	3
fLQmTd6hscBtoMgECIa2s5A	2020/01/06 17:29	2	55	6	12	3	11	1	1	2	7	7	7	1	1	1	0	0	3
fSFkeq9HdqzDH77G3XwMPqA	2020/01/06 18:49	2	60	7	13	3	4	1	2	3	3	4	4	5	4	4	-1	0	3
f1i53vsBX%2FqJ8jO2EAuD4hA	2020/01/06 17:49	2	46	5	28	5	9	2	1	3	3	3	3	5	5	5	0	0	3
fadE9QzMDQRlBvRXVkw8QIg	2020/01/09 08:49	1	50	6	28	5	1	2	1	2	3	4	4	5	4	4	-1	0	3
fPvrxqMG8Eu3WmZ%2B851I4Eg	2020/01/06 16:56	2	45	5	24	5	9	2	1	2	4	4	4	4	4	4	0	0	3
fKNbW9htR6g0dibTWC4mzFA	2020/01/06 17:03	1	55	6	11	3	5	2	1	3	3	3	4	5	5	4	0	0	3
fRvK9aE106hogsusqTiIV0A	2020/01/08 23:01	1	49	5	8	3	4	2	1	2	4	4	5	4	4	3	0	0	3
fHoA48EWMmhUrfX%2FyTkvmRQ	2020/01/06 19:52	2	58	6	13	3	1	1	2	1	4	4	5	4	4	3	0	0	3
fEu5FCBKLXqFz2UO6SOuqNg	2020/01/07 17:22	2	57	6	23	4	8	2	2	2	6	6	6	2	2	2	0	0	3
fIvDme9qwwbB3op8K3ldfrQ	2020/01/06 23:43	2	53	6	11	3	3	1	1	1	5	6	6	3	2	2	-1	0	3
fKcss0ekIsoMrV0bntQjSDA	2020/01/06 19:55	1	61	7	15	4	3	1	1	2	6	6	7	2	2	1	0	0	3
fO%2BN%2BMHZkhD%2BhMDpC8rZTYQ	2020/01/06 22:34	1	19	2	27	5	10	1	2	2	3	5	4	5	3	4	-2	0	3
fzwopd7QLMgcPf4POTVBarQ	2020/01/06 20:36	1	19	2	36	7	10	1	2	2	6	6	7	2	2	1	0	0	3
fvSjj2YdEwPA%2BtbQIqabMRQ	2020/01/06 21:39	1	19	2	11	3	10	1	2	3	6	6	6	2	2	2	0	0	3
fcn2Fads0TPqlsIgLuY%2BtWQ	2020/01/06 18:20	1	18	2	7	2	10	1	2	2	6	4	3	2	4	5	2	0	3
fbF%2FRqBu6l7n5PrjTJS2Uyg	2020/01/06 18:39	1	17	2	33	6	10	1	2	1	3	3	4	5	5	4	0	0	3
fd4tpqFA1e3hTbIQToirl9Q	2020/01/06 18:46	1	16	2	20	4	10	1	2	1	3	3	3	5	5	5	0	0	3
fCsfi2b9Vxp23qiIfLoHynA	2020/01/06 18:54	1	18	2	27	5	10	1	2	1	5	3	3	3	5	5	2	0	3
fv1PC8CNQGf%2FXRL3Ght3zRw	2020/01/06 17:06	1	18	2	14	3	10	1	2	1	2	6	6	6	2	2	-4	0	3
fxogmkMD48gDMQmkC8i4Uuw	2020/01/06 19:29	1	18	2	27	5	10	1	2	2	7	7	4	1	1	4	0	0	3
fwOx9cPQwSoPEpCPADsG6yA	2020/01/07 08:03	1	19	2	13	3	1	1	2	2	5	4	5	3	4	3	1	0	3
fAWlSUbqcujZS%2FlN39O%2BXrg	2020/01/07 09:51	1	64	7	23	4	11	2	1	2	6	6	6	2	2	2	0	0	3
fmE7st8CPazjGJQgi%2F42eLg	2020/01/06 20:31	1	66	7	30	5	11	1	2	3	3	3	3	5	5	5	0	0	3
fSTvKH7k5TudNUmBPecuqdQ	2020/01/06 22:18	1	49	5	23	4	11	1	2	3	5	5	7	3	3	1	0	0	3
fs1jVAxWmzdIB1FrH%2Bwkk%2Fg	2020/01/06 19:08	2	72	7	40	8	8	2	1	1	3	4	4	5	4	4	-1	0	3
fQ9fKKuxggtpo%2BuSxBnvSTA	2020/01/07 10:22	2	70	7	11	3	8	2	1	3	1	3	5	7	5	3	-2	0	3
fdsiFkFDThmhTo0i5UNSPEg	2020/01/06 17:25	2	69	7	28	5	6	2	2	9	7	7	7	1	1	1	0	0	3
fJAZnpnma%2FJ5a2gh9jZrz5w	2020/01/06 17:50	1	38	4	13	3	3	2	1	2	4	4	4	4	4	4	0	0	3
f84yhWCgpSImwyvIyOwrMXg	2020/01/07 08:32	2	77	7	23	4	8	2	1	2	6	6	6	2	2	2	0	0	3
fFKdmQs7OhOPB6SIAKmFFHg	2020/01/06 19:05	2	34	4	11	3	8	2	2	2	2	2	2	6	6	6	0	0	3
fKXSpwleXWVFXZR%2FF%2B62jHg	2020/01/06 17:08	1	59	6	13	3	4	1	2	3	5	5	6	3	3	2	0	0	3
fyFaLCI7jhA4Q6Qr1dBNHHw	2020/01/06 18:44	1	71	7	20	4	11	2	1	2	5	5	4	3	3	4	0	0	3
fKfsVzLkVGsiLr99sM408ag	2020/01/06 17:00	2	43	5	23	4	3	2	1	4	2	2	4	6	6	4	0	0	3
fZnRf%2FMw7dDc%2BdFw1MVijBw	2020/01/08 12:46	2	51	6	42	8	8	2	1	1	4	7	7	4	1	1	-3	0	3
frnfky11y3ds0h%2B5Aqe%2Fx6w	2020/01/06 21:39	2	48	5	1	1	7	2	2	2	7	7	6	1	1	2	0	0	3
